# Supplementary material for: Genetic and structural study of DNA-directed RNA polymerase II of Trypanosoma brucei, towards the designing of novel antiparasitic agents
Source: PeerJ. 2017 Mar 1;5:e3061. doi: 10.7717/peerj.3061 (PMC5335688; doi:10.7717/peerj.3061)
Supplement: Data S2 — The tree was constructed the Neighbour–Joining statistical method for 100 bootstrap replicates and the 36 extracted samples of the DpRpII. [file peerj-05-3061-s009.nwk]

((sp|P14248|RPB1_PLAFD:6761.0713,((sp|P17546|RPB1A_TRYBB:1174.5,sp|P17545|RPB1B_TRYBB:1174.5):3600.6665,(sp|Q8SSC4|RPB1_ENCCU:4635.591,((sp|A5DCV3|RPB1_PICGU:3189.0,(sp|P36594|RPB1_SCHPO:2537.5,(sp|Q75A34|RPB1_ASHGO:1592.5,sp|P04050|RPB1_YEAST:1592.5):945.0):651.5):640.66064,((sp|P35084|RPB1_DICDI:3000.5,sp|P18616|NRPB1_ARATH:3000.5):429.6499,((sp|P35074|RPB1_CAEBR:1051.5,sp|P16356|RPB1_CAEEL:1051.5):1354.8333,(sp|P04052|RPB1_DROME:2103.75,(sp|P08775|RPB1_MOUSE:724.0,sp|P24928|RPB1_HUMAN:724.0):1379.75):302.58325):1023.81665):399.51074):805.9302):139.57568):1985.9048):2124.958,(((sp|Q5REC6|GRL1A_PONAB:4067.0,sp|Q17QE3|GRL1A_BOVIN:4067.0):1306.0,sp|P28364|RPB1_EUPOC:5373.0):3050.6846,((sp|O55766|RPB1_IIV6:6629.0,sp|Q196X0|RPB1_IIV3:6629.0):1017.1094,(sp|Q6GZR3|RPB2_FRG3G:5120.8667,((sp|Q91F97|RPB2_IIV6:4197.0,sp|Q197F1|RPB2_IIV3:4197.0):611.4424,(sp|Q8SR75|RPB2_ENCCU:3493.7083,((sp|Q02061|RPB2_SCHPO:2879.0,(sp|A5DHT2|RPB2_PICGU:2642.0,(sp|Q753Q4|RPB2_ASHGO:2309.25,(sp|Q6FLD5|RPB2_CANGA:2147.0,sp|P08518|RPB2_YEAST:2147.0):162.25):332.75):237.0):540.30005,((sp|Q54J75|RPB2_DICDI:2950.75,(sp|Q42877|RPB2_SOLLC:2256.5,sp|P38420|NRPB2_ARATH:2256.5):694.25):139.83325,(sp|Q10578|RPB2_CAEEL:2657.5,(sp|P08266|RPB2_DROME:2390.75,(sp|Q8CFI7|RPB2_MOUSE:2112.0,sp|P30876|RPB2_HUMAN:2112.0):278.75):266.75):433.08325):328.7168):74.4082):1314.7341):312.42432):2525.2427):777.5752):462.34473);
