# Supplementary material for: Genetic and structural study of DNA-directed RNA polymerase II of Trypanosoma brucei, towards the designing of novel antiparasitic agents
Source: PeerJ. 2017 Mar 1;5:e3061. doi: 10.7717/peerj.3061 (PMC5335688; doi:10.7717/peerj.3061)
Supplement: Data S3 — The tree was constructed using the average distances statistical method and the 36 extracted samples of the DpRpII. [file peerj-05-3061-s010.nwk]

(((((((((('sp|P04050|RPB1_YEAST_DNA-directed_RNA_polymerase_II_subunit_RPB1_OS_Saccharomyces_cerevisiae_(strain_ATCC_204508_/_S288c)_GN_RPO21_PE_1_SV_2':0.09091797,'sp|Q75A34|RPB1_ASHGO_DNA-directed_RNA_polymerase_II_subunit_RPB1_OS_Ashbya_gossypii_(strain_ATCC_10895_/_CBS_109.51_/_FGSC_9923_/_NRRL_Y-1056)_GN_RPB1_PE_3_SV_2':0.06076662):0.02048499,'sp|A5DCV3|RPB1_PICGU_DNA-directed_RNA_polymerase_II_subunit_RPB1_(Fragments)_OS_Meyerozyma_guilliermondii_(strain_ATCC_6260_/_CBS_566_/_DSM_6381_/_JCM_1539_/_NBRC_10279_/_NRRL_Y-324)_GN_RPB1_PE_3_SV_2':0.11311678):0.11873792,'sp|P36594|RPB1_SCHPO_DNA-directed_RNA_polymerase_II_subunit_rpb1_OS_Schizosaccharomyces_pombe_(strain_972_/_ATCC_24843)_GN_rpb1_PE_1_SV_1':0.17930376):0.02838624,'sp|Q8SSC4|RPB1_ENCCU_DNA-directed_RNA_polymerase_II_subunit_RPB1_OS_Encephalitozoon_cuniculi_(strain_GB-M1)_GN_RPB1_PE_3_SV_1':0.29238899):0.03170099,('sp|P18616|NRPB1_ARATH_DNA-directed_RNA_polymerase_II_subunit_1_OS_Arabidopsis_thaliana_GN_NRPB1_PE_1_SV_3':0.19660027,'sp|P35084|RPB1_DICDI_DNA-directed_RNA_polymerase_II_subunit_rpb1_OS_Dictyostelium_discoideum_GN_polr2a_PE_2_SV_2':0.14432631):0.05251644):0.02888631,('sp|P14248|RPB1_PLAFD_DNA-directed_RNA_polymerase_II_subunit_RPB1_OS_Plasmodium_falciparum_(isolate_CDC_/_Honduras)_GN_RPII_PE_3_SV_1':0.32393035,('sp|P28364|RPB1_EUPOC_DNA-directed_RNA_polymerase_II_subunit_RPB1_(Fragment)_OS_Euplotes_octocarinatus_GN_RPB1_PE_3_SV_1':0.32375393,('sp|P17545|RPB1B_TRYBB_DNA-directed_RNA_polymerase_II_subunit_RPB1-B_OS_Trypanosoma_brucei_brucei_GN_TRP5.9_PE_1_SV_1':0.00704720,'sp|P17546|RPB1A_TRYBB_DNA-directed_RNA_polymerase_II_subunit_RPB1-A_OS_Trypanosoma_brucei_brucei_GN_TRP4.8_PE_1_SV_1':0.00038778):0.49186235):0.02742857):0.01622815):0.00429365,(('sp|P16356|RPB1_CAEEL_DNA-directed_RNA_polymerase_II_subunit_RPB1_OS_Caenorhabditis_elegans_GN_ama-1_PE_1_SV_3':0.00547247,'sp|P35074|RPB1_CAEBR_DNA-directed_RNA_polymerase_II_subunit_RPB1_OS_Caenorhabditis_briggsae_GN_rpb-1_PE_3_SV_2':0.00945318):0.14107045,('sp|P04052|RPB1_DROME_DNA-directed_RNA_polymerase_II_subunit_RPB1_OS_Drosophila_melanogaster_GN_RpII215_PE_3_SV_4':0.14333023,('sp|P24928|RPB1_HUMAN_DNA-directed_RNA_polymerase_II_subunit_RPB1_OS_Homo_sapiens_GN_POLR2A_PE_1_SV_2':0.00000000,'sp|P08775|RPB1_MOUSE_DNA-directed_RNA_polymerase_II_subunit_RPB1_OS_Mus_musculus_GN_Polr2a_PE_1_SV_3':0.00000000):0.11755365):0.00644708):0.11654911):0.15879469,('sp|Q196X0|RPB1_IIV3_Probable_DNA-directed_RNA_polymerase_II_subunit_RPB1_homolog_OS_Invertebrate_iridescent_virus_3_GN_IIV3-090L_PE_3_SV_1':0.44927211,'sp|O55766|RPB1_IIV6_Probable_DNA-directed_RNA_polymerase_II_subunit_RPB1_homolog_OS_Invertebrate_iridescent_virus_6_GN_IIV6-176R_PE_3_SV_1':0.43065098):0.24534102):0.37376864,('sp|Q17QE3|GRL1A_BOVIN_DNA-directed_RNA_polymerase_II_subunit_GRINL1A_OS_Bos_taurus_GN_POLR2M_PE_1_SV_2':0.15291438,'sp|Q5REC6|GRL1A_PONAB_DNA-directed_RNA_polymerase_II_subunit_GRINL1A_OS_Pongo_abelii_GN_POLR2M_PE_2_SV_1':0.34564115):0.79651824):0.31540191,('sp|Q6GZR3|RPB2_FRG3G_Putative_DNA-directed_RNA_polymerase_II_subunit_RPB2_homolog_OS_Frog_virus_3_(isolate_Goorha)_GN_FV3-062L_PE_3_SV_1':0.66653760,(('sp|Q197F1|RPB2_IIV3_Probable_DNA-directed_RNA_polymerase_II_subunit_RPB2_homolog_OS_Invertebrate_iridescent_virus_3_GN_IIV3-009R_PE_3_SV_1':0.51938124,'sp|Q91F97|RPB2_IIV6_Probable_DNA-directed_RNA_polymerase_II_subunit_RPB2_homolog_OS_Invertebrate_iridescent_virus_6_GN_IIV6-428L_PE_3_SV_1':0.34284227):0.35715426,(((('sp|P08518|RPB2_YEAST_DNA-directed_RNA_polymerase_II_subunit_RPB2_OS_Saccharomyces_cerevisiae_(strain_ATCC_204508_/_S288c)_GN_RPB2_PE_1_SV_2':0.02728057,'sp|Q6FLD5|RPB2_CANGA_DNA-directed_RNA_polymerase_II_subunit_RPB2_OS_Candida_glabrata_(strain_ATCC_2001_/_CBS_138_/_JCM_3761_/_NBRC_0622_/_NRRL_Y-65)_GN_RPB2_PE_3_SV_1':-0.01235492):0.07479679,'sp|Q753Q4|RPB2_ASHGO_DNA-directed_RNA_polymerase_II_subunit_RPB2_OS_Ashbya_gossypii_(strain_ATCC_10895_/_CBS_109.51_/_FGSC_9923_/_NRRL_Y-1056)_GN_RPB2_PE_3_SV_1':0.03970754):0.17167750,'sp|A5DHT2|RPB2_PICGU_DNA-directed_RNA_polymerase_II_subunit_RPB2_OS_Meyerozyma_guilliermondii_(strain_ATCC_6260_/_CBS_566_/_DSM_6381_/_JCM_1539_/_NBRC_10279_/_NRRL_Y-324)_GN_RPB2_PE_3_SV_3':0.09047233):0.06541934,('sp|Q8SR75|RPB2_ENCCU_DNA-directed_RNA_polymerase_II_subunit_RPB2_OS_Encephalitozoon_cuniculi_(strain_GB-M1)_GN_RPB2_PE_3_SV_1':0.39672289,(('sp|P38420|NRPB2_ARATH_DNA-directed_RNA_polymerase_II_subunit_2_OS_Arabidopsis_thaliana_GN_NRPB2_PE_1_SV_2':0.04241024,'sp|Q42877|RPB2_SOLLC_DNA-directed_RNA_polymerase_II_subunit_RPB2_OS_Solanum_lycopersicum_GN_RPB2_PE_2_SV_1':0.01083428):0.07780127,('sp|Q54J75|RPB2_DICDI_DNA-directed_RNA_polymerase_II_subunit_rpb2_OS_Dictyostelium_discoideum_GN_polr2b_PE_3_SV_1':0.23184974,('sp|Q02061|RPB2_SCHPO_DNA-directed_RNA_polymerase_II_subunit_RPB2_OS_Schizosaccharomyces_pombe_(strain_972_/_ATCC_24843)_GN_rpb2_PE_1_SV_2':0.26768229,(('sp|P30876|RPB2_HUMAN_DNA-directed_RNA_polymerase_II_subunit_RPB2_OS_Homo_sapiens_GN_POLR2B_PE_1_SV_1':0.00000000,'sp|Q8CFI7|RPB2_MOUSE_DNA-directed_RNA_polymerase_II_subunit_RPB2_OS_Mus_musculus_GN_Polr2b_PE_2_SV_2':0.00000000):0.05090530,('sp|P08266|RPB2_DROME_DNA-directed_RNA_polymerase_II_subunit_RPB2_OS_Drosophila_melanogaster_GN_RpII140_PE_2_SV_2':0.04096706,'sp|Q10578|RPB2_CAEEL_DNA-directed_RNA_polymerase_II_subunit_RPB2_OS_Caenorhabditis_elegans_GN_rpb-2_PE_2_SV_2':0.12810927):0.00824213):0.15948428):0.01840920):0.01371956):0.05449672):0.07275711):0.06296814):0.25725348):0.32377232);
