# Supplementary material for: Genetic and structural study of DNA-directed RNA polymerase II of Trypanosoma brucei, towards the designing of novel antiparasitic agents
Source: PeerJ. 2017 Mar 1;5:e3061. doi: 10.7717/peerj.3061 (PMC5335688; doi:10.7717/peerj.3061)
Supplement: Data S4 [file peerj-05-3061-s011.pdb]

REMARK  99                                                                      
REMARK  99 MOE v2010.1 (Chemical Computing Group Inc.) Wed Oct 10 17:04:39 2012
HELIX    1   1 PHE 1   98  LEU 1  103  1               Generated by MOE    6
HELIX    2   2 VAL 1  124  LYS 1  127  1               Generated by MOE    4
HELIX    3   3 ASN 1  135  ARG 1  136  5               Generated by MOE    2
HELIX    4   4 LEU 1  137  VAL 1  140  1               Generated by MOE    4
HELIX    5   5 ALA 1  144  ALA 1  146  5               Generated by MOE    3
HELIX    6   6 ARG 1  218  LEU 1  221  1               Generated by MOE    4
HELIX    7   7 ASP 1  226  ALA 1  229  1               Generated by MOE    4
HELIX    8   8 ARG 1  230  LEU 1  231  5               Generated by MOE    2
HELIX    9   9 PRO 1  241  LEU 1  244  5               Generated by MOE    4
HELIX   10  10 THR 1  272  ASN 1  282  1               Generated by MOE   11
HELIX   11  11 ILE 1  297  ARG 1  301  1               Generated by MOE    5
HELIX   12  12 ALA 1  302  LEU 1  303  5               Generated by MOE    2
HELIX   13  13 LEU 1  304  PHE 1  312  1               Generated by MOE    9
HELIX   14  14 THR 1  334  LEU 1  337  1               Generated by MOE    4
HELIX   15  15 PHE 1  376  ALA 1  379  1               Generated by MOE    4
HELIX   16  16 MET 1  380  THR 1  381  5               Generated by MOE    2
HELIX   17  17 LYS 1  393  PHE 1  399  1               Generated by MOE    7
HELIX   18  18 THR 1  503  GLU 1  509  1               Generated by MOE    7
HELIX   19  19 VAL 1  513  LYS 1  515  5               Generated by MOE    3
HELIX   20  20 GLN 1  531  TYR 1  538  1               Generated by MOE    8
HELIX   21  21 GLY 1  578  ILE 1  585  5               Generated by MOE    8
HELIX   22  22 LYS 1  622  VAL 1  625  1               Generated by MOE    4
HELIX   23  23 LEU 1  632  VAL 1  635  1               Generated by MOE    4
HELIX   24  24 SER 1  642  PHE 1  663  1               Generated by MOE   22
HELIX   25  25 VAL 1  669  THR 1  672  5               Generated by MOE    4
HELIX   26  26 THR 1  678  ASN 1  701  1               Generated by MOE   24
HELIX   27  27 LEU 1  713  LEU 1  737  1               Generated by MOE   25
HELIX   28  28 SER 1  738  ASN 1  739  5               Generated by MOE    2
HELIX   29  29 LYS 1  747  ILE 1  750  1               Generated by MOE    4
HELIX   30  30 ASP 1  758  ASN 1  760  5               Generated by MOE    3
HELIX   31  31 ILE 1  761  ALA 1  765  1               Generated by MOE    5
HELIX   32  32 PRO 1  813  ILE 1  845  1               Generated by MOE   33
HELIX   33  33 ASP 1  894  TYR 1  901  1               Generated by MOE    8
HELIX   34  34 VAL 1  915  GLY 1  917  5               Generated by MOE    3
HELIX   35  35 ARG 1  936  ARG 1  953  1               Generated by MOE   18
HELIX   36  36 MET 1  983  ARG 1  986  5               Generated by MOE    4
HELIX   37  37 ILE 1  997  ASP 1 1007  1               Generated by MOE   11
HELIX   38  38 LEU 1 1008  SER 1 1014  5               Generated by MOE    7
HELIX   39  39 TYR 1 1022  ARG 1 1024  5               Generated by MOE    3
HELIX   40  40 ARG 1 1029  ARG 1 1031  5               Generated by MOE    3
HELIX   41  41 THR 1 1037  LYS 1 1054  1               Generated by MOE   18
HELIX   42  42 ASP 1 1060  TYR 1 1074  1               Generated by MOE   15
HELIX   43  43 HIS 1 1075  GLN 1 1076  5               Generated by MOE    2
HELIX   44  44 ILE 1 1085  GLY 1 1094  1               Generated by MOE   10
HELIX   45  45 ALA 1 1097  GLN 1 1099  5               Generated by MOE    3
HELIX   46  46 MET 1 1100  ASN 1 1103  1               Generated by MOE    4
HELIX   47  47 PRO 1 1120  ASN 1 1127  1               Generated by MOE    8
HELIX   48  48 GLN 1 1152  GLN 1 1155  1               Generated by MOE    4
HELIX   49  49 HIS 1 1156  LEU 1 1157  5               Generated by MOE    2
HELIX   50  50 ILE 1 1189  ASN 1 1195  1               Generated by MOE    7
HELIX   51  51 ILE 1 1282  ALA 1 1287  1               Generated by MOE    6
HELIX   52  52 VAL 1 1358  CYS 1 1362  1               Generated by MOE    5
HELIX   53  53 ILE 1 1367  GLU 1 1380  1               Generated by MOE   14
HELIX   54  54 TYR 1 1391  THR 1 1400  1               Generated by MOE   10
HELIX   55  55 MET 1 1425  PHE 1 1429  1               Generated by MOE    5
HELIX   56  56 VAL 1 1435  PHE 1 1442  1               Generated by MOE    8
HELIX   57  57 VAL 1 1451  LEU 1 1457  1               Generated by MOE    7
SHEET    1       VAL 1  20  GLN 1  21                  Generated by MOE
SHEET    2       GLY 1  84  TYR 1  85                  Generated by MOE
SHEET    3       GLU 1  87  LEU 1  88                  Generated by MOE
SHEET    4       PRO 1 187  ARG 1 188                  Generated by MOE
SHEET    5       VAL 1 200  ILE 1 201                  Generated by MOE
SHEET    6       VAL 1 248  VAL 1 251                  Generated by MOE
SHEET    7       ALA 1 259  ILE 1 260                  Generated by MOE
SHEET    8       SER 1 267  ASP 1 268                  Generated by MOE
SHEET    9       SER 1 356  THR 1 359                  Generated by MOE
SHEET   10       VAL 1 360  GLY 1 363                  Generated by MOE
SHEET   11       GLU 1 371  VAL 1 372                  Generated by MOE
SHEET   12       GLU 1 386  ARG 1 387                  Generated by MOE
SHEET   13       ILE 1 411  HIS 1 413                  Generated by MOE
SHEET   14       THR 1 417  THR 1 419                  Generated by MOE
SHEET   15       VAL 1 437  VAL 1 438                  Generated by MOE
SHEET   16       VAL 1 447  ASN 1 451                  Generated by MOE
SHEET   17       MET 1 461  HIS 1 464                  Generated by MOE
SHEET   18       ARG 1 465  VAL 1 466                  Generated by MOE
SHEET   19       THR 1 473  LEU 1 476                  Generated by MOE
SHEET   20       GLU 1 492  HIS 1 496                  Generated by MOE
SHEET   21       VAL 1 518  SER 1 519                  Generated by MOE
SHEET   22       ALA 1 524  PRO 1 525                  Generated by MOE
SHEET   23       PHE 1 546  LEU 1 547                  Generated by MOE
SHEET   24       ILE 1 569  LEU 1 570                  Generated by MOE
SHEET   25       PRO 1 574  THR 1 577                  Generated by MOE
SHEET   26       ALA 1 593  THR 1 594                  Generated by MOE
SHEET   27       VAL 1 608  ARG 1 611                  Generated by MOE
SHEET   28       GLN 1 614  LEU 1 615                  Generated by MOE
SHEET   29       VAL 1 851  ALA 1 853                  Generated by MOE
SHEET   30       VAL 1 859  ASN 1 861                  Generated by MOE
SHEET   31       MET 11137  SER 11140                  Generated by MOE
SHEET   32       GLN 11171  ILE 11173                  Generated by MOE
SHEET   33       VAL 11216  LEU 11219                  Generated by MOE
SHEET   34       ILE 11248  ILE 11249                  Generated by MOE
SHEET   35       GLY 11252  MET 11253                  Generated by MOE
SHEET   36       ASN 11256  THR 11261                  Generated by MOE
SHEET   37       ALA 11300  LYS 11303                  Generated by MOE
SHEET   38       THR 11309  ASP 11311                  Generated by MOE
SHEET   39       MET 11317  GLY 11319                  Generated by MOE
SHEET   40       ALA 11324  THR 11327                  Generated by MOE
SHEET   41       SER 11354  SER 11355                  Generated by MOE
SHEET   42       CYS 11445  ASP 11446                  Generated by MOE
ATOM      1  N   SER 1   2      19.245 -16.444 -57.360  1.00  0.00           N1+
ATOM      2  CA  SER 1   2      19.004 -17.768 -56.643  1.00  0.00           C  
ATOM      3  C   SER 1   2      19.850 -18.823 -57.361  1.00  0.00           C  
ATOM      4  O   SER 1   2      19.431 -19.486 -58.304  1.00  0.00           O  
ATOM      5  CB  SER 1   2      17.511 -18.111 -56.647  1.00  0.00           C  
ATOM      6  OG  SER 1   2      17.234 -19.082 -55.638  1.00  0.00           O  
ATOM      7  H1  SER 1   2      18.547 -16.261 -58.092  1.00  0.00           H  
ATOM      8  H2  SER 1   2      20.168 -16.466 -57.880  1.00  0.00           H  
ATOM      9  H3  SER 1   2      19.266 -15.647 -56.711  1.00  0.00           H  
ATOM     10  HA  SER 1   2      19.378 -17.634 -55.621  1.00  0.00           H  
ATOM     11  HB2 SER 1   2      17.182 -18.505 -57.615  1.00  0.00           H  
ATOM     12  HB3 SER 1   2      16.913 -17.225 -56.412  1.00  0.00           H  
ATOM     13  HG  SER 1   2      16.301 -19.339 -55.738  1.00  0.00           H  
ATOM     14  N   GLY 1   3      21.196 -18.699 -57.026  1.00  0.00           N  
ATOM     15  CA  GLY 1   3      22.215 -18.938 -58.031  1.00  0.00           C  
ATOM     16  C   GLY 1   3      22.267 -17.672 -58.900  1.00  0.00           C  
ATOM     17  O   GLY 1   3      21.434 -16.761 -58.793  1.00  0.00           O  
ATOM     18  H   GLY 1   3      21.485 -18.396 -56.100  1.00  0.00           H  
ATOM     19  HA2 GLY 1   3      23.174 -19.092 -57.528  1.00  0.00           H  
ATOM     20  HA3 GLY 1   3      21.957 -19.801 -58.652  1.00  0.00           H  
ATOM     21  N   GLY 1   4      23.296 -17.681 -59.821  1.00  0.00           N  
ATOM     22  CA  GLY 1   4      23.460 -16.639 -60.824  1.00  0.00           C  
ATOM     23  C   GLY 1   4      24.120 -17.230 -62.066  1.00  0.00           C  
ATOM     24  O   GLY 1   4      25.335 -17.192 -62.249  1.00  0.00           O  
ATOM     25  H   GLY 1   4      23.979 -18.436 -59.815  1.00  0.00           H  
ATOM     26  HA2 GLY 1   4      22.492 -16.196 -61.077  1.00  0.00           H  
ATOM     27  HA3 GLY 1   4      24.107 -15.860 -60.407  1.00  0.00           H  
ATOM     28  N   ALA 1   5      23.238 -17.878 -62.909  1.00  0.00           N  
ATOM     29  CA  ALA 1   5      23.682 -18.615 -64.099  1.00  0.00           C  
ATOM     30  C   ALA 1   5      23.744 -17.623 -65.267  1.00  0.00           C  
ATOM     31  O   ALA 1   5      22.770 -17.359 -65.971  1.00  0.00           O  
ATOM     32  CB  ALA 1   5      22.696 -19.742 -64.386  1.00  0.00           C  
ATOM     33  H   ALA 1   5      22.242 -17.840 -62.713  1.00  0.00           H  
ATOM     34  HA  ALA 1   5      24.680 -19.027 -63.917  1.00  0.00           H  
ATOM     35  HB1 ALA 1   5      21.672 -19.362 -64.493  1.00  0.00           H  
ATOM     36  HB2 ALA 1   5      22.692 -20.468 -63.566  1.00  0.00           H  
ATOM     37  HB3 ALA 1   5      22.944 -20.269 -65.310  1.00  0.00           H  
ATOM     38  N   ALA 1   6      24.918 -16.901 -65.347  1.00  0.00           N  
ATOM     39  CA  ALA 1   6      25.261 -15.982 -66.440  1.00  0.00           C  
ATOM     40  C   ALA 1   6      24.523 -14.622 -66.493  1.00  0.00           C  
ATOM     41  O   ALA 1   6      24.957 -13.690 -67.172  1.00  0.00           O  
ATOM     42  CB  ALA 1   6      25.193 -16.664 -67.805  1.00  0.00           C  
ATOM     43  H   ALA 1   6      25.594 -17.035 -64.595  1.00  0.00           H  
ATOM     44  HA  ALA 1   6      26.311 -15.724 -66.247  1.00  0.00           H  
ATOM     45  HB1 ALA 1   6      24.162 -16.893 -68.095  1.00  0.00           H  
ATOM     46  HB2 ALA 1   6      25.759 -17.602 -67.803  1.00  0.00           H  
ATOM     47  HB3 ALA 1   6      25.612 -16.017 -68.583  1.00  0.00           H  
ATOM     48  N   LEU 1   7      23.324 -14.557 -65.821  1.00  0.00           N  
ATOM     49  CA  LEU 1   7      22.528 -13.346 -65.655  1.00  0.00           C  
ATOM     50  C   LEU 1   7      21.744 -12.907 -66.926  1.00  0.00           C  
ATOM     51  O   LEU 1   7      21.623 -11.704 -67.200  1.00  0.00           O  
ATOM     52  CB  LEU 1   7      23.320 -12.162 -65.042  1.00  0.00           C  
ATOM     53  CG  LEU 1   7      23.779 -12.317 -63.574  1.00  0.00           C  
ATOM     54  CD1 LEU 1   7      24.792 -13.438 -63.344  1.00  0.00           C  
ATOM     55  CD2 LEU 1   7      24.392 -10.993 -63.097  1.00  0.00           C  
ATOM     56  H   LEU 1   7      22.969 -15.422 -65.417  1.00  0.00           H  
ATOM     57  HA  LEU 1   7      21.748 -13.622 -64.932  1.00  0.00           H  
ATOM     58  HB2 LEU 1   7      24.183 -11.910 -65.670  1.00  0.00           H  
ATOM     59  HB3 LEU 1   7      22.674 -11.273 -65.070  1.00  0.00           H  
ATOM     60  HG  LEU 1   7      22.897 -12.522 -62.952  1.00  0.00           H  
ATOM     61 HD11 LEU 1   7      25.640 -13.358 -64.032  1.00  0.00           H  
ATOM     62 HD12 LEU 1   7      24.330 -14.421 -63.463  1.00  0.00           H  
ATOM     63 HD13 LEU 1   7      25.187 -13.403 -62.322  1.00  0.00           H  
ATOM     64 HD21 LEU 1   7      25.288 -10.739 -63.676  1.00  0.00           H  
ATOM     65 HD22 LEU 1   7      24.678 -11.053 -62.041  1.00  0.00           H  
ATOM     66 HD23 LEU 1   7      23.677 -10.171 -63.198  1.00  0.00           H  
ATOM     67  N   PRO 1   8      20.989 -13.834 -67.628  1.00  0.00           N  
ATOM     68  CA  PRO 1   8      20.163 -13.456 -68.797  1.00  0.00           C  
ATOM     69  C   PRO 1   8      18.835 -12.724 -68.464  1.00  0.00           C  
ATOM     70  O   PRO 1   8      17.785 -12.915 -69.083  1.00  0.00           O  
ATOM     71  CB  PRO 1   8      19.896 -14.798 -69.486  1.00  0.00           C  
ATOM     72  CG  PRO 1   8      19.811 -15.767 -68.312  1.00  0.00           C  
ATOM     73  CD  PRO 1   8      20.918 -15.271 -67.392  1.00  0.00           C  
ATOM     74  HA  PRO 1   8      20.746 -12.784 -69.437  1.00  0.00           H  
ATOM     75  HB2 PRO 1   8      18.997 -14.822 -70.110  1.00  0.00           H  
ATOM     76  HB3 PRO 1   8      20.753 -15.068 -70.120  1.00  0.00           H  
ATOM     77  HG2 PRO 1   8      19.949 -16.811 -68.607  1.00  0.00           H  
ATOM     78  HG3 PRO 1   8      18.837 -15.673 -67.817  1.00  0.00           H  
ATOM     79  HD2 PRO 1   8      21.875 -15.701 -67.697  1.00  0.00           H  
ATOM     80  HD3 PRO 1   8      20.722 -15.486 -66.338  1.00  0.00           H  
ATOM     81  N   VAL 1   9      18.955 -11.700 -67.544  1.00  0.00           N  
ATOM     82  CA  VAL 1   9      17.801 -10.919 -67.098  1.00  0.00           C  
ATOM     83  C   VAL 1   9      17.597  -9.798 -68.133  1.00  0.00           C  
ATOM     84  O   VAL 1   9      18.540  -9.120 -68.548  1.00  0.00           O  
ATOM     85  CB  VAL 1   9      17.969 -10.406 -65.653  1.00  0.00           C  
ATOM     86  CG1 VAL 1   9      19.070  -9.355 -65.480  1.00  0.00           C  
ATOM     87  CG2 VAL 1   9      16.645  -9.861 -65.108  1.00  0.00           C  
ATOM     88  H   VAL 1   9      19.894 -11.459 -67.215  1.00  0.00           H  
ATOM     89  HA  VAL 1   9      16.942 -11.597 -67.124  1.00  0.00           H  
ATOM     90  HB  VAL 1   9      18.246 -11.266 -65.029  1.00  0.00           H  
ATOM     91 HG11 VAL 1   9      18.824  -8.420 -65.992  1.00  0.00           H  
ATOM     92 HG12 VAL 1   9      20.032  -9.713 -65.858  1.00  0.00           H  
ATOM     93 HG13 VAL 1   9      19.205  -9.120 -64.418  1.00  0.00           H  
ATOM     94 HG21 VAL 1   9      16.317  -8.973 -65.657  1.00  0.00           H  
ATOM     95 HG22 VAL 1   9      16.746  -9.584 -64.053  1.00  0.00           H  
ATOM     96 HG23 VAL 1   9      15.857 -10.617 -65.178  1.00  0.00           H  
ATOM     97  N   SER 1  10      16.297  -9.643 -68.574  1.00  0.00           N  
ATOM     98  CA  SER 1  10      15.786  -8.675 -69.571  1.00  0.00           C  
ATOM     99  C   SER 1  10      15.360  -9.396 -70.856  1.00  0.00           C  
ATOM    100  O   SER 1  10      14.508  -8.929 -71.612  1.00  0.00           O  
ATOM    101  CB  SER 1  10      16.706  -7.511 -69.958  1.00  0.00           C  
ATOM    102  OG  SER 1  10      17.929  -7.972 -70.544  1.00  0.00           O  
ATOM    103  H   SER 1  10      15.587 -10.290 -68.188  1.00  0.00           H  
ATOM    104  HA  SER 1  10      14.870  -8.270 -69.124  1.00  0.00           H  
ATOM    105  HB2 SER 1  10      16.952  -6.897 -69.084  1.00  0.00           H  
ATOM    106  HB3 SER 1  10      16.219  -6.863 -70.694  1.00  0.00           H  
ATOM    107  HG  SER 1  10      18.447  -8.309 -69.764  1.00  0.00           H  
ATOM    108  N   GLN 1  11      16.086 -10.545 -71.138  1.00  0.00           N  
ATOM    109  CA  GLN 1  11      15.715 -11.418 -72.250  1.00  0.00           C  
ATOM    110  C   GLN 1  11      14.542 -12.303 -71.773  1.00  0.00           C  
ATOM    111  O   GLN 1  11      13.731 -12.813 -72.542  1.00  0.00           O  
ATOM    112  CB  GLN 1  11      16.882 -12.293 -72.712  1.00  0.00           C  
ATOM    113  CG  GLN 1  11      18.090 -11.480 -73.185  1.00  0.00           C  
ATOM    114  CD  GLN 1  11      19.173 -11.457 -72.132  1.00  0.00           C  
ATOM    115  OE1 GLN 1  11      19.983 -12.371 -71.999  1.00  0.00           O  
ATOM    116  NE2 GLN 1  11      19.177 -10.370 -71.310  1.00  0.00           N  
ATOM    117  H   GLN 1  11      16.866 -10.785 -70.526  1.00  0.00           H  
ATOM    118  HA  GLN 1  11      15.346 -10.798 -73.075  1.00  0.00           H  
ATOM    119  HB2 GLN 1  11      17.169 -12.994 -71.919  1.00  0.00           H  
ATOM    120  HB3 GLN 1  11      16.529 -12.910 -73.549  1.00  0.00           H  
ATOM    121  HG2 GLN 1  11      17.814 -10.460 -73.475  1.00  0.00           H  
ATOM    122  HG3 GLN 1  11      18.527 -11.954 -74.073  1.00  0.00           H  
ATOM    123 HE21 GLN 1  11      19.857 -10.322 -70.559  1.00  0.00           H  
ATOM    124 HE22 GLN 1  11      18.546  -9.569 -71.393  1.00  0.00           H  
ATOM    125  N   MET 1  12      14.573 -12.525 -70.413  1.00  0.00           N  
ATOM    126  CA  MET 1  12      13.493 -13.082 -69.615  1.00  0.00           C  
ATOM    127  C   MET 1  12      13.706 -12.458 -68.215  1.00  0.00           C  
ATOM    128  O   MET 1  12      14.613 -11.649 -67.999  1.00  0.00           O  
ATOM    129  CB  MET 1  12      13.526 -14.616 -69.615  1.00  0.00           C  
ATOM    130  CG  MET 1  12      12.171 -15.241 -69.961  1.00  0.00           C  
ATOM    131  SD  MET 1  12      10.913 -14.906 -68.684  1.00  0.00           S  
ATOM    132  CE  MET 1  12       9.472 -15.586 -69.529  1.00  0.00           C  
ATOM    133  H   MET 1  12      15.405 -12.233 -69.902  1.00  0.00           H  
ATOM    134  HA  MET 1  12      12.556 -12.691 -70.024  1.00  0.00           H  
ATOM    135  HB2 MET 1  12      13.885 -15.008 -68.655  1.00  0.00           H  
ATOM    136  HB3 MET 1  12      14.242 -14.972 -70.368  1.00  0.00           H  
ATOM    137  HG2 MET 1  12      12.286 -16.326 -70.050  1.00  0.00           H  
ATOM    138  HG3 MET 1  12      11.820 -14.855 -70.925  1.00  0.00           H  
ATOM    139  HE1 MET 1  12       8.594 -15.484 -68.885  1.00  0.00           H  
ATOM    140  HE2 MET 1  12       9.621 -16.647 -69.745  1.00  0.00           H  
ATOM    141  HE3 MET 1  12       9.284 -15.043 -70.459  1.00  0.00           H  
ATOM    142  N   GLU 1  13      12.789 -12.834 -67.260  1.00  0.00           N  
ATOM    143  CA  GLU 1  13      12.823 -12.341 -65.884  1.00  0.00           C  
ATOM    144  C   GLU 1  13      13.081 -13.559 -64.979  1.00  0.00           C  
ATOM    145  O   GLU 1  13      14.192 -14.095 -64.954  1.00  0.00           O  
ATOM    146  CB  GLU 1  13      11.576 -11.505 -65.573  1.00  0.00           C  
ATOM    147  CG  GLU 1  13      11.607 -10.135 -66.259  1.00  0.00           C  
ATOM    148  CD  GLU 1  13      12.735  -9.222 -65.760  1.00  0.00           C  
ATOM    149  OE1 GLU 1  13      13.062  -9.385 -64.550  1.00  0.00           O  
ATOM    150  OE2 GLU 1  13      13.189  -8.420 -66.627  1.00  0.00           O1-
ATOM    151  H   GLU 1  13      12.059 -13.502 -67.509  1.00  0.00           H  
ATOM    152  HA  GLU 1  13      13.712 -11.714 -65.754  1.00  0.00           H  
ATOM    153  HB2 GLU 1  13      10.675 -12.036 -65.904  1.00  0.00           H  
ATOM    154  HB3 GLU 1  13      11.477 -11.368 -64.489  1.00  0.00           H  
ATOM    155  HG2 GLU 1  13      10.662  -9.615 -66.061  1.00  0.00           H  
ATOM    156  HG3 GLU 1  13      11.683 -10.257 -67.346  1.00  0.00           H  
ATOM    157  N   LEU 1  14      11.996 -14.087 -64.307  1.00  0.00           N  
ATOM    158  CA  LEU 1  14      12.097 -15.297 -63.489  1.00  0.00           C  
ATOM    159  C   LEU 1  14      10.768 -16.074 -63.626  1.00  0.00           C  
ATOM    160  O   LEU 1  14      10.555 -16.818 -64.585  1.00  0.00           O  
ATOM    161  CB  LEU 1  14      12.475 -14.992 -62.025  1.00  0.00           C  
ATOM    162  CG  LEU 1  14      13.954 -14.640 -61.763  1.00  0.00           C  
ATOM    163  CD1 LEU 1  14      14.131 -14.227 -60.297  1.00  0.00           C  
ATOM    164  CD2 LEU 1  14      14.899 -15.802 -62.076  1.00  0.00           C  
ATOM    165  H   LEU 1  14      11.091 -13.640 -64.385  1.00  0.00           H  
ATOM    166  HA  LEU 1  14      12.855 -15.951 -63.932  1.00  0.00           H  
ATOM    167  HB2 LEU 1  14      11.859 -14.157 -61.667  1.00  0.00           H  
ATOM    168  HB3 LEU 1  14      12.217 -15.859 -61.401  1.00  0.00           H  
ATOM    169  HG  LEU 1  14      14.238 -13.779 -62.378  1.00  0.00           H  
ATOM    170 HD11 LEU 1  14      13.869 -15.046 -59.618  1.00  0.00           H  
ATOM    171 HD12 LEU 1  14      13.496 -13.368 -60.055  1.00  0.00           H  
ATOM    172 HD13 LEU 1  14      15.169 -13.939 -60.097  1.00  0.00           H  
ATOM    173 HD21 LEU 1  14      14.621 -16.701 -61.514  1.00  0.00           H  
ATOM    174 HD22 LEU 1  14      15.930 -15.545 -61.810  1.00  0.00           H  
ATOM    175 HD23 LEU 1  14      14.895 -16.054 -63.140  1.00  0.00           H  
ATOM    176  N   HIS 1  15       9.798 -15.800 -62.678  1.00  0.00           N  
ATOM    177  CA  HIS 1  15       8.508 -16.501 -62.613  1.00  0.00           C  
ATOM    178  C   HIS 1  15       8.746 -17.933 -62.069  1.00  0.00           C  
ATOM    179  O   HIS 1  15       9.845 -18.335 -61.681  1.00  0.00           O  
ATOM    180  CB  HIS 1  15       7.750 -16.462 -63.953  1.00  0.00           C  
ATOM    181  CG  HIS 1  15       6.267 -16.424 -63.798  1.00  0.00           C  
ATOM    182  ND1 HIS 1  15       5.650 -17.077 -62.753  1.00  0.00           N  
ATOM    183  CD2 HIS 1  15       5.328 -15.818 -64.608  1.00  0.00           C  
ATOM    184  CE1 HIS 1  15       4.362 -16.878 -62.933  1.00  0.00           C  
ATOM    185  NE2 HIS 1  15       4.119 -16.119 -64.043  1.00  0.00           N  
ATOM    186  H   HIS 1  15       9.966 -15.099 -61.966  1.00  0.00           H  
ATOM    187  HA  HIS 1  15       7.941 -15.965 -61.840  1.00  0.00           H  
ATOM    188  HB2 HIS 1  15       8.006 -17.335 -64.568  1.00  0.00           H  
ATOM    189  HB3 HIS 1  15       8.048 -15.570 -64.521  1.00  0.00           H  
ATOM    190  HD2 HIS 1  15       5.409 -15.227 -65.510  1.00  0.00           H  
ATOM    191  HE2 HIS 1  15       3.211 -15.834 -64.383  1.00  0.00           H  
ATOM    192  HE1 HIS 1  15       3.567 -17.255 -62.304  1.00  0.00           H  
ATOM    193  N   LYS 1  16       7.609 -18.710 -61.995  1.00  0.00           N  
ATOM    194  CA  LYS 1  16       7.612 -20.102 -61.563  1.00  0.00           C  
ATOM    195  C   LYS 1  16       6.541 -20.882 -62.358  1.00  0.00           C  
ATOM    196  O   LYS 1  16       5.745 -20.332 -63.119  1.00  0.00           O  
ATOM    197  CB  LYS 1  16       7.539 -20.232 -60.032  1.00  0.00           C  
ATOM    198  CG  LYS 1  16       6.374 -19.508 -59.333  1.00  0.00           C  
ATOM    199  CD  LYS 1  16       6.511 -19.659 -57.805  1.00  0.00           C  
ATOM    200  CE  LYS 1  16       5.369 -19.070 -56.982  1.00  0.00           C  
ATOM    201  NZ  LYS 1  16       5.366 -17.602 -57.036  1.00  0.00           N1+
ATOM    202  H   LYS 1  16       6.700 -18.307 -62.275  1.00  0.00           H  
ATOM    203  HA  LYS 1  16       8.573 -20.533 -61.877  1.00  0.00           H  
ATOM    204  HB2 LYS 1  16       7.506 -21.291 -59.755  1.00  0.00           H  
ATOM    205  HB3 LYS 1  16       8.476 -19.838 -59.617  1.00  0.00           H  
ATOM    206  HG2 LYS 1  16       6.374 -18.444 -59.596  1.00  0.00           H  
ATOM    207  HG3 LYS 1  16       5.421 -19.933 -59.667  1.00  0.00           H  
ATOM    208  HD2 LYS 1  16       7.461 -19.216 -57.480  1.00  0.00           H  
ATOM    209  HD3 LYS 1  16       6.571 -20.730 -57.570  1.00  0.00           H  
ATOM    210  HE2 LYS 1  16       5.482 -19.341 -55.929  1.00  0.00           H  
ATOM    211  HE3 LYS 1  16       4.391 -19.412 -57.336  1.00  0.00           H  
ATOM    212  HZ1 LYS 1  16       6.217 -17.135 -56.699  1.00  0.00           H  
ATOM    213  HZ2 LYS 1  16       4.651 -17.178 -56.317  1.00  0.00           H  
ATOM    214  HZ3 LYS 1  16       5.071 -17.194 -57.926  1.00  0.00           H  
ATOM    215  N   VAL 1  17       6.592 -22.256 -62.203  1.00  0.00           N  
ATOM    216  CA  VAL 1  17       5.798 -23.159 -63.045  1.00  0.00           C  
ATOM    217  C   VAL 1  17       4.470 -23.371 -62.302  1.00  0.00           C  
ATOM    218  O   VAL 1  17       4.426 -23.887 -61.184  1.00  0.00           O  
ATOM    219  CB  VAL 1  17       6.536 -24.501 -63.257  1.00  0.00           C  
ATOM    220  CG1 VAL 1  17       5.693 -25.485 -64.071  1.00  0.00           C  
ATOM    221  CG2 VAL 1  17       7.879 -24.287 -63.967  1.00  0.00           C  
ATOM    222  H   VAL 1  17       7.162 -22.677 -61.465  1.00  0.00           H  
ATOM    223  HA  VAL 1  17       5.613 -22.675 -64.010  1.00  0.00           H  
ATOM    224  HB  VAL 1  17       6.741 -24.963 -62.284  1.00  0.00           H  
ATOM    225 HG11 VAL 1  17       5.415 -25.061 -65.042  1.00  0.00           H  
ATOM    226 HG12 VAL 1  17       4.776 -25.758 -63.541  1.00  0.00           H  
ATOM    227 HG13 VAL 1  17       6.251 -26.409 -64.253  1.00  0.00           H  
ATOM    228 HG21 VAL 1  17       7.737 -23.832 -64.953  1.00  0.00           H  
ATOM    229 HG22 VAL 1  17       8.399 -25.241 -64.106  1.00  0.00           H  
ATOM    230 HG23 VAL 1  17       8.540 -23.636 -63.386  1.00  0.00           H  
ATOM    231  N   ASN 1  18       3.346 -22.894 -62.957  1.00  0.00           N  
ATOM    232  CA  ASN 1  18       2.034 -23.003 -62.309  1.00  0.00           C  
ATOM    233  C   ASN 1  18       1.437 -24.406 -62.521  1.00  0.00           C  
ATOM    234  O   ASN 1  18       0.817 -24.959 -61.612  1.00  0.00           O  
ATOM    235  CB  ASN 1  18       1.085 -21.900 -62.765  1.00  0.00           C  
ATOM    236  CG  ASN 1  18       0.175 -21.525 -61.613  1.00  0.00           C  
ATOM    237  OD1 ASN 1  18       0.523 -20.750 -60.722  1.00  0.00           O  
ATOM    238  ND2 ASN 1  18      -1.043 -22.145 -61.625  1.00  0.00           N  
ATOM    239  H   ASN 1  18       3.431 -22.464 -63.874  1.00  0.00           H  
ATOM    240  HA  ASN 1  18       2.210 -22.912 -61.228  1.00  0.00           H  
ATOM    241  HB2 ASN 1  18       0.503 -22.190 -63.644  1.00  0.00           H  
ATOM    242  HB3 ASN 1  18       1.636 -20.989 -63.033  1.00  0.00           H  
ATOM    243 HD21 ASN 1  18      -1.713 -22.000 -60.887  1.00  0.00           H  
ATOM    244 HD22 ASN 1  18      -1.346 -22.785 -62.416  1.00  0.00           H  
ATOM    245  N   GLU 1  19       1.560 -24.954 -63.782  1.00  0.00           N  
ATOM    246  CA  GLU 1  19       1.110 -26.304 -64.125  1.00  0.00           C  
ATOM    247  C   GLU 1  19       2.147 -26.881 -65.100  1.00  0.00           C  
ATOM    248  O   GLU 1  19       2.838 -26.156 -65.821  1.00  0.00           O  
ATOM    249  CB  GLU 1  19      -0.257 -26.366 -64.827  1.00  0.00           C  
ATOM    250  CG  GLU 1  19      -1.433 -25.853 -64.004  1.00  0.00           C  
ATOM    251  CD  GLU 1  19      -1.782 -24.419 -64.383  1.00  0.00           C  
ATOM    252  OE1 GLU 1  19      -2.133 -24.243 -65.586  1.00  0.00           O  
ATOM    253  OE2 GLU 1  19      -1.710 -23.585 -63.430  1.00  0.00           O1-
ATOM    254  H   GLU 1  19       2.018 -24.420 -64.516  1.00  0.00           H  
ATOM    255  HA  GLU 1  19       1.096 -26.912 -63.212  1.00  0.00           H  
ATOM    256  HB2 GLU 1  19      -0.191 -25.846 -65.793  1.00  0.00           H  
ATOM    257  HB3 GLU 1  19      -0.463 -27.417 -65.072  1.00  0.00           H  
ATOM    258  HG2 GLU 1  19      -1.254 -25.952 -62.930  1.00  0.00           H  
ATOM    259  HG3 GLU 1  19      -2.320 -26.460 -64.228  1.00  0.00           H  
ATOM    260  N   VAL 1  20       2.158 -28.262 -65.148  1.00  0.00           N  
ATOM    261  CA  VAL 1  20       2.915 -29.021 -66.140  1.00  0.00           C  
ATOM    262  C   VAL 1  20       1.874 -29.813 -66.956  1.00  0.00           C  
ATOM    263  O   VAL 1  20       0.919 -30.394 -66.432  1.00  0.00           O  
ATOM    264  CB  VAL 1  20       3.936 -29.964 -65.466  1.00  0.00           C  
ATOM    265  CG1 VAL 1  20       4.638 -30.886 -66.470  1.00  0.00           C  
ATOM    266  CG2 VAL 1  20       4.998 -29.168 -64.702  1.00  0.00           C  
ATOM    267  H   VAL 1  20       1.591 -28.793 -64.469  1.00  0.00           H  
ATOM    268  HA  VAL 1  20       3.434 -28.325 -66.809  1.00  0.00           H  
ATOM    269  HB  VAL 1  20       3.414 -30.600 -64.743  1.00  0.00           H  
ATOM    270 HG11 VAL 1  20       5.131 -30.311 -67.261  1.00  0.00           H  
ATOM    271 HG12 VAL 1  20       3.930 -31.578 -66.938  1.00  0.00           H  
ATOM    272 HG13 VAL 1  20       5.399 -31.497 -65.972  1.00  0.00           H  
ATOM    273 HG21 VAL 1  20       5.552 -28.505 -65.374  1.00  0.00           H  
ATOM    274 HG22 VAL 1  20       5.717 -29.842 -64.226  1.00  0.00           H  
ATOM    275 HG23 VAL 1  20       4.548 -28.558 -63.912  1.00  0.00           H  
ATOM    276  N   GLN 1  21       2.134 -29.879 -68.314  1.00  0.00           N  
ATOM    277  CA  GLN 1  21       1.282 -30.631 -69.230  1.00  0.00           C  
ATOM    278  C   GLN 1  21       2.176 -31.625 -69.982  1.00  0.00           C  
ATOM    279  O   GLN 1  21       3.291 -31.315 -70.404  1.00  0.00           O  
ATOM    280  CB  GLN 1  21       0.549 -29.714 -70.223  1.00  0.00           C  
ATOM    281  CG  GLN 1  21      -0.492 -28.818 -69.541  1.00  0.00           C  
ATOM    282  CD  GLN 1  21      -1.296 -27.987 -70.524  1.00  0.00           C  
ATOM    283  OE1 GLN 1  21      -1.389 -28.228 -71.723  1.00  0.00           O  
ATOM    284  NE2 GLN 1  21      -1.952 -26.925 -69.958  1.00  0.00           N  
ATOM    285  H   GLN 1  21       2.955 -29.419 -68.696  1.00  0.00           H  
ATOM    286  HA  GLN 1  21       0.543 -31.198 -68.653  1.00  0.00           H  
ATOM    287  HB2 GLN 1  21       1.270 -29.087 -70.764  1.00  0.00           H  
ATOM    288  HB3 GLN 1  21       0.053 -30.332 -70.984  1.00  0.00           H  
ATOM    289  HG2 GLN 1  21      -0.003 -28.144 -68.827  1.00  0.00           H  
ATOM    290  HG3 GLN 1  21      -1.204 -29.439 -68.989  1.00  0.00           H  
ATOM    291 HE21 GLN 1  21      -2.514 -26.335 -70.563  1.00  0.00           H  
ATOM    292 HE22 GLN 1  21      -1.912 -26.695 -68.970  1.00  0.00           H  
ATOM    293  N   PHE 1  22       1.581 -32.859 -70.190  1.00  0.00           N  
ATOM    294  CA  PHE 1  22       2.183 -33.931 -70.989  1.00  0.00           C  
ATOM    295  C   PHE 1  22       1.328 -34.153 -72.256  1.00  0.00           C  
ATOM    296  O   PHE 1  22       0.187 -33.708 -72.382  1.00  0.00           O  
ATOM    297  CB  PHE 1  22       2.240 -35.251 -70.200  1.00  0.00           C  
ATOM    298  CG  PHE 1  22       3.282 -35.249 -69.113  1.00  0.00           C  
ATOM    299  CD1 PHE 1  22       4.603 -35.613 -69.402  1.00  0.00           C  
ATOM    300  CD2 PHE 1  22       2.949 -34.862 -67.810  1.00  0.00           C  
ATOM    301  CE1 PHE 1  22       5.574 -35.599 -68.402  1.00  0.00           C  
ATOM    302  CE2 PHE 1  22       3.921 -34.847 -66.812  1.00  0.00           C  
ATOM    303  CZ  PHE 1  22       5.232 -35.219 -67.106  1.00  0.00           C  
ATOM    304  H   PHE 1  22       0.665 -33.064 -69.787  1.00  0.00           H  
ATOM    305  HA  PHE 1  22       3.185 -33.621 -71.310  1.00  0.00           H  
ATOM    306  HB2 PHE 1  22       1.259 -35.483 -69.767  1.00  0.00           H  
ATOM    307  HB3 PHE 1  22       2.453 -36.098 -70.866  1.00  0.00           H  
ATOM    308  HD1 PHE 1  22       4.885 -35.903 -70.412  1.00  0.00           H  
ATOM    309  HD2 PHE 1  22       1.931 -34.567 -67.569  1.00  0.00           H  
ATOM    310  HE1 PHE 1  22       6.598 -35.875 -68.639  1.00  0.00           H  
ATOM    311  HE2 PHE 1  22       3.660 -34.540 -65.805  1.00  0.00           H  
ATOM    312  HZ  PHE 1  22       5.987 -35.203 -66.327  1.00  0.00           H  
ATOM    313  N   GLU 1  23       1.963 -34.953 -73.195  1.00  0.00           N  
ATOM    314  CA  GLU 1  23       1.396 -35.406 -74.473  1.00  0.00           C  
ATOM    315  C   GLU 1  23       2.430 -36.409 -75.038  1.00  0.00           C  
ATOM    316  O   GLU 1  23       3.368 -36.794 -74.335  1.00  0.00           O  
ATOM    317  CB  GLU 1  23       1.087 -34.255 -75.427  1.00  0.00           C  
ATOM    318  CG  GLU 1  23       2.311 -33.424 -75.801  1.00  0.00           C  
ATOM    319  CD  GLU 1  23       2.090 -32.638 -77.086  1.00  0.00           C  
ATOM    320  OE1 GLU 1  23       0.909 -32.294 -77.362  1.00  0.00           O  
ATOM    321  OE2 GLU 1  23       3.150 -32.388 -77.743  1.00  0.00           O1-
ATOM    322  H   GLU 1  23       2.911 -35.299 -73.032  1.00  0.00           H  
ATOM    323  HA  GLU 1  23       0.484 -35.956 -74.231  1.00  0.00           H  
ATOM    324  HB2 GLU 1  23       0.622 -34.656 -76.333  1.00  0.00           H  
ATOM    325  HB3 GLU 1  23       0.339 -33.592 -74.975  1.00  0.00           H  
ATOM    326  HG2 GLU 1  23       3.191 -34.060 -75.946  1.00  0.00           H  
ATOM    327  HG3 GLU 1  23       2.549 -32.715 -74.999  1.00  0.00           H  
ATOM    328  N   ILE 1  24       2.238 -36.832 -76.338  1.00  0.00           N  
ATOM    329  CA  ILE 1  24       3.178 -37.725 -77.030  1.00  0.00           C  
ATOM    330  C   ILE 1  24       3.673 -36.999 -78.298  1.00  0.00           C  
ATOM    331  O   ILE 1  24       2.973 -36.203 -78.927  1.00  0.00           O  
ATOM    332  CB  ILE 1  24       2.550 -39.109 -77.324  1.00  0.00           C  
ATOM    333  CG1 ILE 1  24       3.633 -40.144 -77.698  1.00  0.00           C  
ATOM    334  CG2 ILE 1  24       1.442 -39.041 -78.382  1.00  0.00           C  
ATOM    335  CD1 ILE 1  24       3.122 -41.577 -77.695  1.00  0.00           C  
ATOM    336  H   ILE 1  24       1.448 -36.484 -76.877  1.00  0.00           H  
ATOM    337  HA  ILE 1  24       4.046 -37.864 -76.374  1.00  0.00           H  
ATOM    338  HB  ILE 1  24       2.085 -39.455 -76.393  1.00  0.00           H  
ATOM    339 HG12 ILE 1  24       4.049 -39.928 -78.688  1.00  0.00           H  
ATOM    340 HG13 ILE 1  24       4.457 -40.081 -76.977  1.00  0.00           H  
ATOM    341 HG21 ILE 1  24       1.848 -38.829 -79.376  1.00  0.00           H  
ATOM    342 HG22 ILE 1  24       0.709 -38.265 -78.142  1.00  0.00           H  
ATOM    343 HG23 ILE 1  24       0.896 -39.988 -78.439  1.00  0.00           H  
ATOM    344 HD11 ILE 1  24       2.413 -41.741 -78.508  1.00  0.00           H  
ATOM    345 HD12 ILE 1  24       2.632 -41.817 -76.748  1.00  0.00           H  
ATOM    346 HD13 ILE 1  24       3.953 -42.277 -77.835  1.00  0.00           H  
ATOM    347  N   PHE 1  25       4.952 -37.348 -78.696  1.00  0.00           N  
ATOM    348  CA  PHE 1  25       5.641 -36.635 -79.763  1.00  0.00           C  
ATOM    349  C   PHE 1  25       5.132 -37.079 -81.154  1.00  0.00           C  
ATOM    350  O   PHE 1  25       5.192 -38.241 -81.551  1.00  0.00           O  
ATOM    351  CB  PHE 1  25       7.180 -36.706 -79.694  1.00  0.00           C  
ATOM    352  CG  PHE 1  25       7.764 -37.946 -79.061  1.00  0.00           C  
ATOM    353  CD1 PHE 1  25       7.870 -39.146 -79.773  1.00  0.00           C  
ATOM    354  CD2 PHE 1  25       8.192 -37.913 -77.725  1.00  0.00           C  
ATOM    355  CE1 PHE 1  25       8.419 -40.279 -79.166  1.00  0.00           C  
ATOM    356  CE2 PHE 1  25       8.725 -39.051 -77.118  1.00  0.00           C  
ATOM    357  CZ  PHE 1  25       8.847 -40.233 -77.841  1.00  0.00           C  
ATOM    358  H   PHE 1  25       5.424 -38.126 -78.250  1.00  0.00           H  
ATOM    359  HA  PHE 1  25       5.382 -35.582 -79.621  1.00  0.00           H  
ATOM    360  HB2 PHE 1  25       7.622 -36.568 -80.688  1.00  0.00           H  
ATOM    361  HB3 PHE 1  25       7.530 -35.840 -79.113  1.00  0.00           H  
ATOM    362  HD1 PHE 1  25       7.531 -39.204 -80.805  1.00  0.00           H  
ATOM    363  HD2 PHE 1  25       8.110 -36.995 -77.145  1.00  0.00           H  
ATOM    364  HE1 PHE 1  25       8.519 -41.203 -79.729  1.00  0.00           H  
ATOM    365  HE2 PHE 1  25       9.049 -39.005 -76.082  1.00  0.00           H  
ATOM    366  HZ  PHE 1  25       9.283 -41.115 -77.378  1.00  0.00           H  
ATOM    367  N   LYS 1  26       4.604 -36.026 -81.878  1.00  0.00           N  
ATOM    368  CA  LYS 1  26       3.950 -36.149 -83.170  1.00  0.00           C  
ATOM    369  C   LYS 1  26       4.894 -36.097 -84.384  1.00  0.00           C  
ATOM    370  O   LYS 1  26       5.865 -35.341 -84.465  1.00  0.00           O  
ATOM    371  CB  LYS 1  26       2.952 -34.980 -83.306  1.00  0.00           C  
ATOM    372  CG  LYS 1  26       1.554 -35.434 -83.708  1.00  0.00           C  
ATOM    373  CD  LYS 1  26       0.515 -34.330 -83.479  1.00  0.00           C  
ATOM    374  CE  LYS 1  26       0.206 -34.099 -81.999  1.00  0.00           C  
ATOM    375  NZ  LYS 1  26      -0.801 -35.053 -81.519  1.00  0.00           N1+
ATOM    376  H   LYS 1  26       4.654 -35.092 -81.438  1.00  0.00           H  
ATOM    377  HA  LYS 1  26       3.434 -37.118 -83.174  1.00  0.00           H  
ATOM    378  HB2 LYS 1  26       2.879 -34.457 -82.350  1.00  0.00           H  
ATOM    379  HB3 LYS 1  26       3.304 -34.230 -84.024  1.00  0.00           H  
ATOM    380  HG2 LYS 1  26       1.556 -35.719 -84.767  1.00  0.00           H  
ATOM    381  HG3 LYS 1  26       1.290 -36.312 -83.120  1.00  0.00           H  
ATOM    382  HD2 LYS 1  26      -0.406 -34.579 -84.021  1.00  0.00           H  
ATOM    383  HD3 LYS 1  26       0.892 -33.394 -83.914  1.00  0.00           H  
ATOM    384  HE2 LYS 1  26      -0.212 -33.098 -81.856  1.00  0.00           H  
ATOM    385  HE3 LYS 1  26       1.080 -34.198 -81.344  1.00  0.00           H  
ATOM    386  HZ1 LYS 1  26      -1.748 -34.599 -81.512  1.00  0.00           H  
ATOM    387  HZ2 LYS 1  26      -0.599 -35.291 -80.521  1.00  0.00           H  
ATOM    388  HZ3 LYS 1  26      -0.888 -36.015 -82.013  1.00  0.00           H  
ATOM    389  N   GLU 1  27       4.440 -36.813 -85.487  1.00  0.00           N  
ATOM    390  CA  GLU 1  27       5.150 -36.809 -86.781  1.00  0.00           C  
ATOM    391  C   GLU 1  27       5.243 -35.407 -87.446  1.00  0.00           C  
ATOM    392  O   GLU 1  27       6.007 -35.184 -88.387  1.00  0.00           O  
ATOM    393  CB  GLU 1  27       4.529 -37.836 -87.762  1.00  0.00           C  
ATOM    394  CG  GLU 1  27       3.130 -37.455 -88.239  1.00  0.00           C  
ATOM    395  CD  GLU 1  27       2.274 -38.489 -89.000  1.00  0.00           C  
ATOM    396  OE1 GLU 1  27       2.866 -39.448 -89.560  1.00  0.00           O  
ATOM    397  OE2 GLU 1  27       1.029 -38.193 -88.950  1.00  0.00           O1-
ATOM    398  H   GLU 1  27       3.620 -37.405 -85.385  1.00  0.00           H  
ATOM    399  HA  GLU 1  27       6.182 -37.108 -86.560  1.00  0.00           H  
ATOM    400  HB2 GLU 1  27       5.174 -37.932 -88.642  1.00  0.00           H  
ATOM    401  HB3 GLU 1  27       4.499 -38.822 -87.283  1.00  0.00           H  
ATOM    402  HG2 GLU 1  27       3.204 -36.587 -88.907  1.00  0.00           H  
ATOM    403  HG3 GLU 1  27       2.537 -37.139 -87.371  1.00  0.00           H  
ATOM    404  N   ARG 1  28       4.361 -34.476 -86.941  1.00  0.00           N  
ATOM    405  CA  ARG 1  28       4.229 -33.086 -87.378  1.00  0.00           C  
ATOM    406  C   ARG 1  28       5.127 -32.146 -86.509  1.00  0.00           C  
ATOM    407  O   ARG 1  28       5.449 -31.015 -86.880  1.00  0.00           O  
ATOM    408  CB  ARG 1  28       2.737 -32.692 -87.304  1.00  0.00           C  
ATOM    409  CG  ARG 1  28       1.845 -33.522 -88.261  1.00  0.00           C  
ATOM    410  CD  ARG 1  28       0.351 -33.382 -87.952  1.00  0.00           C  
ATOM    411  NE  ARG 1  28      -0.533 -34.090 -88.918  1.00  0.00           N  
ATOM    412  CZ  ARG 1  28      -0.732 -35.445 -89.018  1.00  0.00           C  
ATOM    413  NH1 ARG 1  28      -1.673 -35.935 -89.873  1.00  0.00           N  
ATOM    414  NH2 ARG 1  28      -0.032 -36.282 -88.244  1.00  0.00           N1+
ATOM    415  H   ARG 1  28       3.751 -34.801 -86.200  1.00  0.00           H  
ATOM    416  HA  ARG 1  28       4.595 -33.011 -88.410  1.00  0.00           H  
ATOM    417  HB2 ARG 1  28       2.381 -32.822 -86.274  1.00  0.00           H  
ATOM    418  HB3 ARG 1  28       2.622 -31.627 -87.540  1.00  0.00           H  
ATOM    419  HG2 ARG 1  28       2.114 -34.580 -88.206  1.00  0.00           H  
ATOM    420  HG3 ARG 1  28       2.038 -33.210 -89.295  1.00  0.00           H  
ATOM    421  HD2 ARG 1  28       0.063 -32.326 -87.990  1.00  0.00           H  
ATOM    422  HD3 ARG 1  28       0.110 -33.742 -86.946  1.00  0.00           H  
ATOM    423  HE  ARG 1  28      -1.114 -33.525 -89.529  1.00  0.00           H  
ATOM    424 HH11 ARG 1  28      -2.219 -35.347 -90.491  1.00  0.00           H  
ATOM    425 HH12 ARG 1  28      -2.060 -36.906 -89.791  1.00  0.00           H  
ATOM    426 HH21 ARG 1  28       0.537 -35.973 -87.476  1.00  0.00           H  
ATOM    427 HH22 ARG 1  28       0.214 -37.273 -88.582  1.00  0.00           H  
ATOM    428  N   GLN 1  29       5.473 -32.642 -85.266  1.00  0.00           N  
ATOM    429  CA  GLN 1  29       6.239 -31.885 -84.274  1.00  0.00           C  
ATOM    430  C   GLN 1  29       7.717 -32.213 -84.508  1.00  0.00           C  
ATOM    431  O   GLN 1  29       8.608 -31.363 -84.478  1.00  0.00           O  
ATOM    432  CB  GLN 1  29       5.913 -32.316 -82.847  1.00  0.00           C  
ATOM    433  CG  GLN 1  29       4.599 -31.774 -82.288  1.00  0.00           C  
ATOM    434  CD  GLN 1  29       4.336 -32.445 -80.953  1.00  0.00           C  
ATOM    435  OE1 GLN 1  29       4.712 -33.592 -80.723  1.00  0.00           O  
ATOM    436  NE2 GLN 1  29       3.628 -31.706 -80.051  1.00  0.00           N  
ATOM    437  H   GLN 1  29       5.233 -33.607 -85.049  1.00  0.00           H  
ATOM    438  HA  GLN 1  29       6.087 -30.812 -84.423  1.00  0.00           H  
ATOM    439  HB2 GLN 1  29       5.920 -33.410 -82.791  1.00  0.00           H  
ATOM    440  HB3 GLN 1  29       6.721 -31.995 -82.181  1.00  0.00           H  
ATOM    441  HG2 GLN 1  29       3.760 -32.006 -82.952  1.00  0.00           H  
ATOM    442  HG3 GLN 1  29       4.650 -30.688 -82.170  1.00  0.00           H  
ATOM    443 HE21 GLN 1  29       3.415 -32.097 -79.086  1.00  0.00           H  
ATOM    444 HE22 GLN 1  29       3.260 -30.777 -80.217  1.00  0.00           H  
ATOM    445  N   ILE 1  30       8.007 -33.560 -84.661  1.00  0.00           N  
ATOM    446  CA  ILE 1  30       9.392 -34.017 -84.726  1.00  0.00           C  
ATOM    447  C   ILE 1  30      10.078 -33.348 -85.936  1.00  0.00           C  
ATOM    448  O   ILE 1  30      11.298 -33.208 -85.979  1.00  0.00           O  
ATOM    449  CB  ILE 1  30       9.464 -35.555 -84.780  1.00  0.00           C  
ATOM    450  CG1 ILE 1  30       8.894 -36.199 -83.495  1.00  0.00           C  
ATOM    451  CG2 ILE 1  30      10.906 -36.031 -84.992  1.00  0.00           C  
ATOM    452  CD1 ILE 1  30       8.385 -37.614 -83.746  1.00  0.00           C  
ATOM    453  H   ILE 1  30       7.235 -34.242 -84.680  1.00  0.00           H  
ATOM    454  HA  ILE 1  30       9.897 -33.640 -83.826  1.00  0.00           H  
ATOM    455  HB  ILE 1  30       8.860 -35.892 -85.633  1.00  0.00           H  
ATOM    456 HG12 ILE 1  30       9.659 -36.220 -82.710  1.00  0.00           H  
ATOM    457 HG13 ILE 1  30       8.063 -35.614 -83.089  1.00  0.00           H  
ATOM    458 HG21 ILE 1  30      11.599 -35.511 -84.323  1.00  0.00           H  
ATOM    459 HG22 ILE 1  30      11.224 -35.846 -86.021  1.00  0.00           H  
ATOM    460 HG23 ILE 1  30      11.014 -37.103 -84.812  1.00  0.00           H  
ATOM    461 HD11 ILE 1  30       9.166 -38.261 -84.150  1.00  0.00           H  
ATOM    462 HD12 ILE 1  30       7.555 -37.611 -84.459  1.00  0.00           H  
ATOM    463 HD13 ILE 1  30       8.024 -38.057 -82.815  1.00  0.00           H  
ATOM    464  N   LYS 1  31       9.244 -32.957 -86.971  1.00  0.00           N  
ATOM    465  CA  LYS 1  31       9.742 -32.197 -88.121  1.00  0.00           C  
ATOM    466  C   LYS 1  31       9.721 -30.655 -87.933  1.00  0.00           C  
ATOM    467  O   LYS 1  31       9.896 -29.890 -88.882  1.00  0.00           O  
ATOM    468  CB  LYS 1  31       8.982 -32.599 -89.399  1.00  0.00           C  
ATOM    469  CG  LYS 1  31       9.868 -33.436 -90.334  1.00  0.00           C  
ATOM    470  CD  LYS 1  31       9.228 -33.709 -91.701  1.00  0.00           C  
ATOM    471  CE  LYS 1  31       7.837 -34.327 -91.672  1.00  0.00           C  
ATOM    472  NZ  LYS 1  31       7.838 -35.593 -90.904  1.00  0.00           N1+
ATOM    473  H   LYS 1  31       8.254 -33.182 -86.905  1.00  0.00           H  
ATOM    474  HA  LYS 1  31      10.808 -32.436 -88.230  1.00  0.00           H  
ATOM    475  HB2 LYS 1  31       8.085 -33.174 -89.134  1.00  0.00           H  
ATOM    476  HB3 LYS 1  31       8.631 -31.718 -89.953  1.00  0.00           H  
ATOM    477  HG2 LYS 1  31      10.810 -32.906 -90.514  1.00  0.00           H  
ATOM    478  HG3 LYS 1  31      10.129 -34.385 -89.843  1.00  0.00           H  
ATOM    479  HD2 LYS 1  31       9.902 -34.361 -92.274  1.00  0.00           H  
ATOM    480  HD3 LYS 1  31       9.167 -32.765 -92.255  1.00  0.00           H  
ATOM    481  HE2 LYS 1  31       7.496 -34.571 -92.682  1.00  0.00           H  
ATOM    482  HE3 LYS 1  31       7.101 -33.667 -91.202  1.00  0.00           H  
ATOM    483  HZ1 LYS 1  31       8.460 -36.301 -91.319  1.00  0.00           H  
ATOM    484  HZ2 LYS 1  31       6.881 -35.976 -90.865  1.00  0.00           H  
ATOM    485  HZ3 LYS 1  31       8.099 -35.451 -89.917  1.00  0.00           H  
ATOM    486  N   SER 1  32       9.583 -30.199 -86.640  1.00  0.00           N  
ATOM    487  CA  SER 1  32       9.758 -28.795 -86.255  1.00  0.00           C  
ATOM    488  C   SER 1  32      10.340 -28.543 -84.841  1.00  0.00           C  
ATOM    489  O   SER 1  32      10.729 -27.420 -84.514  1.00  0.00           O  
ATOM    490  CB  SER 1  32       8.463 -27.992 -86.453  1.00  0.00           C  
ATOM    491  OG  SER 1  32       7.340 -28.614 -85.826  1.00  0.00           O  
ATOM    492  H   SER 1  32       9.314 -30.869 -85.923  1.00  0.00           H  
ATOM    493  HA  SER 1  32      10.512 -28.374 -86.934  1.00  0.00           H  
ATOM    494  HB2 SER 1  32       8.229 -27.896 -87.520  1.00  0.00           H  
ATOM    495  HB3 SER 1  32       8.554 -26.982 -86.042  1.00  0.00           H  
ATOM    496  HG  SER 1  32       7.139 -29.416 -86.347  1.00  0.00           H  
ATOM    497  N   TYR 1  33      10.355 -29.601 -83.955  1.00  0.00           N  
ATOM    498  CA  TYR 1  33      11.059 -29.551 -82.666  1.00  0.00           C  
ATOM    499  C   TYR 1  33      12.552 -29.970 -82.750  1.00  0.00           C  
ATOM    500  O   TYR 1  33      13.275 -29.948 -81.750  1.00  0.00           O  
ATOM    501  CB  TYR 1  33      10.391 -30.476 -81.623  1.00  0.00           C  
ATOM    502  CG  TYR 1  33       9.026 -30.117 -81.072  1.00  0.00           C  
ATOM    503  CD1 TYR 1  33       8.288 -28.990 -81.457  1.00  0.00           C  
ATOM    504  CD2 TYR 1  33       8.474 -30.979 -80.104  1.00  0.00           C  
ATOM    505  CE1 TYR 1  33       7.030 -28.739 -80.895  1.00  0.00           C  
ATOM    506  CE2 TYR 1  33       7.218 -30.734 -79.548  1.00  0.00           C  
ATOM    507  CZ  TYR 1  33       6.500 -29.614 -79.951  1.00  0.00           C  
ATOM    508  OH  TYR 1  33       5.254 -29.359 -79.451  1.00  0.00           O  
ATOM    509  H   TYR 1  33       9.812 -30.443 -84.170  1.00  0.00           H  
ATOM    510  HA  TYR 1  33      11.059 -28.514 -82.309  1.00  0.00           H  
ATOM    511  HB2 TYR 1  33      10.320 -31.486 -82.051  1.00  0.00           H  
ATOM    512  HB3 TYR 1  33      11.054 -30.556 -80.751  1.00  0.00           H  
ATOM    513  HD1 TYR 1  33       8.668 -28.288 -82.195  1.00  0.00           H  
ATOM    514  HD2 TYR 1  33       9.025 -31.862 -79.783  1.00  0.00           H  
ATOM    515  HE1 TYR 1  33       6.465 -27.864 -81.204  1.00  0.00           H  
ATOM    516  HE2 TYR 1  33       6.815 -31.431 -78.818  1.00  0.00           H  
ATOM    517  HH  TYR 1  33       4.973 -30.142 -78.939  1.00  0.00           H  
ATOM    518  N   ALA 1  34      13.003 -30.422 -83.970  1.00  0.00           N  
ATOM    519  CA  ALA 1  34      14.359 -30.942 -84.163  1.00  0.00           C  
ATOM    520  C   ALA 1  34      14.954 -30.408 -85.476  1.00  0.00           C  
ATOM    521  O   ALA 1  34      14.237 -29.983 -86.385  1.00  0.00           O  
ATOM    522  CB  ALA 1  34      14.328 -32.459 -84.142  1.00  0.00           C  
ATOM    523  H   ALA 1  34      12.387 -30.396 -84.775  1.00  0.00           H  
ATOM    524  HA  ALA 1  34      14.996 -30.584 -83.346  1.00  0.00           H  
ATOM    525  HB1 ALA 1  34      13.618 -32.852 -84.874  1.00  0.00           H  
ATOM    526  HB2 ALA 1  34      14.013 -32.831 -83.163  1.00  0.00           H  
ATOM    527  HB3 ALA 1  34      15.307 -32.871 -84.377  1.00  0.00           H  
ATOM    528  N   VAL 1  35      16.346 -30.430 -85.544  1.00  0.00           N  
ATOM    529  CA  VAL 1  35      17.057 -29.643 -86.561  1.00  0.00           C  
ATOM    530  C   VAL 1  35      18.346 -30.261 -87.157  1.00  0.00           C  
ATOM    531  O   VAL 1  35      19.201 -29.579 -87.729  1.00  0.00           O  
ATOM    532  CB  VAL 1  35      17.362 -28.205 -86.041  1.00  0.00           C  
ATOM    533  CG1 VAL 1  35      16.098 -27.366 -85.834  1.00  0.00           C  
ATOM    534  CG2 VAL 1  35      18.192 -28.218 -84.753  1.00  0.00           C  
ATOM    535  H   VAL 1  35      16.900 -30.958 -84.849  1.00  0.00           H  
ATOM    536  HA  VAL 1  35      16.387 -29.551 -87.428  1.00  0.00           H  
ATOM    537  HB  VAL 1  35      17.950 -27.681 -86.804  1.00  0.00           H  
ATOM    538 HG11 VAL 1  35      15.494 -27.732 -84.996  1.00  0.00           H  
ATOM    539 HG12 VAL 1  35      15.476 -27.366 -86.736  1.00  0.00           H  
ATOM    540 HG13 VAL 1  35      16.363 -26.326 -85.615  1.00  0.00           H  
ATOM    541 HG21 VAL 1  35      17.633 -28.650 -83.916  1.00  0.00           H  
ATOM    542 HG22 VAL 1  35      18.475 -27.198 -84.468  1.00  0.00           H  
ATOM    543 HG23 VAL 1  35      19.114 -28.795 -84.878  1.00  0.00           H  
ATOM    544  N   CYS 1  36      18.411 -31.638 -87.199  1.00  0.00           N  
ATOM    545  CA  CYS 1  36      19.534 -32.304 -87.877  1.00  0.00           C  
ATOM    546  C   CYS 1  36      19.125 -33.733 -88.298  1.00  0.00           C  
ATOM    547  O   CYS 1  36      18.218 -34.326 -87.710  1.00  0.00           O  
ATOM    548  CB  CYS 1  36      20.838 -32.198 -87.084  1.00  0.00           C  
ATOM    549  SG  CYS 1  36      20.931 -33.240 -85.594  1.00  0.00           S  
ATOM    550  H   CYS 1  36      17.675 -32.205 -86.786  1.00  0.00           H  
ATOM    551  HA  CYS 1  36      19.682 -31.752 -88.816  1.00  0.00           H  
ATOM    552  HB2 CYS 1  36      21.016 -31.166 -86.763  1.00  0.00           H  
ATOM    553  HB3 CYS 1  36      21.670 -32.462 -87.734  1.00  0.00           H  
ATOM    554  HG  CYS 1  36      20.002 -32.567 -84.893  1.00  0.00           H  
ATOM    555  N   LEU 1  37      19.791 -34.246 -89.396  1.00  0.00           N  
ATOM    556  CA  LEU 1  37      19.237 -35.328 -90.213  1.00  0.00           C  
ATOM    557  C   LEU 1  37      19.720 -36.738 -89.836  1.00  0.00           C  
ATOM    558  O   LEU 1  37      19.057 -37.738 -90.112  1.00  0.00           O  
ATOM    559  CB  LEU 1  37      19.544 -35.082 -91.699  1.00  0.00           C  
ATOM    560  CG  LEU 1  37      19.056 -33.733 -92.265  1.00  0.00           C  
ATOM    561  CD1 LEU 1  37      19.476 -33.606 -93.732  1.00  0.00           C  
ATOM    562  CD2 LEU 1  37      17.543 -33.569 -92.147  1.00  0.00           C  
ATOM    563  H   LEU 1  37      20.686 -33.860 -89.671  1.00  0.00           H  
ATOM    564  HA  LEU 1  37      18.153 -35.330 -90.064  1.00  0.00           H  
ATOM    565  HB2 LEU 1  37      20.629 -35.153 -91.853  1.00  0.00           H  
ATOM    566  HB3 LEU 1  37      19.091 -35.891 -92.286  1.00  0.00           H  
ATOM    567  HG  LEU 1  37      19.535 -32.914 -91.715  1.00  0.00           H  
ATOM    568 HD11 LEU 1  37      19.042 -34.407 -94.341  1.00  0.00           H  
ATOM    569 HD12 LEU 1  37      20.566 -33.656 -93.827  1.00  0.00           H  
ATOM    570 HD13 LEU 1  37      19.151 -32.648 -94.150  1.00  0.00           H  
ATOM    571 HD21 LEU 1  37      17.012 -34.407 -92.612  1.00  0.00           H  
ATOM    572 HD22 LEU 1  37      17.214 -32.646 -92.637  1.00  0.00           H  
ATOM    573 HD23 LEU 1  37      17.237 -33.506 -91.099  1.00  0.00           H  
ATOM    574  N   VAL 1  38      20.995 -36.855 -89.335  1.00  0.00           N  
ATOM    575  CA  VAL 1  38      21.531 -38.116 -88.806  1.00  0.00           C  
ATOM    576  C   VAL 1  38      21.598 -39.179 -89.928  1.00  0.00           C  
ATOM    577  O   VAL 1  38      21.461 -40.385 -89.726  1.00  0.00           O  
ATOM    578  CB  VAL 1  38      20.806 -38.560 -87.512  1.00  0.00           C  
ATOM    579  CG1 VAL 1  38      21.542 -39.703 -86.800  1.00  0.00           C  
ATOM    580  CG2 VAL 1  38      20.680 -37.384 -86.530  1.00  0.00           C  
ATOM    581  H   VAL 1  38      21.624 -36.040 -89.287  1.00  0.00           H  
ATOM    582  HA  VAL 1  38      22.578 -37.898 -88.554  1.00  0.00           H  
ATOM    583  HB  VAL 1  38      19.795 -38.910 -87.756  1.00  0.00           H  
ATOM    584 HG11 VAL 1  38      22.600 -39.457 -86.647  1.00  0.00           H  
ATOM    585 HG12 VAL 1  38      21.486 -40.638 -87.363  1.00  0.00           H  
ATOM    586 HG13 VAL 1  38      21.098 -39.905 -85.819  1.00  0.00           H  
ATOM    587 HG21 VAL 1  38      21.661 -36.956 -86.297  1.00  0.00           H  
ATOM    588 HG22 VAL 1  38      20.223 -37.705 -85.591  1.00  0.00           H  
ATOM    589 HG23 VAL 1  38      20.045 -36.589 -86.931  1.00  0.00           H  
ATOM    590  N   GLU 1  39      22.034 -38.691 -91.155  1.00  0.00           N  
ATOM    591  CA  GLU 1  39      22.071 -39.555 -92.342  1.00  0.00           C  
ATOM    592  C   GLU 1  39      23.288 -40.490 -92.309  1.00  0.00           C  
ATOM    593  O   GLU 1  39      23.332 -41.557 -92.926  1.00  0.00           O  
ATOM    594  CB  GLU 1  39      22.127 -38.733 -93.635  1.00  0.00           C  
ATOM    595  CG  GLU 1  39      20.851 -37.931 -93.849  1.00  0.00           C  
ATOM    596  CD  GLU 1  39      20.962 -37.147 -95.150  1.00  0.00           C  
ATOM    597  OE1 GLU 1  39      21.517 -36.016 -95.051  1.00  0.00           O  
ATOM    598  OE2 GLU 1  39      20.468 -37.727 -96.159  1.00  0.00           O1-
ATOM    599  H   GLU 1  39      22.281 -37.707 -91.233  1.00  0.00           H  
ATOM    600  HA  GLU 1  39      21.177 -40.191 -92.326  1.00  0.00           H  
ATOM    601  HB2 GLU 1  39      22.994 -38.059 -93.612  1.00  0.00           H  
ATOM    602  HB3 GLU 1  39      22.284 -39.402 -94.492  1.00  0.00           H  
ATOM    603  HG2 GLU 1  39      20.700 -37.232 -93.025  1.00  0.00           H  
ATOM    604  HG3 GLU 1  39      19.976 -38.590 -93.886  1.00  0.00           H  
ATOM    605  N   HIS 1  40      24.378 -39.959 -91.647  1.00  0.00           N  
ATOM    606  CA  HIS 1  40      25.693 -40.599 -91.602  1.00  0.00           C  
ATOM    607  C   HIS 1  40      25.544 -41.753 -90.580  1.00  0.00           C  
ATOM    608  O   HIS 1  40      25.809 -41.666 -89.383  1.00  0.00           O  
ATOM    609  CB  HIS 1  40      26.747 -39.547 -91.224  1.00  0.00           C  
ATOM    610  CG  HIS 1  40      28.177 -39.904 -91.470  1.00  0.00           C  
ATOM    611  ND1 HIS 1  40      29.168 -39.281 -90.723  1.00  0.00           N  
ATOM    612  CD2 HIS 1  40      28.749 -40.734 -92.414  1.00  0.00           C  
ATOM    613  CE1 HIS 1  40      30.303 -39.684 -91.251  1.00  0.00           C  
ATOM    614  NE2 HIS 1  40      30.104 -40.597 -92.246  1.00  0.00           N  
ATOM    615  H   HIS 1  40      24.238 -39.086 -91.144  1.00  0.00           H  
ATOM    616  HA  HIS 1  40      25.897 -41.020 -92.593  1.00  0.00           H  
ATOM    617  HB2 HIS 1  40      26.621 -39.251 -90.176  1.00  0.00           H  
ATOM    618  HB3 HIS 1  40      26.555 -38.636 -91.810  1.00  0.00           H  
ATOM    619  HD2 HIS 1  40      28.339 -41.358 -93.195  1.00  0.00           H  
ATOM    620  HE2 HIS 1  40      30.846 -41.068 -92.755  1.00  0.00           H  
ATOM    621  HE1 HIS 1  40      31.292 -39.368 -90.954  1.00  0.00           H  
ATOM    622  N   ALA 1  41      24.974 -42.892 -91.130  1.00  0.00           N  
ATOM    623  CA  ALA 1  41      24.555 -44.069 -90.370  1.00  0.00           C  
ATOM    624  C   ALA 1  41      25.694 -44.760 -89.623  1.00  0.00           C  
ATOM    625  O   ALA 1  41      25.497 -45.506 -88.666  1.00  0.00           O  
ATOM    626  CB  ALA 1  41      23.966 -45.098 -91.333  1.00  0.00           C  
ATOM    627  H   ALA 1  41      24.695 -42.849 -92.112  1.00  0.00           H  
ATOM    628  HA  ALA 1  41      23.818 -43.733 -89.635  1.00  0.00           H  
ATOM    629  HB1 ALA 1  41      24.730 -45.482 -92.020  1.00  0.00           H  
ATOM    630  HB2 ALA 1  41      23.175 -44.661 -91.948  1.00  0.00           H  
ATOM    631  HB3 ALA 1  41      23.558 -45.953 -90.788  1.00  0.00           H  
ATOM    632  N   LYS 1  42      26.923 -44.620 -90.227  1.00  0.00           N  
ATOM    633  CA  LYS 1  42      28.123 -45.256 -89.720  1.00  0.00           C  
ATOM    634  C   LYS 1  42      29.176 -44.181 -89.428  1.00  0.00           C  
ATOM    635  O   LYS 1  42      30.362 -44.374 -89.686  1.00  0.00           O  
ATOM    636  CB  LYS 1  42      28.618 -46.378 -90.646  1.00  0.00           C  
ATOM    637  CG  LYS 1  42      28.899 -45.938 -92.090  1.00  0.00           C  
ATOM    638  CD  LYS 1  42      29.568 -47.064 -92.885  1.00  0.00           C  
ATOM    639  CE  LYS 1  42      29.840 -46.641 -94.322  1.00  0.00           C  
ATOM    640  NZ  LYS 1  42      30.561 -47.735 -95.019  1.00  0.00           N1+
ATOM    641  H   LYS 1  42      26.963 -44.030 -91.056  1.00  0.00           H  
ATOM    642  HA  LYS 1  42      27.899 -45.712 -88.747  1.00  0.00           H  
ATOM    643  HB2 LYS 1  42      29.527 -46.818 -90.217  1.00  0.00           H  
ATOM    644  HB3 LYS 1  42      27.864 -47.176 -90.667  1.00  0.00           H  
ATOM    645  HG2 LYS 1  42      27.961 -45.653 -92.580  1.00  0.00           H  
ATOM    646  HG3 LYS 1  42      29.550 -45.057 -92.102  1.00  0.00           H  
ATOM    647  HD2 LYS 1  42      28.925 -47.954 -92.875  1.00  0.00           H  
ATOM    648  HD3 LYS 1  42      30.510 -47.344 -92.396  1.00  0.00           H  
ATOM    649  HE2 LYS 1  42      30.484 -45.757 -94.375  1.00  0.00           H  
ATOM    650  HE3 LYS 1  42      28.916 -46.461 -94.879  1.00  0.00           H  
ATOM    651  HZ1 LYS 1  42      31.477 -47.923 -94.586  1.00  0.00           H  
ATOM    652  HZ2 LYS 1  42      30.740 -47.494 -96.006  1.00  0.00           H  
ATOM    653  HZ3 LYS 1  42      30.024 -48.613 -95.017  1.00  0.00           H  
ATOM    654  N   SER 1  43      28.675 -43.083 -88.754  1.00  0.00           N  
ATOM    655  CA  SER 1  43      29.483 -41.951 -88.298  1.00  0.00           C  
ATOM    656  C   SER 1  43      30.362 -42.285 -87.056  1.00  0.00           C  
ATOM    657  O   SER 1  43      30.997 -43.334 -86.968  1.00  0.00           O  
ATOM    658  CB  SER 1  43      28.581 -40.735 -88.061  1.00  0.00           C  
ATOM    659  OG  SER 1  43      29.371 -39.545 -88.072  1.00  0.00           O  
ATOM    660  H   SER 1  43      27.667 -43.051 -88.585  1.00  0.00           H  
ATOM    661  HA  SER 1  43      30.197 -41.720 -89.097  1.00  0.00           H  
ATOM    662  HB2 SER 1  43      28.041 -40.799 -87.110  1.00  0.00           H  
ATOM    663  HB3 SER 1  43      27.828 -40.640 -88.836  1.00  0.00           H  
ATOM    664  HG  SER 1  43      29.307 -39.201 -89.004  1.00  0.00           H  
ATOM    665  N   TYR 1  44      30.485 -41.258 -86.134  1.00  0.00           N  
ATOM    666  CA  TYR 1  44      31.439 -41.190 -85.018  1.00  0.00           C  
ATOM    667  C   TYR 1  44      32.793 -40.655 -85.573  1.00  0.00           C  
ATOM    668  O   TYR 1  44      33.874 -40.920 -85.052  1.00  0.00           O  
ATOM    669  CB  TYR 1  44      31.642 -42.464 -84.175  1.00  0.00           C  
ATOM    670  CG  TYR 1  44      30.449 -43.074 -83.459  1.00  0.00           C  
ATOM    671  CD1 TYR 1  44      30.241 -44.461 -83.546  1.00  0.00           C  
ATOM    672  CD2 TYR 1  44      29.630 -42.336 -82.591  1.00  0.00           C  
ATOM    673  CE1 TYR 1  44      29.263 -45.095 -82.775  1.00  0.00           C  
ATOM    674  CE2 TYR 1  44      28.648 -42.974 -81.813  1.00  0.00           C  
ATOM    675  CZ  TYR 1  44      28.489 -44.355 -81.893  1.00  0.00           C  
ATOM    676  OH  TYR 1  44      27.573 -45.025 -81.133  1.00  0.00           O  
ATOM    677  H   TYR 1  44      29.887 -40.441 -86.238  1.00  0.00           H  
ATOM    678  HA  TYR 1  44      31.057 -40.393 -84.366  1.00  0.00           H  
ATOM    679  HB2 TYR 1  44      32.125 -43.230 -84.795  1.00  0.00           H  
ATOM    680  HB3 TYR 1  44      32.380 -42.246 -83.389  1.00  0.00           H  
ATOM    681  HD1 TYR 1  44      30.868 -45.067 -84.198  1.00  0.00           H  
ATOM    682  HD2 TYR 1  44      29.783 -41.265 -82.473  1.00  0.00           H  
ATOM    683  HE1 TYR 1  44      29.131 -46.171 -82.833  1.00  0.00           H  
ATOM    684  HE2 TYR 1  44      28.028 -42.385 -81.145  1.00  0.00           H  
ATOM    685  HH  TYR 1  44      27.760 -44.902 -80.169  1.00  0.00           H  
ATOM    686  N   ALA 1  45      32.628 -39.738 -86.608  1.00  0.00           N  
ATOM    687  CA  ALA 1  45      33.704 -39.031 -87.317  1.00  0.00           C  
ATOM    688  C   ALA 1  45      34.321 -39.915 -88.412  1.00  0.00           C  
ATOM    689  O   ALA 1  45      35.404 -39.692 -88.953  1.00  0.00           O  
ATOM    690  CB  ALA 1  45      34.755 -38.402 -86.413  1.00  0.00           C  
ATOM    691  H   ALA 1  45      31.673 -39.549 -86.909  1.00  0.00           H  
ATOM    692  HA  ALA 1  45      33.192 -38.220 -87.850  1.00  0.00           H  
ATOM    693  HB1 ALA 1  45      35.414 -39.155 -85.970  1.00  0.00           H  
ATOM    694  HB2 ALA 1  45      34.288 -37.833 -85.603  1.00  0.00           H  
ATOM    695  HB3 ALA 1  45      35.392 -37.719 -86.985  1.00  0.00           H  
ATOM    696  N   ASN 1  46      33.470 -40.881 -88.908  1.00  0.00           N  
ATOM    697  CA  ASN 1  46      33.864 -41.825 -89.952  1.00  0.00           C  
ATOM    698  C   ASN 1  46      33.783 -41.146 -91.333  1.00  0.00           C  
ATOM    699  O   ASN 1  46      32.969 -41.458 -92.202  1.00  0.00           O  
ATOM    700  CB  ASN 1  46      32.959 -43.034 -89.900  1.00  0.00           C  
ATOM    701  CG  ASN 1  46      33.509 -44.207 -90.668  1.00  0.00           C  
ATOM    702  OD1 ASN 1  46      34.624 -44.239 -91.173  1.00  0.00           O  
ATOM    703  ND2 ASN 1  46      32.621 -45.250 -90.722  1.00  0.00           N  
ATOM    704  H   ASN 1  46      32.544 -40.948 -88.498  1.00  0.00           H  
ATOM    705  HA  ASN 1  46      34.909 -42.106 -89.771  1.00  0.00           H  
ATOM    706  HB2 ASN 1  46      31.974 -42.774 -90.299  1.00  0.00           H  
ATOM    707  HB3 ASN 1  46      32.832 -43.364 -88.862  1.00  0.00           H  
ATOM    708 HD21 ASN 1  46      32.891 -46.117 -91.163  1.00  0.00           H  
ATOM    709 HD22 ASN 1  46      31.684 -45.137 -90.309  1.00  0.00           H  
ATOM    710  N   ALA 1  47      34.746 -40.168 -91.498  1.00  0.00           N  
ATOM    711  CA  ALA 1  47      35.092 -39.609 -92.800  1.00  0.00           C  
ATOM    712  C   ALA 1  47      36.617 -39.601 -92.996  1.00  0.00           C  
ATOM    713  O   ALA 1  47      37.160 -39.000 -93.921  1.00  0.00           O  
ATOM    714  CB  ALA 1  47      34.502 -38.217 -92.956  1.00  0.00           C  
ATOM    715  H   ALA 1  47      35.226 -39.811 -90.657  1.00  0.00           H  
ATOM    716  HA  ALA 1  47      34.683 -40.263 -93.580  1.00  0.00           H  
ATOM    717  HB1 ALA 1  47      34.948 -37.518 -92.242  1.00  0.00           H  
ATOM    718  HB2 ALA 1  47      33.419 -38.225 -92.786  1.00  0.00           H  
ATOM    719  HB3 ALA 1  47      34.684 -37.827 -93.964  1.00  0.00           H  
ATOM    720  N   ALA 1  48      37.309 -40.387 -92.088  1.00  0.00           N  
ATOM    721  CA  ALA 1  48      38.761 -40.509 -92.059  1.00  0.00           C  
ATOM    722  C   ALA 1  48      39.406 -39.160 -91.706  1.00  0.00           C  
ATOM    723  O   ALA 1  48      40.477 -38.798 -92.190  1.00  0.00           O  
ATOM    724  CB  ALA 1  48      39.331 -41.129 -93.328  1.00  0.00           C  
ATOM    725  H   ALA 1  48      36.766 -40.911 -91.411  1.00  0.00           H  
ATOM    726  HA  ALA 1  48      38.980 -41.182 -91.221  1.00  0.00           H  
ATOM    727  HB1 ALA 1  48      39.231 -40.463 -94.191  1.00  0.00           H  
ATOM    728  HB2 ALA 1  48      38.822 -42.069 -93.566  1.00  0.00           H  
ATOM    729  HB3 ALA 1  48      40.399 -41.342 -93.207  1.00  0.00           H  
ATOM    730  N   ASP 1  49      38.767 -38.461 -90.703  1.00  0.00           N  
ATOM    731  CA  ASP 1  49      39.214 -37.148 -90.256  1.00  0.00           C  
ATOM    732  C   ASP 1  49      39.152 -37.078 -88.713  1.00  0.00           C  
ATOM    733  O   ASP 1  49      39.086 -38.076 -87.989  1.00  0.00           O  
ATOM    734  CB  ASP 1  49      38.406 -36.068 -90.979  1.00  0.00           C  
ATOM    735  CG  ASP 1  49      37.013 -35.815 -90.436  1.00  0.00           C  
ATOM    736  OD2 ASP 1  49      36.367 -34.873 -90.988  1.00  0.00           O  
ATOM    737  OD1 ASP 1  49      36.645 -36.464 -89.415  1.00  0.00           O1-
ATOM    738  H   ASP 1  49      37.938 -38.848 -90.255  1.00  0.00           H  
ATOM    739  HA  ASP 1  49      40.270 -37.028 -90.528  1.00  0.00           H  
ATOM    740  HB2 ASP 1  49      38.317 -36.310 -92.046  1.00  0.00           H  
ATOM    741  HB3 ASP 1  49      38.946 -35.114 -90.920  1.00  0.00           H  
ATOM    742  N   GLN 1  50      39.236 -35.791 -88.207  1.00  0.00           N  
ATOM    743  CA  GLN 1  50      38.822 -35.468 -86.848  1.00  0.00           C  
ATOM    744  C   GLN 1  50      37.912 -34.222 -86.977  1.00  0.00           C  
ATOM    745  O   GLN 1  50      38.213 -33.108 -86.543  1.00  0.00           O  
ATOM    746  CB  GLN 1  50      40.016 -35.244 -85.911  1.00  0.00           C  
ATOM    747  CG  GLN 1  50      40.936 -36.458 -85.725  1.00  0.00           C  
ATOM    748  CD  GLN 1  50      40.355 -37.541 -84.837  1.00  0.00           C  
ATOM    749  OE1 GLN 1  50      40.561 -37.600 -83.626  1.00  0.00           O  
ATOM    750  NE2 GLN 1  50      39.579 -38.465 -85.474  1.00  0.00           N  
ATOM    751  H   GLN 1  50      39.550 -35.033 -88.803  1.00  0.00           H  
ATOM    752  HA  GLN 1  50      38.193 -36.276 -86.457  1.00  0.00           H  
ATOM    753  HB2 GLN 1  50      40.625 -34.419 -86.303  1.00  0.00           H  
ATOM    754  HB3 GLN 1  50      39.645 -34.917 -84.931  1.00  0.00           H  
ATOM    755  HG2 GLN 1  50      41.864 -36.122 -85.239  1.00  0.00           H  
ATOM    756  HG3 GLN 1  50      41.238 -36.887 -86.684  1.00  0.00           H  
ATOM    757 HE21 GLN 1  50      39.156 -39.215 -84.939  1.00  0.00           H  
ATOM    758 HE22 GLN 1  50      39.398 -38.435 -86.490  1.00  0.00           H  
ATOM    759  N   SER 1  51      36.719 -34.455 -87.656  1.00  0.00           N  
ATOM    760  CA  SER 1  51      35.664 -33.433 -87.779  1.00  0.00           C  
ATOM    761  C   SER 1  51      34.321 -34.002 -88.276  1.00  0.00           C  
ATOM    762  O   SER 1  51      33.283 -33.894 -87.616  1.00  0.00           O  
ATOM    763  CB  SER 1  51      36.119 -32.257 -88.651  1.00  0.00           C  
ATOM    764  OG  SER 1  51      36.895 -31.333 -87.878  1.00  0.00           O  
ATOM    765  H   SER 1  51      36.581 -35.368 -88.143  1.00  0.00           H  
ATOM    766  HA  SER 1  51      35.489 -33.069 -86.757  1.00  0.00           H  
ATOM    767  HB2 SER 1  51      35.263 -31.700 -89.044  1.00  0.00           H  
ATOM    768  HB3 SER 1  51      36.729 -32.585 -89.498  1.00  0.00           H  
ATOM    769  HG  SER 1  51      37.538 -31.864 -87.347  1.00  0.00           H  
ATOM    770  N   GLY 1  52      34.325 -34.618 -89.503  1.00  0.00           N  
ATOM    771  CA  GLY 1  52      33.207 -35.399 -89.994  1.00  0.00           C  
ATOM    772  C   GLY 1  52      32.178 -34.600 -90.782  1.00  0.00           C  
ATOM    773  O   GLY 1  52      31.931 -34.876 -91.956  1.00  0.00           O  
ATOM    774  H   GLY 1  52      35.173 -34.586 -90.119  1.00  0.00           H  
ATOM    775  HA2 GLY 1  52      33.615 -36.182 -90.639  1.00  0.00           H  
ATOM    776  HA3 GLY 1  52      32.701 -35.884 -89.151  1.00  0.00           H  
ATOM    777  N   GLU 1  53      31.494 -33.656 -90.026  1.00  0.00           N  
ATOM    778  CA  GLU 1  53      30.323 -32.895 -90.524  1.00  0.00           C  
ATOM    779  C   GLU 1  53      29.108 -33.883 -90.514  1.00  0.00           C  
ATOM    780  O   GLU 1  53      29.170 -34.986 -89.971  1.00  0.00           O  
ATOM    781  CB  GLU 1  53      30.656 -32.241 -91.889  1.00  0.00           C  
ATOM    782  CG  GLU 1  53      29.928 -30.965 -92.334  1.00  0.00           C  
ATOM    783  CD  GLU 1  53      29.029 -30.276 -91.330  1.00  0.00           C  
ATOM    784  OE1 GLU 1  53      29.316 -29.095 -91.007  1.00  0.00           O  
ATOM    785  OE2 GLU 1  53      28.061 -30.996 -90.933  1.00  0.00           O1-
ATOM    786  H   GLU 1  53      31.813 -33.502 -89.066  1.00  0.00           H  
ATOM    787  HA  GLU 1  53      30.146 -32.126 -89.770  1.00  0.00           H  
ATOM    788  HB2 GLU 1  53      31.727 -31.996 -91.899  1.00  0.00           H  
ATOM    789  HB3 GLU 1  53      30.519 -32.985 -92.686  1.00  0.00           H  
ATOM    790  HG2 GLU 1  53      29.288 -31.218 -93.191  1.00  0.00           H  
ATOM    791  HG3 GLU 1  53      30.660 -30.248 -92.727  1.00  0.00           H  
ATOM    792  N   ALA 1  54      27.948 -33.429 -91.102  1.00  0.00           N  
ATOM    793  CA  ALA 1  54      26.865 -34.286 -91.597  1.00  0.00           C  
ATOM    794  CB  ALA 1  54      27.386 -35.500 -92.369  1.00  0.00           C  
ATOM    795  C   ALA 1  54      25.795 -34.723 -90.571  1.00  0.00           C  
ATOM    796  O   ALA 1  54      24.884 -35.502 -90.873  1.00  0.00           O  
ATOM    797  H   ALA 1  54      27.873 -32.380 -91.180  1.00  0.00           H  
ATOM    798  HA  ALA 1  54      26.327 -33.643 -92.313  1.00  0.00           H  
ATOM    799  HB1 ALA 1  54      27.817 -36.253 -91.695  1.00  0.00           H  
ATOM    800  HB2 ALA 1  54      28.161 -35.212 -93.094  1.00  0.00           H  
ATOM    801  HB3 ALA 1  54      26.575 -35.995 -92.917  1.00  0.00           H  
ATOM    802  N   SER 1  55      25.870 -34.088 -89.351  1.00  0.00           N  
ATOM    803  CA  SER 1  55      24.924 -34.207 -88.244  1.00  0.00           C  
ATOM    804  C   SER 1  55      25.252 -35.291 -87.204  1.00  0.00           C  
ATOM    805  O   SER 1  55      25.549 -36.442 -87.514  1.00  0.00           O  
ATOM    806  CB  SER 1  55      23.441 -34.245 -88.614  1.00  0.00           C  
ATOM    807  OG  SER 1  55      23.023 -35.403 -89.323  1.00  0.00           O  
ATOM    808  H   SER 1  55      26.679 -33.488 -89.209  1.00  0.00           H  
ATOM    809  HA  SER 1  55      25.049 -33.256 -87.732  1.00  0.00           H  
ATOM    810  HB2 SER 1  55      23.179 -33.377 -89.225  1.00  0.00           H  
ATOM    811  HB3 SER 1  55      22.850 -34.229 -87.698  1.00  0.00           H  
ATOM    812  HG  SER 1  55      23.689 -35.510 -90.056  1.00  0.00           H  
ATOM    813  N   MET 1  56      25.173 -34.822 -85.891  1.00  0.00           N  
ATOM    814  CA  MET 1  56      25.382 -35.585 -84.644  1.00  0.00           C  
ATOM    815  C   MET 1  56      26.511 -34.921 -83.833  1.00  0.00           C  
ATOM    816  O   MET 1  56      26.392 -34.631 -82.644  1.00  0.00           O  
ATOM    817  CB  MET 1  56      25.714 -37.076 -84.849  1.00  0.00           C  
ATOM    818  CG  MET 1  56      25.995 -37.854 -83.569  1.00  0.00           C  
ATOM    819  SD  MET 1  56      24.547 -37.924 -82.484  1.00  0.00           S  
ATOM    820  CE  MET 1  56      23.528 -39.088 -83.439  1.00  0.00           C  
ATOM    821  H   MET 1  56      24.943 -33.832 -85.765  1.00  0.00           H  
ATOM    822  HA  MET 1  56      24.451 -35.460 -84.081  1.00  0.00           H  
ATOM    823  HB2 MET 1  56      26.614 -37.175 -85.469  1.00  0.00           H  
ATOM    824  HB3 MET 1  56      24.905 -37.561 -85.407  1.00  0.00           H  
ATOM    825  HG2 MET 1  56      26.815 -37.406 -83.002  1.00  0.00           H  
ATOM    826  HG3 MET 1  56      26.311 -38.874 -83.812  1.00  0.00           H  
ATOM    827  HE1 MET 1  56      22.678 -39.400 -82.828  1.00  0.00           H  
ATOM    828  HE2 MET 1  56      24.102 -39.980 -83.710  1.00  0.00           H  
ATOM    829  HE3 MET 1  56      23.141 -38.604 -84.338  1.00  0.00           H  
ATOM    830  N   ILE 1  57      27.701 -34.858 -84.549  1.00  0.00           N  
ATOM    831  CA  ILE 1  57      28.980 -34.384 -84.000  1.00  0.00           C  
ATOM    832  C   ILE 1  57      29.159 -32.896 -84.351  1.00  0.00           C  
ATOM    833  O   ILE 1  57      30.068 -32.226 -83.864  1.00  0.00           O  
ATOM    834  CB  ILE 1  57      30.143 -35.243 -84.579  1.00  0.00           C  
ATOM    835  CG1 ILE 1  57      29.942 -36.763 -84.367  1.00  0.00           C  
ATOM    836  CG2 ILE 1  57      31.521 -34.824 -84.044  1.00  0.00           C  
ATOM    837  CD1 ILE 1  57      29.897 -37.195 -82.911  1.00  0.00           C  
ATOM    838  H   ILE 1  57      27.698 -35.177 -85.518  1.00  0.00           H  
ATOM    839  HA  ILE 1  57      28.940 -34.453 -82.908  1.00  0.00           H  
ATOM    840  HB  ILE 1  57      30.168 -35.087 -85.668  1.00  0.00           H  
ATOM    841 HG12 ILE 1  57      29.025 -37.098 -84.865  1.00  0.00           H  
ATOM    842 HG13 ILE 1  57      30.760 -37.304 -84.862  1.00  0.00           H  
ATOM    843 HG21 ILE 1  57      31.521 -34.730 -82.954  1.00  0.00           H  
ATOM    844 HG22 ILE 1  57      31.833 -33.865 -84.468  1.00  0.00           H  
ATOM    845 HG23 ILE 1  57      32.291 -35.552 -84.323  1.00  0.00           H  
ATOM    846 HD11 ILE 1  57      29.063 -36.738 -82.373  1.00  0.00           H  
ATOM    847 HD12 ILE 1  57      30.824 -36.922 -82.398  1.00  0.00           H  
ATOM    848 HD13 ILE 1  57      29.779 -38.282 -82.850  1.00  0.00           H  
ATOM    849  N   CYS 1  58      28.307 -32.437 -85.332  1.00  0.00           N  
ATOM    850  CA  CYS 1  58      28.429 -31.148 -86.013  1.00  0.00           C  
ATOM    851  C   CYS 1  58      27.043 -30.881 -86.634  1.00  0.00           C  
ATOM    852  O   CYS 1  58      26.128 -31.700 -86.533  1.00  0.00           O  
ATOM    853  CB  CYS 1  58      29.538 -31.174 -87.073  1.00  0.00           C  
ATOM    854  SG  CYS 1  58      31.168 -30.727 -86.372  1.00  0.00           S  
ATOM    855  H   CYS 1  58      27.510 -33.024 -85.575  1.00  0.00           H  
ATOM    856  HA  CYS 1  58      28.603 -30.374 -85.256  1.00  0.00           H  
ATOM    857  HB2 CYS 1  58      29.346 -30.473 -87.892  1.00  0.00           H  
ATOM    858  HB3 CYS 1  58      29.623 -32.177 -87.509  1.00  0.00           H  
ATOM    859  HG  CYS 1  58      31.088 -31.521 -85.287  1.00  0.00           H  
ATOM    860  N   VAL 1  59      26.920 -29.618 -87.195  1.00  0.00           N  
ATOM    861  CA  VAL 1  59      25.651 -29.034 -87.648  1.00  0.00           C  
ATOM    862  C   VAL 1  59      24.624 -29.144 -86.498  1.00  0.00           C  
ATOM    863  O   VAL 1  59      23.587 -29.793 -86.553  1.00  0.00           O  
ATOM    864  CB  VAL 1  59      25.211 -29.407 -89.074  1.00  0.00           C  
ATOM    865  CG1 VAL 1  59      24.904 -30.876 -89.285  1.00  0.00           C  
ATOM    866  CG2 VAL 1  59      24.019 -28.560 -89.531  1.00  0.00           C  
ATOM    867  H   VAL 1  59      27.755 -29.054 -87.331  1.00  0.00           H  
ATOM    868  HA  VAL 1  59      25.886 -27.960 -87.706  1.00  0.00           H  
ATOM    869  HB  VAL 1  59      26.048 -29.157 -89.742  1.00  0.00           H  
ATOM    870 HG11 VAL 1  59      24.124 -31.229 -88.606  1.00  0.00           H  
ATOM    871 HG12 VAL 1  59      25.810 -31.463 -89.135  1.00  0.00           H  
ATOM    872 HG13 VAL 1  59      24.564 -31.066 -90.310  1.00  0.00           H  
ATOM    873 HG21 VAL 1  59      23.105 -28.824 -88.990  1.00  0.00           H  
ATOM    874 HG22 VAL 1  59      23.825 -28.714 -90.598  1.00  0.00           H  
ATOM    875 HG23 VAL 1  59      24.211 -27.493 -89.381  1.00  0.00           H  
ATOM    876  N   TRP 1  60      25.039 -28.391 -85.411  1.00  0.00           N  
ATOM    877  CA  TRP 1  60      24.363 -28.236 -84.136  1.00  0.00           C  
ATOM    878  C   TRP 1  60      24.946 -29.211 -83.101  1.00  0.00           C  
ATOM    879  O   TRP 1  60      25.310 -30.348 -83.379  1.00  0.00           O  
ATOM    880  CB  TRP 1  60      22.831 -28.276 -84.121  1.00  0.00           C  
ATOM    881  CG  TRP 1  60      22.220 -26.964 -84.498  1.00  0.00           C  
ATOM    882  CD1 TRP 1  60      22.180 -25.839 -83.699  1.00  0.00           C  
ATOM    883  CD2 TRP 1  60      21.576 -26.617 -85.726  1.00  0.00           C  
ATOM    884  NE1 TRP 1  60      21.554 -24.835 -84.385  1.00  0.00           N  
ATOM    885  CE2 TRP 1  60      21.183 -25.281 -85.631  1.00  0.00           C  
ATOM    886  CE3 TRP 1  60      21.286 -27.312 -86.915  1.00  0.00           C  
ATOM    887  CZ2 TRP 1  60      20.537 -24.600 -86.670  1.00  0.00           C  
ATOM    888  CZ3 TRP 1  60      20.644 -26.645 -87.965  1.00  0.00           C  
ATOM    889  CH2 TRP 1  60      20.275 -25.309 -87.843  1.00  0.00           C  
ATOM    890  H   TRP 1  60      25.942 -27.938 -85.492  1.00  0.00           H  
ATOM    891  HA  TRP 1  60      24.687 -27.235 -83.816  1.00  0.00           H  
ATOM    892  HB2 TRP 1  60      22.413 -29.088 -84.720  1.00  0.00           H  
ATOM    893  HB3 TRP 1  60      22.501 -28.495 -83.102  1.00  0.00           H  
ATOM    894  HD1 TRP 1  60      22.555 -25.646 -82.703  1.00  0.00           H  
ATOM    895  HE1 TRP 1  60      21.388 -23.895 -84.028  1.00  0.00           H  
ATOM    896  HE3 TRP 1  60      21.540 -28.363 -87.029  1.00  0.00           H  
ATOM    897  HZ2 TRP 1  60      20.246 -23.560 -86.569  1.00  0.00           H  
ATOM    898  HZ3 TRP 1  60      20.423 -27.190 -88.879  1.00  0.00           H  
ATOM    899  HH2 TRP 1  60      19.772 -24.814 -88.670  1.00  0.00           H  
ATOM    900  N   VAL 1  61      24.970 -28.630 -81.837  1.00  0.00           N  
ATOM    901  CA  VAL 1  61      25.471 -29.191 -80.572  1.00  0.00           C  
ATOM    902  C   VAL 1  61      26.972 -28.872 -80.411  1.00  0.00           C  
ATOM    903  O   VAL 1  61      27.794 -29.239 -81.257  1.00  0.00           O  
ATOM    904  CB  VAL 1  61      25.126 -30.678 -80.302  1.00  0.00           C  
ATOM    905  CG1 VAL 1  61      26.191 -31.687 -80.746  1.00  0.00           C  
ATOM    906  CG2 VAL 1  61      24.869 -30.886 -78.801  1.00  0.00           C  
ATOM    907  H   VAL 1  61      24.644 -27.669 -81.756  1.00  0.00           H  
ATOM    908  HA  VAL 1  61      24.907 -28.605 -79.842  1.00  0.00           H  
ATOM    909  HB  VAL 1  61      24.190 -30.918 -80.825  1.00  0.00           H  
ATOM    910 HG11 VAL 1  61      27.061 -31.671 -80.081  1.00  0.00           H  
ATOM    911 HG12 VAL 1  61      26.545 -31.516 -81.763  1.00  0.00           H  
ATOM    912 HG13 VAL 1  61      25.777 -32.698 -80.719  1.00  0.00           H  
ATOM    913 HG21 VAL 1  61      25.765 -30.669 -78.208  1.00  0.00           H  
ATOM    914 HG22 VAL 1  61      24.574 -31.916 -78.591  1.00  0.00           H  
ATOM    915 HG23 VAL 1  61      24.063 -30.235 -78.452  1.00  0.00           H  
ATOM    916  N   PRO 1  62      27.372 -28.162 -79.291  1.00  0.00           N  
ATOM    917  CA  PRO 1  62      28.792 -27.960 -78.984  1.00  0.00           C  
ATOM    918  C   PRO 1  62      29.278 -29.113 -78.079  1.00  0.00           C  
ATOM    919  O   PRO 1  62      28.829 -29.293 -76.946  1.00  0.00           O  
ATOM    920  CB  PRO 1  62      28.793 -26.627 -78.247  1.00  0.00           C  
ATOM    921  CG  PRO 1  62      27.474 -26.617 -77.478  1.00  0.00           C  
ATOM    922  CD  PRO 1  62      26.533 -27.502 -78.292  1.00  0.00           C  
ATOM    923  HA  PRO 1  62      29.393 -27.916 -79.898  1.00  0.00           H  
ATOM    924  HB2 PRO 1  62      29.661 -26.492 -77.595  1.00  0.00           H  
ATOM    925  HB3 PRO 1  62      28.788 -25.804 -78.973  1.00  0.00           H  
ATOM    926  HG2 PRO 1  62      27.085 -25.601 -77.360  1.00  0.00           H  
ATOM    927  HG3 PRO 1  62      27.607 -27.032 -76.473  1.00  0.00           H  
ATOM    928  HD2 PRO 1  62      25.745 -26.924 -78.778  1.00  0.00           H  
ATOM    929  HD3 PRO 1  62      26.059 -28.263 -77.664  1.00  0.00           H  
ATOM    930  N   LEU 1  63      30.184 -29.981 -78.671  1.00  0.00           N  
ATOM    931  CA  LEU 1  63      30.598 -31.257 -78.056  1.00  0.00           C  
ATOM    932  C   LEU 1  63      32.016 -31.236 -77.443  1.00  0.00           C  
ATOM    933  O   LEU 1  63      32.620 -32.255 -77.104  1.00  0.00           O  
ATOM    934  CB  LEU 1  63      30.417 -32.375 -79.099  1.00  0.00           C  
ATOM    935  CG  LEU 1  63      30.498 -33.830 -78.593  1.00  0.00           C  
ATOM    936  CD1 LEU 1  63      29.608 -34.094 -77.380  1.00  0.00           C  
ATOM    937  CD2 LEU 1  63      30.129 -34.786 -79.732  1.00  0.00           C  
ATOM    938  H   LEU 1  63      30.568 -29.744 -79.581  1.00  0.00           H  
ATOM    939  HA  LEU 1  63      29.918 -31.434 -77.216  1.00  0.00           H  
ATOM    940  HB2 LEU 1  63      29.438 -32.236 -79.580  1.00  0.00           H  
ATOM    941  HB3 LEU 1  63      31.162 -32.241 -79.896  1.00  0.00           H  
ATOM    942  HG  LEU 1  63      31.532 -34.060 -78.312  1.00  0.00           H  
ATOM    943 HD11 LEU 1  63      28.580 -33.771 -77.564  1.00  0.00           H  
ATOM    944 HD12 LEU 1  63      29.977 -33.566 -76.495  1.00  0.00           H  
ATOM    945 HD13 LEU 1  63      29.592 -35.160 -77.132  1.00  0.00           H  
ATOM    946 HD21 LEU 1  63      29.100 -34.623 -80.072  1.00  0.00           H  
ATOM    947 HD22 LEU 1  63      30.219 -35.829 -79.412  1.00  0.00           H  
ATOM    948 HD23 LEU 1  63      30.794 -34.640 -80.589  1.00  0.00           H  
ATOM    949  N   THR 1  64      32.513 -29.987 -77.148  1.00  0.00           N  
ATOM    950  CA  THR 1  64      33.779 -29.791 -76.437  1.00  0.00           C  
ATOM    951  C   THR 1  64      33.816 -28.332 -75.959  1.00  0.00           C  
ATOM    952  O   THR 1  64      33.165 -27.439 -76.501  1.00  0.00           O  
ATOM    953  CB  THR 1  64      35.029 -30.148 -77.266  1.00  0.00           C  
ATOM    954  OG1 THR 1  64      36.205 -29.965 -76.465  1.00  0.00           O  
ATOM    955  CG2 THR 1  64      35.121 -29.375 -78.579  1.00  0.00           C  
ATOM    956  H   THR 1  64      31.981 -29.166 -77.429  1.00  0.00           H  
ATOM    957  HA  THR 1  64      33.752 -30.423 -75.540  1.00  0.00           H  
ATOM    958  HB  THR 1  64      34.997 -31.215 -77.516  1.00  0.00           H  
ATOM    959 HG21 THR 1  64      35.182 -28.298 -78.405  1.00  0.00           H  
ATOM    960 HG22 THR 1  64      34.260 -29.572 -79.224  1.00  0.00           H  
ATOM    961 HG23 THR 1  64      36.027 -29.662 -79.124  1.00  0.00           H  
ATOM    962  HG1 THR 1  64      36.840 -29.366 -76.934  1.00  0.00           H  
ATOM    963  N   SER 1  65      34.664 -28.098 -74.898  1.00  0.00           N  
ATOM    964  CA  SER 1  65      34.677 -26.840 -74.131  1.00  0.00           C  
ATOM    965  C   SER 1  65      35.654 -25.790 -74.694  1.00  0.00           C  
ATOM    966  O   SER 1  65      36.025 -24.804 -74.060  1.00  0.00           O  
ATOM    967  CB  SER 1  65      34.973 -27.097 -72.649  1.00  0.00           C  
ATOM    968  OG  SER 1  65      33.960 -27.911 -72.058  1.00  0.00           O  
ATOM    969  H   SER 1  65      35.311 -28.840 -74.633  1.00  0.00           H  
ATOM    970  HA  SER 1  65      33.677 -26.404 -74.221  1.00  0.00           H  
ATOM    971  HB2 SER 1  65      35.030 -26.165 -72.079  1.00  0.00           H  
ATOM    972  HB3 SER 1  65      35.929 -27.619 -72.531  1.00  0.00           H  
ATOM    973  HG  SER 1  65      33.127 -27.376 -72.011  1.00  0.00           H  
ATOM    974  N   ASN 1  66      35.926 -25.971 -76.031  1.00  0.00           N  
ATOM    975  CA  ASN 1  66      36.730 -25.087 -76.860  1.00  0.00           C  
ATOM    976  C   ASN 1  66      35.912 -24.696 -78.101  1.00  0.00           C  
ATOM    977  O   ASN 1  66      36.439 -24.432 -79.181  1.00  0.00           O  
ATOM    978  CB  ASN 1  66      38.062 -25.749 -77.224  1.00  0.00           C  
ATOM    979  CG  ASN 1  66      37.855 -27.060 -77.954  1.00  0.00           C  
ATOM    980  OD1 ASN 1  66      37.757 -28.145 -77.383  1.00  0.00           O  
ATOM    981  ND2 ASN 1  66      37.690 -26.944 -79.306  1.00  0.00           N  
ATOM    982  H   ASN 1  66      35.531 -26.796 -76.478  1.00  0.00           H  
ATOM    983  HA  ASN 1  66      36.933 -24.164 -76.307  1.00  0.00           H  
ATOM    984  HB2 ASN 1  66      38.644 -25.962 -76.319  1.00  0.00           H  
ATOM    985  HB3 ASN 1  66      38.668 -25.081 -77.848  1.00  0.00           H  
ATOM    986 HD21 ASN 1  66      37.608 -27.775 -79.879  1.00  0.00           H  
ATOM    987 HD22 ASN 1  66      37.631 -26.033 -79.764  1.00  0.00           H  
ATOM    988  N   SER 1  67      34.551 -24.570 -77.873  1.00  0.00           N  
ATOM    989  CA  SER 1  67      33.612 -24.327 -78.959  1.00  0.00           C  
ATOM    990  C   SER 1  67      32.422 -23.461 -78.512  1.00  0.00           C  
ATOM    991  O   SER 1  67      31.967 -23.452 -77.371  1.00  0.00           O  
ATOM    992  CB  SER 1  67      33.036 -25.657 -79.492  1.00  0.00           C  
ATOM    993  OG  SER 1  67      32.729 -25.595 -80.884  1.00  0.00           O  
ATOM    994  H   SER 1  67      34.186 -24.675 -76.928  1.00  0.00           H  
ATOM    995  HA  SER 1  67      34.142 -23.805 -79.765  1.00  0.00           H  
ATOM    996  HB2 SER 1  67      32.136 -25.970 -78.949  1.00  0.00           H  
ATOM    997  HB3 SER 1  67      33.774 -26.459 -79.382  1.00  0.00           H  
ATOM    998  HG  SER 1  67      31.890 -25.084 -81.024  1.00  0.00           H  
ATOM    999  N   ALA 1  68      31.850 -22.823 -79.596  1.00  0.00           N  
ATOM   1000  CA  ALA 1  68      30.442 -22.472 -79.703  1.00  0.00           C  
ATOM   1001  C   ALA 1  68      29.910 -23.411 -80.813  1.00  0.00           C  
ATOM   1002  O   ALA 1  68      30.628 -24.243 -81.375  1.00  0.00           O  
ATOM   1003  CB  ALA 1  68      30.290 -21.006 -80.079  1.00  0.00           C  
ATOM   1004  H   ALA 1  68      32.417 -22.641 -80.420  1.00  0.00           H  
ATOM   1005  HA  ALA 1  68      29.922 -22.706 -78.768  1.00  0.00           H  
ATOM   1006  HB1 ALA 1  68      30.794 -20.786 -81.028  1.00  0.00           H  
ATOM   1007  HB2 ALA 1  68      30.733 -20.363 -79.310  1.00  0.00           H  
ATOM   1008  HB3 ALA 1  68      29.239 -20.725 -80.194  1.00  0.00           H  
ATOM   1009  N   CYS 1  69      28.589 -23.258 -81.126  1.00  0.00           N  
ATOM   1010  CA  CYS 1  69      27.990 -23.874 -82.312  1.00  0.00           C  
ATOM   1011  C   CYS 1  69      27.107 -22.780 -82.907  1.00  0.00           C  
ATOM   1012  O   CYS 1  69      27.002 -21.679 -82.357  1.00  0.00           O  
ATOM   1013  CB  CYS 1  69      27.262 -25.177 -81.996  1.00  0.00           C  
ATOM   1014  SG  CYS 1  69      25.816 -24.996 -80.903  1.00  0.00           S  
ATOM   1015  H   CYS 1  69      27.972 -22.655 -80.560  1.00  0.00           H  
ATOM   1016  HA  CYS 1  69      28.785 -24.077 -83.040  1.00  0.00           H  
ATOM   1017  HB2 CYS 1  69      27.952 -25.875 -81.510  1.00  0.00           H  
ATOM   1018  HB3 CYS 1  69      26.913 -25.656 -82.917  1.00  0.00           H  
ATOM   1019  HG  CYS 1  69      26.358 -24.088 -80.068  1.00  0.00           H  
ATOM   1020  N   GLU 1  70      26.420 -23.087 -84.070  1.00  0.00           N  
ATOM   1021  CA  GLU 1  70      25.446 -22.102 -84.516  1.00  0.00           C  
ATOM   1022  C   GLU 1  70      24.268 -22.150 -83.519  1.00  0.00           C  
ATOM   1023  O   GLU 1  70      23.982 -23.127 -82.829  1.00  0.00           O  
ATOM   1024  CB  GLU 1  70      24.978 -22.263 -85.967  1.00  0.00           C  
ATOM   1025  CG  GLU 1  70      25.390 -21.065 -86.838  1.00  0.00           C  
ATOM   1026  CD  GLU 1  70      24.900 -19.671 -86.403  1.00  0.00           C  
ATOM   1027  OE1 GLU 1  70      24.169 -19.649 -85.366  1.00  0.00           O  
ATOM   1028  OE2 GLU 1  70      25.305 -18.719 -87.123  1.00  0.00           O1-
ATOM   1029  H   GLU 1  70      26.551 -23.952 -84.583  1.00  0.00           H  
ATOM   1030  HA  GLU 1  70      25.935 -21.127 -84.393  1.00  0.00           H  
ATOM   1031  HB2 GLU 1  70      25.399 -23.173 -86.411  1.00  0.00           H  
ATOM   1032  HB3 GLU 1  70      23.887 -22.367 -86.013  1.00  0.00           H  
ATOM   1033  HG2 GLU 1  70      25.025 -21.237 -87.858  1.00  0.00           H  
ATOM   1034  HG3 GLU 1  70      26.486 -21.027 -86.892  1.00  0.00           H  
ATOM   1035  N   THR 1  71      23.587 -20.961 -83.442  1.00  0.00           N  
ATOM   1036  CA  THR 1  71      22.559 -20.635 -82.463  1.00  0.00           C  
ATOM   1037  C   THR 1  71      23.097 -20.352 -81.041  1.00  0.00           C  
ATOM   1038  O   THR 1  71      22.570 -19.469 -80.356  1.00  0.00           O  
ATOM   1039  CB  THR 1  71      21.421 -21.682 -82.431  1.00  0.00           C  
ATOM   1040  OG1 THR 1  71      21.148 -22.198 -83.751  1.00  0.00           O  
ATOM   1041  CG2 THR 1  71      20.114 -21.107 -81.897  1.00  0.00           C  
ATOM   1042  H   THR 1  71      23.830 -20.237 -84.178  1.00  0.00           H  
ATOM   1043  HA  THR 1  71      22.151 -19.684 -82.831  1.00  0.00           H  
ATOM   1044  HB  THR 1  71      21.701 -22.542 -81.812  1.00  0.00           H  
ATOM   1045 HG21 THR 1  71      19.772 -20.273 -82.519  1.00  0.00           H  
ATOM   1046 HG22 THR 1  71      20.215 -20.759 -80.866  1.00  0.00           H  
ATOM   1047 HG23 THR 1  71      19.324 -21.865 -81.929  1.00  0.00           H  
ATOM   1048  HG1 THR 1  71      21.557 -21.569 -84.382  1.00  0.00           H  
ATOM   1049  N   CYS 1  72      24.026 -21.227 -80.508  1.00  0.00           N  
ATOM   1050  CA  CYS 1  72      24.380 -21.187 -79.087  1.00  0.00           C  
ATOM   1051  C   CYS 1  72      25.904 -21.245 -78.862  1.00  0.00           C  
ATOM   1052  O   CYS 1  72      26.662 -21.983 -79.492  1.00  0.00           O  
ATOM   1053  CB  CYS 1  72      23.768 -22.359 -78.297  1.00  0.00           C  
ATOM   1054  SG  CYS 1  72      21.958 -22.522 -78.447  1.00  0.00           S  
ATOM   1055  H   CYS 1  72      24.467 -21.918 -81.117  1.00  0.00           H  
ATOM   1056  HA  CYS 1  72      24.012 -20.247 -78.659  1.00  0.00           H  
ATOM   1057  HB2 CYS 1  72      24.005 -22.247 -77.232  1.00  0.00           H  
ATOM   1058  HB3 CYS 1  72      24.204 -23.309 -78.624  1.00  0.00           H  
ATOM   1059  HG  CYS 1  72      21.650 -21.251 -78.138  1.00  0.00           H  
ATOM   1060  N   HIS 1  73      26.324 -20.470 -77.798  1.00  0.00           N  
ATOM   1061  CA  HIS 1  73      27.699 -20.442 -77.297  1.00  0.00           C  
ATOM   1062  C   HIS 1  73      27.753 -21.173 -75.938  1.00  0.00           C  
ATOM   1063  O   HIS 1  73      26.741 -21.579 -75.372  1.00  0.00           O  
ATOM   1064  CB  HIS 1  73      28.209 -18.998 -77.185  1.00  0.00           C  
ATOM   1065  CG  HIS 1  73      27.509 -18.217 -76.123  1.00  0.00           C  
ATOM   1066  ND1 HIS 1  73      26.168 -18.424 -75.874  1.00  0.00           N  
ATOM   1067  CD2 HIS 1  73      28.019 -17.273 -75.260  1.00  0.00           C  
ATOM   1068  CE1 HIS 1  73      25.875 -17.624 -74.876  1.00  0.00           C  
ATOM   1069  NE2 HIS 1  73      26.970 -16.924 -74.454  1.00  0.00           N  
ATOM   1070  H   HIS 1  73      25.679 -19.886 -77.257  1.00  0.00           H  
ATOM   1071  HA  HIS 1  73      28.335 -20.997 -77.990  1.00  0.00           H  
ATOM   1072  HB2 HIS 1  73      28.075 -18.482 -78.144  1.00  0.00           H  
ATOM   1073  HB3 HIS 1  73      29.285 -19.003 -76.973  1.00  0.00           H  
ATOM   1074  HD2 HIS 1  73      29.005 -16.844 -75.138  1.00  0.00           H  
ATOM   1075  HE2 HIS 1  73      26.989 -16.271 -73.682  1.00  0.00           H  
ATOM   1076  HE1 HIS 1  73      24.904 -17.512 -74.412  1.00  0.00           H  
ATOM   1077  N   ARG 1  74      29.038 -21.342 -75.439  1.00  0.00           N  
ATOM   1078  CA  ARG 1  74      29.327 -21.963 -74.145  1.00  0.00           C  
ATOM   1079  C   ARG 1  74      29.160 -23.497 -74.235  1.00  0.00           C  
ATOM   1080  O   ARG 1  74      28.296 -24.066 -74.897  1.00  0.00           O  
ATOM   1081  CB  ARG 1  74      28.513 -21.348 -72.993  1.00  0.00           C  
ATOM   1082  CG  ARG 1  74      29.132 -21.517 -71.604  1.00  0.00           C  
ATOM   1083  CD  ARG 1  74      30.327 -20.614 -71.309  1.00  0.00           C  
ATOM   1084  NE  ARG 1  74      30.716 -20.780 -69.895  1.00  0.00           N  
ATOM   1085  CZ  ARG 1  74      31.045 -19.810 -69.016  1.00  0.00           C  
ATOM   1086  NH1 ARG 1  74      31.216 -20.150 -67.717  1.00  0.00           N  
ATOM   1087  NH2 ARG 1  74      31.206 -18.524 -69.390  1.00  0.00           N1+
ATOM   1088  H   ARG 1  74      29.830 -21.062 -76.005  1.00  0.00           H  
ATOM   1089  HA  ARG 1  74      30.391 -21.751 -73.984  1.00  0.00           H  
ATOM   1090  HB2 ARG 1  74      28.351 -20.278 -73.175  1.00  0.00           H  
ATOM   1091  HB3 ARG 1  74      27.519 -21.813 -72.966  1.00  0.00           H  
ATOM   1092  HG2 ARG 1  74      29.413 -22.555 -71.431  1.00  0.00           H  
ATOM   1093  HG3 ARG 1  74      28.363 -21.292 -70.858  1.00  0.00           H  
ATOM   1094  HD2 ARG 1  74      30.047 -19.573 -71.497  1.00  0.00           H  
ATOM   1095  HD3 ARG 1  74      31.190 -20.877 -71.927  1.00  0.00           H  
ATOM   1096  HE  ARG 1  74      30.601 -21.718 -69.464  1.00  0.00           H  
ATOM   1097 HH11 ARG 1  74      31.069 -21.125 -67.452  1.00  0.00           H  
ATOM   1098 HH12 ARG 1  74      31.397 -19.459 -67.000  1.00  0.00           H  
ATOM   1099 HH21 ARG 1  74      31.154 -18.272 -70.369  1.00  0.00           H  
ATOM   1100 HH22 ARG 1  74      31.394 -17.791 -68.715  1.00  0.00           H  
ATOM   1101  N   LYS 1  75      30.066 -24.203 -73.470  1.00  0.00           N  
ATOM   1102  CA  LYS 1  75      29.998 -25.666 -73.279  1.00  0.00           C  
ATOM   1103  C   LYS 1  75      30.790 -25.907 -71.984  1.00  0.00           C  
ATOM   1104  O   LYS 1  75      31.744 -26.672 -71.880  1.00  0.00           O  
ATOM   1105  CB  LYS 1  75      30.481 -26.416 -74.517  1.00  0.00           C  
ATOM   1106  CG  LYS 1  75      30.761 -27.917 -74.405  1.00  0.00           C  
ATOM   1107  CD  LYS 1  75      29.742 -28.800 -73.678  1.00  0.00           C  
ATOM   1108  CE  LYS 1  75      30.170 -30.262 -73.832  1.00  0.00           C  
ATOM   1109  NZ  LYS 1  75      29.378 -31.159 -72.973  1.00  0.00           N1+
ATOM   1110  H   LYS 1  75      30.818 -23.700 -73.012  1.00  0.00           H  
ATOM   1111  HA  LYS 1  75      28.949 -25.930 -73.086  1.00  0.00           H  
ATOM   1112  HB2 LYS 1  75      29.731 -26.275 -75.304  1.00  0.00           H  
ATOM   1113  HB3 LYS 1  75      31.391 -25.934 -74.899  1.00  0.00           H  
ATOM   1114  HG2 LYS 1  75      30.873 -28.295 -75.428  1.00  0.00           H  
ATOM   1115  HG3 LYS 1  75      31.738 -28.061 -73.931  1.00  0.00           H  
ATOM   1116  HD2 LYS 1  75      28.741 -28.653 -74.101  1.00  0.00           H  
ATOM   1117  HD3 LYS 1  75      29.695 -28.530 -72.617  1.00  0.00           H  
ATOM   1118  HE2 LYS 1  75      31.215 -30.408 -73.538  1.00  0.00           H  
ATOM   1119  HE3 LYS 1  75      30.038 -30.612 -74.859  1.00  0.00           H  
ATOM   1120  HZ1 LYS 1  75      29.486 -30.946 -71.976  1.00  0.00           H  
ATOM   1121  HZ2 LYS 1  75      29.612 -32.150 -73.116  1.00  0.00           H  
ATOM   1122  HZ3 LYS 1  75      28.344 -31.082 -73.178  1.00  0.00           H  
ATOM   1123  N   HIS 1  76      30.271 -25.166 -70.935  1.00  0.00           N  
ATOM   1124  CA  HIS 1  76      30.813 -25.124 -69.579  1.00  0.00           C  
ATOM   1125  C   HIS 1  76      30.035 -24.059 -68.769  1.00  0.00           C  
ATOM   1126  O   HIS 1  76      30.434 -22.890 -68.662  1.00  0.00           O  
ATOM   1127  CB  HIS 1  76      32.315 -24.786 -69.535  1.00  0.00           C  
ATOM   1128  CG  HIS 1  76      32.819 -24.650 -68.139  1.00  0.00           C  
ATOM   1129  ND1 HIS 1  76      32.599 -25.646 -67.220  1.00  0.00           N  
ATOM   1130  CD2 HIS 1  76      33.457 -23.578 -67.553  1.00  0.00           C  
ATOM   1131  CE1 HIS 1  76      33.096 -25.188 -66.093  1.00  0.00           C  
ATOM   1132  NE2 HIS 1  76      33.614 -23.931 -66.242  1.00  0.00           N  
ATOM   1133  H   HIS 1  76      29.408 -24.644 -71.128  1.00  0.00           H  
ATOM   1134  HA  HIS 1  76      30.645 -26.111 -69.132  1.00  0.00           H  
ATOM   1135  HB2 HIS 1  76      32.509 -23.861 -70.094  1.00  0.00           H  
ATOM   1136  HB3 HIS 1  76      32.903 -25.571 -70.026  1.00  0.00           H  
ATOM   1137  HD2 HIS 1  76      33.771 -22.618 -67.937  1.00  0.00           H  
ATOM   1138  HE2 HIS 1  76      34.034 -23.366 -65.516  1.00  0.00           H  
ATOM   1139  HE1 HIS 1  76      33.104 -25.708 -65.145  1.00  0.00           H  
ATOM   1140  N   PRO 1  77      28.857 -24.455 -68.184  1.00  0.00           N  
ATOM   1141  CA  PRO 1  77      27.844 -25.351 -68.735  1.00  0.00           C  
ATOM   1142  C   PRO 1  77      26.994 -24.498 -69.728  1.00  0.00           C  
ATOM   1143  O   PRO 1  77      27.414 -24.300 -70.874  1.00  0.00           O  
ATOM   1144  CB  PRO 1  77      27.119 -25.910 -67.510  1.00  0.00           C  
ATOM   1145  CG  PRO 1  77      27.603 -25.081 -66.314  1.00  0.00           C  
ATOM   1146  CD  PRO 1  77      28.449 -23.956 -66.890  1.00  0.00           C  
ATOM   1147  HA  PRO 1  77      28.299 -26.158 -69.316  1.00  0.00           H  
ATOM   1148  HB2 PRO 1  77      26.029 -25.914 -67.599  1.00  0.00           H  
ATOM   1149  HB3 PRO 1  77      27.414 -26.956 -67.355  1.00  0.00           H  
ATOM   1150  HG2 PRO 1  77      28.222 -25.714 -65.665  1.00  0.00           H  
ATOM   1151  HG3 PRO 1  77      26.777 -24.703 -65.703  1.00  0.00           H  
ATOM   1152  HD2 PRO 1  77      29.318 -23.721 -66.267  1.00  0.00           H  
ATOM   1153  HD3 PRO 1  77      27.874 -23.044 -67.030  1.00  0.00           H  
ATOM   1154  N   GLU 1  78      25.882 -23.880 -69.200  1.00  0.00           N  
ATOM   1155  CA  GLU 1  78      24.978 -22.921 -69.833  1.00  0.00           C  
ATOM   1156  C   GLU 1  78      24.423 -23.207 -71.237  1.00  0.00           C  
ATOM   1157  O   GLU 1  78      24.103 -22.284 -71.992  1.00  0.00           O  
ATOM   1158  CB  GLU 1  78      25.507 -21.476 -69.756  1.00  0.00           C  
ATOM   1159  CG  GLU 1  78      26.249 -21.079 -68.485  1.00  0.00           C  
ATOM   1160  CD  GLU 1  78      25.508 -21.411 -67.190  1.00  0.00           C  
ATOM   1161  OE1 GLU 1  78      25.237 -20.408 -66.467  1.00  0.00           O  
ATOM   1162  OE2 GLU 1  78      25.307 -22.647 -66.975  1.00  0.00           O1-
ATOM   1163  H   GLU 1  78      25.672 -23.939 -68.191  1.00  0.00           H  
ATOM   1164  HA  GLU 1  78      24.076 -22.964 -69.205  1.00  0.00           H  
ATOM   1165  HB2 GLU 1  78      26.171 -21.291 -70.607  1.00  0.00           H  
ATOM   1166  HB3 GLU 1  78      24.661 -20.789 -69.890  1.00  0.00           H  
ATOM   1167  HG2 GLU 1  78      26.454 -20.002 -68.522  1.00  0.00           H  
ATOM   1168  HG3 GLU 1  78      27.231 -21.563 -68.465  1.00  0.00           H  
ATOM   1169  N   CYS 1  79      24.121 -24.520 -71.545  1.00  0.00           N  
ATOM   1170  CA  CYS 1  79      23.623 -24.833 -72.895  1.00  0.00           C  
ATOM   1171  C   CYS 1  79      22.800 -26.138 -72.931  1.00  0.00           C  
ATOM   1172  O   CYS 1  79      23.270 -27.195 -72.497  1.00  0.00           O  
ATOM   1173  CB  CYS 1  79      24.830 -24.985 -73.851  1.00  0.00           C  
ATOM   1174  SG  CYS 1  79      24.398 -25.048 -75.619  1.00  0.00           S  
ATOM   1175  H   CYS 1  79      24.260 -25.255 -70.857  1.00  0.00           H  
ATOM   1176  HA  CYS 1  79      23.016 -23.986 -73.219  1.00  0.00           H  
ATOM   1177  HB2 CYS 1  79      25.395 -25.893 -73.612  1.00  0.00           H  
ATOM   1178  HB3 CYS 1  79      25.520 -24.144 -73.725  1.00  0.00           H  
ATOM   1179  HG  CYS 1  79      23.511 -26.063 -75.561  1.00  0.00           H  
ATOM   1180  N   PRO 1  80      21.568 -26.105 -73.565  1.00  0.00           N  
ATOM   1181  CA  PRO 1  80      20.852 -27.330 -73.927  1.00  0.00           C  
ATOM   1182  C   PRO 1  80      21.439 -27.896 -75.237  1.00  0.00           C  
ATOM   1183  O   PRO 1  80      22.192 -27.249 -75.967  1.00  0.00           O  
ATOM   1184  CB  PRO 1  80      19.415 -26.859 -74.136  1.00  0.00           C  
ATOM   1185  CG  PRO 1  80      19.591 -25.449 -74.693  1.00  0.00           C  
ATOM   1186  CD  PRO 1  80      20.816 -24.918 -73.959  1.00  0.00           C  
ATOM   1187  HA  PRO 1  80      20.942 -28.082 -73.137  1.00  0.00           H  
ATOM   1188  HB2 PRO 1  80      18.829 -27.497 -74.807  1.00  0.00           H  
ATOM   1189  HB3 PRO 1  80      18.896 -26.806 -73.171  1.00  0.00           H  
ATOM   1190  HG2 PRO 1  80      18.709 -24.819 -74.545  1.00  0.00           H  
ATOM   1191  HG3 PRO 1  80      19.792 -25.497 -75.770  1.00  0.00           H  
ATOM   1192  HD2 PRO 1  80      20.541 -24.376 -73.048  1.00  0.00           H  
ATOM   1193  HD3 PRO 1  80      21.413 -24.266 -74.601  1.00  0.00           H  
ATOM   1194  N   GLY 1  81      21.021 -29.177 -75.540  1.00  0.00           N  
ATOM   1195  CA  GLY 1  81      21.420 -29.829 -76.774  1.00  0.00           C  
ATOM   1196  C   GLY 1  81      20.265 -29.788 -77.771  1.00  0.00           C  
ATOM   1197  O   GLY 1  81      19.088 -29.888 -77.426  1.00  0.00           O  
ATOM   1198  H   GLY 1  81      20.400 -29.675 -74.911  1.00  0.00           H  
ATOM   1199  HA2 GLY 1  81      22.305 -29.341 -77.194  1.00  0.00           H  
ATOM   1200  HA3 GLY 1  81      21.665 -30.866 -76.541  1.00  0.00           H  
ATOM   1201  N   HIS 1  82      20.658 -29.671 -79.087  1.00  0.00           N  
ATOM   1202  CA  HIS 1  82      19.689 -29.491 -80.168  1.00  0.00           C  
ATOM   1203  C   HIS 1  82      19.416 -30.857 -80.773  1.00  0.00           C  
ATOM   1204  O   HIS 1  82      20.300 -31.665 -81.057  1.00  0.00           O  
ATOM   1205  CB  HIS 1  82      20.221 -28.570 -81.256  1.00  0.00           C  
ATOM   1206  CG  HIS 1  82      20.187 -27.150 -80.832  1.00  0.00           C  
ATOM   1207  ND1 HIS 1  82      19.120 -26.352 -81.161  1.00  0.00           N  
ATOM   1208  CD2 HIS 1  82      21.106 -26.449 -80.080  1.00  0.00           C  
ATOM   1209  CE1 HIS 1  82      19.400 -25.174 -80.649  1.00  0.00           C  
ATOM   1210  NE2 HIS 1  82      20.585 -25.191 -79.967  1.00  0.00           N  
ATOM   1211  H   HIS 1  82      21.640 -29.742 -79.334  1.00  0.00           H  
ATOM   1212  HA  HIS 1  82      18.761 -29.086 -79.742  1.00  0.00           H  
ATOM   1213  HB2 HIS 1  82      19.632 -28.681 -82.175  1.00  0.00           H  
ATOM   1214  HB3 HIS 1  82      21.248 -28.855 -81.503  1.00  0.00           H  
ATOM   1215  HD2 HIS 1  82      22.046 -26.728 -79.626  1.00  0.00           H  
ATOM   1216  HE2 HIS 1  82      21.000 -24.410 -79.469  1.00  0.00           H  
ATOM   1217  HE1 HIS 1  82      18.791 -24.284 -80.733  1.00  0.00           H  
ATOM   1218  N   PHE 1  83      18.074 -31.121 -80.963  1.00  0.00           N  
ATOM   1219  CA  PHE 1  83      17.622 -32.460 -81.332  1.00  0.00           C  
ATOM   1220  C   PHE 1  83      17.791 -32.685 -82.847  1.00  0.00           C  
ATOM   1221  O   PHE 1  83      17.734 -31.782 -83.686  1.00  0.00           O  
ATOM   1222  CB  PHE 1  83      16.152 -32.710 -80.940  1.00  0.00           C  
ATOM   1223  CG  PHE 1  83      15.956 -33.156 -79.505  1.00  0.00           C  
ATOM   1224  CD1 PHE 1  83      16.250 -32.311 -78.425  1.00  0.00           C  
ATOM   1225  CD2 PHE 1  83      15.436 -34.432 -79.235  1.00  0.00           C  
ATOM   1226  CE1 PHE 1  83      16.045 -32.737 -77.109  1.00  0.00           C  
ATOM   1227  CE2 PHE 1  83      15.230 -34.855 -77.919  1.00  0.00           C  
ATOM   1228  CZ  PHE 1  83      15.540 -34.011 -76.854  1.00  0.00           C  
ATOM   1229  H   PHE 1  83      17.397 -30.370 -80.855  1.00  0.00           H  
ATOM   1230  HA  PHE 1  83      18.271 -33.182 -80.819  1.00  0.00           H  
ATOM   1231  HB2 PHE 1  83      15.549 -31.808 -81.107  1.00  0.00           H  
ATOM   1232  HB3 PHE 1  83      15.721 -33.477 -81.594  1.00  0.00           H  
ATOM   1233  HD1 PHE 1  83      16.640 -31.309 -78.592  1.00  0.00           H  
ATOM   1234  HD2 PHE 1  83      15.188 -35.110 -80.051  1.00  0.00           H  
ATOM   1235  HE1 PHE 1  83      16.276 -32.068 -76.283  1.00  0.00           H  
ATOM   1236  HE2 PHE 1  83      14.830 -35.847 -77.729  1.00  0.00           H  
ATOM   1237  HZ  PHE 1  83      15.382 -34.348 -75.832  1.00  0.00           H  
ATOM   1238  N   GLY 1  84      17.900 -34.030 -83.174  1.00  0.00           N  
ATOM   1239  CA  GLY 1  84      17.868 -34.498 -84.542  1.00  0.00           C  
ATOM   1240  C   GLY 1  84      16.547 -35.193 -84.845  1.00  0.00           C  
ATOM   1241  O   GLY 1  84      15.773 -35.607 -83.979  1.00  0.00           O  
ATOM   1242  H   GLY 1  84      17.979 -34.743 -82.430  1.00  0.00           H  
ATOM   1243  HA2 GLY 1  84      17.984 -33.657 -85.223  1.00  0.00           H  
ATOM   1244  HA3 GLY 1  84      18.683 -35.214 -84.678  1.00  0.00           H  
ATOM   1245  N   TYR 1  85      16.340 -35.391 -86.192  1.00  0.00           N  
ATOM   1246  CA  TYR 1  85      15.251 -36.219 -86.688  1.00  0.00           C  
ATOM   1247  C   TYR 1  85      15.863 -37.033 -87.815  1.00  0.00           C  
ATOM   1248  O   TYR 1  85      16.378 -36.505 -88.799  1.00  0.00           O  
ATOM   1249  CB  TYR 1  85      13.991 -35.453 -87.126  1.00  0.00           C  
ATOM   1250  CG  TYR 1  85      14.096 -34.488 -88.287  1.00  0.00           C  
ATOM   1251  CD1 TYR 1  85      14.060 -34.938 -89.617  1.00  0.00           C  
ATOM   1252  CD2 TYR 1  85      14.201 -33.110 -88.058  1.00  0.00           C  
ATOM   1253  CE1 TYR 1  85      14.161 -34.043 -90.685  1.00  0.00           C  
ATOM   1254  CE2 TYR 1  85      14.283 -32.210 -89.123  1.00  0.00           C  
ATOM   1255  CZ  TYR 1  85      14.279 -32.682 -90.428  1.00  0.00           C  
ATOM   1256  OH  TYR 1  85      14.408 -31.781 -91.445  1.00  0.00           O  
ATOM   1257  H   TYR 1  85      16.988 -34.984 -86.895  1.00  0.00           H  
ATOM   1258  HA  TYR 1  85      14.955 -36.905 -85.886  1.00  0.00           H  
ATOM   1259  HB2 TYR 1  85      13.217 -36.186 -87.388  1.00  0.00           H  
ATOM   1260  HB3 TYR 1  85      13.598 -34.911 -86.257  1.00  0.00           H  
ATOM   1261  HD1 TYR 1  85      13.995 -36.001 -89.840  1.00  0.00           H  
ATOM   1262  HD2 TYR 1  85      14.203 -32.720 -87.047  1.00  0.00           H  
ATOM   1263  HE1 TYR 1  85      14.160 -34.424 -91.702  1.00  0.00           H  
ATOM   1264  HE2 TYR 1  85      14.368 -31.145 -88.925  1.00  0.00           H  
ATOM   1265  HH  TYR 1  85      14.874 -32.225 -92.175  1.00  0.00           H  
ATOM   1266  N   ILE 1  86      15.825 -38.403 -87.658  1.00  0.00           N  
ATOM   1267  CA  ILE 1  86      16.369 -39.281 -88.715  1.00  0.00           C  
ATOM   1268  C   ILE 1  86      15.316 -39.440 -89.832  1.00  0.00           C  
ATOM   1269  O   ILE 1  86      15.556 -39.949 -90.921  1.00  0.00           O  
ATOM   1270  CB  ILE 1  86      16.904 -40.618 -88.144  1.00  0.00           C  
ATOM   1271  CG1 ILE 1  86      17.668 -41.449 -89.206  1.00  0.00           C  
ATOM   1272  CG2 ILE 1  86      15.857 -41.435 -87.384  1.00  0.00           C  
ATOM   1273  CD1 ILE 1  86      16.906 -42.616 -89.827  1.00  0.00           C  
ATOM   1274  H   ILE 1  86      15.399 -38.813 -86.827  1.00  0.00           H  
ATOM   1275  HA  ILE 1  86      17.204 -38.751 -89.172  1.00  0.00           H  
ATOM   1276  HB  ILE 1  86      17.661 -40.333 -87.398  1.00  0.00           H  
ATOM   1277 HG12 ILE 1  86      18.040 -40.793 -90.002  1.00  0.00           H  
ATOM   1278 HG13 ILE 1  86      18.566 -41.861 -88.729  1.00  0.00           H  
ATOM   1279 HG21 ILE 1  86      14.985 -41.659 -88.003  1.00  0.00           H  
ATOM   1280 HG22 ILE 1  86      15.511 -40.900 -86.495  1.00  0.00           H  
ATOM   1281 HG23 ILE 1  86      16.282 -42.380 -87.030  1.00  0.00           H  
ATOM   1282 HD11 ILE 1  86      15.924 -42.319 -90.198  1.00  0.00           H  
ATOM   1283 HD12 ILE 1  86      16.769 -43.429 -89.106  1.00  0.00           H  
ATOM   1284 HD13 ILE 1  86      17.468 -43.023 -90.674  1.00  0.00           H  
ATOM   1285  N   GLU 1  87      14.054 -39.062 -89.417  1.00  0.00           N  
ATOM   1286  CA  GLU 1  87      12.798 -39.285 -90.098  1.00  0.00           C  
ATOM   1287  C   GLU 1  87      12.517 -40.786 -90.051  1.00  0.00           C  
ATOM   1288  O   GLU 1  87      12.239 -41.287 -88.957  1.00  0.00           O  
ATOM   1289  CB  GLU 1  87      12.402 -38.410 -91.286  1.00  0.00           C  
ATOM   1290  CG  GLU 1  87      13.465 -37.999 -92.292  1.00  0.00           C  
ATOM   1291  CD  GLU 1  87      13.710 -38.984 -93.407  1.00  0.00           C  
ATOM   1292  OE1 GLU 1  87      13.294 -40.186 -93.266  1.00  0.00           O  
ATOM   1293  OE2 GLU 1  87      14.322 -38.546 -94.432  1.00  0.00           O1-
ATOM   1294  H   GLU 1  87      14.013 -38.619 -88.508  1.00  0.00           H  
ATOM   1295  HA  GLU 1  87      12.084 -38.937 -89.338  1.00  0.00           H  
ATOM   1296  HB2 GLU 1  87      11.544 -38.859 -91.802  1.00  0.00           H  
ATOM   1297  HB3 GLU 1  87      12.021 -37.467 -90.867  1.00  0.00           H  
ATOM   1298  HG2 GLU 1  87      14.411 -37.748 -91.805  1.00  0.00           H  
ATOM   1299  HG3 GLU 1  87      13.122 -37.071 -92.777  1.00  0.00           H  
ATOM   1300  N   LEU 1  88      12.731 -41.487 -91.208  1.00  0.00           N  
ATOM   1301  CA  LEU 1  88      12.819 -42.949 -91.351  1.00  0.00           C  
ATOM   1302  C   LEU 1  88      12.468 -43.314 -92.813  1.00  0.00           C  
ATOM   1303  O   LEU 1  88      13.329 -43.677 -93.620  1.00  0.00           O  
ATOM   1304  CB  LEU 1  88      11.976 -43.798 -90.380  1.00  0.00           C  
ATOM   1305  CG  LEU 1  88      12.720 -44.235 -89.097  1.00  0.00           C  
ATOM   1306  CD1 LEU 1  88      11.709 -44.715 -88.056  1.00  0.00           C  
ATOM   1307  CD2 LEU 1  88      13.738 -45.343 -89.370  1.00  0.00           C  
ATOM   1308  H   LEU 1  88      12.933 -40.929 -92.073  1.00  0.00           H  
ATOM   1309  HA  LEU 1  88      13.881 -43.187 -91.230  1.00  0.00           H  
ATOM   1310  HB2 LEU 1  88      11.059 -43.254 -90.118  1.00  0.00           H  
ATOM   1311  HB3 LEU 1  88      11.643 -44.714 -90.885  1.00  0.00           H  
ATOM   1312  HG  LEU 1  88      13.269 -43.392 -88.668  1.00  0.00           H  
ATOM   1313 HD11 LEU 1  88      11.120 -45.555 -88.437  1.00  0.00           H  
ATOM   1314 HD12 LEU 1  88      11.015 -43.911 -87.787  1.00  0.00           H  
ATOM   1315 HD13 LEU 1  88      12.216 -45.041 -87.142  1.00  0.00           H  
ATOM   1316 HD21 LEU 1  88      13.261 -46.219 -89.821  1.00  0.00           H  
ATOM   1317 HD22 LEU 1  88      14.219 -45.665 -88.440  1.00  0.00           H  
ATOM   1318 HD23 LEU 1  88      14.528 -44.992 -90.037  1.00  0.00           H  
ATOM   1319  N   ALA 1  89      11.131 -43.139 -93.127  1.00  0.00           N  
ATOM   1320  CA  ALA 1  89      10.491 -43.535 -94.387  1.00  0.00           C  
ATOM   1321  C   ALA 1  89      10.082 -45.029 -94.409  1.00  0.00           C  
ATOM   1322  O   ALA 1  89       9.920 -45.658 -95.454  1.00  0.00           O  
ATOM   1323  CB  ALA 1  89      11.255 -43.128 -95.641  1.00  0.00           C  
ATOM   1324  H   ALA 1  89      10.538 -42.701 -92.427  1.00  0.00           H  
ATOM   1325  HA  ALA 1  89       9.542 -42.982 -94.390  1.00  0.00           H  
ATOM   1326  HB1 ALA 1  89      12.140 -43.753 -95.801  1.00  0.00           H  
ATOM   1327  HB2 ALA 1  89      11.573 -42.082 -95.587  1.00  0.00           H  
ATOM   1328  HB3 ALA 1  89      10.625 -43.244 -96.530  1.00  0.00           H  
ATOM   1329  N   GLU 1  90       9.715 -45.500 -93.158  1.00  0.00           N  
ATOM   1330  CA  GLU 1  90       9.161 -46.838 -92.866  1.00  0.00           C  
ATOM   1331  C   GLU 1  90       8.617 -46.755 -91.414  1.00  0.00           C  
ATOM   1332  O   GLU 1  90       9.279 -46.143 -90.562  1.00  0.00           O  
ATOM   1333  CB  GLU 1  90      10.307 -47.858 -92.984  1.00  0.00           C  
ATOM   1334  CG  GLU 1  90       9.997 -49.279 -92.546  1.00  0.00           C  
ATOM   1335  CD  GLU 1  90       8.893 -49.995 -93.297  1.00  0.00           C  
ATOM   1336  OE1 GLU 1  90       8.770 -51.224 -93.003  1.00  0.00           O  
ATOM   1337  OE2 GLU 1  90       8.182 -49.319 -94.085  1.00  0.00           O1-
ATOM   1338  H   GLU 1  90       9.844 -44.894 -92.352  1.00  0.00           H  
ATOM   1339  HA  GLU 1  90       8.376 -47.000 -93.600  1.00  0.00           H  
ATOM   1340  HB2 GLU 1  90      10.660 -47.881 -94.023  1.00  0.00           H  
ATOM   1341  HB3 GLU 1  90      11.161 -47.508 -92.389  1.00  0.00           H  
ATOM   1342  HG2 GLU 1  90       9.747 -49.297 -91.478  1.00  0.00           H  
ATOM   1343  HG3 GLU 1  90      10.909 -49.879 -92.661  1.00  0.00           H  
ATOM   1344  N   PRO 1  91       7.406 -47.346 -91.095  1.00  0.00           N  
ATOM   1345  CA  PRO 1  91       6.856 -47.296 -89.732  1.00  0.00           C  
ATOM   1346  C   PRO 1  91       7.549 -48.267 -88.788  1.00  0.00           C  
ATOM   1347  O   PRO 1  91       7.962 -49.368 -89.154  1.00  0.00           O  
ATOM   1348  CB  PRO 1  91       5.395 -47.737 -89.861  1.00  0.00           C  
ATOM   1349  CG  PRO 1  91       5.132 -47.715 -91.356  1.00  0.00           C  
ATOM   1350  CD  PRO 1  91       6.477 -48.027 -91.980  1.00  0.00           C  
ATOM   1351  HA  PRO 1  91       6.946 -46.276 -89.360  1.00  0.00           H  
ATOM   1352  HB2 PRO 1  91       5.230 -48.748 -89.470  1.00  0.00           H  
ATOM   1353  HB3 PRO 1  91       4.717 -47.067 -89.320  1.00  0.00           H  
ATOM   1354  HG2 PRO 1  91       4.841 -46.701 -91.643  1.00  0.00           H  
ATOM   1355  HG3 PRO 1  91       4.353 -48.417 -91.659  1.00  0.00           H  
ATOM   1356  HD2 PRO 1  91       6.528 -47.671 -93.009  1.00  0.00           H  
ATOM   1357  HD3 PRO 1  91       6.681 -49.100 -91.929  1.00  0.00           H  
ATOM   1358  N   VAL 1  92       7.602 -47.854 -87.468  1.00  0.00           N  
ATOM   1359  CA  VAL 1  92       8.244 -48.681 -86.450  1.00  0.00           C  
ATOM   1360  C   VAL 1  92       7.388 -48.757 -85.173  1.00  0.00           C  
ATOM   1361  O   VAL 1  92       6.477 -47.974 -84.908  1.00  0.00           O  
ATOM   1362  CB  VAL 1  92       9.716 -48.267 -86.202  1.00  0.00           C  
ATOM   1363  CG1 VAL 1  92      10.559 -48.425 -87.476  1.00  0.00           C  
ATOM   1364  CG2 VAL 1  92       9.854 -46.843 -85.665  1.00  0.00           C  
ATOM   1365  H   VAL 1  92       7.214 -46.933 -87.197  1.00  0.00           H  
ATOM   1366  HA  VAL 1  92       8.263 -49.712 -86.830  1.00  0.00           H  
ATOM   1367  HB  VAL 1  92      10.144 -48.938 -85.447  1.00  0.00           H  
ATOM   1368 HG11 VAL 1  92      10.204 -47.781 -88.285  1.00  0.00           H  
ATOM   1369 HG12 VAL 1  92      10.539 -49.462 -87.827  1.00  0.00           H  
ATOM   1370 HG13 VAL 1  92      11.603 -48.153 -87.301  1.00  0.00           H  
ATOM   1371 HG21 VAL 1  92       9.425 -46.105 -86.347  1.00  0.00           H  
ATOM   1372 HG22 VAL 1  92      10.908 -46.581 -85.525  1.00  0.00           H  
ATOM   1373 HG23 VAL 1  92       9.366 -46.750 -84.692  1.00  0.00           H  
ATOM   1374  N   PHE 1  93       7.727 -49.816 -84.341  1.00  0.00           N  
ATOM   1375  CA  PHE 1  93       6.948 -50.209 -83.163  1.00  0.00           C  
ATOM   1376  C   PHE 1  93       7.550 -49.601 -81.876  1.00  0.00           C  
ATOM   1377  O   PHE 1  93       8.723 -49.753 -81.529  1.00  0.00           O  
ATOM   1378  CB  PHE 1  93       6.912 -51.739 -82.983  1.00  0.00           C  
ATOM   1379  CG  PHE 1  93       6.161 -52.560 -84.009  1.00  0.00           C  
ATOM   1380  CD1 PHE 1  93       6.139 -53.955 -83.838  1.00  0.00           C  
ATOM   1381  CD2 PHE 1  93       5.485 -52.020 -85.114  1.00  0.00           C  
ATOM   1382  CE1 PHE 1  93       5.470 -54.780 -84.744  1.00  0.00           C  
ATOM   1383  CE2 PHE 1  93       4.822 -52.848 -86.024  1.00  0.00           C  
ATOM   1384  CZ  PHE 1  93       4.815 -54.228 -85.841  1.00  0.00           C  
ATOM   1385  H   PHE 1  93       8.561 -50.357 -84.540  1.00  0.00           H  
ATOM   1386  HA  PHE 1  93       5.928 -49.831 -83.291  1.00  0.00           H  
ATOM   1387  HB2 PHE 1  93       7.944 -52.117 -82.947  1.00  0.00           H  
ATOM   1388  HB3 PHE 1  93       6.462 -51.960 -82.005  1.00  0.00           H  
ATOM   1389  HD1 PHE 1  93       6.648 -54.416 -82.992  1.00  0.00           H  
ATOM   1390  HD2 PHE 1  93       5.459 -50.951 -85.300  1.00  0.00           H  
ATOM   1391  HE1 PHE 1  93       5.466 -55.859 -84.597  1.00  0.00           H  
ATOM   1392  HE2 PHE 1  93       4.313 -52.410 -86.881  1.00  0.00           H  
ATOM   1393  HZ  PHE 1  93       4.309 -54.875 -86.550  1.00  0.00           H  
ATOM   1394  N   ASN 1  94       6.623 -48.874 -81.141  1.00  0.00           N  
ATOM   1395  CA  ASN 1  94       6.977 -48.157 -79.920  1.00  0.00           C  
ATOM   1396  C   ASN 1  94       6.424 -48.954 -78.733  1.00  0.00           C  
ATOM   1397  O   ASN 1  94       5.224 -49.035 -78.465  1.00  0.00           O  
ATOM   1398  CB  ASN 1  94       6.377 -46.756 -79.923  1.00  0.00           C  
ATOM   1399  CG  ASN 1  94       6.798 -46.006 -78.680  1.00  0.00           C  
ATOM   1400  OD1 ASN 1  94       7.121 -46.560 -77.631  1.00  0.00           O  
ATOM   1401  ND2 ASN 1  94       6.764 -44.647 -78.801  1.00  0.00           N  
ATOM   1402  H   ASN 1  94       5.653 -48.839 -81.445  1.00  0.00           H  
ATOM   1403  HA  ASN 1  94       8.068 -48.085 -79.848  1.00  0.00           H  
ATOM   1404  HB2 ASN 1  94       5.283 -46.787 -79.958  1.00  0.00           H  
ATOM   1405  HB3 ASN 1  94       6.713 -46.216 -80.811  1.00  0.00           H  
ATOM   1406 HD21 ASN 1  94       7.033 -44.064 -78.016  1.00  0.00           H  
ATOM   1407 HD22 ASN 1  94       6.484 -44.164 -79.652  1.00  0.00           H  
ATOM   1408  N   ILE 1  95       7.404 -49.554 -77.964  1.00  0.00           N  
ATOM   1409  CA  ILE 1  95       7.087 -50.494 -76.881  1.00  0.00           C  
ATOM   1410  C   ILE 1  95       6.647 -49.763 -75.582  1.00  0.00           C  
ATOM   1411  O   ILE 1  95       6.425 -50.369 -74.527  1.00  0.00           O  
ATOM   1412  CB  ILE 1  95       8.272 -51.471 -76.640  1.00  0.00           C  
ATOM   1413  CG1 ILE 1  95       8.890 -52.023 -77.949  1.00  0.00           C  
ATOM   1414  CG2 ILE 1  95       7.894 -52.653 -75.734  1.00  0.00           C  
ATOM   1415  CD1 ILE 1  95       7.919 -52.761 -78.861  1.00  0.00           C  
ATOM   1416  H   ILE 1  95       8.379 -49.336 -78.158  1.00  0.00           H  
ATOM   1417  HA  ILE 1  95       6.205 -51.064 -77.204  1.00  0.00           H  
ATOM   1418  HB  ILE 1  95       9.071 -50.914 -76.131  1.00  0.00           H  
ATOM   1419 HG12 ILE 1  95       9.358 -51.210 -78.516  1.00  0.00           H  
ATOM   1420 HG13 ILE 1  95       9.711 -52.703 -77.689  1.00  0.00           H  
ATOM   1421 HG21 ILE 1  95       6.968 -53.135 -76.065  1.00  0.00           H  
ATOM   1422 HG22 ILE 1  95       7.761 -52.338 -74.696  1.00  0.00           H  
ATOM   1423 HG23 ILE 1  95       8.686 -53.410 -75.725  1.00  0.00           H  
ATOM   1424 HD11 ILE 1  95       7.088 -52.123 -79.177  1.00  0.00           H  
ATOM   1425 HD12 ILE 1  95       7.509 -53.650 -78.374  1.00  0.00           H  
ATOM   1426 HD13 ILE 1  95       8.441 -53.086 -79.765  1.00  0.00           H  
ATOM   1427  N   GLY 1  96       6.401 -48.409 -75.696  1.00  0.00           N  
ATOM   1428  CA  GLY 1  96       5.680 -47.694 -74.675  1.00  0.00           C  
ATOM   1429  C   GLY 1  96       4.175 -47.861 -74.861  1.00  0.00           C  
ATOM   1430  O   GLY 1  96       3.415 -47.893 -73.888  1.00  0.00           O  
ATOM   1431  H   GLY 1  96       6.737 -47.887 -76.517  1.00  0.00           H  
ATOM   1432  HA2 GLY 1  96       5.968 -48.055 -73.682  1.00  0.00           H  
ATOM   1433  HA3 GLY 1  96       5.922 -46.636 -74.771  1.00  0.00           H  
ATOM   1434  N   VAL 1  97       3.748 -47.816 -76.172  1.00  0.00           N  
ATOM   1435  CA  VAL 1  97       2.356 -47.594 -76.543  1.00  0.00           C  
ATOM   1436  C   VAL 1  97       1.759 -48.624 -77.519  1.00  0.00           C  
ATOM   1437  O   VAL 1  97       0.549 -48.648 -77.761  1.00  0.00           O  
ATOM   1438  CB  VAL 1  97       2.158 -46.153 -77.054  1.00  0.00           C  
ATOM   1439  CG1 VAL 1  97       2.591 -45.129 -76.000  1.00  0.00           C  
ATOM   1440  CG2 VAL 1  97       2.925 -45.884 -78.346  1.00  0.00           C  
ATOM   1441  H   VAL 1  97       4.452 -47.927 -76.902  1.00  0.00           H  
ATOM   1442  HA  VAL 1  97       1.752 -47.711 -75.632  1.00  0.00           H  
ATOM   1443  HB  VAL 1  97       1.089 -46.009 -77.255  1.00  0.00           H  
ATOM   1444 HG11 VAL 1  97       3.682 -45.074 -75.907  1.00  0.00           H  
ATOM   1445 HG12 VAL 1  97       2.185 -45.385 -75.017  1.00  0.00           H  
ATOM   1446 HG13 VAL 1  97       2.236 -44.131 -76.270  1.00  0.00           H  
ATOM   1447 HG21 VAL 1  97       4.001 -45.988 -78.193  1.00  0.00           H  
ATOM   1448 HG22 VAL 1  97       2.745 -44.862 -78.691  1.00  0.00           H  
ATOM   1449 HG23 VAL 1  97       2.624 -46.573 -79.140  1.00  0.00           H  
ATOM   1450  N   PHE 1  98       2.630 -49.531 -78.083  1.00  0.00           N  
ATOM   1451  CA  PHE 1  98       2.163 -50.567 -79.015  1.00  0.00           C  
ATOM   1452  C   PHE 1  98       1.051 -51.430 -78.399  1.00  0.00           C  
ATOM   1453  O   PHE 1  98       0.179 -51.961 -79.088  1.00  0.00           O  
ATOM   1454  CB  PHE 1  98       3.326 -51.476 -79.449  1.00  0.00           C  
ATOM   1455  CG  PHE 1  98       2.976 -52.479 -80.522  1.00  0.00           C  
ATOM   1456  CD1 PHE 1  98       2.588 -52.053 -81.800  1.00  0.00           C  
ATOM   1457  CD2 PHE 1  98       3.057 -53.854 -80.254  1.00  0.00           C  
ATOM   1458  CE1 PHE 1  98       2.289 -52.986 -82.793  1.00  0.00           C  
ATOM   1459  CE2 PHE 1  98       2.762 -54.783 -81.252  1.00  0.00           C  
ATOM   1460  CZ  PHE 1  98       2.382 -54.349 -82.519  1.00  0.00           C  
ATOM   1461  H   PHE 1  98       3.639 -49.452 -77.921  1.00  0.00           H  
ATOM   1462  HA  PHE 1  98       1.736 -50.036 -79.872  1.00  0.00           H  
ATOM   1463  HB2 PHE 1  98       4.150 -50.866 -79.841  1.00  0.00           H  
ATOM   1464  HB3 PHE 1  98       3.736 -51.995 -78.571  1.00  0.00           H  
ATOM   1465  HD1 PHE 1  98       2.521 -50.993 -82.035  1.00  0.00           H  
ATOM   1466  HD2 PHE 1  98       3.341 -54.214 -79.268  1.00  0.00           H  
ATOM   1467  HE1 PHE 1  98       1.998 -52.653 -83.784  1.00  0.00           H  
ATOM   1468  HE2 PHE 1  98       2.836 -55.848 -81.043  1.00  0.00           H  
ATOM   1469  HZ  PHE 1  98       2.161 -55.080 -83.292  1.00  0.00           H  
ATOM   1470  N   ASP 1  99       1.131 -51.649 -77.038  1.00  0.00           N  
ATOM   1471  CA  ASP 1  99       0.177 -52.534 -76.364  1.00  0.00           C  
ATOM   1472  C   ASP 1  99      -1.224 -51.917 -76.485  1.00  0.00           C  
ATOM   1473  O   ASP 1  99      -2.241 -52.602 -76.584  1.00  0.00           O  
ATOM   1474  CB  ASP 1  99       0.432 -52.730 -74.875  1.00  0.00           C  
ATOM   1475  CG  ASP 1  99       1.908 -52.751 -74.579  1.00  0.00           C  
ATOM   1476  OD2 ASP 1  99       2.347 -51.660 -74.068  1.00  0.00           O  
ATOM   1477  OD1 ASP 1  99       2.534 -53.807 -74.881  1.00  0.00           O1-
ATOM   1478  H   ASP 1  99       1.893 -51.225 -76.516  1.00  0.00           H  
ATOM   1479  HA  ASP 1  99       0.184 -53.493 -76.895  1.00  0.00           H  
ATOM   1480  HB2 ASP 1  99      -0.030 -53.666 -74.537  1.00  0.00           H  
ATOM   1481  HB3 ASP 1  99      -0.033 -51.936 -74.277  1.00  0.00           H  
ATOM   1482  N   LEU 1 100      -1.240 -50.536 -76.364  1.00  0.00           N  
ATOM   1483  CA  LEU 1 100      -2.472 -49.759 -76.338  1.00  0.00           C  
ATOM   1484  C   LEU 1 100      -2.981 -49.734 -77.777  1.00  0.00           C  
ATOM   1485  O   LEU 1 100      -4.180 -49.827 -78.032  1.00  0.00           O  
ATOM   1486  CB  LEU 1 100      -2.236 -48.347 -75.794  1.00  0.00           C  
ATOM   1487  CG  LEU 1 100      -3.494 -47.457 -75.751  1.00  0.00           C  
ATOM   1488  CD1 LEU 1 100      -4.585 -48.024 -74.846  1.00  0.00           C  
ATOM   1489  CD2 LEU 1 100      -3.119 -46.050 -75.282  1.00  0.00           C  
ATOM   1490  H   LEU 1 100      -0.349 -50.045 -76.342  1.00  0.00           H  
ATOM   1491  HA  LEU 1 100      -3.189 -50.309 -75.724  1.00  0.00           H  
ATOM   1492  HB2 LEU 1 100      -1.806 -48.423 -74.786  1.00  0.00           H  
ATOM   1493  HB3 LEU 1 100      -1.480 -47.840 -76.406  1.00  0.00           H  
ATOM   1494  HG  LEU 1 100      -3.901 -47.364 -76.765  1.00  0.00           H  
ATOM   1495 HD11 LEU 1 100      -4.230 -48.137 -73.816  1.00  0.00           H  
ATOM   1496 HD12 LEU 1 100      -4.936 -48.999 -75.194  1.00  0.00           H  
ATOM   1497 HD13 LEU 1 100      -5.453 -47.356 -74.836  1.00  0.00           H  
ATOM   1498 HD21 LEU 1 100      -2.707 -46.063 -74.267  1.00  0.00           H  
ATOM   1499 HD22 LEU 1 100      -3.993 -45.390 -75.286  1.00  0.00           H  
ATOM   1500 HD23 LEU 1 100      -2.368 -45.613 -75.949  1.00  0.00           H  
ATOM   1501  N   VAL 1 101      -2.011 -49.574 -78.754  1.00  0.00           N  
ATOM   1502  CA  VAL 1 101      -2.388 -49.664 -80.165  1.00  0.00           C  
ATOM   1503  C   VAL 1 101      -3.051 -51.039 -80.380  1.00  0.00           C  
ATOM   1504  O   VAL 1 101      -4.094 -51.142 -81.027  1.00  0.00           O  
ATOM   1505  CB  VAL 1 101      -1.187 -49.485 -81.123  1.00  0.00           C  
ATOM   1506  CG1 VAL 1 101      -1.555 -49.779 -82.584  1.00  0.00           C  
ATOM   1507  CG2 VAL 1 101      -0.620 -48.069 -81.047  1.00  0.00           C  
ATOM   1508  H   VAL 1 101      -1.048 -49.377 -78.465  1.00  0.00           H  
ATOM   1509  HA  VAL 1 101      -3.148 -48.895 -80.350  1.00  0.00           H  
ATOM   1510  HB  VAL 1 101      -0.390 -50.181 -80.843  1.00  0.00           H  
ATOM   1511 HG11 VAL 1 101      -2.397 -49.161 -82.913  1.00  0.00           H  
ATOM   1512 HG12 VAL 1 101      -1.823 -50.830 -82.727  1.00  0.00           H  
ATOM   1513 HG13 VAL 1 101      -0.706 -49.573 -83.246  1.00  0.00           H  
ATOM   1514 HG21 VAL 1 101      -1.358 -47.337 -81.394  1.00  0.00           H  
ATOM   1515 HG22 VAL 1 101       0.271 -47.971 -81.677  1.00  0.00           H  
ATOM   1516 HG23 VAL 1 101      -0.330 -47.805 -80.028  1.00  0.00           H  
ATOM   1517  N   LEU 1 102      -2.359 -52.126 -79.892  1.00  0.00           N  
ATOM   1518  CA  LEU 1 102      -2.841 -53.491 -80.085  1.00  0.00           C  
ATOM   1519  C   LEU 1 102      -4.182 -53.717 -79.350  1.00  0.00           C  
ATOM   1520  O   LEU 1 102      -5.060 -54.438 -79.831  1.00  0.00           O  
ATOM   1521  CB  LEU 1 102      -1.745 -54.484 -79.673  1.00  0.00           C  
ATOM   1522  CG  LEU 1 102      -2.008 -55.975 -79.955  1.00  0.00           C  
ATOM   1523  CD1 LEU 1 102      -2.485 -56.243 -81.377  1.00  0.00           C  
ATOM   1524  CD2 LEU 1 102      -0.725 -56.775 -79.707  1.00  0.00           C  
ATOM   1525  H   LEU 1 102      -1.455 -51.976 -79.421  1.00  0.00           H  
ATOM   1526  HA  LEU 1 102      -3.048 -53.580 -81.157  1.00  0.00           H  
ATOM   1527  HB2 LEU 1 102      -0.819 -54.198 -80.193  1.00  0.00           H  
ATOM   1528  HB3 LEU 1 102      -1.536 -54.370 -78.602  1.00  0.00           H  
ATOM   1529  HG  LEU 1 102      -2.776 -56.331 -79.256  1.00  0.00           H  
ATOM   1530 HD11 LEU 1 102      -1.778 -55.859 -82.119  1.00  0.00           H  
ATOM   1531 HD12 LEU 1 102      -3.451 -55.773 -81.550  1.00  0.00           H  
ATOM   1532 HD13 LEU 1 102      -2.615 -57.316 -81.549  1.00  0.00           H  
ATOM   1533 HD21 LEU 1 102       0.036 -56.552 -80.462  1.00  0.00           H  
ATOM   1534 HD22 LEU 1 102      -0.926 -57.852 -79.744  1.00  0.00           H  
ATOM   1535 HD23 LEU 1 102      -0.298 -56.540 -78.728  1.00  0.00           H  
ATOM   1536  N   LEU 1 103      -4.320 -53.132 -78.107  1.00  0.00           N  
ATOM   1537  CA  LEU 1 103      -5.568 -53.226 -77.337  1.00  0.00           C  
ATOM   1538  C   LEU 1 103      -6.730 -52.433 -77.989  1.00  0.00           C  
ATOM   1539  O   LEU 1 103      -7.901 -52.783 -77.842  1.00  0.00           O  
ATOM   1540  CB  LEU 1 103      -5.354 -52.736 -75.895  1.00  0.00           C  
ATOM   1541  CG  LEU 1 103      -6.557 -52.912 -74.944  1.00  0.00           C  
ATOM   1542  CD1 LEU 1 103      -6.942 -54.382 -74.764  1.00  0.00           C  
ATOM   1543  CD2 LEU 1 103      -6.239 -52.289 -73.583  1.00  0.00           C  
ATOM   1544  H   LEU 1 103      -3.508 -52.659 -77.686  1.00  0.00           H  
ATOM   1545  HA  LEU 1 103      -5.854 -54.284 -77.347  1.00  0.00           H  
ATOM   1546  HB2 LEU 1 103      -4.492 -53.262 -75.465  1.00  0.00           H  
ATOM   1547  HB3 LEU 1 103      -5.086 -51.673 -75.922  1.00  0.00           H  
ATOM   1548  HG  LEU 1 103      -7.425 -52.375 -75.345  1.00  0.00           H  
ATOM   1549 HD11 LEU 1 103      -6.083 -54.981 -74.444  1.00  0.00           H  
ATOM   1550 HD12 LEU 1 103      -7.329 -54.809 -75.694  1.00  0.00           H  
ATOM   1551 HD13 LEU 1 103      -7.725 -54.489 -74.007  1.00  0.00           H  
ATOM   1552 HD21 LEU 1 103      -5.394 -52.791 -73.103  1.00  0.00           H  
ATOM   1553 HD22 LEU 1 103      -7.102 -52.359 -72.911  1.00  0.00           H  
ATOM   1554 HD23 LEU 1 103      -5.989 -51.227 -73.689  1.00  0.00           H  
ATOM   1555  N   VAL 1 104      -6.384 -51.249 -78.611  1.00  0.00           N  
ATOM   1556  CA  VAL 1 104      -7.369 -50.333 -79.245  1.00  0.00           C  
ATOM   1557  C   VAL 1 104      -7.925 -50.859 -80.598  1.00  0.00           C  
ATOM   1558  O   VAL 1 104      -8.810 -50.286 -81.245  1.00  0.00           O  
ATOM   1559  CB  VAL 1 104      -6.784 -48.897 -79.330  1.00  0.00           C  
ATOM   1560  CG1 VAL 1 104      -7.448 -47.940 -80.322  1.00  0.00           C  
ATOM   1561  CG2 VAL 1 104      -6.828 -48.247 -77.940  1.00  0.00           C  
ATOM   1562  H   VAL 1 104      -5.396 -50.965 -78.605  1.00  0.00           H  
ATOM   1563  HA  VAL 1 104      -8.243 -50.327 -78.581  1.00  0.00           H  
ATOM   1564  HB  VAL 1 104      -5.738 -48.968 -79.649  1.00  0.00           H  
ATOM   1565 HG11 VAL 1 104      -8.514 -47.825 -80.119  1.00  0.00           H  
ATOM   1566 HG12 VAL 1 104      -7.315 -48.277 -81.355  1.00  0.00           H  
ATOM   1567 HG13 VAL 1 104      -6.993 -46.944 -80.258  1.00  0.00           H  
ATOM   1568 HG21 VAL 1 104      -7.855 -47.997 -77.651  1.00  0.00           H  
ATOM   1569 HG22 VAL 1 104      -6.241 -47.326 -77.932  1.00  0.00           H  
ATOM   1570 HG23 VAL 1 104      -6.421 -48.907 -77.168  1.00  0.00           H  
ATOM   1571  N   LEU 1 105      -7.442 -52.097 -80.982  1.00  0.00           N  
ATOM   1572  CA  LEU 1 105      -8.073 -52.804 -82.081  1.00  0.00           C  
ATOM   1573  C   LEU 1 105      -9.540 -53.079 -81.692  1.00  0.00           C  
ATOM   1574  O   LEU 1 105      -9.893 -53.435 -80.573  1.00  0.00           O  
ATOM   1575  CB  LEU 1 105      -7.424 -54.146 -82.416  1.00  0.00           C  
ATOM   1576  CG  LEU 1 105      -6.017 -54.068 -83.028  1.00  0.00           C  
ATOM   1577  CD1 LEU 1 105      -5.526 -55.494 -83.284  1.00  0.00           C  
ATOM   1578  CD2 LEU 1 105      -5.970 -53.264 -84.329  1.00  0.00           C  
ATOM   1579  H   LEU 1 105      -6.652 -52.494 -80.472  1.00  0.00           H  
ATOM   1580  HA  LEU 1 105      -8.064 -52.135 -82.949  1.00  0.00           H  
ATOM   1581  HB2 LEU 1 105      -7.384 -54.759 -81.505  1.00  0.00           H  
ATOM   1582  HB3 LEU 1 105      -8.077 -54.691 -83.112  1.00  0.00           H  
ATOM   1583  HG  LEU 1 105      -5.337 -53.592 -82.313  1.00  0.00           H  
ATOM   1584 HD11 LEU 1 105      -6.135 -55.993 -84.044  1.00  0.00           H  
ATOM   1585 HD12 LEU 1 105      -5.577 -56.098 -82.373  1.00  0.00           H  
ATOM   1586 HD13 LEU 1 105      -4.486 -55.488 -83.625  1.00  0.00           H  
ATOM   1587 HD21 LEU 1 105      -6.694 -53.643 -85.058  1.00  0.00           H  
ATOM   1588 HD22 LEU 1 105      -4.975 -53.317 -84.782  1.00  0.00           H  
ATOM   1589 HD23 LEU 1 105      -6.184 -52.206 -84.150  1.00  0.00           H  
ATOM   1590  N   LYS 1 106     -10.419 -52.874 -82.741  1.00  0.00           N  
ATOM   1591  CA  LYS 1 106     -11.868 -52.973 -82.652  1.00  0.00           C  
ATOM   1592  C   LYS 1 106     -12.569 -51.735 -82.085  1.00  0.00           C  
ATOM   1593  O   LYS 1 106     -13.800 -51.690 -82.008  1.00  0.00           O  
ATOM   1594  CB  LYS 1 106     -12.404 -54.239 -81.981  1.00  0.00           C  
ATOM   1595  CG  LYS 1 106     -12.029 -55.513 -82.734  1.00  0.00           C  
ATOM   1596  CD  LYS 1 106     -12.877 -56.684 -82.238  1.00  0.00           C  
ATOM   1597  CE  LYS 1 106     -12.729 -57.881 -83.157  1.00  0.00           C  
ATOM   1598  NZ  LYS 1 106     -13.916 -58.734 -83.038  1.00  0.00           N1+
ATOM   1599  H   LYS 1 106     -10.041 -52.635 -83.646  1.00  0.00           H  
ATOM   1600  HA  LYS 1 106     -12.193 -52.989 -83.704  1.00  0.00           H  
ATOM   1601  HB2 LYS 1 106     -12.061 -54.311 -80.947  1.00  0.00           H  
ATOM   1602  HB3 LYS 1 106     -13.497 -54.170 -81.921  1.00  0.00           H  
ATOM   1603  HG2 LYS 1 106     -12.205 -55.362 -83.806  1.00  0.00           H  
ATOM   1604  HG3 LYS 1 106     -10.963 -55.739 -82.608  1.00  0.00           H  
ATOM   1605  HD2 LYS 1 106     -13.925 -56.371 -82.204  1.00  0.00           H  
ATOM   1606  HD3 LYS 1 106     -12.595 -56.953 -81.213  1.00  0.00           H  
ATOM   1607  HE2 LYS 1 106     -11.848 -58.485 -82.921  1.00  0.00           H  
ATOM   1608  HE3 LYS 1 106     -12.698 -57.570 -84.204  1.00  0.00           H  
ATOM   1609  HZ1 LYS 1 106     -13.944 -59.160 -82.030  1.00  0.00           H  
ATOM   1610  HZ2 LYS 1 106     -13.845 -59.607 -83.616  1.00  0.00           H  
ATOM   1611  HZ3 LYS 1 106     -14.796 -58.225 -83.259  1.00  0.00           H  
ATOM   1612  N   CYS 1 107     -11.779 -50.645 -81.794  1.00  0.00           N  
ATOM   1613  CA  CYS 1 107     -12.424 -49.364 -81.521  1.00  0.00           C  
ATOM   1614  C   CYS 1 107     -12.819 -48.794 -82.903  1.00  0.00           C  
ATOM   1615  O   CYS 1 107     -13.977 -48.816 -83.328  1.00  0.00           O  
ATOM   1616  CB  CYS 1 107     -11.564 -48.383 -80.722  1.00  0.00           C  
ATOM   1617  SG  CYS 1 107     -11.241 -48.979 -79.032  1.00  0.00           S  
ATOM   1618  H   CYS 1 107     -10.760 -50.741 -81.741  1.00  0.00           H  
ATOM   1619  HA  CYS 1 107     -13.362 -49.538 -80.976  1.00  0.00           H  
ATOM   1620  HB2 CYS 1 107     -12.069 -47.413 -80.651  1.00  0.00           H  
ATOM   1621  HB3 CYS 1 107     -10.596 -48.211 -81.202  1.00  0.00           H  
ATOM   1622  HG  CYS 1 107     -10.460 -47.956 -78.656  1.00  0.00           H  
ATOM   1623  N   VAL 1 108     -11.734 -48.356 -83.643  1.00  0.00           N  
ATOM   1624  CA  VAL 1 108     -11.856 -47.564 -84.875  1.00  0.00           C  
ATOM   1625  C   VAL 1 108     -12.182 -48.483 -86.089  1.00  0.00           C  
ATOM   1626  O   VAL 1 108     -13.010 -48.161 -86.942  1.00  0.00           O  
ATOM   1627  CB  VAL 1 108     -10.554 -46.742 -85.060  1.00  0.00           C  
ATOM   1628  CG1 VAL 1 108     -10.515 -45.986 -86.382  1.00  0.00           C  
ATOM   1629  CG2 VAL 1 108     -10.373 -45.730 -83.917  1.00  0.00           C  
ATOM   1630  H   VAL 1 108     -10.804 -48.587 -83.307  1.00  0.00           H  
ATOM   1631  HA  VAL 1 108     -12.708 -46.888 -84.745  1.00  0.00           H  
ATOM   1632  HB  VAL 1 108      -9.692 -47.422 -85.043  1.00  0.00           H  
ATOM   1633 HG11 VAL 1 108     -11.379 -45.324 -86.484  1.00  0.00           H  
ATOM   1634 HG12 VAL 1 108     -10.493 -46.686 -87.220  1.00  0.00           H  
ATOM   1635 HG13 VAL 1 108      -9.614 -45.371 -86.459  1.00  0.00           H  
ATOM   1636 HG21 VAL 1 108     -11.221 -45.038 -83.864  1.00  0.00           H  
ATOM   1637 HG22 VAL 1 108      -9.464 -45.136 -84.061  1.00  0.00           H  
ATOM   1638 HG23 VAL 1 108     -10.283 -46.231 -82.948  1.00  0.00           H  
ATOM   1639  N   CYS 1 109     -11.396 -49.616 -86.162  1.00  0.00           N  
ATOM   1640  CA  CYS 1 109     -11.456 -50.705 -87.147  1.00  0.00           C  
ATOM   1641  C   CYS 1 109     -10.954 -50.356 -88.564  1.00  0.00           C  
ATOM   1642  O   CYS 1 109     -11.081 -49.247 -89.073  1.00  0.00           O  
ATOM   1643  CB  CYS 1 109     -12.750 -51.524 -87.131  1.00  0.00           C  
ATOM   1644  SG  CYS 1 109     -14.131 -50.866 -88.099  1.00  0.00           S  
ATOM   1645  H   CYS 1 109     -10.708 -49.706 -85.424  1.00  0.00           H  
ATOM   1646  HA  CYS 1 109     -10.690 -51.390 -86.750  1.00  0.00           H  
ATOM   1647  HB2 CYS 1 109     -13.094 -51.651 -86.098  1.00  0.00           H  
ATOM   1648  HB3 CYS 1 109     -12.553 -52.526 -87.527  1.00  0.00           H  
ATOM   1649  HG  CYS 1 109     -13.877 -49.564 -87.848  1.00  0.00           H  
ATOM   1650  N   LYS 1 110     -10.353 -51.426 -89.227  1.00  0.00           N  
ATOM   1651  CA  LYS 1 110      -9.712 -51.230 -90.529  1.00  0.00           C  
ATOM   1652  C   LYS 1 110     -10.836 -51.373 -91.586  1.00  0.00           C  
ATOM   1653  O   LYS 1 110     -11.653 -52.294 -91.530  1.00  0.00           O  
ATOM   1654  CB  LYS 1 110      -8.602 -52.273 -90.798  1.00  0.00           C  
ATOM   1655  CG  LYS 1 110      -7.421 -52.200 -89.811  1.00  0.00           C  
ATOM   1656  CD  LYS 1 110      -6.304 -53.219 -90.135  1.00  0.00           C  
ATOM   1657  CE  LYS 1 110      -5.175 -53.159 -89.102  1.00  0.00           C  
ATOM   1658  NZ  LYS 1 110      -4.138 -54.181 -89.364  1.00  0.00           N1+
ATOM   1659  H   LYS 1 110     -10.384 -52.370 -88.849  1.00  0.00           H  
ATOM   1660  HA  LYS 1 110      -9.294 -50.219 -90.571  1.00  0.00           H  
ATOM   1661  HB2 LYS 1 110      -9.031 -53.283 -90.766  1.00  0.00           H  
ATOM   1662  HB3 LYS 1 110      -8.223 -52.131 -91.819  1.00  0.00           H  
ATOM   1663  HG2 LYS 1 110      -7.005 -51.187 -89.818  1.00  0.00           H  
ATOM   1664  HG3 LYS 1 110      -7.787 -52.388 -88.794  1.00  0.00           H  
ATOM   1665  HD2 LYS 1 110      -5.903 -53.020 -91.137  1.00  0.00           H  
ATOM   1666  HD3 LYS 1 110      -6.732 -54.228 -90.154  1.00  0.00           H  
ATOM   1667  HE2 LYS 1 110      -5.559 -53.363 -88.098  1.00  0.00           H  
ATOM   1668  HE3 LYS 1 110      -4.674 -52.189 -89.101  1.00  0.00           H  
ATOM   1669  HZ1 LYS 1 110      -4.531 -55.108 -89.551  1.00  0.00           H  
ATOM   1670  HZ2 LYS 1 110      -3.506 -54.294 -88.558  1.00  0.00           H  
ATOM   1671  HZ3 LYS 1 110      -3.471 -53.948 -90.150  1.00  0.00           H  
ATOM   1672  N   THR 1 111     -10.812 -50.443 -92.605  1.00  0.00           N  
ATOM   1673  CA  THR 1 111     -11.704 -50.360 -93.781  1.00  0.00           C  
ATOM   1674  C   THR 1 111     -12.698 -49.183 -93.791  1.00  0.00           C  
ATOM   1675  O   THR 1 111     -13.284 -48.874 -94.836  1.00  0.00           O  
ATOM   1676  CB  THR 1 111     -12.452 -51.633 -94.245  1.00  0.00           C  
ATOM   1677  OG1 THR 1 111     -13.385 -52.080 -93.262  1.00  0.00           O  
ATOM   1678  CG2 THR 1 111     -11.522 -52.774 -94.648  1.00  0.00           C  
ATOM   1679  H   THR 1 111     -10.114 -49.711 -92.542  1.00  0.00           H  
ATOM   1680  HA  THR 1 111     -11.001 -50.101 -94.587  1.00  0.00           H  
ATOM   1681  HB  THR 1 111     -13.054 -51.390 -95.130  1.00  0.00           H  
ATOM   1682 HG21 THR 1 111     -10.914 -53.131 -93.812  1.00  0.00           H  
ATOM   1683 HG22 THR 1 111     -10.850 -52.466 -95.456  1.00  0.00           H  
ATOM   1684 HG23 THR 1 111     -12.108 -53.633 -94.992  1.00  0.00           H  
ATOM   1685  HG1 THR 1 111     -12.850 -52.364 -92.478  1.00  0.00           H  
ATOM   1686  N   CYS 1 112     -12.959 -48.551 -92.600  1.00  0.00           N  
ATOM   1687  CA  CYS 1 112     -13.738 -47.307 -92.495  1.00  0.00           C  
ATOM   1688  C   CYS 1 112     -12.925 -46.311 -91.642  1.00  0.00           C  
ATOM   1689  O   CYS 1 112     -11.971 -45.715 -92.161  1.00  0.00           O  
ATOM   1690  CB  CYS 1 112     -15.199 -47.489 -92.077  1.00  0.00           C  
ATOM   1691  SG  CYS 1 112     -15.411 -48.464 -90.562  1.00  0.00           S  
ATOM   1692  H   CYS 1 112     -12.609 -48.963 -91.736  1.00  0.00           H  
ATOM   1693  HA  CYS 1 112     -13.766 -46.852 -93.495  1.00  0.00           H  
ATOM   1694  HB2 CYS 1 112     -15.760 -47.992 -92.864  1.00  0.00           H  
ATOM   1695  HB3 CYS 1 112     -15.666 -46.510 -91.917  1.00  0.00           H  
ATOM   1696  HG  CYS 1 112     -15.308 -49.673 -91.139  1.00  0.00           H  
ATOM   1697  N   GLY 1 113     -13.242 -46.311 -90.299  1.00  0.00           N  
ATOM   1698  CA  GLY 1 113     -12.589 -45.545 -89.255  1.00  0.00           C  
ATOM   1699  C   GLY 1 113     -13.631 -44.816 -88.400  1.00  0.00           C  
ATOM   1700  O   GLY 1 113     -13.964 -43.661 -88.667  1.00  0.00           O  
ATOM   1701  H   GLY 1 113     -13.992 -46.922 -89.981  1.00  0.00           H  
ATOM   1702  HA2 GLY 1 113     -12.040 -46.262 -88.649  1.00  0.00           H  
ATOM   1703  HA3 GLY 1 113     -11.887 -44.824 -89.683  1.00  0.00           H  
ATOM   1704  N   ALA 1 114     -14.215 -45.554 -87.375  1.00  0.00           N  
ATOM   1705  CA  ALA 1 114     -15.252 -44.977 -86.489  1.00  0.00           C  
ATOM   1706  C   ALA 1 114     -15.517 -45.913 -85.285  1.00  0.00           C  
ATOM   1707  O   ALA 1 114     -15.229 -47.111 -85.344  1.00  0.00           O  
ATOM   1708  CB  ALA 1 114     -16.566 -44.765 -87.234  1.00  0.00           C  
ATOM   1709  H   ALA 1 114     -13.925 -46.525 -87.203  1.00  0.00           H  
ATOM   1710  HA  ALA 1 114     -14.870 -44.018 -86.117  1.00  0.00           H  
ATOM   1711  HB1 ALA 1 114     -16.942 -45.710 -87.643  1.00  0.00           H  
ATOM   1712  HB2 ALA 1 114     -16.443 -44.068 -88.068  1.00  0.00           H  
ATOM   1713  HB3 ALA 1 114     -17.338 -44.359 -86.572  1.00  0.00           H  
ATOM   1714  N   LEU 1 115     -16.147 -45.315 -84.200  1.00  0.00           N  
ATOM   1715  CA  LEU 1 115     -16.523 -46.031 -82.949  1.00  0.00           C  
ATOM   1716  C   LEU 1 115     -17.374 -47.333 -83.172  1.00  0.00           C  
ATOM   1717  O   LEU 1 115     -17.672 -47.759 -84.290  1.00  0.00           O  
ATOM   1718  CB  LEU 1 115     -17.316 -45.053 -82.041  1.00  0.00           C  
ATOM   1719  CG  LEU 1 115     -17.078 -45.148 -80.517  1.00  0.00           C  
ATOM   1720  CD1 LEU 1 115     -15.622 -44.914 -80.129  1.00  0.00           C  
ATOM   1721  CD2 LEU 1 115     -17.973 -44.136 -79.790  1.00  0.00           C  
ATOM   1722  H   LEU 1 115     -16.284 -44.287 -84.219  1.00  0.00           H  
ATOM   1723  HA  LEU 1 115     -15.577 -46.341 -82.496  1.00  0.00           H  
ATOM   1724  HB2 LEU 1 115     -17.096 -44.020 -82.332  1.00  0.00           H  
ATOM   1725  HB3 LEU 1 115     -18.390 -45.180 -82.237  1.00  0.00           H  
ATOM   1726  HG  LEU 1 115     -17.367 -46.134 -80.147  1.00  0.00           H  
ATOM   1727 HD11 LEU 1 115     -15.252 -43.962 -80.522  1.00  0.00           H  
ATOM   1728 HD12 LEU 1 115     -14.973 -45.712 -80.500  1.00  0.00           H  
ATOM   1729 HD13 LEU 1 115     -15.518 -44.895 -79.039  1.00  0.00           H  
ATOM   1730 HD21 LEU 1 115     -17.722 -43.106 -80.065  1.00  0.00           H  
ATOM   1731 HD22 LEU 1 115     -17.865 -44.231 -78.705  1.00  0.00           H  
ATOM   1732 HD23 LEU 1 115     -19.026 -44.305 -80.036  1.00  0.00           H  
ATOM   1733  N   LEU 1 116     -17.664 -48.054 -82.022  1.00  0.00           N  
ATOM   1734  CA  LEU 1 116     -18.571 -49.221 -81.953  1.00  0.00           C  
ATOM   1735  C   LEU 1 116     -20.003 -48.797 -81.578  1.00  0.00           C  
ATOM   1736  O   LEU 1 116     -20.988 -49.454 -81.919  1.00  0.00           O  
ATOM   1737  CB  LEU 1 116     -18.016 -50.194 -80.891  1.00  0.00           C  
ATOM   1738  CG  LEU 1 116     -18.917 -51.376 -80.475  1.00  0.00           C  
ATOM   1739  CD1 LEU 1 116     -19.322 -52.266 -81.647  1.00  0.00           C  
ATOM   1740  CD2 LEU 1 116     -18.200 -52.209 -79.409  1.00  0.00           C  
ATOM   1741  H   LEU 1 116     -17.210 -47.777 -81.162  1.00  0.00           H  
ATOM   1742  HA  LEU 1 116     -18.610 -49.691 -82.939  1.00  0.00           H  
ATOM   1743  HB2 LEU 1 116     -17.051 -50.579 -81.247  1.00  0.00           H  
ATOM   1744  HB3 LEU 1 116     -17.783 -49.624 -79.980  1.00  0.00           H  
ATOM   1745  HG  LEU 1 116     -19.834 -50.987 -80.017  1.00  0.00           H  
ATOM   1746 HD11 LEU 1 116     -18.439 -52.649 -82.158  1.00  0.00           H  
ATOM   1747 HD12 LEU 1 116     -19.925 -51.728 -82.380  1.00  0.00           H  
ATOM   1748 HD13 LEU 1 116     -19.912 -53.121 -81.301  1.00  0.00           H  
ATOM   1749 HD21 LEU 1 116     -17.300 -52.683 -79.814  1.00  0.00           H  
ATOM   1750 HD22 LEU 1 116     -18.858 -52.994 -79.026  1.00  0.00           H  
ATOM   1751 HD23 LEU 1 116     -17.906 -51.586 -78.558  1.00  0.00           H  
ATOM   1752  N   LEU 1 117     -20.072 -47.784 -80.645  1.00  0.00           N  
ATOM   1753  CA  LEU 1 117     -21.271 -47.544 -79.862  1.00  0.00           C  
ATOM   1754  C   LEU 1 117     -22.294 -46.787 -80.714  1.00  0.00           C  
ATOM   1755  O   LEU 1 117     -21.981 -46.053 -81.649  1.00  0.00           O  
ATOM   1756  CB  LEU 1 117     -20.970 -46.771 -78.577  1.00  0.00           C  
ATOM   1757  CG  LEU 1 117     -19.844 -47.367 -77.708  1.00  0.00           C  
ATOM   1758  CD1 LEU 1 117     -19.738 -46.573 -76.411  1.00  0.00           C  
ATOM   1759  CD2 LEU 1 117     -20.057 -48.846 -77.392  1.00  0.00           C  
ATOM   1760  H   LEU 1 117     -19.278 -47.170 -80.515  1.00  0.00           H  
ATOM   1761  HA  LEU 1 117     -21.701 -48.524 -79.613  1.00  0.00           H  
ATOM   1762  HB2 LEU 1 117     -20.703 -45.737 -78.830  1.00  0.00           H  
ATOM   1763  HB3 LEU 1 117     -21.891 -46.708 -77.983  1.00  0.00           H  
ATOM   1764  HG  LEU 1 117     -18.889 -47.264 -78.236  1.00  0.00           H  
ATOM   1765 HD11 LEU 1 117     -20.644 -46.679 -75.811  1.00  0.00           H  
ATOM   1766 HD12 LEU 1 117     -19.595 -45.509 -76.619  1.00  0.00           H  
ATOM   1767 HD13 LEU 1 117     -18.893 -46.924 -75.810  1.00  0.00           H  
ATOM   1768 HD21 LEU 1 117     -21.068 -49.025 -77.016  1.00  0.00           H  
ATOM   1769 HD22 LEU 1 117     -19.339 -49.198 -76.644  1.00  0.00           H  
ATOM   1770 HD23 LEU 1 117     -19.921 -49.462 -78.284  1.00  0.00           H  
ATOM   1771  N   ASN 1 118     -23.591 -47.039 -80.307  1.00  0.00           N  
ATOM   1772  CA  ASN 1 118     -24.772 -46.633 -81.068  1.00  0.00           C  
ATOM   1773  C   ASN 1 118     -25.374 -45.288 -80.623  1.00  0.00           C  
ATOM   1774  O   ASN 1 118     -24.951 -44.680 -79.643  1.00  0.00           O  
ATOM   1775  CB  ASN 1 118     -25.790 -47.774 -81.182  1.00  0.00           C  
ATOM   1776  CG  ASN 1 118     -25.975 -48.584 -79.922  1.00  0.00           C  
ATOM   1777  OD1 ASN 1 118     -25.181 -48.598 -78.985  1.00  0.00           O  
ATOM   1778  ND2 ASN 1 118     -27.121 -49.338 -79.933  1.00  0.00           N  
ATOM   1779  H   ASN 1 118     -23.779 -47.550 -79.441  1.00  0.00           H  
ATOM   1780  HA  ASN 1 118     -24.427 -46.420 -82.083  1.00  0.00           H  
ATOM   1781  HB2 ASN 1 118     -25.444 -48.483 -81.947  1.00  0.00           H  
ATOM   1782  HB3 ASN 1 118     -26.776 -47.417 -81.488  1.00  0.00           H  
ATOM   1783 HD21 ASN 1 118     -27.342 -49.897 -79.113  1.00  0.00           H  
ATOM   1784 HD22 ASN 1 118     -27.762 -49.359 -80.723  1.00  0.00           H  
ATOM   1785  N   THR 1 119     -26.367 -44.809 -81.460  1.00  0.00           N  
ATOM   1786  CA  THR 1 119     -26.951 -43.449 -81.428  1.00  0.00           C  
ATOM   1787  C   THR 1 119     -27.206 -42.839 -80.044  1.00  0.00           C  
ATOM   1788  O   THR 1 119     -27.380 -43.479 -79.004  1.00  0.00           O  
ATOM   1789  CB  THR 1 119     -28.267 -43.384 -82.250  1.00  0.00           C  
ATOM   1790  OG1 THR 1 119     -28.772 -42.072 -82.501  1.00  0.00           O  
ATOM   1791  CG2 THR 1 119     -29.407 -44.202 -81.646  1.00  0.00           C  
ATOM   1792  H   THR 1 119     -26.661 -45.400 -82.291  1.00  0.00           H  
ATOM   1793  HA  THR 1 119     -26.196 -42.821 -81.914  1.00  0.00           H  
ATOM   1794  HB  THR 1 119     -28.057 -43.782 -83.234  1.00  0.00           H  
ATOM   1795 HG21 THR 1 119     -29.745 -43.771 -80.699  1.00  0.00           H  
ATOM   1796 HG22 THR 1 119     -29.117 -45.243 -81.479  1.00  0.00           H  
ATOM   1797 HG23 THR 1 119     -30.273 -44.192 -82.317  1.00  0.00           H  
ATOM   1798  HG1 THR 1 119     -28.014 -41.430 -82.680  1.00  0.00           H  
ATOM   1799  N   ARG 1 120     -27.260 -41.451 -80.070  1.00  0.00           N  
ATOM   1800  CA  ARG 1 120     -27.328 -40.709 -78.839  1.00  0.00           C  
ATOM   1801  C   ARG 1 120     -28.552 -41.112 -77.993  1.00  0.00           C  
ATOM   1802  O   ARG 1 120     -29.707 -41.138 -78.402  1.00  0.00           O  
ATOM   1803  CB  ARG 1 120     -27.328 -39.189 -79.016  1.00  0.00           C  
ATOM   1804  CG  ARG 1 120     -25.952 -38.559 -79.276  1.00  0.00           C  
ATOM   1805  CD  ARG 1 120     -24.822 -38.978 -78.329  1.00  0.00           C  
ATOM   1806  NE  ARG 1 120     -25.234 -39.006 -76.914  1.00  0.00           N  
ATOM   1807  CZ  ARG 1 120     -24.655 -39.793 -75.969  1.00  0.00           C  
ATOM   1808  NH1 ARG 1 120     -25.270 -39.970 -74.792  1.00  0.00           N  
ATOM   1809  NH2 ARG 1 120     -23.511 -40.475 -76.174  1.00  0.00           N1+
ATOM   1810  H   ARG 1 120     -27.214 -40.952 -80.977  1.00  0.00           H  
ATOM   1811  HA  ARG 1 120     -26.435 -41.016 -78.286  1.00  0.00           H  
ATOM   1812  HB2 ARG 1 120     -28.005 -38.907 -79.833  1.00  0.00           H  
ATOM   1813  HB3 ARG 1 120     -27.741 -38.716 -78.115  1.00  0.00           H  
ATOM   1814  HG2 ARG 1 120     -26.071 -37.470 -79.213  1.00  0.00           H  
ATOM   1815  HG3 ARG 1 120     -25.641 -38.776 -80.305  1.00  0.00           H  
ATOM   1816  HD2 ARG 1 120     -23.987 -38.277 -78.423  1.00  0.00           H  
ATOM   1817  HD3 ARG 1 120     -24.471 -39.976 -78.616  1.00  0.00           H  
ATOM   1818  HE  ARG 1 120     -26.068 -38.514 -76.590  1.00  0.00           H  
ATOM   1819 HH11 ARG 1 120     -26.260 -39.576 -74.642  1.00  0.00           H  
ATOM   1820 HH12 ARG 1 120     -24.883 -40.597 -74.101  1.00  0.00           H  
ATOM   1821 HH21 ARG 1 120     -22.946 -40.376 -77.009  1.00  0.00           H  
ATOM   1822 HH22 ARG 1 120     -23.194 -41.171 -75.475  1.00  0.00           H  
ATOM   1823  N   GLU 1 121     -28.160 -41.431 -76.702  1.00  0.00           N  
ATOM   1824  CA  GLU 1 121     -29.043 -41.831 -75.621  1.00  0.00           C  
ATOM   1825  C   GLU 1 121     -29.451 -43.313 -75.692  1.00  0.00           C  
ATOM   1826  O   GLU 1 121     -30.366 -43.779 -75.015  1.00  0.00           O  
ATOM   1827  CB  GLU 1 121     -30.187 -40.844 -75.366  1.00  0.00           C  
ATOM   1828  CG  GLU 1 121     -29.725 -39.381 -75.285  1.00  0.00           C  
ATOM   1829  CD  GLU 1 121     -28.647 -39.221 -74.224  1.00  0.00           C  
ATOM   1830  OE1 GLU 1 121     -29.084 -39.172 -73.026  1.00  0.00           O  
ATOM   1831  OE2 GLU 1 121     -27.437 -39.224 -74.621  1.00  0.00           O1-
ATOM   1832  H   GLU 1 121     -27.180 -41.376 -76.451  1.00  0.00           H  
ATOM   1833  HA  GLU 1 121     -28.393 -41.811 -74.734  1.00  0.00           H  
ATOM   1834  HB2 GLU 1 121     -30.948 -40.934 -76.150  1.00  0.00           H  
ATOM   1835  HB3 GLU 1 121     -30.692 -41.119 -74.429  1.00  0.00           H  
ATOM   1836  HG2 GLU 1 121     -30.580 -38.744 -75.027  1.00  0.00           H  
ATOM   1837  HG3 GLU 1 121     -29.353 -39.024 -76.251  1.00  0.00           H  
ATOM   1838  N   GLN 1 122     -28.535 -44.086 -76.390  1.00  0.00           N  
ATOM   1839  CA  GLN 1 122     -28.363 -45.505 -76.146  1.00  0.00           C  
ATOM   1840  C   GLN 1 122     -27.563 -45.665 -74.842  1.00  0.00           C  
ATOM   1841  O   GLN 1 122     -26.796 -44.818 -74.383  1.00  0.00           O  
ATOM   1842  CB  GLN 1 122     -27.624 -46.200 -77.294  1.00  0.00           C  
ATOM   1843  CG  GLN 1 122     -28.571 -46.515 -78.450  1.00  0.00           C  
ATOM   1844  CD  GLN 1 122     -29.388 -47.755 -78.158  1.00  0.00           C  
ATOM   1845  OE1 GLN 1 122     -29.349 -48.366 -77.094  1.00  0.00           O  
ATOM   1846  NE2 GLN 1 122     -30.207 -48.149 -79.180  1.00  0.00           N  
ATOM   1847  H   GLN 1 122     -27.956 -43.639 -77.107  1.00  0.00           H  
ATOM   1848  HA  GLN 1 122     -29.355 -45.944 -75.981  1.00  0.00           H  
ATOM   1849  HB2 GLN 1 122     -26.806 -45.564 -77.651  1.00  0.00           H  
ATOM   1850  HB3 GLN 1 122     -27.144 -47.124 -76.948  1.00  0.00           H  
ATOM   1851  HG2 GLN 1 122     -27.995 -46.692 -79.362  1.00  0.00           H  
ATOM   1852  HG3 GLN 1 122     -29.251 -45.680 -78.651  1.00  0.00           H  
ATOM   1853 HE21 GLN 1 122     -30.791 -48.967 -79.040  1.00  0.00           H  
ATOM   1854 HE22 GLN 1 122     -30.267 -47.655 -80.062  1.00  0.00           H  
ATOM   1855  N   ASP 1 123     -27.757 -46.893 -74.231  1.00  0.00           N  
ATOM   1856  CA  ASP 1 123     -27.282 -47.151 -72.870  1.00  0.00           C  
ATOM   1857  C   ASP 1 123     -25.748 -47.118 -72.852  1.00  0.00           C  
ATOM   1858  O   ASP 1 123     -25.086 -46.484 -72.026  1.00  0.00           O  
ATOM   1859  CB  ASP 1 123     -27.808 -48.502 -72.391  1.00  0.00           C  
ATOM   1860  CG  ASP 1 123     -27.396 -48.760 -70.973  1.00  0.00           C  
ATOM   1861  OD2 ASP 1 123     -27.042 -49.928 -70.626  1.00  0.00           O  
ATOM   1862  OD1 ASP 1 123     -27.365 -47.804 -70.139  1.00  0.00           O1-
ATOM   1863  H   ASP 1 123     -28.287 -47.609 -74.725  1.00  0.00           H  
ATOM   1864  HA  ASP 1 123     -27.641 -46.327 -72.242  1.00  0.00           H  
ATOM   1865  HB2 ASP 1 123     -27.445 -49.317 -73.029  1.00  0.00           H  
ATOM   1866  HB3 ASP 1 123     -28.903 -48.518 -72.433  1.00  0.00           H  
ATOM   1867  N   VAL 1 124     -25.123 -47.899 -73.806  1.00  0.00           N  
ATOM   1868  CA  VAL 1 124     -23.685 -48.138 -73.694  1.00  0.00           C  
ATOM   1869  C   VAL 1 124     -22.935 -46.803 -73.931  1.00  0.00           C  
ATOM   1870  O   VAL 1 124     -21.833 -46.582 -73.427  1.00  0.00           O  
ATOM   1871  CB  VAL 1 124     -23.187 -49.256 -74.627  1.00  0.00           C  
ATOM   1872  CG1 VAL 1 124     -21.730 -49.619 -74.314  1.00  0.00           C  
ATOM   1873  CG2 VAL 1 124     -24.033 -50.530 -74.497  1.00  0.00           C  
ATOM   1874  H   VAL 1 124     -25.679 -48.314 -74.551  1.00  0.00           H  
ATOM   1875  HA  VAL 1 124     -23.496 -48.422 -72.651  1.00  0.00           H  
ATOM   1876  HB  VAL 1 124     -23.243 -48.913 -75.668  1.00  0.00           H  
ATOM   1877 HG11 VAL 1 124     -21.618 -49.960 -73.278  1.00  0.00           H  
ATOM   1878 HG12 VAL 1 124     -21.057 -48.771 -74.464  1.00  0.00           H  
ATOM   1879 HG13 VAL 1 124     -21.386 -50.421 -74.973  1.00  0.00           H  
ATOM   1880 HG21 VAL 1 124     -24.053 -50.889 -73.462  1.00  0.00           H  
ATOM   1881 HG22 VAL 1 124     -23.626 -51.330 -75.125  1.00  0.00           H  
ATOM   1882 HG23 VAL 1 124     -25.065 -50.367 -74.821  1.00  0.00           H  
ATOM   1883  N   HIS 1 125     -23.577 -45.914 -74.780  1.00  0.00           N  
ATOM   1884  CA  HIS 1 125     -23.020 -44.601 -75.154  1.00  0.00           C  
ATOM   1885  C   HIS 1 125     -23.458 -43.489 -74.162  1.00  0.00           C  
ATOM   1886  O   HIS 1 125     -23.214 -42.291 -74.342  1.00  0.00           O  
ATOM   1887  CB  HIS 1 125     -23.406 -44.219 -76.585  1.00  0.00           C  
ATOM   1888  CG  HIS 1 125     -22.398 -43.368 -77.287  1.00  0.00           C  
ATOM   1889  ND1 HIS 1 125     -21.264 -42.891 -76.662  1.00  0.00           N  
ATOM   1890  CD2 HIS 1 125     -22.415 -42.960 -78.604  1.00  0.00           C  
ATOM   1891  CE1 HIS 1 125     -20.589 -42.264 -77.596  1.00  0.00           C  
ATOM   1892  NE2 HIS 1 125     -21.254 -42.262 -78.789  1.00  0.00           N  
ATOM   1893  H   HIS 1 125     -24.494 -46.174 -75.135  1.00  0.00           H  
ATOM   1894  HA  HIS 1 125     -21.932 -44.686 -75.046  1.00  0.00           H  
ATOM   1895  HB2 HIS 1 125     -24.376 -43.705 -76.595  1.00  0.00           H  
ATOM   1896  HB3 HIS 1 125     -23.534 -45.131 -77.182  1.00  0.00           H  
ATOM   1897  HD2 HIS 1 125     -23.109 -43.130 -79.416  1.00  0.00           H  
ATOM   1898  HE2 HIS 1 125     -20.946 -41.829 -79.651  1.00  0.00           H  
ATOM   1899  HE1 HIS 1 125     -19.622 -41.801 -77.470  1.00  0.00           H  
ATOM   1900  N   LYS 1 126     -24.062 -43.975 -73.019  1.00  0.00           N  
ATOM   1901  CA  LYS 1 126     -24.210 -43.228 -71.776  1.00  0.00           C  
ATOM   1902  C   LYS 1 126     -23.200 -43.788 -70.754  1.00  0.00           C  
ATOM   1903  O   LYS 1 126     -22.518 -43.036 -70.054  1.00  0.00           O  
ATOM   1904  CB  LYS 1 126     -25.650 -43.286 -71.262  1.00  0.00           C  
ATOM   1905  CG  LYS 1 126     -25.887 -42.321 -70.089  1.00  0.00           C  
ATOM   1906  CD  LYS 1 126     -27.333 -41.814 -70.015  1.00  0.00           C  
ATOM   1907  CE  LYS 1 126     -27.619 -40.833 -71.142  1.00  0.00           C  
ATOM   1908  NZ  LYS 1 126     -28.984 -40.299 -71.042  1.00  0.00           N1+
ATOM   1909  H   LYS 1 126     -24.417 -44.931 -73.047  1.00  0.00           H  
ATOM   1910  HA  LYS 1 126     -23.925 -42.188 -71.973  1.00  0.00           H  
ATOM   1911  HB2 LYS 1 126     -26.318 -43.058 -72.098  1.00  0.00           H  
ATOM   1912  HB3 LYS 1 126     -25.914 -44.300 -70.936  1.00  0.00           H  
ATOM   1913  HG2 LYS 1 126     -25.641 -42.838 -69.154  1.00  0.00           H  
ATOM   1914  HG3 LYS 1 126     -25.213 -41.458 -70.154  1.00  0.00           H  
ATOM   1915  HD2 LYS 1 126     -27.480 -41.312 -69.050  1.00  0.00           H  
ATOM   1916  HD3 LYS 1 126     -28.032 -42.658 -70.049  1.00  0.00           H  
ATOM   1917  HE2 LYS 1 126     -27.547 -41.305 -72.125  1.00  0.00           H  
ATOM   1918  HE3 LYS 1 126     -26.941 -39.973 -71.109  1.00  0.00           H  
ATOM   1919  HZ1 LYS 1 126     -29.725 -41.002 -71.115  1.00  0.00           H  
ATOM   1920  HZ2 LYS 1 126     -29.116 -39.680 -71.939  1.00  0.00           H  
ATOM   1921  HZ3 LYS 1 126     -29.164 -39.662 -70.257  1.00  0.00           H  
ATOM   1922  N   LYS 1 127     -23.132 -45.161 -70.632  1.00  0.00           N  
ATOM   1923  CA  LYS 1 127     -22.222 -45.830 -69.703  1.00  0.00           C  
ATOM   1924  C   LYS 1 127     -20.730 -45.667 -70.073  1.00  0.00           C  
ATOM   1925  O   LYS 1 127     -19.835 -45.961 -69.273  1.00  0.00           O  
ATOM   1926  CB  LYS 1 127     -22.547 -47.321 -69.569  1.00  0.00           C  
ATOM   1927  CG  LYS 1 127     -23.864 -47.573 -68.825  1.00  0.00           C  
ATOM   1928  CD  LYS 1 127     -24.077 -49.072 -68.594  1.00  0.00           C  
ATOM   1929  CE  LYS 1 127     -25.270 -49.352 -67.699  1.00  0.00           C  
ATOM   1930  NZ  LYS 1 127     -26.521 -49.239 -68.441  1.00  0.00           N1+
ATOM   1931  H   LYS 1 127     -23.782 -45.730 -71.195  1.00  0.00           H  
ATOM   1932  HA  LYS 1 127     -22.341 -45.331 -68.731  1.00  0.00           H  
ATOM   1933  HB2 LYS 1 127     -22.581 -47.794 -70.553  1.00  0.00           H  
ATOM   1934  HB3 LYS 1 127     -21.742 -47.815 -69.015  1.00  0.00           H  
ATOM   1935  HG2 LYS 1 127     -23.837 -47.056 -67.854  1.00  0.00           H  
ATOM   1936  HG3 LYS 1 127     -24.708 -47.154 -69.387  1.00  0.00           H  
ATOM   1937  HD2 LYS 1 127     -23.181 -49.482 -68.106  1.00  0.00           H  
ATOM   1938  HD3 LYS 1 127     -24.175 -49.593 -69.558  1.00  0.00           H  
ATOM   1939  HE2 LYS 1 127     -25.329 -48.658 -66.851  1.00  0.00           H  
ATOM   1940  HE3 LYS 1 127     -25.241 -50.378 -67.316  1.00  0.00           H  
ATOM   1941  HZ1 LYS 1 127     -26.740 -48.314 -68.946  1.00  0.00           H  
ATOM   1942  HZ2 LYS 1 127     -27.365 -49.457 -67.910  1.00  0.00           H  
ATOM   1943  HZ3 LYS 1 127     -26.602 -49.861 -69.326  1.00  0.00           H  
ATOM   1944  N   LEU 1 128     -20.473 -45.226 -71.361  1.00  0.00           N  
ATOM   1945  CA  LEU 1 128     -19.117 -44.787 -71.701  1.00  0.00           C  
ATOM   1946  C   LEU 1 128     -18.793 -43.437 -71.020  1.00  0.00           C  
ATOM   1947  O   LEU 1 128     -17.635 -43.106 -70.759  1.00  0.00           O  
ATOM   1948  CB  LEU 1 128     -18.945 -44.652 -73.227  1.00  0.00           C  
ATOM   1949  CG  LEU 1 128     -17.559 -44.139 -73.688  1.00  0.00           C  
ATOM   1950  CD1 LEU 1 128     -16.422 -45.031 -73.199  1.00  0.00           C  
ATOM   1951  CD2 LEU 1 128     -17.491 -44.024 -75.213  1.00  0.00           C  
ATOM   1952  H   LEU 1 128     -21.226 -45.247 -72.061  1.00  0.00           H  
ATOM   1953  HA  LEU 1 128     -18.420 -45.532 -71.301  1.00  0.00           H  
ATOM   1954  HB2 LEU 1 128     -19.139 -45.630 -73.684  1.00  0.00           H  
ATOM   1955  HB3 LEU 1 128     -19.716 -43.975 -73.621  1.00  0.00           H  
ATOM   1956  HG  LEU 1 128     -17.399 -43.131 -73.291  1.00  0.00           H  
ATOM   1957 HD11 LEU 1 128     -16.596 -46.069 -73.490  1.00  0.00           H  
ATOM   1958 HD12 LEU 1 128     -16.326 -44.999 -72.109  1.00  0.00           H  
ATOM   1959 HD13 LEU 1 128     -15.465 -44.714 -73.626  1.00  0.00           H  
ATOM   1960 HD21 LEU 1 128     -17.452 -45.010 -75.685  1.00  0.00           H  
ATOM   1961 HD22 LEU 1 128     -16.588 -43.481 -75.514  1.00  0.00           H  
ATOM   1962 HD23 LEU 1 128     -18.355 -43.482 -75.606  1.00  0.00           H  
ATOM   1963  N   GLN 1 129     -19.874 -42.575 -70.938  1.00  0.00           N  
ATOM   1964  CA  GLN 1 129     -19.723 -41.144 -70.693  1.00  0.00           C  
ATOM   1965  C   GLN 1 129     -19.992 -40.708 -69.245  1.00  0.00           C  
ATOM   1966  O   GLN 1 129     -19.523 -39.656 -68.803  1.00  0.00           O  
ATOM   1967  CB  GLN 1 129     -20.580 -40.319 -71.664  1.00  0.00           C  
ATOM   1968  CG  GLN 1 129     -20.185 -40.512 -73.132  1.00  0.00           C  
ATOM   1969  CD  GLN 1 129     -18.740 -40.145 -73.400  1.00  0.00           C  
ATOM   1970  OE1 GLN 1 129     -18.050 -39.444 -72.657  1.00  0.00           O  
ATOM   1971  NE2 GLN 1 129     -18.221 -40.660 -74.550  1.00  0.00           N  
ATOM   1972  H   GLN 1 129     -20.811 -42.964 -71.035  1.00  0.00           H  
ATOM   1973  HA  GLN 1 129     -18.665 -40.908 -70.841  1.00  0.00           H  
ATOM   1974  HB2 GLN 1 129     -21.637 -40.588 -71.547  1.00  0.00           H  
ATOM   1975  HB3 GLN 1 129     -20.501 -39.255 -71.408  1.00  0.00           H  
ATOM   1976  HG2 GLN 1 129     -20.816 -39.876 -73.765  1.00  0.00           H  
ATOM   1977  HG3 GLN 1 129     -20.358 -41.549 -73.440  1.00  0.00           H  
ATOM   1978 HE21 GLN 1 129     -17.233 -40.488 -74.782  1.00  0.00           H  
ATOM   1979 HE22 GLN 1 129     -18.776 -41.202 -75.203  1.00  0.00           H  
ATOM   1980  N   HIS 1 130     -20.806 -41.530 -68.500  1.00  0.00           N  
ATOM   1981  CA  HIS 1 130     -21.053 -41.319 -67.056  1.00  0.00           C  
ATOM   1982  C   HIS 1 130     -19.815 -41.813 -66.250  1.00  0.00           C  
ATOM   1983  O   HIS 1 130     -19.885 -42.633 -65.335  1.00  0.00           O  
ATOM   1984  CB  HIS 1 130     -22.337 -42.047 -66.630  1.00  0.00           C  
ATOM   1985  CG  HIS 1 130     -22.896 -41.584 -65.327  1.00  0.00           C  
ATOM   1986  ND1 HIS 1 130     -23.845 -40.586 -65.283  1.00  0.00           N  
ATOM   1987  CD2 HIS 1 130     -22.629 -42.040 -64.052  1.00  0.00           C  
ATOM   1988  CE1 HIS 1 130     -24.127 -40.427 -64.010  1.00  0.00           C  
ATOM   1989  NE2 HIS 1 130     -23.407 -41.282 -63.224  1.00  0.00           N  
ATOM   1990  H   HIS 1 130     -21.269 -42.311 -68.981  1.00  0.00           H  
ATOM   1991  HA  HIS 1 130     -21.147 -40.239 -66.884  1.00  0.00           H  
ATOM   1992  HB2 HIS 1 130     -22.169 -43.131 -66.595  1.00  0.00           H  
ATOM   1993  HB3 HIS 1 130     -23.110 -41.892 -67.396  1.00  0.00           H  
ATOM   1994  HD2 HIS 1 130     -21.963 -42.806 -63.676  1.00  0.00           H  
ATOM   1995  HE2 HIS 1 130     -23.444 -41.342 -62.215  1.00  0.00           H  
ATOM   1996  HE1 HIS 1 130     -24.834 -39.718 -63.597  1.00  0.00           H  
ATOM   1997  N   MET 1 131     -18.624 -41.198 -66.606  1.00  0.00           N  
ATOM   1998  CA  MET 1 131     -17.318 -41.544 -66.041  1.00  0.00           C  
ATOM   1999  C   MET 1 131     -16.309 -40.507 -66.578  1.00  0.00           C  
ATOM   2000  O   MET 1 131     -16.460 -39.942 -67.666  1.00  0.00           O  
ATOM   2001  CB  MET 1 131     -16.897 -42.962 -66.467  1.00  0.00           C  
ATOM   2002  CG  MET 1 131     -15.666 -43.541 -65.766  1.00  0.00           C  
ATOM   2003  SD  MET 1 131     -15.737 -43.593 -63.942  1.00  0.00           S  
ATOM   2004  CE  MET 1 131     -17.140 -44.724 -63.719  1.00  0.00           C  
ATOM   2005  H   MET 1 131     -18.653 -40.454 -67.311  1.00  0.00           H  
ATOM   2006  HA  MET 1 131     -17.409 -41.450 -64.954  1.00  0.00           H  
ATOM   2007  HB2 MET 1 131     -16.698 -42.964 -67.549  1.00  0.00           H  
ATOM   2008  HB3 MET 1 131     -17.729 -43.663 -66.332  1.00  0.00           H  
ATOM   2009  HG2 MET 1 131     -14.775 -42.970 -66.044  1.00  0.00           H  
ATOM   2010  HG3 MET 1 131     -15.490 -44.561 -66.126  1.00  0.00           H  
ATOM   2011  HE1 MET 1 131     -17.217 -44.987 -62.660  1.00  0.00           H  
ATOM   2012  HE2 MET 1 131     -16.988 -45.641 -64.295  1.00  0.00           H  
ATOM   2013  HE3 MET 1 131     -18.073 -44.243 -64.020  1.00  0.00           H  
ATOM   2014  N   THR 1 132     -15.204 -40.307 -65.772  1.00  0.00           N  
ATOM   2015  CA  THR 1 132     -14.129 -39.373 -66.130  1.00  0.00           C  
ATOM   2016  C   THR 1 132     -13.309 -39.871 -67.360  1.00  0.00           C  
ATOM   2017  O   THR 1 132     -13.739 -40.658 -68.210  1.00  0.00           O  
ATOM   2018  CB  THR 1 132     -13.255 -39.032 -64.895  1.00  0.00           C  
ATOM   2019  OG1 THR 1 132     -12.281 -38.034 -65.249  1.00  0.00           O  
ATOM   2020  CG2 THR 1 132     -12.524 -40.227 -64.288  1.00  0.00           C  
ATOM   2021  H   THR 1 132     -15.140 -40.817 -64.895  1.00  0.00           H  
ATOM   2022  HA  THR 1 132     -14.606 -38.445 -66.476  1.00  0.00           H  
ATOM   2023  HB  THR 1 132     -13.897 -38.588 -64.124  1.00  0.00           H  
ATOM   2024 HG21 THR 1 132     -11.819 -40.670 -64.996  1.00  0.00           H  
ATOM   2025 HG22 THR 1 132     -13.213 -41.004 -63.949  1.00  0.00           H  
ATOM   2026 HG23 THR 1 132     -11.928 -39.905 -63.425  1.00  0.00           H  
ATOM   2027  HG1 THR 1 132     -11.740 -37.856 -64.454  1.00  0.00           H  
ATOM   2028  N   GLY 1 133     -12.082 -39.255 -67.490  1.00  0.00           N  
ATOM   2029  CA  GLY 1 133     -11.133 -39.596 -68.527  1.00  0.00           C  
ATOM   2030  C   GLY 1 133     -10.379 -40.875 -68.154  1.00  0.00           C  
ATOM   2031  O   GLY 1 133     -10.579 -41.514 -67.118  1.00  0.00           O  
ATOM   2032  H   GLY 1 133     -11.838 -38.549 -66.780  1.00  0.00           H  
ATOM   2033  HA2 GLY 1 133     -11.658 -39.750 -69.475  1.00  0.00           H  
ATOM   2034  HA3 GLY 1 133     -10.423 -38.771 -68.625  1.00  0.00           H  
ATOM   2035  N   LEU 1 134      -9.456 -41.288 -69.097  1.00  0.00           N  
ATOM   2036  CA  LEU 1 134      -8.460 -42.346 -68.872  1.00  0.00           C  
ATOM   2037  C   LEU 1 134      -9.027 -43.780 -68.669  1.00  0.00           C  
ATOM   2038  O   LEU 1 134      -8.552 -44.758 -69.248  1.00  0.00           O  
ATOM   2039  CB  LEU 1 134      -7.485 -42.035 -67.712  1.00  0.00           C  
ATOM   2040  CG  LEU 1 134      -6.485 -40.889 -67.974  1.00  0.00           C  
ATOM   2041  CD1 LEU 1 134      -7.120 -39.500 -67.917  1.00  0.00           C  
ATOM   2042  CD2 LEU 1 134      -5.344 -40.960 -66.952  1.00  0.00           C  
ATOM   2043  H   LEU 1 134      -9.420 -40.803 -69.990  1.00  0.00           H  
ATOM   2044  HA  LEU 1 134      -7.887 -42.391 -69.807  1.00  0.00           H  
ATOM   2045  HB2 LEU 1 134      -8.036 -41.836 -66.784  1.00  0.00           H  
ATOM   2046  HB3 LEU 1 134      -6.906 -42.949 -67.517  1.00  0.00           H  
ATOM   2047  HG  LEU 1 134      -6.047 -41.021 -68.968  1.00  0.00           H  
ATOM   2048 HD11 LEU 1 134      -7.687 -39.358 -66.991  1.00  0.00           H  
ATOM   2049 HD12 LEU 1 134      -7.790 -39.333 -68.764  1.00  0.00           H  
ATOM   2050 HD13 LEU 1 134      -6.353 -38.719 -67.965  1.00  0.00           H  
ATOM   2051 HD21 LEU 1 134      -5.717 -40.831 -65.930  1.00  0.00           H  
ATOM   2052 HD22 LEU 1 134      -4.600 -40.179 -67.142  1.00  0.00           H  
ATOM   2053 HD23 LEU 1 134      -4.829 -41.925 -67.008  1.00  0.00           H  
ATOM   2054  N   ASN 1 135      -9.989 -43.904 -67.687  1.00  0.00           N  
ATOM   2055  CA  ASN 1 135     -10.446 -45.174 -67.101  1.00  0.00           C  
ATOM   2056  C   ASN 1 135     -11.448 -45.946 -67.983  1.00  0.00           C  
ATOM   2057  O   ASN 1 135     -11.869 -47.069 -67.706  1.00  0.00           O  
ATOM   2058  CB  ASN 1 135     -11.073 -44.914 -65.724  1.00  0.00           C  
ATOM   2059  CG  ASN 1 135     -10.100 -45.258 -64.623  1.00  0.00           C  
ATOM   2060  OD1 ASN 1 135     -10.112 -46.357 -64.064  1.00  0.00           O  
ATOM   2061  ND2 ASN 1 135      -9.198 -44.296 -64.287  1.00  0.00           N  
ATOM   2062  H   ASN 1 135     -10.379 -43.024 -67.320  1.00  0.00           H  
ATOM   2063  HA  ASN 1 135      -9.562 -45.822 -67.024  1.00  0.00           H  
ATOM   2064  HB2 ASN 1 135     -11.964 -45.531 -65.558  1.00  0.00           H  
ATOM   2065  HB3 ASN 1 135     -11.392 -43.873 -65.603  1.00  0.00           H  
ATOM   2066 HD21 ASN 1 135      -8.523 -44.473 -63.549  1.00  0.00           H  
ATOM   2067 HD22 ASN 1 135      -9.165 -43.387 -64.735  1.00  0.00           H  
ATOM   2068  N   ARG 1 136     -11.829 -45.255 -69.108  1.00  0.00           N  
ATOM   2069  CA  ARG 1 136     -12.924 -45.652 -69.984  1.00  0.00           C  
ATOM   2070  C   ARG 1 136     -12.667 -46.983 -70.711  1.00  0.00           C  
ATOM   2071  O   ARG 1 136     -13.589 -47.662 -71.170  1.00  0.00           O  
ATOM   2072  CB  ARG 1 136     -13.188 -44.541 -71.016  1.00  0.00           C  
ATOM   2073  CG  ARG 1 136     -13.712 -43.268 -70.347  1.00  0.00           C  
ATOM   2074  CD  ARG 1 136     -13.930 -42.108 -71.319  1.00  0.00           C  
ATOM   2075  NE  ARG 1 136     -14.460 -40.961 -70.574  1.00  0.00           N  
ATOM   2076  CZ  ARG 1 136     -15.420 -40.131 -71.036  1.00  0.00           C  
ATOM   2077  NH1 ARG 1 136     -15.665 -39.943 -72.344  1.00  0.00           N  
ATOM   2078  NH2 ARG 1 136     -16.210 -39.488 -70.136  1.00  0.00           N1+
ATOM   2079  H   ARG 1 136     -11.334 -44.391 -69.304  1.00  0.00           H  
ATOM   2080  HA  ARG 1 136     -13.805 -45.808 -69.348  1.00  0.00           H  
ATOM   2081  HB2 ARG 1 136     -12.265 -44.315 -71.567  1.00  0.00           H  
ATOM   2082  HB3 ARG 1 136     -13.915 -44.889 -71.757  1.00  0.00           H  
ATOM   2083  HG2 ARG 1 136     -13.015 -42.935 -69.569  1.00  0.00           H  
ATOM   2084  HG3 ARG 1 136     -14.658 -43.488 -69.836  1.00  0.00           H  
ATOM   2085  HD2 ARG 1 136     -14.646 -42.405 -72.093  1.00  0.00           H  
ATOM   2086  HD3 ARG 1 136     -12.988 -41.806 -71.786  1.00  0.00           H  
ATOM   2087  HE  ARG 1 136     -14.236 -40.869 -69.563  1.00  0.00           H  
ATOM   2088 HH11 ARG 1 136     -16.576 -39.527 -72.588  1.00  0.00           H  
ATOM   2089 HH12 ARG 1 136     -15.137 -40.332 -73.117  1.00  0.00           H  
ATOM   2090 HH21 ARG 1 136     -16.218 -39.732 -69.122  1.00  0.00           H  
ATOM   2091 HH22 ARG 1 136     -17.003 -38.930 -70.442  1.00  0.00           H  
ATOM   2092  N   LEU 1 137     -11.338 -47.335 -70.858  1.00  0.00           N  
ATOM   2093  CA  LEU 1 137     -10.947 -48.495 -71.646  1.00  0.00           C  
ATOM   2094  C   LEU 1 137     -11.586 -49.783 -71.114  1.00  0.00           C  
ATOM   2095  O   LEU 1 137     -11.836 -50.723 -71.876  1.00  0.00           O  
ATOM   2096  CB  LEU 1 137      -9.427 -48.679 -71.679  1.00  0.00           C  
ATOM   2097  CG  LEU 1 137      -8.645 -47.539 -72.360  1.00  0.00           C  
ATOM   2098  CD1 LEU 1 137      -7.149 -47.844 -72.280  1.00  0.00           C  
ATOM   2099  CD2 LEU 1 137      -9.051 -47.330 -73.820  1.00  0.00           C  
ATOM   2100  H   LEU 1 137     -10.637 -46.724 -70.447  1.00  0.00           H  
ATOM   2101  HA  LEU 1 137     -11.352 -48.348 -72.654  1.00  0.00           H  
ATOM   2102  HB2 LEU 1 137      -9.059 -48.794 -70.650  1.00  0.00           H  
ATOM   2103  HB3 LEU 1 137      -9.193 -49.624 -72.189  1.00  0.00           H  
ATOM   2104  HG  LEU 1 137      -8.823 -46.602 -71.818  1.00  0.00           H  
ATOM   2105 HD11 LEU 1 137      -6.906 -48.783 -72.789  1.00  0.00           H  
ATOM   2106 HD12 LEU 1 137      -6.822 -47.926 -71.238  1.00  0.00           H  
ATOM   2107 HD13 LEU 1 137      -6.570 -47.046 -72.750  1.00  0.00           H  
ATOM   2108 HD21 LEU 1 137      -8.959 -48.257 -74.395  1.00  0.00           H  
ATOM   2109 HD22 LEU 1 137      -8.415 -46.574 -74.295  1.00  0.00           H  
ATOM   2110 HD23 LEU 1 137     -10.083 -46.977 -73.901  1.00  0.00           H  
ATOM   2111  N   ARG 1 138     -11.814 -49.833 -69.749  1.00  0.00           N  
ATOM   2112  CA  ARG 1 138     -12.370 -51.028 -69.125  1.00  0.00           C  
ATOM   2113  C   ARG 1 138     -13.822 -51.273 -69.575  1.00  0.00           C  
ATOM   2114  O   ARG 1 138     -14.367 -52.366 -69.422  1.00  0.00           O  
ATOM   2115  CB  ARG 1 138     -12.342 -50.961 -67.589  1.00  0.00           C  
ATOM   2116  CG  ARG 1 138     -10.922 -51.014 -67.014  1.00  0.00           C  
ATOM   2117  CD  ARG 1 138     -10.910 -51.372 -65.527  1.00  0.00           C  
ATOM   2118  NE  ARG 1 138     -11.577 -50.377 -64.678  1.00  0.00           N  
ATOM   2119  CZ  ARG 1 138     -11.059 -49.171 -64.343  1.00  0.00           C  
ATOM   2120  NH1 ARG 1 138     -11.761 -48.322 -63.569  1.00  0.00           N  
ATOM   2121  NH2 ARG 1 138      -9.851 -48.754 -64.760  1.00  0.00           N1+
ATOM   2122  H   ARG 1 138     -11.595 -49.012 -69.185  1.00  0.00           H  
ATOM   2123  HA  ARG 1 138     -11.785 -51.887 -69.482  1.00  0.00           H  
ATOM   2124  HB2 ARG 1 138     -12.846 -50.050 -67.241  1.00  0.00           H  
ATOM   2125  HB3 ARG 1 138     -12.919 -51.805 -67.187  1.00  0.00           H  
ATOM   2126  HG2 ARG 1 138     -10.426 -50.052 -67.180  1.00  0.00           H  
ATOM   2127  HG3 ARG 1 138     -10.339 -51.774 -67.546  1.00  0.00           H  
ATOM   2128  HD2 ARG 1 138      -9.884 -51.504 -65.164  1.00  0.00           H  
ATOM   2129  HD3 ARG 1 138     -11.418 -52.328 -65.364  1.00  0.00           H  
ATOM   2130  HE  ARG 1 138     -12.463 -50.628 -64.254  1.00  0.00           H  
ATOM   2131 HH11 ARG 1 138     -12.677 -48.529 -63.197  1.00  0.00           H  
ATOM   2132 HH12 ARG 1 138     -11.329 -47.408 -63.383  1.00  0.00           H  
ATOM   2133 HH21 ARG 1 138      -9.220 -49.317 -65.308  1.00  0.00           H  
ATOM   2134 HH22 ARG 1 138      -9.581 -47.795 -64.501  1.00  0.00           H  
ATOM   2135  N   GLN 1 139     -14.493 -50.172 -70.077  1.00  0.00           N  
ATOM   2136  CA  GLN 1 139     -15.870 -50.285 -70.535  1.00  0.00           C  
ATOM   2137  C   GLN 1 139     -15.844 -50.952 -71.927  1.00  0.00           C  
ATOM   2138  O   GLN 1 139     -16.670 -51.821 -72.226  1.00  0.00           O  
ATOM   2139  CB  GLN 1 139     -16.572 -48.917 -70.587  1.00  0.00           C  
ATOM   2140  CG  GLN 1 139     -18.072 -49.002 -70.894  1.00  0.00           C  
ATOM   2141  CD  GLN 1 139     -18.831 -49.646 -69.754  1.00  0.00           C  
ATOM   2142  OE1 GLN 1 139     -18.990 -50.866 -69.692  1.00  0.00           O  
ATOM   2143  NE2 GLN 1 139     -19.270 -48.769 -68.800  1.00  0.00           N  
ATOM   2144  H   GLN 1 139     -14.008 -49.276 -70.153  1.00  0.00           H  
ATOM   2145  HA  GLN 1 139     -16.387 -50.955 -69.844  1.00  0.00           H  
ATOM   2146  HB2 GLN 1 139     -16.424 -48.400 -69.631  1.00  0.00           H  
ATOM   2147  HB3 GLN 1 139     -16.110 -48.288 -71.356  1.00  0.00           H  
ATOM   2148  HG2 GLN 1 139     -18.269 -49.568 -71.811  1.00  0.00           H  
ATOM   2149  HG3 GLN 1 139     -18.466 -47.993 -71.060  1.00  0.00           H  
ATOM   2150 HE21 GLN 1 139     -19.702 -49.128 -67.956  1.00  0.00           H  
ATOM   2151 HE22 GLN 1 139     -19.204 -47.748 -68.888  1.00  0.00           H  
ATOM   2152  N   VAL 1 140     -14.920 -50.395 -72.791  1.00  0.00           N  
ATOM   2153  CA  VAL 1 140     -14.873 -50.622 -74.238  1.00  0.00           C  
ATOM   2154  C   VAL 1 140     -14.107 -51.903 -74.607  1.00  0.00           C  
ATOM   2155  O   VAL 1 140     -14.521 -52.641 -75.508  1.00  0.00           O  
ATOM   2156  CB  VAL 1 140     -14.268 -49.407 -74.983  1.00  0.00           C  
ATOM   2157  CG1 VAL 1 140     -14.300 -49.601 -76.505  1.00  0.00           C  
ATOM   2158  CG2 VAL 1 140     -15.017 -48.113 -74.647  1.00  0.00           C  
ATOM   2159  H   VAL 1 140     -14.221 -49.777 -72.378  1.00  0.00           H  
ATOM   2160  HA  VAL 1 140     -15.911 -50.773 -74.562  1.00  0.00           H  
ATOM   2161  HB  VAL 1 140     -13.221 -49.279 -74.679  1.00  0.00           H  
ATOM   2162 HG11 VAL 1 140     -15.317 -49.809 -76.857  1.00  0.00           H  
ATOM   2163 HG12 VAL 1 140     -13.654 -50.427 -76.818  1.00  0.00           H  
ATOM   2164 HG13 VAL 1 140     -13.945 -48.701 -77.019  1.00  0.00           H  
ATOM   2165 HG21 VAL 1 140     -16.083 -48.198 -74.886  1.00  0.00           H  
ATOM   2166 HG22 VAL 1 140     -14.610 -47.267 -75.212  1.00  0.00           H  
ATOM   2167 HG23 VAL 1 140     -14.924 -47.864 -73.586  1.00  0.00           H  
ATOM   2168  N   ALA 1 141     -12.930 -52.175 -73.940  1.00  0.00           N  
ATOM   2169  CA  ALA 1 141     -12.113 -53.349 -74.314  1.00  0.00           C  
ATOM   2170  C   ALA 1 141     -12.817 -54.680 -73.942  1.00  0.00           C  
ATOM   2171  O   ALA 1 141     -12.456 -55.778 -74.352  1.00  0.00           O  
ATOM   2172  CB  ALA 1 141     -10.747 -53.290 -73.652  1.00  0.00           C  
ATOM   2173  H   ALA 1 141     -12.597 -51.556 -73.189  1.00  0.00           H  
ATOM   2174  HA  ALA 1 141     -12.003 -53.338 -75.405  1.00  0.00           H  
ATOM   2175  HB1 ALA 1 141     -10.833 -53.317 -72.560  1.00  0.00           H  
ATOM   2176  HB2 ALA 1 141     -10.217 -52.370 -73.925  1.00  0.00           H  
ATOM   2177  HB3 ALA 1 141     -10.132 -54.143 -73.955  1.00  0.00           H  
ATOM   2178  N   LYS 1 142     -13.863 -54.499 -73.060  1.00  0.00           N  
ATOM   2179  CA  LYS 1 142     -14.824 -55.536 -72.700  1.00  0.00           C  
ATOM   2180  C   LYS 1 142     -15.845 -55.708 -73.842  1.00  0.00           C  
ATOM   2181  O   LYS 1 142     -16.366 -56.795 -74.085  1.00  0.00           O  
ATOM   2182  CB  LYS 1 142     -15.521 -55.121 -71.387  1.00  0.00           C  
ATOM   2183  CG  LYS 1 142     -16.908 -55.726 -71.161  1.00  0.00           C  
ATOM   2184  CD  LYS 1 142     -17.555 -55.314 -69.836  1.00  0.00           C  
ATOM   2185  CE  LYS 1 142     -17.656 -53.818 -69.558  1.00  0.00           C  
ATOM   2186  NZ  LYS 1 142     -18.300 -53.075 -70.662  1.00  0.00           N1+
ATOM   2187  H   LYS 1 142     -13.950 -53.569 -72.660  1.00  0.00           H  
ATOM   2188  HA  LYS 1 142     -14.291 -56.486 -72.581  1.00  0.00           H  
ATOM   2189  HB2 LYS 1 142     -14.862 -55.376 -70.547  1.00  0.00           H  
ATOM   2190  HB3 LYS 1 142     -15.615 -54.031 -71.366  1.00  0.00           H  
ATOM   2191  HG2 LYS 1 142     -17.588 -55.432 -71.969  1.00  0.00           H  
ATOM   2192  HG3 LYS 1 142     -16.836 -56.820 -71.189  1.00  0.00           H  
ATOM   2193  HD2 LYS 1 142     -16.997 -55.776 -69.013  1.00  0.00           H  
ATOM   2194  HD3 LYS 1 142     -18.562 -55.748 -69.802  1.00  0.00           H  
ATOM   2195  HE2 LYS 1 142     -16.681 -53.362 -69.387  1.00  0.00           H  
ATOM   2196  HE3 LYS 1 142     -18.274 -53.649 -68.669  1.00  0.00           H  
ATOM   2197  HZ1 LYS 1 142     -17.640 -52.801 -71.432  1.00  0.00           H  
ATOM   2198  HZ2 LYS 1 142     -18.647 -52.151 -70.284  1.00  0.00           H  
ATOM   2199  HZ3 LYS 1 142     -19.118 -53.540 -71.078  1.00  0.00           H  
ATOM   2200  N   MET 1 143     -16.284 -54.533 -74.415  1.00  0.00           N  
ATOM   2201  CA  MET 1 143     -17.410 -54.482 -75.350  1.00  0.00           C  
ATOM   2202  C   MET 1 143     -16.951 -54.883 -76.772  1.00  0.00           C  
ATOM   2203  O   MET 1 143     -17.740 -55.290 -77.627  1.00  0.00           O  
ATOM   2204  CB  MET 1 143     -17.998 -53.061 -75.391  1.00  0.00           C  
ATOM   2205  CG  MET 1 143     -19.488 -53.045 -75.729  1.00  0.00           C  
ATOM   2206  SD  MET 1 143     -20.499 -53.384 -74.240  1.00  0.00           S  
ATOM   2207  CE  MET 1 143     -21.964 -54.051 -75.069  1.00  0.00           C  
ATOM   2208  H   MET 1 143     -15.778 -53.681 -74.202  1.00  0.00           H  
ATOM   2209  HA  MET 1 143     -18.147 -55.222 -75.019  1.00  0.00           H  
ATOM   2210  HB2 MET 1 143     -17.468 -52.472 -76.153  1.00  0.00           H  
ATOM   2211  HB3 MET 1 143     -17.830 -52.538 -74.442  1.00  0.00           H  
ATOM   2212  HG2 MET 1 143     -19.718 -53.768 -76.518  1.00  0.00           H  
ATOM   2213  HG3 MET 1 143     -19.769 -52.051 -76.091  1.00  0.00           H  
ATOM   2214  HE1 MET 1 143     -22.744 -54.235 -74.325  1.00  0.00           H  
ATOM   2215  HE2 MET 1 143     -21.723 -54.997 -75.560  1.00  0.00           H  
ATOM   2216  HE3 MET 1 143     -22.341 -53.340 -75.807  1.00  0.00           H  
ATOM   2217  N   ALA 1 144     -15.625 -54.597 -77.034  1.00  0.00           N  
ATOM   2218  CA  ALA 1 144     -14.989 -54.684 -78.341  1.00  0.00           C  
ATOM   2219  C   ALA 1 144     -15.443 -55.857 -79.210  1.00  0.00           C  
ATOM   2220  O   ALA 1 144     -15.678 -55.707 -80.411  1.00  0.00           O  
ATOM   2221  CB  ALA 1 144     -13.477 -54.774 -78.158  1.00  0.00           C  
ATOM   2222  H   ALA 1 144     -15.083 -54.191 -76.264  1.00  0.00           H  
ATOM   2223  HA  ALA 1 144     -15.244 -53.761 -78.874  1.00  0.00           H  
ATOM   2224  HB1 ALA 1 144     -13.206 -55.595 -77.484  1.00  0.00           H  
ATOM   2225  HB2 ALA 1 144     -13.082 -53.849 -77.726  1.00  0.00           H  
ATOM   2226  HB3 ALA 1 144     -12.972 -54.952 -79.108  1.00  0.00           H  
ATOM   2227  N   GLU 1 145     -15.526 -57.085 -78.585  1.00  0.00           N  
ATOM   2228  CA  GLU 1 145     -15.853 -58.290 -79.345  1.00  0.00           C  
ATOM   2229  C   GLU 1 145     -17.352 -58.409 -79.747  1.00  0.00           C  
ATOM   2230  O   GLU 1 145     -17.789 -59.391 -80.352  1.00  0.00           O  
ATOM   2231  CB  GLU 1 145     -15.356 -59.574 -78.651  1.00  0.00           C  
ATOM   2232  CG  GLU 1 145     -13.828 -59.743 -78.592  1.00  0.00           C  
ATOM   2233  CD  GLU 1 145     -13.145 -60.114 -79.907  1.00  0.00           C  
ATOM   2234  OE1 GLU 1 145     -12.053 -60.754 -79.840  1.00  0.00           O  
ATOM   2235  OE2 GLU 1 145     -13.720 -59.711 -80.966  1.00  0.00           O1-
ATOM   2236  H   GLU 1 145     -15.354 -57.141 -77.584  1.00  0.00           H  
ATOM   2237  HA  GLU 1 145     -15.351 -58.173 -80.311  1.00  0.00           H  
ATOM   2238  HB2 GLU 1 145     -15.746 -59.589 -77.625  1.00  0.00           H  
ATOM   2239  HB3 GLU 1 145     -15.778 -60.455 -79.152  1.00  0.00           H  
ATOM   2240  HG2 GLU 1 145     -13.603 -60.541 -77.873  1.00  0.00           H  
ATOM   2241  HG3 GLU 1 145     -13.357 -58.829 -78.211  1.00  0.00           H  
ATOM   2242  N   ALA 1 146     -18.108 -57.259 -79.570  1.00  0.00           N  
ATOM   2243  CA  ALA 1 146     -19.333 -57.036 -80.323  1.00  0.00           C  
ATOM   2244  C   ALA 1 146     -18.991 -56.621 -81.773  1.00  0.00           C  
ATOM   2245  O   ALA 1 146     -19.771 -56.850 -82.707  1.00  0.00           O  
ATOM   2246  CB  ALA 1 146     -20.202 -55.975 -79.669  1.00  0.00           C  
ATOM   2247  H   ALA 1 146     -17.792 -56.541 -78.902  1.00  0.00           H  
ATOM   2248  HA  ALA 1 146     -19.882 -57.984 -80.376  1.00  0.00           H  
ATOM   2249  HB1 ALA 1 146     -19.693 -55.008 -79.646  1.00  0.00           H  
ATOM   2250  HB2 ALA 1 146     -20.447 -56.250 -78.637  1.00  0.00           H  
ATOM   2251  HB3 ALA 1 146     -21.138 -55.841 -80.222  1.00  0.00           H  
ATOM   2252  N   LYS 1 147     -17.798 -55.945 -81.979  1.00  0.00           N  
ATOM   2253  CA  LYS 1 147     -17.428 -55.475 -83.311  1.00  0.00           C  
ATOM   2254  C   LYS 1 147     -16.860 -56.719 -84.028  1.00  0.00           C  
ATOM   2255  O   LYS 1 147     -15.669 -57.033 -84.044  1.00  0.00           O  
ATOM   2256  CB  LYS 1 147     -16.449 -54.288 -83.285  1.00  0.00           C  
ATOM   2257  CG  LYS 1 147     -16.780 -53.264 -84.389  1.00  0.00           C  
ATOM   2258  CD  LYS 1 147     -16.010 -51.946 -84.219  1.00  0.00           C  
ATOM   2259  CE  LYS 1 147     -16.579 -50.847 -85.108  1.00  0.00           C  
ATOM   2260  NZ  LYS 1 147     -15.850 -49.586 -84.921  1.00  0.00           N1+
ATOM   2261  H   LYS 1 147     -17.135 -55.814 -81.203  1.00  0.00           H  
ATOM   2262  HA  LYS 1 147     -18.352 -55.176 -83.822  1.00  0.00           H  
ATOM   2263  HB2 LYS 1 147     -16.504 -53.785 -82.312  1.00  0.00           H  
ATOM   2264  HB3 LYS 1 147     -15.411 -54.617 -83.403  1.00  0.00           H  
ATOM   2265  HG2 LYS 1 147     -16.563 -53.697 -85.374  1.00  0.00           H  
ATOM   2266  HG3 LYS 1 147     -17.855 -53.047 -84.371  1.00  0.00           H  
ATOM   2267  HD2 LYS 1 147     -14.950 -52.110 -84.445  1.00  0.00           H  
ATOM   2268  HD3 LYS 1 147     -16.079 -51.619 -83.175  1.00  0.00           H  
ATOM   2269  HE2 LYS 1 147     -17.627 -50.649 -84.860  1.00  0.00           H  
ATOM   2270  HE3 LYS 1 147     -16.522 -51.107 -86.169  1.00  0.00           H  
ATOM   2271  HZ1 LYS 1 147     -15.217 -49.488 -84.089  1.00  0.00           H  
ATOM   2272  HZ2 LYS 1 147     -16.517 -48.780 -84.822  1.00  0.00           H  
ATOM   2273  HZ3 LYS 1 147     -15.274 -49.253 -85.713  1.00  0.00           H  
ATOM   2274  N   CYS 1 148     -17.846 -57.533 -84.551  1.00  0.00           N  
ATOM   2275  CA  CYS 1 148     -17.600 -58.617 -85.506  1.00  0.00           C  
ATOM   2276  C   CYS 1 148     -18.522 -58.507 -86.747  1.00  0.00           C  
ATOM   2277  O   CYS 1 148     -18.536 -59.357 -87.633  1.00  0.00           O  
ATOM   2278  CB  CYS 1 148     -17.695 -59.996 -84.835  1.00  0.00           C  
ATOM   2279  SG  CYS 1 148     -19.295 -60.280 -83.998  1.00  0.00           S  
ATOM   2280  H   CYS 1 148     -18.803 -57.387 -84.206  1.00  0.00           H  
ATOM   2281  HA  CYS 1 148     -16.580 -58.494 -85.894  1.00  0.00           H  
ATOM   2282  HB2 CYS 1 148     -16.909 -60.096 -84.077  1.00  0.00           H  
ATOM   2283  HB3 CYS 1 148     -17.554 -60.793 -85.572  1.00  0.00           H  
ATOM   2284  HG  CYS 1 148     -19.095 -59.409 -82.990  1.00  0.00           H  
ATOM   2285  N   ARG 1 149     -19.257 -57.347 -86.769  1.00  0.00           N  
ATOM   2286  CA  ARG 1 149     -20.240 -56.873 -87.745  1.00  0.00           C  
ATOM   2287  C   ARG 1 149     -20.547 -55.453 -87.238  1.00  0.00           C  
ATOM   2288  O   ARG 1 149     -20.212 -55.131 -86.093  1.00  0.00           O  
ATOM   2289  CB  ARG 1 149     -21.490 -57.756 -87.794  1.00  0.00           C  
ATOM   2290  CG  ARG 1 149     -22.211 -57.897 -86.444  1.00  0.00           C  
ATOM   2291  CD  ARG 1 149     -23.302 -58.956 -86.514  1.00  0.00           C  
ATOM   2292  NE  ARG 1 149     -24.085 -59.027 -85.269  1.00  0.00           N  
ATOM   2293  CZ  ARG 1 149     -23.742 -59.682 -84.132  1.00  0.00           C  
ATOM   2294  NH1 ARG 1 149     -24.645 -59.770 -83.130  1.00  0.00           N  
ATOM   2295  NH2 ARG 1 149     -22.536 -60.252 -83.947  1.00  0.00           N1+
ATOM   2296  H   ARG 1 149     -19.111 -56.697 -85.998  1.00  0.00           H  
ATOM   2297  HA  ARG 1 149     -19.767 -56.826 -88.728  1.00  0.00           H  
ATOM   2298  HB2 ARG 1 149     -22.193 -57.347 -88.530  1.00  0.00           H  
ATOM   2299  HB3 ARG 1 149     -21.204 -58.753 -88.151  1.00  0.00           H  
ATOM   2300  HG2 ARG 1 149     -22.654 -56.936 -86.155  1.00  0.00           H  
ATOM   2301  HG3 ARG 1 149     -21.502 -58.166 -85.651  1.00  0.00           H  
ATOM   2302  HD2 ARG 1 149     -22.895 -59.950 -86.729  1.00  0.00           H  
ATOM   2303  HD3 ARG 1 149     -24.009 -58.719 -87.320  1.00  0.00           H  
ATOM   2304  HE  ARG 1 149     -25.011 -58.611 -85.287  1.00  0.00           H  
ATOM   2305 HH11 ARG 1 149     -25.572 -59.361 -83.200  1.00  0.00           H  
ATOM   2306 HH12 ARG 1 149     -24.451 -60.321 -82.300  1.00  0.00           H  
ATOM   2307 HH21 ARG 1 149     -21.780 -60.158 -84.623  1.00  0.00           H  
ATOM   2308 HH22 ARG 1 149     -22.238 -60.646 -83.053  1.00  0.00           H  
ATOM   2309  N   VAL 1 150     -21.186 -54.598 -88.103  1.00  0.00           N  
ATOM   2310  CA  VAL 1 150     -21.643 -53.285 -87.649  1.00  0.00           C  
ATOM   2311  C   VAL 1 150     -23.108 -53.161 -88.104  1.00  0.00           C  
ATOM   2312  O   VAL 1 150     -24.001 -53.711 -87.454  1.00  0.00           O  
ATOM   2313  CB  VAL 1 150     -20.684 -52.138 -88.008  1.00  0.00           C  
ATOM   2314  CG1 VAL 1 150     -21.187 -50.813 -87.434  1.00  0.00           C  
ATOM   2315  CG2 VAL 1 150     -19.263 -52.378 -87.480  1.00  0.00           C  
ATOM   2316  H   VAL 1 150     -21.354 -54.844 -89.072  1.00  0.00           H  
ATOM   2317  HA  VAL 1 150     -21.705 -53.313 -86.552  1.00  0.00           H  
ATOM   2318  HB  VAL 1 150     -20.609 -52.036 -89.091  1.00  0.00           H  
ATOM   2319 HG11 VAL 1 150     -21.318 -50.869 -86.348  1.00  0.00           H  
ATOM   2320 HG12 VAL 1 150     -22.141 -50.513 -87.876  1.00  0.00           H  
ATOM   2321 HG13 VAL 1 150     -20.460 -50.025 -87.642  1.00  0.00           H  
ATOM   2322 HG21 VAL 1 150     -19.258 -52.474 -86.389  1.00  0.00           H  
ATOM   2323 HG22 VAL 1 150     -18.606 -51.543 -87.745  1.00  0.00           H  
ATOM   2324 HG23 VAL 1 150     -18.817 -53.281 -87.904  1.00  0.00           H  
ATOM   2325  N   SER 1 151     -23.371 -52.518 -89.295  1.00  0.00           N  
ATOM   2326  CA  SER 1 151     -24.748 -52.179 -89.704  1.00  0.00           C  
ATOM   2327  C   SER 1 151     -24.735 -51.524 -91.108  1.00  0.00           C  
ATOM   2328  O   SER 1 151     -23.910 -51.863 -91.959  1.00  0.00           O  
ATOM   2329  CB  SER 1 151     -25.430 -51.288 -88.665  1.00  0.00           C  
ATOM   2330  OG  SER 1 151     -26.820 -51.149 -88.967  1.00  0.00           O  
ATOM   2331  H   SER 1 151     -22.613 -52.284 -89.946  1.00  0.00           H  
ATOM   2332  HA  SER 1 151     -25.304 -53.120 -89.806  1.00  0.00           H  
ATOM   2333  HB2 SER 1 151     -24.977 -50.292 -88.669  1.00  0.00           H  
ATOM   2334  HB3 SER 1 151     -25.354 -51.671 -87.643  1.00  0.00           H  
ATOM   2335  HG  SER 1 151     -27.274 -51.946 -88.637  1.00  0.00           H  
ATOM   2336  N   THR 1 152     -25.734 -50.591 -91.363  1.00  0.00           N  
ATOM   2337  CA  THR 1 152     -25.829 -49.893 -92.647  1.00  0.00           C  
ATOM   2338  C   THR 1 152     -24.772 -48.769 -92.671  1.00  0.00           C  
ATOM   2339  O   THR 1 152     -23.563 -49.019 -92.705  1.00  0.00           O  
ATOM   2340  CB  THR 1 152     -27.254 -49.431 -93.032  1.00  0.00           C  
ATOM   2341  OG1 THR 1 152     -27.653 -48.280 -92.281  1.00  0.00           O  
ATOM   2342  CG2 THR 1 152     -28.299 -50.534 -92.921  1.00  0.00           C  
ATOM   2343  H   THR 1 152     -26.424 -50.391 -90.628  1.00  0.00           H  
ATOM   2344  HA  THR 1 152     -25.513 -50.608 -93.419  1.00  0.00           H  
ATOM   2345  HB  THR 1 152     -27.222 -49.096 -94.077  1.00  0.00           H  
ATOM   2346 HG21 THR 1 152     -28.425 -50.871 -91.887  1.00  0.00           H  
ATOM   2347 HG22 THR 1 152     -28.030 -51.397 -93.538  1.00  0.00           H  
ATOM   2348 HG23 THR 1 152     -29.277 -50.163 -93.248  1.00  0.00           H  
ATOM   2349  HG1 THR 1 152     -28.231 -48.553 -91.518  1.00  0.00           H  
ATOM   2350  N   SER 1 153     -25.235 -47.471 -92.580  1.00  0.00           N  
ATOM   2351  CA  SER 1 153     -24.322 -46.351 -92.789  1.00  0.00           C  
ATOM   2352  C   SER 1 153     -24.744 -45.093 -92.039  1.00  0.00           C  
ATOM   2353  O   SER 1 153     -25.267 -44.154 -92.636  1.00  0.00           O  
ATOM   2354  CB  SER 1 153     -24.186 -46.025 -94.290  1.00  0.00           C  
ATOM   2355  OG  SER 1 153     -25.393 -45.480 -94.829  1.00  0.00           O  
ATOM   2356  H   SER 1 153     -26.240 -47.317 -92.396  1.00  0.00           H  
ATOM   2357  HA  SER 1 153     -23.336 -46.636 -92.408  1.00  0.00           H  
ATOM   2358  HB2 SER 1 153     -23.948 -46.922 -94.868  1.00  0.00           H  
ATOM   2359  HB3 SER 1 153     -23.392 -45.288 -94.455  1.00  0.00           H  
ATOM   2360  HG  SER 1 153     -25.621 -44.709 -94.255  1.00  0.00           H  
ATOM   2361  N   THR 1 154     -24.472 -45.120 -90.692  1.00  0.00           N  
ATOM   2362  CA  THR 1 154     -24.584 -43.985 -89.765  1.00  0.00           C  
ATOM   2363  C   THR 1 154     -25.844 -44.120 -88.908  1.00  0.00           C  
ATOM   2364  O   THR 1 154     -26.690 -44.996 -89.074  1.00  0.00           O  
ATOM   2365  CB  THR 1 154     -24.422 -42.554 -90.333  1.00  0.00           C  
ATOM   2366  OG1 THR 1 154     -23.845 -41.754 -89.285  1.00  0.00           O  
ATOM   2367  CG2 THR 1 154     -25.708 -41.891 -90.815  1.00  0.00           C  
ATOM   2368  H   THR 1 154     -24.234 -46.020 -90.262  1.00  0.00           H  
ATOM   2369  HA  THR 1 154     -23.752 -44.158 -89.066  1.00  0.00           H  
ATOM   2370  HB  THR 1 154     -23.688 -42.560 -91.146  1.00  0.00           H  
ATOM   2371 HG21 THR 1 154     -26.347 -41.583 -89.983  1.00  0.00           H  
ATOM   2372 HG22 THR 1 154     -26.301 -42.532 -91.465  1.00  0.00           H  
ATOM   2373 HG23 THR 1 154     -25.464 -40.978 -91.368  1.00  0.00           H  
ATOM   2374  HG1 THR 1 154     -24.260 -40.828 -89.284  1.00  0.00           H  
ATOM   2375  N   GLU 1 155     -25.937 -43.176 -87.891  1.00  0.00           N  
ATOM   2376  CA  GLU 1 155     -27.048 -43.223 -86.955  1.00  0.00           C  
ATOM   2377  C   GLU 1 155     -27.644 -41.886 -86.496  1.00  0.00           C  
ATOM   2378  O   GLU 1 155     -28.865 -41.784 -86.335  1.00  0.00           O  
ATOM   2379  CB  GLU 1 155     -26.666 -44.114 -85.749  1.00  0.00           C  
ATOM   2380  CG  GLU 1 155     -27.804 -45.082 -85.471  1.00  0.00           C  
ATOM   2381  CD  GLU 1 155     -27.615 -46.262 -84.525  1.00  0.00           C  
ATOM   2382  OE1 GLU 1 155     -28.125 -47.351 -84.953  1.00  0.00           O  
ATOM   2383  OE2 GLU 1 155     -26.984 -46.051 -83.447  1.00  0.00           O1-
ATOM   2384  H   GLU 1 155     -25.212 -42.463 -87.823  1.00  0.00           H  
ATOM   2385  HA  GLU 1 155     -27.873 -43.684 -87.513  1.00  0.00           H  
ATOM   2386  HB2 GLU 1 155     -25.759 -44.698 -85.958  1.00  0.00           H  
ATOM   2387  HB3 GLU 1 155     -26.445 -43.512 -84.861  1.00  0.00           H  
ATOM   2388  HG2 GLU 1 155     -28.085 -45.514 -86.435  1.00  0.00           H  
ATOM   2389  HG3 GLU 1 155     -28.671 -44.516 -85.117  1.00  0.00           H  
ATOM   2390  N   ASP 1 156     -26.782 -40.888 -86.099  1.00  0.00           N  
ATOM   2391  CA  ASP 1 156     -27.298 -39.666 -85.462  1.00  0.00           C  
ATOM   2392  C   ASP 1 156     -27.655 -38.581 -86.506  1.00  0.00           C  
ATOM   2393  O   ASP 1 156     -28.453 -37.676 -86.251  1.00  0.00           O  
ATOM   2394  CB  ASP 1 156     -26.303 -39.094 -84.455  1.00  0.00           C  
ATOM   2395  CG  ASP 1 156     -26.060 -40.059 -83.302  1.00  0.00           C  
ATOM   2396  OD2 ASP 1 156     -27.075 -40.449 -82.642  1.00  0.00           O  
ATOM   2397  OD1 ASP 1 156     -24.862 -40.416 -83.145  1.00  0.00           O1-
ATOM   2398  H   ASP 1 156     -25.779 -40.986 -86.211  1.00  0.00           H  
ATOM   2399  HA  ASP 1 156     -28.235 -39.916 -84.951  1.00  0.00           H  
ATOM   2400  HB2 ASP 1 156     -26.679 -38.154 -84.034  1.00  0.00           H  
ATOM   2401  HB3 ASP 1 156     -25.353 -38.857 -84.949  1.00  0.00           H  
ATOM   2402  N   ASP 1 157     -26.907 -38.608 -87.670  1.00  0.00           N  
ATOM   2403  CA  ASP 1 157     -27.022 -37.626 -88.748  1.00  0.00           C  
ATOM   2404  C   ASP 1 157     -28.080 -38.043 -89.794  1.00  0.00           C  
ATOM   2405  O   ASP 1 157     -28.541 -37.250 -90.618  1.00  0.00           O  
ATOM   2406  CB  ASP 1 157     -25.666 -37.320 -89.401  1.00  0.00           C  
ATOM   2407  CG  ASP 1 157     -24.568 -38.381 -89.358  1.00  0.00           C  
ATOM   2408  OD2 ASP 1 157     -24.942 -39.557 -89.036  1.00  0.00           O  
ATOM   2409  OD1 ASP 1 157     -23.408 -37.981 -89.648  1.00  0.00           O1-
ATOM   2410  H   ASP 1 157     -26.206 -39.345 -87.846  1.00  0.00           H  
ATOM   2411  HA  ASP 1 157     -27.412 -36.694 -88.313  1.00  0.00           H  
ATOM   2412  HB2 ASP 1 157     -25.249 -36.419 -88.913  1.00  0.00           H  
ATOM   2413  HB3 ASP 1 157     -25.809 -37.047 -90.460  1.00  0.00           H  
ATOM   2414  N   MET 1 158     -28.425 -39.381 -89.794  1.00  0.00           N  
ATOM   2415  CA  MET 1 158     -29.417 -39.929 -90.717  1.00  0.00           C  
ATOM   2416  C   MET 1 158     -30.189 -41.037 -89.979  1.00  0.00           C  
ATOM   2417  O   MET 1 158     -29.678 -42.117 -89.690  1.00  0.00           O  
ATOM   2418  CB  MET 1 158     -28.799 -40.515 -92.000  1.00  0.00           C  
ATOM   2419  CG  MET 1 158     -27.949 -39.514 -92.782  1.00  0.00           C  
ATOM   2420  SD  MET 1 158     -27.313 -40.270 -94.319  1.00  0.00           S  
ATOM   2421  CE  MET 1 158     -26.274 -38.898 -94.879  1.00  0.00           C  
ATOM   2422  H   MET 1 158     -27.981 -40.001 -89.116  1.00  0.00           H  
ATOM   2423  HA  MET 1 158     -30.111 -39.130 -91.000  1.00  0.00           H  
ATOM   2424  HB2 MET 1 158     -29.617 -40.879 -92.636  1.00  0.00           H  
ATOM   2425  HB3 MET 1 158     -28.199 -41.395 -91.750  1.00  0.00           H  
ATOM   2426  HG2 MET 1 158     -27.089 -39.193 -92.187  1.00  0.00           H  
ATOM   2427  HG3 MET 1 158     -28.546 -38.636 -93.048  1.00  0.00           H  
ATOM   2428  HE1 MET 1 158     -25.797 -39.171 -95.824  1.00  0.00           H  
ATOM   2429  HE2 MET 1 158     -25.492 -38.689 -94.144  1.00  0.00           H  
ATOM   2430  HE3 MET 1 158     -26.880 -38.003 -95.039  1.00  0.00           H  
ATOM   2431  N   GLY 1 159     -31.476 -40.673 -89.605  1.00  0.00           N  
ATOM   2432  CA  GLY 1 159     -32.291 -41.561 -88.801  1.00  0.00           C  
ATOM   2433  C   GLY 1 159     -33.008 -42.662 -89.566  1.00  0.00           C  
ATOM   2434  O   GLY 1 159     -33.050 -43.804 -89.108  1.00  0.00           O  
ATOM   2435  H   GLY 1 159     -31.836 -39.753 -89.841  1.00  0.00           H  
ATOM   2436  HA2 GLY 1 159     -31.664 -42.023 -88.029  1.00  0.00           H  
ATOM   2437  HA3 GLY 1 159     -33.071 -40.950 -88.337  1.00  0.00           H  
ATOM   2438  N   ILE 1 160     -33.716 -42.206 -90.663  1.00  0.00           N  
ATOM   2439  CA  ILE 1 160     -34.583 -43.021 -91.526  1.00  0.00           C  
ATOM   2440  C   ILE 1 160     -35.895 -43.291 -90.755  1.00  0.00           C  
ATOM   2441  O   ILE 1 160     -35.923 -43.966 -89.722  1.00  0.00           O  
ATOM   2442  CB  ILE 1 160     -33.931 -44.328 -92.039  1.00  0.00           C  
ATOM   2443  CG1 ILE 1 160     -32.532 -44.116 -92.663  1.00  0.00           C  
ATOM   2444  CG2 ILE 1 160     -34.861 -45.034 -93.038  1.00  0.00           C  
ATOM   2445  CD1 ILE 1 160     -32.474 -43.132 -93.824  1.00  0.00           C  
ATOM   2446  H   ILE 1 160     -33.668 -41.218 -90.890  1.00  0.00           H  
ATOM   2447  HA  ILE 1 160     -34.792 -42.386 -92.389  1.00  0.00           H  
ATOM   2448  HB  ILE 1 160     -33.801 -45.020 -91.198  1.00  0.00           H  
ATOM   2449 HG12 ILE 1 160     -31.831 -43.781 -91.890  1.00  0.00           H  
ATOM   2450 HG13 ILE 1 160     -32.149 -45.084 -93.010  1.00  0.00           H  
ATOM   2451 HG21 ILE 1 160     -35.129 -44.381 -93.875  1.00  0.00           H  
ATOM   2452 HG22 ILE 1 160     -35.790 -45.352 -92.553  1.00  0.00           H  
ATOM   2453 HG23 ILE 1 160     -34.384 -45.932 -93.445  1.00  0.00           H  
ATOM   2454 HD11 ILE 1 160     -32.755 -42.121 -93.512  1.00  0.00           H  
ATOM   2455 HD12 ILE 1 160     -33.128 -43.437 -94.646  1.00  0.00           H  
ATOM   2456 HD13 ILE 1 160     -31.452 -43.080 -94.214  1.00  0.00           H  
ATOM   2457  N   ASP 1 161     -37.067 -42.724 -91.180  1.00  0.00           N  
ATOM   2458  CA  ASP 1 161     -37.362 -41.922 -92.380  1.00  0.00           C  
ATOM   2459  C   ASP 1 161     -36.750 -40.507 -92.194  1.00  0.00           C  
ATOM   2460  O   ASP 1 161     -35.965 -40.225 -91.285  1.00  0.00           O  
ATOM   2461  CB  ASP 1 161     -38.880 -41.904 -92.570  1.00  0.00           C  
ATOM   2462  CG  ASP 1 161     -39.341 -41.561 -93.983  1.00  0.00           C  
ATOM   2463  OD1 ASP 1 161     -38.556 -40.820 -94.646  1.00  0.00           O  
ATOM   2464  OD2 ASP 1 161     -40.461 -42.037 -94.310  1.00  0.00           O1-
ATOM   2465  H   ASP 1 161     -37.836 -42.900 -90.541  1.00  0.00           H  
ATOM   2466  HA  ASP 1 161     -36.862 -42.398 -93.232  1.00  0.00           H  
ATOM   2467  HB2 ASP 1 161     -39.345 -41.182 -91.886  1.00  0.00           H  
ATOM   2468  HB3 ASP 1 161     -39.296 -42.891 -92.327  1.00  0.00           H  
ATOM   2469  N   GLY 1 162     -37.063 -39.602 -93.181  1.00  0.00           N  
ATOM   2470  CA  GLY 1 162     -36.499 -38.268 -93.208  1.00  0.00           C  
ATOM   2471  C   GLY 1 162     -37.141 -37.290 -92.218  1.00  0.00           C  
ATOM   2472  O   GLY 1 162     -38.141 -36.628 -92.492  1.00  0.00           O  
ATOM   2473  H   GLY 1 162     -37.707 -39.929 -93.951  1.00  0.00           H  
ATOM   2474  HA2 GLY 1 162     -35.422 -38.333 -93.014  1.00  0.00           H  
ATOM   2475  HA3 GLY 1 162     -36.636 -37.871 -94.218  1.00  0.00           H  
ATOM   2476  N   PHE 1 163     -36.511 -37.221 -90.981  1.00  0.00           N  
ATOM   2477  CA  PHE 1 163     -36.914 -36.227 -89.981  1.00  0.00           C  
ATOM   2478  C   PHE 1 163     -35.703 -35.695 -89.165  1.00  0.00           C  
ATOM   2479  O   PHE 1 163     -35.048 -36.395 -88.392  1.00  0.00           O  
ATOM   2480  CB  PHE 1 163     -38.074 -36.717 -89.085  1.00  0.00           C  
ATOM   2481  CG  PHE 1 163     -37.740 -37.724 -88.008  1.00  0.00           C  
ATOM   2482  CD1 PHE 1 163     -37.385 -39.041 -88.319  1.00  0.00           C  
ATOM   2483  CD2 PHE 1 163     -37.786 -37.344 -86.659  1.00  0.00           C  
ATOM   2484  CE1 PHE 1 163     -37.052 -39.945 -87.308  1.00  0.00           C  
ATOM   2485  CE2 PHE 1 163     -37.446 -38.242 -85.648  1.00  0.00           C  
ATOM   2486  CZ  PHE 1 163     -37.077 -39.544 -85.973  1.00  0.00           C  
ATOM   2487  H   PHE 1 163     -35.768 -37.878 -90.752  1.00  0.00           H  
ATOM   2488  HA  PHE 1 163     -37.319 -35.377 -90.548  1.00  0.00           H  
ATOM   2489  HB2 PHE 1 163     -38.517 -35.835 -88.604  1.00  0.00           H  
ATOM   2490  HB3 PHE 1 163     -38.873 -37.143 -89.708  1.00  0.00           H  
ATOM   2491  HD1 PHE 1 163     -37.352 -39.372 -89.352  1.00  0.00           H  
ATOM   2492  HD2 PHE 1 163     -38.086 -36.336 -86.388  1.00  0.00           H  
ATOM   2493  HE1 PHE 1 163     -36.766 -40.962 -87.564  1.00  0.00           H  
ATOM   2494  HE2 PHE 1 163     -37.466 -37.924 -84.609  1.00  0.00           H  
ATOM   2495  HZ  PHE 1 163     -36.808 -40.244 -85.186  1.00  0.00           H  
ATOM   2496  N   ASP 1 164     -35.377 -34.384 -89.454  1.00  0.00           N  
ATOM   2497  CA  ASP 1 164     -34.291 -33.583 -88.876  1.00  0.00           C  
ATOM   2498  C   ASP 1 164     -34.789 -32.222 -88.331  1.00  0.00           C  
ATOM   2499  O   ASP 1 164     -34.047 -31.243 -88.222  1.00  0.00           O  
ATOM   2500  CB  ASP 1 164     -33.216 -33.336 -89.941  1.00  0.00           C  
ATOM   2501  CG  ASP 1 164     -33.747 -32.474 -91.099  1.00  0.00           C  
ATOM   2502  OD1 ASP 1 164     -34.989 -32.604 -91.338  1.00  0.00           O  
ATOM   2503  OD2 ASP 1 164     -32.883 -31.770 -91.697  1.00  0.00           O1-
ATOM   2504  H   ASP 1 164     -35.861 -33.861 -90.196  1.00  0.00           H  
ATOM   2505  HA  ASP 1 164     -33.856 -34.138 -88.037  1.00  0.00           H  
ATOM   2506  HB2 ASP 1 164     -32.869 -34.287 -90.363  1.00  0.00           H  
ATOM   2507  HB3 ASP 1 164     -32.350 -32.834 -89.493  1.00  0.00           H  
ATOM   2508  N   SER 1 165     -36.074 -32.183 -87.832  1.00  0.00           N  
ATOM   2509  CA  SER 1 165     -36.787 -30.921 -87.630  1.00  0.00           C  
ATOM   2510  C   SER 1 165     -36.649 -30.297 -86.226  1.00  0.00           C  
ATOM   2511  O   SER 1 165     -37.421 -29.404 -85.859  1.00  0.00           O  
ATOM   2512  CB  SER 1 165     -38.281 -31.096 -87.944  1.00  0.00           C  
ATOM   2513  OG  SER 1 165     -38.946 -29.841 -88.057  1.00  0.00           O  
ATOM   2514  H   SER 1 165     -36.543 -33.061 -87.590  1.00  0.00           H  
ATOM   2515  HA  SER 1 165     -36.362 -30.179 -88.319  1.00  0.00           H  
ATOM   2516  HB2 SER 1 165     -38.787 -31.683 -87.169  1.00  0.00           H  
ATOM   2517  HB3 SER 1 165     -38.414 -31.620 -88.896  1.00  0.00           H  
ATOM   2518  HG  SER 1 165     -38.763 -29.358 -87.220  1.00  0.00           H  
ATOM   2519  N   ALA 1 166     -35.573 -30.725 -85.480  1.00  0.00           N  
ATOM   2520  CA  ALA 1 166     -35.296 -30.259 -84.123  1.00  0.00           C  
ATOM   2521  CB  ALA 1 166     -36.380 -30.729 -83.152  1.00  0.00           C  
ATOM   2522  C   ALA 1 166     -33.926 -30.823 -83.672  1.00  0.00           C  
ATOM   2523  O   ALA 1 166     -33.426 -31.806 -84.229  1.00  0.00           O  
ATOM   2524  H   ALA 1 166     -34.924 -31.389 -85.902  1.00  0.00           H  
ATOM   2525  HA  ALA 1 166     -35.264 -29.167 -84.163  1.00  0.00           H  
ATOM   2526  HB1 ALA 1 166     -36.378 -31.814 -83.058  1.00  0.00           H  
ATOM   2527  HB2 ALA 1 166     -37.381 -30.424 -83.474  1.00  0.00           H  
ATOM   2528  HB3 ALA 1 166     -36.221 -30.321 -82.152  1.00  0.00           H  
ATOM   2529  N   PRO 1 167     -33.324 -30.261 -82.560  1.00  0.00           N  
ATOM   2530  CA  PRO 1 167     -32.086 -30.834 -81.990  1.00  0.00           C  
ATOM   2531  C   PRO 1 167     -32.264 -32.232 -81.365  1.00  0.00           C  
ATOM   2532  O   PRO 1 167     -31.306 -32.936 -81.051  1.00  0.00           O  
ATOM   2533  CB  PRO 1 167     -31.683 -29.839 -80.894  1.00  0.00           C  
ATOM   2534  CG  PRO 1 167     -32.398 -28.549 -81.273  1.00  0.00           C  
ATOM   2535  CD  PRO 1 167     -33.707 -29.042 -81.865  1.00  0.00           C  
ATOM   2536  HA  PRO 1 167     -31.340 -30.896 -82.790  1.00  0.00           H  
ATOM   2537  HB2 PRO 1 167     -32.024 -30.173 -79.906  1.00  0.00           H  
ATOM   2538  HB3 PRO 1 167     -30.597 -29.709 -80.840  1.00  0.00           H  
ATOM   2539  HG2 PRO 1 167     -31.817 -28.016 -82.036  1.00  0.00           H  
ATOM   2540  HG3 PRO 1 167     -32.545 -27.878 -80.423  1.00  0.00           H  
ATOM   2541  HD2 PRO 1 167     -34.162 -28.309 -82.533  1.00  0.00           H  
ATOM   2542  HD3 PRO 1 167     -34.417 -29.310 -81.076  1.00  0.00           H  
ATOM   2543  N   PHE 1 168     -33.578 -32.566 -81.108  1.00  0.00           N  
ATOM   2544  CA  PHE 1 168     -34.027 -33.863 -80.601  1.00  0.00           C  
ATOM   2545  C   PHE 1 168     -34.825 -34.589 -81.702  1.00  0.00           C  
ATOM   2546  O   PHE 1 168     -35.857 -35.229 -81.506  1.00  0.00           O  
ATOM   2547  CB  PHE 1 168     -34.785 -33.741 -79.268  1.00  0.00           C  
ATOM   2548  CG  PHE 1 168     -35.954 -32.779 -79.276  1.00  0.00           C  
ATOM   2549  CD1 PHE 1 168     -37.249 -33.228 -79.567  1.00  0.00           C  
ATOM   2550  CD2 PHE 1 168     -35.758 -31.419 -78.995  1.00  0.00           C  
ATOM   2551  CE1 PHE 1 168     -38.320 -32.335 -79.601  1.00  0.00           C  
ATOM   2552  CE2 PHE 1 168     -36.832 -30.528 -79.022  1.00  0.00           C  
ATOM   2553  CZ  PHE 1 168     -38.112 -30.984 -79.331  1.00  0.00           C  
ATOM   2554  H   PHE 1 168     -34.284 -31.865 -81.314  1.00  0.00           H  
ATOM   2555  HA  PHE 1 168     -33.143 -34.488 -80.423  1.00  0.00           H  
ATOM   2556  HB2 PHE 1 168     -35.137 -34.729 -78.945  1.00  0.00           H  
ATOM   2557  HB3 PHE 1 168     -34.082 -33.413 -78.491  1.00  0.00           H  
ATOM   2558  HD1 PHE 1 168     -37.436 -34.281 -79.768  1.00  0.00           H  
ATOM   2559  HD2 PHE 1 168     -34.767 -31.047 -78.747  1.00  0.00           H  
ATOM   2560  HE1 PHE 1 168     -39.317 -32.695 -79.840  1.00  0.00           H  
ATOM   2561  HE2 PHE 1 168     -36.671 -29.476 -78.799  1.00  0.00           H  
ATOM   2562  HZ  PHE 1 168     -38.946 -30.289 -79.355  1.00  0.00           H  
ATOM   2563  N   ASN 1 169     -34.226 -34.563 -82.945  1.00  0.00           N  
ATOM   2564  CA  ASN 1 169     -34.636 -35.424 -84.063  1.00  0.00           C  
ATOM   2565  C   ASN 1 169     -33.432 -36.307 -84.445  1.00  0.00           C  
ATOM   2566  O   ASN 1 169     -32.530 -36.558 -83.636  1.00  0.00           O  
ATOM   2567  CB  ASN 1 169     -35.210 -34.569 -85.181  1.00  0.00           C  
ATOM   2568  CG  ASN 1 169     -36.694 -34.283 -85.101  1.00  0.00           C  
ATOM   2569  OD1 ASN 1 169     -37.309 -33.922 -86.107  1.00  0.00           O  
ATOM   2570  ND2 ASN 1 169     -37.323 -34.380 -83.896  1.00  0.00           N  
ATOM   2571  H   ASN 1 169     -33.440 -33.929 -83.100  1.00  0.00           H  
ATOM   2572  HA  ASN 1 169     -35.388 -36.140 -83.710  1.00  0.00           H  
ATOM   2573  HB2 ASN 1 169     -35.075 -35.048 -86.152  1.00  0.00           H  
ATOM   2574  HB3 ASN 1 169     -34.695 -33.609 -85.248  1.00  0.00           H  
ATOM   2575 HD21 ASN 1 169     -38.303 -34.134 -83.837  1.00  0.00           H  
ATOM   2576 HD22 ASN 1 169     -36.875 -34.697 -83.033  1.00  0.00           H  
ATOM   2577  N   GLY 1 170     -33.488 -36.946 -85.665  1.00  0.00           N  
ATOM   2578  CA  GLY 1 170     -32.401 -37.768 -86.167  1.00  0.00           C  
ATOM   2579  C   GLY 1 170     -32.416 -39.195 -85.640  1.00  0.00           C  
ATOM   2580  O   GLY 1 170     -32.102 -40.148 -86.347  1.00  0.00           O  
ATOM   2581  H   GLY 1 170     -34.299 -36.865 -86.279  1.00  0.00           H  
ATOM   2582  HA2 GLY 1 170     -32.491 -37.797 -87.257  1.00  0.00           H  
ATOM   2583  HA3 GLY 1 170     -31.446 -37.308 -85.896  1.00  0.00           H  
ATOM   2584  N   GLY 1 171     -32.620 -39.329 -84.286  1.00  0.00           N  
ATOM   2585  CA  GLY 1 171     -32.470 -40.615 -83.641  1.00  0.00           C  
ATOM   2586  C   GLY 1 171     -33.497 -41.644 -84.114  1.00  0.00           C  
ATOM   2587  O   GLY 1 171     -34.716 -41.478 -84.043  1.00  0.00           O  
ATOM   2588  H   GLY 1 171     -32.783 -38.495 -83.723  1.00  0.00           H  
ATOM   2589  HA2 GLY 1 171     -31.448 -40.970 -83.811  1.00  0.00           H  
ATOM   2590  HA3 GLY 1 171     -32.608 -40.468 -82.567  1.00  0.00           H  
ATOM   2591  N   SER 1 172     -32.935 -42.771 -84.684  1.00  0.00           N  
ATOM   2592  CA  SER 1 172     -33.713 -43.945 -85.117  1.00  0.00           C  
ATOM   2593  C   SER 1 172     -32.703 -45.056 -85.398  1.00  0.00           C  
ATOM   2594  O   SER 1 172     -32.340 -45.807 -84.488  1.00  0.00           O  
ATOM   2595  CB  SER 1 172     -34.657 -43.645 -86.273  1.00  0.00           C  
ATOM   2596  OG  SER 1 172     -35.871 -43.086 -85.773  1.00  0.00           O  
ATOM   2597  H   SER 1 172     -31.923 -42.789 -84.817  1.00  0.00           H  
ATOM   2598  HA  SER 1 172     -34.307 -44.259 -84.248  1.00  0.00           H  
ATOM   2599  HB2 SER 1 172     -34.921 -44.552 -86.823  1.00  0.00           H  
ATOM   2600  HB3 SER 1 172     -34.229 -42.921 -86.969  1.00  0.00           H  
ATOM   2601  HG  SER 1 172     -35.601 -42.395 -85.117  1.00  0.00           H  
ATOM   2602  N   GLY 1 173     -32.073 -45.002 -86.628  1.00  0.00           N  
ATOM   2603  CA  GLY 1 173     -30.752 -45.573 -86.769  1.00  0.00           C  
ATOM   2604  C   GLY 1 173     -30.650 -46.882 -87.545  1.00  0.00           C  
ATOM   2605  O   GLY 1 173     -31.367 -47.117 -88.512  1.00  0.00           O  
ATOM   2606  H   GLY 1 173     -32.483 -44.550 -87.455  1.00  0.00           H  
ATOM   2607  HA2 GLY 1 173     -30.148 -44.830 -87.299  1.00  0.00           H  
ATOM   2608  HA3 GLY 1 173     -30.339 -45.723 -85.772  1.00  0.00           H  
ATOM   2609  N   MET 1 174     -29.633 -47.712 -87.093  1.00  0.00           N  
ATOM   2610  CA  MET 1 174     -29.192 -48.941 -87.756  1.00  0.00           C  
ATOM   2611  C   MET 1 174     -28.328 -48.609 -88.997  1.00  0.00           C  
ATOM   2612  O   MET 1 174     -28.751 -48.752 -90.149  1.00  0.00           O  
ATOM   2613  CB  MET 1 174     -30.324 -49.984 -87.922  1.00  0.00           C  
ATOM   2614  CG  MET 1 174     -31.061 -50.055 -89.263  1.00  0.00           C  
ATOM   2615  SD  MET 1 174     -32.644 -50.976 -89.122  1.00  0.00           S  
ATOM   2616  CE  MET 1 174     -33.674 -49.646 -88.443  1.00  0.00           C  
ATOM   2617  H   MET 1 174     -29.111 -47.486 -86.210  1.00  0.00           H  
ATOM   2618  HA  MET 1 174     -28.510 -49.393 -87.025  1.00  0.00           H  
ATOM   2619  HB2 MET 1 174     -31.033 -49.845 -87.095  1.00  0.00           H  
ATOM   2620  HB3 MET 1 174     -29.875 -50.975 -87.759  1.00  0.00           H  
ATOM   2621  HG2 MET 1 174     -30.449 -50.613 -89.980  1.00  0.00           H  
ATOM   2622  HG3 MET 1 174     -31.270 -49.083 -89.710  1.00  0.00           H  
ATOM   2623  HE1 MET 1 174     -34.692 -50.019 -88.309  1.00  0.00           H  
ATOM   2624  HE2 MET 1 174     -33.706 -48.799 -89.133  1.00  0.00           H  
ATOM   2625  HE3 MET 1 174     -33.298 -49.317 -87.471  1.00  0.00           H  
ATOM   2626  N   GLY 1 175     -27.043 -48.134 -88.831  1.00  0.00           N  
ATOM   2627  CA  GLY 1 175     -26.300 -47.958 -87.585  1.00  0.00           C  
ATOM   2628  C   GLY 1 175     -24.828 -47.548 -87.796  1.00  0.00           C  
ATOM   2629  O   GLY 1 175     -24.406 -47.185 -88.902  1.00  0.00           O  
ATOM   2630  H   GLY 1 175     -26.566 -47.846 -89.682  1.00  0.00           H  
ATOM   2631  HA2 GLY 1 175     -26.783 -47.156 -87.039  1.00  0.00           H  
ATOM   2632  HA3 GLY 1 175     -26.354 -48.891 -87.019  1.00  0.00           H  
ATOM   2633  N   PRO 1 176     -23.995 -47.566 -86.687  1.00  0.00           N  
ATOM   2634  CA  PRO 1 176     -22.640 -46.960 -86.646  1.00  0.00           C  
ATOM   2635  C   PRO 1 176     -21.525 -47.421 -87.612  1.00  0.00           C  
ATOM   2636  O   PRO 1 176     -20.342 -47.511 -87.283  1.00  0.00           O  
ATOM   2637  CB  PRO 1 176     -22.169 -47.203 -85.203  1.00  0.00           C  
ATOM   2638  CG  PRO 1 176     -23.457 -47.352 -84.420  1.00  0.00           C  
ATOM   2639  CD  PRO 1 176     -24.362 -48.094 -85.379  1.00  0.00           C  
ATOM   2640  HA  PRO 1 176     -22.786 -45.887 -86.824  1.00  0.00           H  
ATOM   2641  HB2 PRO 1 176     -21.589 -48.131 -85.121  1.00  0.00           H  
ATOM   2642  HB3 PRO 1 176     -21.544 -46.386 -84.828  1.00  0.00           H  
ATOM   2643  HG2 PRO 1 176     -23.870 -46.359 -84.211  1.00  0.00           H  
ATOM   2644  HG3 PRO 1 176     -23.317 -47.891 -83.480  1.00  0.00           H  
ATOM   2645  HD2 PRO 1 176     -25.417 -47.948 -85.149  1.00  0.00           H  
ATOM   2646  HD3 PRO 1 176     -24.145 -49.168 -85.387  1.00  0.00           H  
ATOM   2647  N   GLY 1 177     -21.910 -47.546 -88.928  1.00  0.00           N  
ATOM   2648  CA  GLY 1 177     -20.949 -47.789 -89.986  1.00  0.00           C  
ATOM   2649  C   GLY 1 177     -20.220 -46.522 -90.456  1.00  0.00           C  
ATOM   2650  O   GLY 1 177     -19.236 -46.595 -91.192  1.00  0.00           O  
ATOM   2651  H   GLY 1 177     -22.911 -47.464 -89.144  1.00  0.00           H  
ATOM   2652  HA2 GLY 1 177     -20.201 -48.507 -89.638  1.00  0.00           H  
ATOM   2653  HA3 GLY 1 177     -21.496 -48.211 -90.831  1.00  0.00           H  
ATOM   2654  N   ALA 1 178     -20.842 -45.345 -90.083  1.00  0.00           N  
ATOM   2655  CA  ALA 1 178     -20.392 -43.998 -90.435  1.00  0.00           C  
ATOM   2656  CB  ALA 1 178     -18.934 -43.766 -90.052  1.00  0.00           C  
ATOM   2657  C   ALA 1 178     -20.728 -43.740 -91.909  1.00  0.00           C  
ATOM   2658  O   ALA 1 178     -21.623 -44.356 -92.494  1.00  0.00           O  
ATOM   2659  H   ALA 1 178     -21.681 -45.426 -89.518  1.00  0.00           H  
ATOM   2660  HA  ALA 1 178     -21.017 -43.314 -89.850  1.00  0.00           H  
ATOM   2661  HB1 ALA 1 178     -18.244 -44.275 -90.733  1.00  0.00           H  
ATOM   2662  HB2 ALA 1 178     -18.744 -44.129 -89.037  1.00  0.00           H  
ATOM   2663  HB3 ALA 1 178     -18.689 -42.699 -90.071  1.00  0.00           H  
ATOM   2664  N   THR 1 179     -20.021 -42.735 -92.537  1.00  0.00           N  
ATOM   2665  CA  THR 1 179     -20.228 -42.464 -93.963  1.00  0.00           C  
ATOM   2666  C   THR 1 179     -19.847 -43.749 -94.722  1.00  0.00           C  
ATOM   2667  O   THR 1 179     -18.967 -44.513 -94.319  1.00  0.00           O  
ATOM   2668  CB  THR 1 179     -19.338 -41.304 -94.449  1.00  0.00           C  
ATOM   2669  OG1 THR 1 179     -19.240 -40.314 -93.415  1.00  0.00           O  
ATOM   2670  CG2 THR 1 179     -19.892 -40.647 -95.711  1.00  0.00           C  
ATOM   2671  H   THR 1 179     -19.361 -42.134 -92.049  1.00  0.00           H  
ATOM   2672  HA  THR 1 179     -21.294 -42.242 -94.100  1.00  0.00           H  
ATOM   2673  HB  THR 1 179     -18.318 -41.658 -94.644  1.00  0.00           H  
ATOM   2674 HG21 THR 1 179     -20.897 -40.250 -95.534  1.00  0.00           H  
ATOM   2675 HG22 THR 1 179     -19.932 -41.347 -96.550  1.00  0.00           H  
ATOM   2676 HG23 THR 1 179     -19.266 -39.797 -96.006  1.00  0.00           H  
ATOM   2677  HG1 THR 1 179     -18.866 -39.503 -93.807  1.00  0.00           H  
ATOM   2678  N   ARG 1 180     -20.572 -44.005 -95.873  1.00  0.00           N  
ATOM   2679  CA  ARG 1 180     -20.349 -45.179 -96.737  1.00  0.00           C  
ATOM   2680  C   ARG 1 180     -20.986 -46.443 -96.129  1.00  0.00           C  
ATOM   2681  O   ARG 1 180     -21.694 -47.196 -96.798  1.00  0.00           O  
ATOM   2682  CB  ARG 1 180     -18.863 -45.408 -97.066  1.00  0.00           C  
ATOM   2683  CG  ARG 1 180     -18.605 -46.496 -98.118  1.00  0.00           C  
ATOM   2684  CD  ARG 1 180     -17.262 -47.186 -97.866  1.00  0.00           C  
ATOM   2685  NE  ARG 1 180     -17.304 -47.963 -96.617  1.00  0.00           N  
ATOM   2686  CZ  ARG 1 180     -16.249 -48.514 -95.987  1.00  0.00           C  
ATOM   2687  NH1 ARG 1 180     -16.484 -49.225 -94.866  1.00  0.00           N  
ATOM   2688  NH2 ARG 1 180     -14.995 -48.388 -96.460  1.00  0.00           N1+
ATOM   2689  H   ARG 1 180     -21.327 -43.372 -96.126  1.00  0.00           H  
ATOM   2690  HA  ARG 1 180     -20.892 -44.958 -97.665  1.00  0.00           H  
ATOM   2691  HB2 ARG 1 180     -18.415 -44.468 -97.414  1.00  0.00           H  
ATOM   2692  HB3 ARG 1 180     -18.319 -45.680 -96.157  1.00  0.00           H  
ATOM   2693  HG2 ARG 1 180     -18.606 -46.039 -99.115  1.00  0.00           H  
ATOM   2694  HG3 ARG 1 180     -19.393 -47.255 -98.109  1.00  0.00           H  
ATOM   2695  HD2 ARG 1 180     -16.464 -46.439 -97.795  1.00  0.00           H  
ATOM   2696  HD3 ARG 1 180     -17.049 -47.880 -98.685  1.00  0.00           H  
ATOM   2697  HE  ARG 1 180     -18.194 -48.110 -96.135  1.00  0.00           H  
ATOM   2698 HH11 ARG 1 180     -17.449 -49.207 -94.476  1.00  0.00           H  
ATOM   2699 HH12 ARG 1 180     -15.752 -49.755 -94.405  1.00  0.00           H  
ATOM   2700 HH21 ARG 1 180     -14.800 -47.950 -97.349  1.00  0.00           H  
ATOM   2701 HH22 ARG 1 180     -14.197 -48.658 -95.853  1.00  0.00           H  
ATOM   2702  N   GLY 1 181     -20.610 -46.736 -94.837  1.00  0.00           N  
ATOM   2703  CA  GLY 1 181     -21.100 -47.891 -94.107  1.00  0.00           C  
ATOM   2704  C   GLY 1 181     -20.029 -48.941 -93.852  1.00  0.00           C  
ATOM   2705  O   GLY 1 181     -18.888 -48.883 -94.322  1.00  0.00           O  
ATOM   2706  H   GLY 1 181     -19.967 -46.102 -94.355  1.00  0.00           H  
ATOM   2707  HA2 GLY 1 181     -21.445 -47.518 -93.142  1.00  0.00           H  
ATOM   2708  HA3 GLY 1 181     -21.930 -48.359 -94.644  1.00  0.00           H  
ATOM   2709  N   CYS 1 182     -20.457 -49.993 -93.046  1.00  0.00           N  
ATOM   2710  CA  CYS 1 182     -19.513 -51.040 -92.655  1.00  0.00           C  
ATOM   2711  C   CYS 1 182     -20.214 -52.346 -92.245  1.00  0.00           C  
ATOM   2712  O   CYS 1 182     -21.086 -52.400 -91.382  1.00  0.00           O  
ATOM   2713  CB  CYS 1 182     -18.625 -50.572 -91.489  1.00  0.00           C  
ATOM   2714  SG  CYS 1 182     -17.173 -51.646 -91.219  1.00  0.00           S  
ATOM   2715  H   CYS 1 182     -21.433 -50.036 -92.731  1.00  0.00           H  
ATOM   2716  HA  CYS 1 182     -18.881 -51.231 -93.532  1.00  0.00           H  
ATOM   2717  HB2 CYS 1 182     -19.193 -50.523 -90.554  1.00  0.00           H  
ATOM   2718  HB3 CYS 1 182     -18.244 -49.565 -91.688  1.00  0.00           H  
ATOM   2719  HG  CYS 1 182     -17.840 -52.672 -90.647  1.00  0.00           H  
ATOM   2720  N   GLY 1 183     -19.659 -53.456 -92.866  1.00  0.00           N  
ATOM   2721  CA  GLY 1 183     -19.885 -54.811 -92.393  1.00  0.00           C  
ATOM   2722  C   GLY 1 183     -18.831 -55.066 -91.312  1.00  0.00           C  
ATOM   2723  O   GLY 1 183     -18.757 -54.360 -90.306  1.00  0.00           O  
ATOM   2724  H   GLY 1 183     -19.054 -53.333 -93.671  1.00  0.00           H  
ATOM   2725  HA2 GLY 1 183     -20.881 -54.912 -91.953  1.00  0.00           H  
ATOM   2726  HA3 GLY 1 183     -19.772 -55.495 -93.238  1.00  0.00           H  
ATOM   2727  N   ALA 1 184     -17.922 -56.062 -91.593  1.00  0.00           N  
ATOM   2728  CA  ALA 1 184     -16.700 -56.271 -90.814  1.00  0.00           C  
ATOM   2729  C   ALA 1 184     -15.945 -57.443 -91.461  1.00  0.00           C  
ATOM   2730  O   ALA 1 184     -16.468 -58.175 -92.300  1.00  0.00           O  
ATOM   2731  CB  ALA 1 184     -16.967 -56.611 -89.352  1.00  0.00           C  
ATOM   2732  H   ALA 1 184     -18.072 -56.711 -92.366  1.00  0.00           H  
ATOM   2733  HA  ALA 1 184     -16.093 -55.363 -90.891  1.00  0.00           H  
ATOM   2734  HB1 ALA 1 184     -17.564 -57.524 -89.283  1.00  0.00           H  
ATOM   2735  HB2 ALA 1 184     -17.498 -55.811 -88.830  1.00  0.00           H  
ATOM   2736  HB3 ALA 1 184     -16.037 -56.785 -88.799  1.00  0.00           H  
ATOM   2737  N   SER 1 185     -14.677 -57.656 -90.947  1.00  0.00           N  
ATOM   2738  CA  SER 1 185     -13.844 -58.817 -91.343  1.00  0.00           C  
ATOM   2739  C   SER 1 185     -13.880 -59.935 -90.282  1.00  0.00           C  
ATOM   2740  O   SER 1 185     -13.003 -60.790 -90.201  1.00  0.00           O  
ATOM   2741  CB  SER 1 185     -12.396 -58.379 -91.571  1.00  0.00           C  
ATOM   2742  OG  SER 1 185     -12.323 -57.307 -92.513  1.00  0.00           O  
ATOM   2743  H   SER 1 185     -14.297 -57.020 -90.249  1.00  0.00           H  
ATOM   2744  HA  SER 1 185     -14.253 -59.227 -92.273  1.00  0.00           H  
ATOM   2745  HB2 SER 1 185     -11.785 -59.203 -91.950  1.00  0.00           H  
ATOM   2746  HB3 SER 1 185     -11.943 -58.029 -90.636  1.00  0.00           H  
ATOM   2747  HG  SER 1 185     -13.144 -56.784 -92.434  1.00  0.00           H  
ATOM   2748  N   GLN 1 186     -14.993 -59.905 -89.464  1.00  0.00           N  
ATOM   2749  CA  GLN 1 186     -15.372 -60.918 -88.488  1.00  0.00           C  
ATOM   2750  C   GLN 1 186     -14.265 -61.652 -87.700  1.00  0.00           C  
ATOM   2751  O   GLN 1 186     -14.301 -62.882 -87.552  1.00  0.00           O  
ATOM   2752  CB  GLN 1 186     -16.477 -61.842 -89.023  1.00  0.00           C  
ATOM   2753  CG  GLN 1 186     -16.134 -62.690 -90.248  1.00  0.00           C  
ATOM   2754  CD  GLN 1 186     -15.962 -61.936 -91.542  1.00  0.00           C  
ATOM   2755  OE1 GLN 1 186     -14.980 -62.059 -92.268  1.00  0.00           O  
ATOM   2756  NE2 GLN 1 186     -16.998 -61.108 -91.862  1.00  0.00           N  
ATOM   2757  H   GLN 1 186     -15.635 -59.132 -89.578  1.00  0.00           H  
ATOM   2758  HA  GLN 1 186     -15.864 -60.322 -87.704  1.00  0.00           H  
ATOM   2759  HB2 GLN 1 186     -16.784 -62.521 -88.218  1.00  0.00           H  
ATOM   2760  HB3 GLN 1 186     -17.361 -61.231 -89.242  1.00  0.00           H  
ATOM   2761  HG2 GLN 1 186     -16.966 -63.378 -90.419  1.00  0.00           H  
ATOM   2762  HG3 GLN 1 186     -15.237 -63.286 -90.067  1.00  0.00           H  
ATOM   2763 HE21 GLN 1 186     -16.896 -60.481 -92.654  1.00  0.00           H  
ATOM   2764 HE22 GLN 1 186     -17.862 -61.073 -91.339  1.00  0.00           H  
ATOM   2765  N   PRO 1 187     -13.301 -60.891 -87.061  1.00  0.00           N  
ATOM   2766  CA  PRO 1 187     -12.247 -61.540 -86.295  1.00  0.00           C  
ATOM   2767  C   PRO 1 187     -12.521 -61.545 -84.779  1.00  0.00           C  
ATOM   2768  O   PRO 1 187     -13.362 -60.809 -84.253  1.00  0.00           O  
ATOM   2769  CB  PRO 1 187     -11.044 -60.654 -86.594  1.00  0.00           C  
ATOM   2770  CG  PRO 1 187     -11.653 -59.253 -86.568  1.00  0.00           C  
ATOM   2771  CD  PRO 1 187     -13.090 -59.446 -87.065  1.00  0.00           C  
ATOM   2772  HA  PRO 1 187     -12.104 -62.566 -86.618  1.00  0.00           H  
ATOM   2773  HB2 PRO 1 187     -10.219 -60.757 -85.885  1.00  0.00           H  
ATOM   2774  HB3 PRO 1 187     -10.661 -60.867 -87.599  1.00  0.00           H  
ATOM   2775  HG2 PRO 1 187     -11.094 -58.547 -87.189  1.00  0.00           H  
ATOM   2776  HG3 PRO 1 187     -11.644 -58.868 -85.546  1.00  0.00           H  
ATOM   2777  HD2 PRO 1 187     -13.197 -59.016 -88.055  1.00  0.00           H  
ATOM   2778  HD3 PRO 1 187     -13.820 -58.976 -86.399  1.00  0.00           H  
ATOM   2779  N   ARG 1 188     -11.635 -62.339 -84.068  1.00  0.00           N  
ATOM   2780  CA  ARG 1 188     -11.438 -62.137 -82.634  1.00  0.00           C  
ATOM   2781  C   ARG 1 188     -10.085 -61.423 -82.434  1.00  0.00           C  
ATOM   2782  O   ARG 1 188      -9.257 -61.314 -83.341  1.00  0.00           O  
ATOM   2783  CB  ARG 1 188     -11.644 -63.410 -81.809  1.00  0.00           C  
ATOM   2784  CG  ARG 1 188     -10.478 -64.408 -81.753  1.00  0.00           C  
ATOM   2785  CD  ARG 1 188     -10.180 -64.774 -80.299  1.00  0.00           C  
ATOM   2786  NE  ARG 1 188      -9.236 -65.889 -80.145  1.00  0.00           N  
ATOM   2787  CZ  ARG 1 188      -7.890 -65.747 -80.101  1.00  0.00           C  
ATOM   2788  NH1 ARG 1 188      -7.135 -66.748 -79.599  1.00  0.00           N  
ATOM   2789  NH2 ARG 1 188      -7.261 -64.650 -80.523  1.00  0.00           N1+
ATOM   2790  H   ARG 1 188     -11.068 -63.027 -84.573  1.00  0.00           H  
ATOM   2791  HA  ARG 1 188     -12.200 -61.424 -82.312  1.00  0.00           H  
ATOM   2792  HB2 ARG 1 188     -11.900 -63.104 -80.787  1.00  0.00           H  
ATOM   2793  HB3 ARG 1 188     -12.533 -63.936 -82.182  1.00  0.00           H  
ATOM   2794  HG2 ARG 1 188      -9.579 -64.027 -82.243  1.00  0.00           H  
ATOM   2795  HG3 ARG 1 188     -10.765 -65.317 -82.295  1.00  0.00           H  
ATOM   2796  HD2 ARG 1 188     -11.102 -65.090 -79.797  1.00  0.00           H  
ATOM   2797  HD3 ARG 1 188      -9.800 -63.912 -79.738  1.00  0.00           H  
ATOM   2798  HE  ARG 1 188      -9.612 -66.778 -79.838  1.00  0.00           H  
ATOM   2799 HH11 ARG 1 188      -7.535 -67.604 -79.233  1.00  0.00           H  
ATOM   2800 HH12 ARG 1 188      -6.130 -66.631 -79.549  1.00  0.00           H  
ATOM   2801 HH21 ARG 1 188      -7.715 -63.823 -80.943  1.00  0.00           H  
ATOM   2802 HH22 ARG 1 188      -6.250 -64.467 -80.388  1.00  0.00           H  
ATOM   2803  N   VAL 1 189      -9.878 -60.929 -81.155  1.00  0.00           N  
ATOM   2804  CA  VAL 1 189      -8.602 -60.315 -80.744  1.00  0.00           C  
ATOM   2805  C   VAL 1 189      -7.416 -61.321 -80.881  1.00  0.00           C  
ATOM   2806  O   VAL 1 189      -7.582 -62.463 -81.319  1.00  0.00           O  
ATOM   2807  CB  VAL 1 189      -8.664 -59.665 -79.337  1.00  0.00           C  
ATOM   2808  CG1 VAL 1 189      -9.600 -58.453 -79.306  1.00  0.00           C  
ATOM   2809  CG2 VAL 1 189      -9.002 -60.663 -78.227  1.00  0.00           C  
ATOM   2810  H   VAL 1 189     -10.704 -60.938 -80.494  1.00  0.00           H  
ATOM   2811  HA  VAL 1 189      -8.393 -59.528 -81.484  1.00  0.00           H  
ATOM   2812  HB  VAL 1 189      -7.676 -59.262 -79.091  1.00  0.00           H  
ATOM   2813 HG11 VAL 1 189     -10.638 -58.719 -79.505  1.00  0.00           H  
ATOM   2814 HG12 VAL 1 189      -9.295 -57.712 -80.054  1.00  0.00           H  
ATOM   2815 HG13 VAL 1 189      -9.566 -57.965 -78.325  1.00  0.00           H  
ATOM   2816 HG21 VAL 1 189     -10.002 -61.088 -78.338  1.00  0.00           H  
ATOM   2817 HG22 VAL 1 189      -8.960 -60.174 -77.247  1.00  0.00           H  
ATOM   2818 HG23 VAL 1 189      -8.285 -61.491 -78.211  1.00  0.00           H  
ATOM   2819  N   SER 1 190      -6.159 -60.833 -80.538  1.00  0.00           N  
ATOM   2820  CA  SER 1 190      -4.892 -61.470 -80.923  1.00  0.00           C  
ATOM   2821  C   SER 1 190      -4.519 -62.687 -80.046  1.00  0.00           C  
ATOM   2822  O   SER 1 190      -5.085 -63.775 -80.177  1.00  0.00           O  
ATOM   2823  CB  SER 1 190      -3.761 -60.422 -80.998  1.00  0.00           C  
ATOM   2824  OG  SER 1 190      -3.385 -59.987 -79.677  1.00  0.00           O  
ATOM   2825  H   SER 1 190      -6.081 -59.973 -80.002  1.00  0.00           H  
ATOM   2826  HA  SER 1 190      -5.042 -61.861 -81.936  1.00  0.00           H  
ATOM   2827  HB2 SER 1 190      -4.073 -59.547 -81.579  1.00  0.00           H  
ATOM   2828  HB3 SER 1 190      -2.867 -60.853 -81.462  1.00  0.00           H  
ATOM   2829  HG  SER 1 190      -3.380 -59.009 -79.677  1.00  0.00           H  
ATOM   2830  N   ARG 1 191      -3.588 -62.448 -79.062  1.00  0.00           N  
ATOM   2831  CA  ARG 1 191      -3.034 -63.445 -78.147  1.00  0.00           C  
ATOM   2832  C   ARG 1 191      -1.660 -63.022 -77.604  1.00  0.00           C  
ATOM   2833  O   ARG 1 191      -1.176 -63.563 -76.612  1.00  0.00           O  
ATOM   2834  CB  ARG 1 191      -2.920 -64.886 -78.682  1.00  0.00           C  
ATOM   2835  CG  ARG 1 191      -2.126 -65.031 -79.986  1.00  0.00           C  
ATOM   2836  CD  ARG 1 191      -2.182 -66.471 -80.486  1.00  0.00           C  
ATOM   2837  NE  ARG 1 191      -1.512 -66.606 -81.782  1.00  0.00           N  
ATOM   2838  CZ  ARG 1 191      -0.922 -67.732 -82.238  1.00  0.00           C  
ATOM   2839  NH1 ARG 1 191      -0.928 -68.895 -81.551  1.00  0.00           N  
ATOM   2840  NH2 ARG 1 191      -0.281 -67.679 -83.419  1.00  0.00           N1+
ATOM   2841  H   ARG 1 191      -3.336 -61.455 -78.934  1.00  0.00           H  
ATOM   2842  HA  ARG 1 191      -3.712 -63.449 -77.284  1.00  0.00           H  
ATOM   2843  HB2 ARG 1 191      -2.443 -65.515 -77.918  1.00  0.00           H  
ATOM   2844  HB3 ARG 1 191      -3.923 -65.308 -78.812  1.00  0.00           H  
ATOM   2845  HG2 ARG 1 191      -1.081 -64.745 -79.826  1.00  0.00           H  
ATOM   2846  HG3 ARG 1 191      -2.512 -64.367 -80.764  1.00  0.00           H  
ATOM   2847  HD2 ARG 1 191      -3.221 -66.794 -80.616  1.00  0.00           H  
ATOM   2848  HD3 ARG 1 191      -1.690 -67.117 -79.752  1.00  0.00           H  
ATOM   2849  HE  ARG 1 191      -1.395 -65.792 -82.410  1.00  0.00           H  
ATOM   2850 HH11 ARG 1 191      -0.422 -69.706 -81.890  1.00  0.00           H  
ATOM   2851 HH12 ARG 1 191      -1.441 -68.991 -80.685  1.00  0.00           H  
ATOM   2852 HH21 ARG 1 191      -0.209 -66.771 -83.883  1.00  0.00           H  
ATOM   2853 HH22 ARG 1 191       0.214 -68.467 -83.811  1.00  0.00           H  
ATOM   2854  N   PHE 1 192      -0.972 -62.118 -78.391  1.00  0.00           N  
ATOM   2855  CA  PHE 1 192       0.371 -61.623 -78.070  1.00  0.00           C  
ATOM   2856  C   PHE 1 192       1.359 -62.762 -78.353  1.00  0.00           C  
ATOM   2857  O   PHE 1 192       1.921 -63.399 -77.459  1.00  0.00           O  
ATOM   2858  CB  PHE 1 192       0.558 -61.098 -76.629  1.00  0.00           C  
ATOM   2859  CG  PHE 1 192      -0.456 -60.071 -76.191  1.00  0.00           C  
ATOM   2860  CD1 PHE 1 192      -0.348 -58.737 -76.593  1.00  0.00           C  
ATOM   2861  CD2 PHE 1 192      -1.519 -60.441 -75.355  1.00  0.00           C  
ATOM   2862  CE1 PHE 1 192      -1.298 -57.799 -76.184  1.00  0.00           C  
ATOM   2863  CE2 PHE 1 192      -2.473 -59.507 -74.954  1.00  0.00           C  
ATOM   2864  CZ  PHE 1 192      -2.366 -58.185 -75.375  1.00  0.00           C  
ATOM   2865  H   PHE 1 192      -1.419 -61.775 -79.234  1.00  0.00           H  
ATOM   2866  HA  PHE 1 192       0.570 -60.810 -78.779  1.00  0.00           H  
ATOM   2867  HB2 PHE 1 192       0.563 -61.920 -75.903  1.00  0.00           H  
ATOM   2868  HB3 PHE 1 192       1.561 -60.655 -76.541  1.00  0.00           H  
ATOM   2869  HD1 PHE 1 192       0.493 -58.419 -77.208  1.00  0.00           H  
ATOM   2870  HD2 PHE 1 192      -1.607 -61.469 -75.010  1.00  0.00           H  
ATOM   2871  HE1 PHE 1 192      -1.202 -56.760 -76.487  1.00  0.00           H  
ATOM   2872  HE2 PHE 1 192      -3.291 -59.811 -74.309  1.00  0.00           H  
ATOM   2873  HZ  PHE 1 192      -3.106 -57.452 -75.068  1.00  0.00           H  
ATOM   2874  N   TYR 1 193       1.601 -63.042 -79.690  1.00  0.00           N  
ATOM   2875  CA  TYR 1 193       2.461 -64.178 -80.050  1.00  0.00           C  
ATOM   2876  C   TYR 1 193       3.891 -63.621 -80.118  1.00  0.00           C  
ATOM   2877  O   TYR 1 193       4.503 -63.391 -81.158  1.00  0.00           O  
ATOM   2878  CB  TYR 1 193       1.993 -64.852 -81.340  1.00  0.00           C  
ATOM   2879  CG  TYR 1 193       2.489 -66.275 -81.459  1.00  0.00           C  
ATOM   2880  CD1 TYR 1 193       3.436 -66.615 -82.432  1.00  0.00           C  
ATOM   2881  CD2 TYR 1 193       2.017 -67.274 -80.589  1.00  0.00           C  
ATOM   2882  CE1 TYR 1 193       3.898 -67.928 -82.536  1.00  0.00           C  
ATOM   2883  CE2 TYR 1 193       2.482 -68.587 -80.689  1.00  0.00           C  
ATOM   2884  CZ  TYR 1 193       3.422 -68.901 -81.664  1.00  0.00           C  
ATOM   2885  OH  TYR 1 193       3.911 -70.166 -81.800  1.00  0.00           O  
ATOM   2886  H   TYR 1 193       1.244 -62.450 -80.440  1.00  0.00           H  
ATOM   2887  HA  TYR 1 193       2.427 -64.903 -79.227  1.00  0.00           H  
ATOM   2888  HB2 TYR 1 193       0.897 -64.885 -81.365  1.00  0.00           H  
ATOM   2889  HB3 TYR 1 193       2.292 -64.276 -82.222  1.00  0.00           H  
ATOM   2890  HD1 TYR 1 193       3.831 -65.859 -83.107  1.00  0.00           H  
ATOM   2891  HD2 TYR 1 193       1.282 -67.031 -79.824  1.00  0.00           H  
ATOM   2892  HE1 TYR 1 193       4.639 -68.187 -83.287  1.00  0.00           H  
ATOM   2893  HE2 TYR 1 193       2.109 -69.340 -80.000  1.00  0.00           H  
ATOM   2894  HH  TYR 1 193       3.601 -70.716 -81.061  1.00  0.00           H  
ATOM   2895  N   GLY 1 194       4.369 -63.299 -78.856  1.00  0.00           N  
ATOM   2896  CA  GLY 1 194       5.610 -62.593 -78.652  1.00  0.00           C  
ATOM   2897  C   GLY 1 194       5.299 -61.118 -78.874  1.00  0.00           C  
ATOM   2898  O   GLY 1 194       4.420 -60.528 -78.247  1.00  0.00           O  
ATOM   2899  H   GLY 1 194       3.785 -63.518 -78.044  1.00  0.00           H  
ATOM   2900  HA2 GLY 1 194       5.940 -62.742 -77.620  1.00  0.00           H  
ATOM   2901  HA3 GLY 1 194       6.370 -62.964 -79.346  1.00  0.00           H  
ATOM   2902  N   ILE 1 195       6.044 -60.550 -79.892  1.00  0.00           N  
ATOM   2903  CA  ILE 1 195       5.785 -59.183 -80.347  1.00  0.00           C  
ATOM   2904  C   ILE 1 195       4.721 -59.160 -81.465  1.00  0.00           C  
ATOM   2905  O   ILE 1 195       4.179 -58.115 -81.824  1.00  0.00           O  
ATOM   2906  CB  ILE 1 195       7.108 -58.481 -80.752  1.00  0.00           C  
ATOM   2907  CG1 ILE 1 195       6.923 -56.949 -80.822  1.00  0.00           C  
ATOM   2908  CG2 ILE 1 195       7.697 -59.033 -82.056  1.00  0.00           C  
ATOM   2909  CD1 ILE 1 195       8.239 -56.189 -80.898  1.00  0.00           C  
ATOM   2910  H   ILE 1 195       6.762 -61.092 -80.358  1.00  0.00           H  
ATOM   2911  HA  ILE 1 195       5.343 -58.640 -79.501  1.00  0.00           H  
ATOM   2912  HB  ILE 1 195       7.838 -58.684 -79.956  1.00  0.00           H  
ATOM   2913 HG12 ILE 1 195       6.313 -56.678 -81.690  1.00  0.00           H  
ATOM   2914 HG13 ILE 1 195       6.384 -56.604 -79.932  1.00  0.00           H  
ATOM   2915 HG21 ILE 1 195       7.078 -58.772 -82.921  1.00  0.00           H  
ATOM   2916 HG22 ILE 1 195       7.794 -60.121 -82.019  1.00  0.00           H  
ATOM   2917 HG23 ILE 1 195       8.701 -58.635 -82.235  1.00  0.00           H  
ATOM   2918 HD11 ILE 1 195       8.789 -56.425 -81.811  1.00  0.00           H  
ATOM   2919 HD12 ILE 1 195       8.877 -56.417 -80.037  1.00  0.00           H  
ATOM   2920 HD13 ILE 1 195       8.047 -55.112 -80.902  1.00  0.00           H  
ATOM   2921  N   TYR 1 196       4.516 -60.366 -82.111  1.00  0.00           N  
ATOM   2922  CA  TYR 1 196       3.744 -60.478 -83.345  1.00  0.00           C  
ATOM   2923  C   TYR 1 196       2.262 -60.755 -82.994  1.00  0.00           C  
ATOM   2924  O   TYR 1 196       1.919 -61.694 -82.264  1.00  0.00           O  
ATOM   2925  CB  TYR 1 196       4.226 -61.640 -84.233  1.00  0.00           C  
ATOM   2926  CG  TYR 1 196       5.617 -61.467 -84.800  1.00  0.00           C  
ATOM   2927  CD1 TYR 1 196       5.820 -60.724 -85.972  1.00  0.00           C  
ATOM   2928  CD2 TYR 1 196       6.723 -62.065 -84.177  1.00  0.00           C  
ATOM   2929  CE1 TYR 1 196       7.099 -60.607 -86.523  1.00  0.00           C  
ATOM   2930  CE2 TYR 1 196       8.004 -61.943 -84.722  1.00  0.00           C  
ATOM   2931  CZ  TYR 1 196       8.178 -61.222 -85.901  1.00  0.00           C  
ATOM   2932  OH  TYR 1 196       9.402 -61.103 -86.491  1.00  0.00           O  
ATOM   2933  H   TYR 1 196       4.891 -61.213 -81.690  1.00  0.00           H  
ATOM   2934  HA  TYR 1 196       3.857 -59.538 -83.888  1.00  0.00           H  
ATOM   2935  HB2 TYR 1 196       4.182 -62.588 -83.681  1.00  0.00           H  
ATOM   2936  HB3 TYR 1 196       3.529 -61.773 -85.073  1.00  0.00           H  
ATOM   2937  HD1 TYR 1 196       4.989 -60.235 -86.475  1.00  0.00           H  
ATOM   2938  HD2 TYR 1 196       6.593 -62.641 -83.262  1.00  0.00           H  
ATOM   2939  HE1 TYR 1 196       7.249 -60.038 -87.437  1.00  0.00           H  
ATOM   2940  HE2 TYR 1 196       8.845 -62.415 -84.225  1.00  0.00           H  
ATOM   2941  HH  TYR 1 196      10.058 -61.557 -85.934  1.00  0.00           H  
ATOM   2942  N   PRO 1 197       1.314 -59.930 -83.568  1.00  0.00           N  
ATOM   2943  CA  PRO 1 197      -0.110 -60.185 -83.421  1.00  0.00           C  
ATOM   2944  C   PRO 1 197      -0.560 -61.185 -84.498  1.00  0.00           C  
ATOM   2945  O   PRO 1 197      -0.367 -61.021 -85.701  1.00  0.00           O  
ATOM   2946  CB  PRO 1 197      -0.746 -58.818 -83.651  1.00  0.00           C  
ATOM   2947  CG  PRO 1 197       0.180 -58.156 -84.665  1.00  0.00           C  
ATOM   2948  CD  PRO 1 197       1.556 -58.709 -84.325  1.00  0.00           C  
ATOM   2949  HA  PRO 1 197      -0.335 -60.571 -82.422  1.00  0.00           H  
ATOM   2950  HB2 PRO 1 197      -1.781 -58.865 -84.001  1.00  0.00           H  
ATOM   2951  HB3 PRO 1 197      -0.720 -58.245 -82.718  1.00  0.00           H  
ATOM   2952  HG2 PRO 1 197       0.148 -57.065 -84.610  1.00  0.00           H  
ATOM   2953  HG3 PRO 1 197      -0.101 -58.449 -85.682  1.00  0.00           H  
ATOM   2954  HD2 PRO 1 197       2.117 -58.014 -83.692  1.00  0.00           H  
ATOM   2955  HD3 PRO 1 197       2.143 -58.929 -85.222  1.00  0.00           H  
ATOM   2956  N   THR 1 198      -1.229 -62.289 -84.002  1.00  0.00           N  
ATOM   2957  CA  THR 1 198      -1.902 -63.227 -84.897  1.00  0.00           C  
ATOM   2958  C   THR 1 198      -3.338 -63.309 -84.384  1.00  0.00           C  
ATOM   2959  O   THR 1 198      -3.604 -63.649 -83.232  1.00  0.00           O  
ATOM   2960  CB  THR 1 198      -1.255 -64.624 -84.955  1.00  0.00           C  
ATOM   2961  OG1 THR 1 198      -0.700 -65.025 -83.683  1.00  0.00           O  
ATOM   2962  CG2 THR 1 198      -0.129 -64.678 -85.985  1.00  0.00           C  
ATOM   2963  H   THR 1 198      -1.305 -62.447 -83.001  1.00  0.00           H  
ATOM   2964  HA  THR 1 198      -1.930 -62.809 -85.910  1.00  0.00           H  
ATOM   2965  HB  THR 1 198      -2.006 -65.376 -85.225  1.00  0.00           H  
ATOM   2966 HG21 THR 1 198       0.674 -63.977 -85.729  1.00  0.00           H  
ATOM   2967 HG22 THR 1 198      -0.495 -64.442 -86.988  1.00  0.00           H  
ATOM   2968 HG23 THR 1 198       0.322 -65.676 -86.005  1.00  0.00           H  
ATOM   2969  HG1 THR 1 198       0.002 -64.356 -83.514  1.00  0.00           H  
ATOM   2970  N   LEU 1 199      -4.279 -62.904 -85.309  1.00  0.00           N  
ATOM   2971  CA  LEU 1 199      -5.728 -62.925 -85.068  1.00  0.00           C  
ATOM   2972  C   LEU 1 199      -6.258 -64.172 -85.811  1.00  0.00           C  
ATOM   2973  O   LEU 1 199      -5.499 -64.977 -86.352  1.00  0.00           O  
ATOM   2974  CB  LEU 1 199      -6.386 -61.627 -85.573  1.00  0.00           C  
ATOM   2975  CG  LEU 1 199      -6.187 -60.399 -84.658  1.00  0.00           C  
ATOM   2976  CD1 LEU 1 199      -4.742 -59.901 -84.622  1.00  0.00           C  
ATOM   2977  CD2 LEU 1 199      -7.108 -59.263 -85.115  1.00  0.00           C  
ATOM   2978  H   LEU 1 199      -3.980 -62.614 -86.237  1.00  0.00           H  
ATOM   2979  HA  LEU 1 199      -5.928 -63.072 -84.000  1.00  0.00           H  
ATOM   2980  HB2 LEU 1 199      -6.025 -61.397 -86.585  1.00  0.00           H  
ATOM   2981  HB3 LEU 1 199      -7.467 -61.782 -85.676  1.00  0.00           H  
ATOM   2982  HG  LEU 1 199      -6.482 -60.667 -83.638  1.00  0.00           H  
ATOM   2983 HD11 LEU 1 199      -4.330 -59.799 -85.630  1.00  0.00           H  
ATOM   2984 HD12 LEU 1 199      -4.101 -60.585 -84.060  1.00  0.00           H  
ATOM   2985 HD13 LEU 1 199      -4.672 -58.927 -84.125  1.00  0.00           H  
ATOM   2986 HD21 LEU 1 199      -6.905 -58.979 -86.152  1.00  0.00           H  
ATOM   2987 HD22 LEU 1 199      -6.984 -58.378 -84.483  1.00  0.00           H  
ATOM   2988 HD23 LEU 1 199      -8.159 -59.563 -85.055  1.00  0.00           H  
ATOM   2989  N   VAL 1 200      -7.631 -64.333 -85.802  1.00  0.00           N  
ATOM   2990  CA  VAL 1 200      -8.329 -65.366 -86.575  1.00  0.00           C  
ATOM   2991  C   VAL 1 200      -9.709 -64.783 -86.923  1.00  0.00           C  
ATOM   2992  O   VAL 1 200     -10.321 -64.089 -86.107  1.00  0.00           O  
ATOM   2993  CB  VAL 1 200      -8.494 -66.722 -85.846  1.00  0.00           C  
ATOM   2994  CG1 VAL 1 200      -7.181 -67.504 -85.766  1.00  0.00           C  
ATOM   2995  CG2 VAL 1 200      -9.092 -66.590 -84.443  1.00  0.00           C  
ATOM   2996  H   VAL 1 200      -8.220 -63.712 -85.250  1.00  0.00           H  
ATOM   2997  HA  VAL 1 200      -7.767 -65.514 -87.503  1.00  0.00           H  
ATOM   2998  HB  VAL 1 200      -9.188 -67.333 -86.439  1.00  0.00           H  
ATOM   2999 HG11 VAL 1 200      -6.468 -67.032 -85.084  1.00  0.00           H  
ATOM   3000 HG12 VAL 1 200      -6.716 -67.595 -86.752  1.00  0.00           H  
ATOM   3001 HG13 VAL 1 200      -7.364 -68.519 -85.394  1.00  0.00           H  
ATOM   3002 HG21 VAL 1 200      -8.456 -65.986 -83.786  1.00  0.00           H  
ATOM   3003 HG22 VAL 1 200      -9.208 -67.575 -83.979  1.00  0.00           H  
ATOM   3004 HG23 VAL 1 200     -10.085 -66.132 -84.479  1.00  0.00           H  
ATOM   3005  N   ILE 1 201     -10.156 -65.114 -88.183  1.00  0.00           N  
ATOM   3006  CA  ILE 1 201     -11.388 -64.605 -88.812  1.00  0.00           C  
ATOM   3007  C   ILE 1 201     -12.447 -65.716 -88.768  1.00  0.00           C  
ATOM   3008  O   ILE 1 201     -12.212 -66.852 -89.184  1.00  0.00           O  
ATOM   3009  CB  ILE 1 201     -11.085 -64.181 -90.277  1.00  0.00           C  
ATOM   3010  CG1 ILE 1 201     -10.140 -62.956 -90.285  1.00  0.00           C  
ATOM   3011  CG2 ILE 1 201     -12.370 -63.913 -91.066  1.00  0.00           C  
ATOM   3012  CD1 ILE 1 201      -9.601 -62.599 -91.664  1.00  0.00           C  
ATOM   3013  H   ILE 1 201      -9.591 -65.754 -88.767  1.00  0.00           H  
ATOM   3014  HA  ILE 1 201     -11.743 -63.744 -88.248  1.00  0.00           H  
ATOM   3015  HB  ILE 1 201     -10.573 -65.006 -90.786  1.00  0.00           H  
ATOM   3016 HG12 ILE 1 201     -10.652 -62.086 -89.861  1.00  0.00           H  
ATOM   3017 HG13 ILE 1 201      -9.275 -63.152 -89.641  1.00  0.00           H  
ATOM   3018 HG21 ILE 1 201     -12.999 -63.192 -90.543  1.00  0.00           H  
ATOM   3019 HG22 ILE 1 201     -12.952 -64.830 -91.200  1.00  0.00           H  
ATOM   3020 HG23 ILE 1 201     -12.165 -63.529 -92.069  1.00  0.00           H  
ATOM   3021 HD11 ILE 1 201     -10.390 -62.230 -92.325  1.00  0.00           H  
ATOM   3022 HD12 ILE 1 201      -9.123 -63.463 -92.135  1.00  0.00           H  
ATOM   3023 HD13 ILE 1 201      -8.850 -61.806 -91.576  1.00  0.00           H  
ATOM   3024  N   LYS 1 202     -13.692 -65.369 -88.269  1.00  0.00           N  
ATOM   3025  CA  LYS 1 202     -14.765 -66.357 -88.168  1.00  0.00           C  
ATOM   3026  C   LYS 1 202     -15.955 -65.927 -89.035  1.00  0.00           C  
ATOM   3027  O   LYS 1 202     -16.882 -65.245 -88.603  1.00  0.00           O  
ATOM   3028  CB  LYS 1 202     -15.161 -66.559 -86.699  1.00  0.00           C  
ATOM   3029  CG  LYS 1 202     -16.064 -67.782 -86.481  1.00  0.00           C  
ATOM   3030  CD  LYS 1 202     -15.325 -69.059 -86.063  1.00  0.00           C  
ATOM   3031  CE  LYS 1 202     -14.335 -69.590 -87.092  1.00  0.00           C  
ATOM   3032  NZ  LYS 1 202     -13.820 -70.895 -86.612  1.00  0.00           N1+
ATOM   3033  H   LYS 1 202     -13.888 -64.400 -87.955  1.00  0.00           H  
ATOM   3034  HA  LYS 1 202     -14.408 -67.311 -88.567  1.00  0.00           H  
ATOM   3035  HB2 LYS 1 202     -14.265 -66.642 -86.071  1.00  0.00           H  
ATOM   3036  HB3 LYS 1 202     -15.692 -65.665 -86.345  1.00  0.00           H  
ATOM   3037  HG2 LYS 1 202     -16.765 -67.540 -85.671  1.00  0.00           H  
ATOM   3038  HG3 LYS 1 202     -16.679 -67.984 -87.365  1.00  0.00           H  
ATOM   3039  HD2 LYS 1 202     -16.080 -69.829 -85.856  1.00  0.00           H  
ATOM   3040  HD3 LYS 1 202     -14.804 -68.877 -85.114  1.00  0.00           H  
ATOM   3041  HE2 LYS 1 202     -13.466 -68.936 -87.205  1.00  0.00           H  
ATOM   3042  HE3 LYS 1 202     -14.805 -69.770 -88.063  1.00  0.00           H  
ATOM   3043  HZ1 LYS 1 202     -13.387 -70.843 -85.683  1.00  0.00           H  
ATOM   3044  HZ2 LYS 1 202     -13.063 -71.269 -87.253  1.00  0.00           H  
ATOM   3045  HZ3 LYS 1 202     -14.553 -71.614 -86.587  1.00  0.00           H  
ATOM   3046  N   ALA 1 203     -15.871 -66.360 -90.347  1.00  0.00           N  
ATOM   3047  CA  ALA 1 203     -17.006 -66.240 -91.256  1.00  0.00           C  
ATOM   3048  C   ALA 1 203     -17.949 -67.409 -90.949  1.00  0.00           C  
ATOM   3049  O   ALA 1 203     -17.702 -68.321 -90.150  1.00  0.00           O  
ATOM   3050  CB  ALA 1 203     -16.550 -66.137 -92.700  1.00  0.00           C  
ATOM   3051  H   ALA 1 203     -15.024 -66.803 -90.691  1.00  0.00           H  
ATOM   3052  HA  ALA 1 203     -17.558 -65.332 -90.999  1.00  0.00           H  
ATOM   3053  HB1 ALA 1 203     -16.384 -67.119 -93.146  1.00  0.00           H  
ATOM   3054  HB2 ALA 1 203     -15.627 -65.555 -92.788  1.00  0.00           H  
ATOM   3055  HB3 ALA 1 203     -17.310 -65.630 -93.302  1.00  0.00           H  
ATOM   3056  N   VAL 1 204     -19.155 -67.384 -91.607  1.00  0.00           N  
ATOM   3057  CA  VAL 1 204     -20.389 -67.912 -91.029  1.00  0.00           C  
ATOM   3058  C   VAL 1 204     -20.549 -69.377 -91.468  1.00  0.00           C  
ATOM   3059  O   VAL 1 204     -21.622 -69.887 -91.771  1.00  0.00           O  
ATOM   3060  CB  VAL 1 204     -21.633 -67.034 -91.284  1.00  0.00           C  
ATOM   3061  CG1 VAL 1 204     -21.506 -65.691 -90.556  1.00  0.00           C  
ATOM   3062  CG2 VAL 1 204     -21.943 -66.788 -92.761  1.00  0.00           C  
ATOM   3063  H   VAL 1 204     -19.179 -67.076 -92.620  1.00  0.00           H  
ATOM   3064  HA  VAL 1 204     -20.242 -67.962 -89.940  1.00  0.00           H  
ATOM   3065  HB  VAL 1 204     -22.500 -67.554 -90.855  1.00  0.00           H  
ATOM   3066 HG11 VAL 1 204     -20.670 -65.099 -90.945  1.00  0.00           H  
ATOM   3067 HG12 VAL 1 204     -21.345 -65.842 -89.483  1.00  0.00           H  
ATOM   3068 HG13 VAL 1 204     -22.420 -65.098 -90.674  1.00  0.00           H  
ATOM   3069 HG21 VAL 1 204     -21.227 -66.098 -93.216  1.00  0.00           H  
ATOM   3070 HG22 VAL 1 204     -22.936 -66.336 -92.866  1.00  0.00           H  
ATOM   3071 HG23 VAL 1 204     -21.946 -67.718 -93.337  1.00  0.00           H  
ATOM   3072  N   HIS 1 205     -19.376 -70.097 -91.316  1.00  0.00           N  
ATOM   3073  CA  HIS 1 205     -19.197 -71.503 -91.635  1.00  0.00           C  
ATOM   3074  C   HIS 1 205     -19.011 -71.752 -93.143  1.00  0.00           C  
ATOM   3075  O   HIS 1 205     -19.029 -72.895 -93.604  1.00  0.00           O  
ATOM   3076  CB  HIS 1 205     -20.296 -72.396 -91.036  1.00  0.00           C  
ATOM   3077  CG  HIS 1 205     -19.845 -73.789 -90.768  1.00  0.00           C  
ATOM   3078  ND1 HIS 1 205     -18.739 -74.037 -89.985  1.00  0.00           N  
ATOM   3079  CD2 HIS 1 205     -20.410 -74.973 -91.195  1.00  0.00           C  
ATOM   3080  CE1 HIS 1 205     -18.628 -75.345 -89.953  1.00  0.00           C  
ATOM   3081  NE2 HIS 1 205     -19.614 -75.954 -90.676  1.00  0.00           N  
ATOM   3082  H   HIS 1 205     -18.573 -69.592 -90.926  1.00  0.00           H  
ATOM   3083  HA  HIS 1 205     -18.228 -71.754 -91.183  1.00  0.00           H  
ATOM   3084  HB2 HIS 1 205     -21.170 -72.420 -91.697  1.00  0.00           H  
ATOM   3085  HB3 HIS 1 205     -20.634 -71.980 -90.079  1.00  0.00           H  
ATOM   3086  HD2 HIS 1 205     -21.272 -75.191 -91.810  1.00  0.00           H  
ATOM   3087  HE2 HIS 1 205     -19.732 -76.949 -90.803  1.00  0.00           H  
ATOM   3088  HE1 HIS 1 205     -17.865 -75.906 -89.431  1.00  0.00           H  
ATOM   3089  N   GLU 1 206     -18.692 -70.648 -93.920  1.00  0.00           N  
ATOM   3090  CA  GLU 1 206     -18.272 -70.823 -95.307  1.00  0.00           C  
ATOM   3091  C   GLU 1 206     -16.759 -71.109 -95.402  1.00  0.00           C  
ATOM   3092  O   GLU 1 206     -16.297 -71.801 -96.307  1.00  0.00           O  
ATOM   3093  CB  GLU 1 206     -18.670 -69.660 -96.231  1.00  0.00           C  
ATOM   3094  CG  GLU 1 206     -18.056 -68.300 -95.916  1.00  0.00           C  
ATOM   3095  CD  GLU 1 206     -19.101 -67.407 -95.278  1.00  0.00           C  
ATOM   3096  OE1 GLU 1 206     -19.070 -67.370 -94.005  1.00  0.00           O  
ATOM   3097  OE2 GLU 1 206     -19.867 -66.804 -96.077  1.00  0.00           O1-
ATOM   3098  H   GLU 1 206     -18.746 -69.711 -93.516  1.00  0.00           H  
ATOM   3099  HA  GLU 1 206     -18.769 -71.725 -95.689  1.00  0.00           H  
ATOM   3100  HB2 GLU 1 206     -18.361 -69.931 -97.248  1.00  0.00           H  
ATOM   3101  HB3 GLU 1 206     -19.764 -69.595 -96.252  1.00  0.00           H  
ATOM   3102  HG2 GLU 1 206     -17.711 -67.821 -96.848  1.00  0.00           H  
ATOM   3103  HG3 GLU 1 206     -17.179 -68.355 -95.261  1.00  0.00           H  
ATOM   3104  N   GLU 1 207     -15.982 -70.390 -94.517  1.00  0.00           N  
ATOM   3105  CA  GLU 1 207     -14.523 -70.328 -94.573  1.00  0.00           C  
ATOM   3106  C   GLU 1 207     -14.079 -69.592 -93.294  1.00  0.00           C  
ATOM   3107  O   GLU 1 207     -14.856 -68.921 -92.612  1.00  0.00           O  
ATOM   3108  CB  GLU 1 207     -14.031 -69.600 -95.836  1.00  0.00           C  
ATOM   3109  CG  GLU 1 207     -12.532 -69.772 -96.073  1.00  0.00           C  
ATOM   3110  CD  GLU 1 207     -12.127 -69.658 -97.541  1.00  0.00           C  
ATOM   3111  OE1 GLU 1 207     -12.714 -68.773 -98.222  1.00  0.00           O  
ATOM   3112  OE2 GLU 1 207     -11.245 -70.491 -97.900  1.00  0.00           O1-
ATOM   3113  H   GLU 1 207     -16.449 -69.857 -93.787  1.00  0.00           H  
ATOM   3114  HA  GLU 1 207     -14.155 -71.361 -94.548  1.00  0.00           H  
ATOM   3115  HB2 GLU 1 207     -14.577 -69.972 -96.711  1.00  0.00           H  
ATOM   3116  HB3 GLU 1 207     -14.268 -68.530 -95.767  1.00  0.00           H  
ATOM   3117  HG2 GLU 1 207     -12.209 -70.760 -95.718  1.00  0.00           H  
ATOM   3118  HG3 GLU 1 207     -11.967 -69.017 -95.514  1.00  0.00           H  
ATOM   3119  N   GLN 1 208     -12.749 -69.760 -92.962  1.00  0.00           N  
ATOM   3120  CA  GLN 1 208     -12.170 -69.121 -91.789  1.00  0.00           C  
ATOM   3121  C   GLN 1 208     -10.649 -69.297 -91.822  1.00  0.00           C  
ATOM   3122  O   GLN 1 208     -10.130 -70.404 -92.000  1.00  0.00           O  
ATOM   3123  CB  GLN 1 208     -12.733 -69.693 -90.480  1.00  0.00           C  
ATOM   3124  CG  GLN 1 208     -12.690 -71.220 -90.385  1.00  0.00           C  
ATOM   3125  CD  GLN 1 208     -11.740 -71.637 -89.295  1.00  0.00           C  
ATOM   3126  OE1 GLN 1 208     -12.126 -71.813 -88.137  1.00  0.00           O  
ATOM   3127  NE2 GLN 1 208     -10.434 -71.742 -89.667  1.00  0.00           N  
ATOM   3128  H   GLN 1 208     -12.146 -70.334 -93.547  1.00  0.00           H  
ATOM   3129  HA  GLN 1 208     -12.419 -68.054 -91.845  1.00  0.00           H  
ATOM   3130  HB2 GLN 1 208     -12.200 -69.250 -89.632  1.00  0.00           H  
ATOM   3131  HB3 GLN 1 208     -13.779 -69.378 -90.379  1.00  0.00           H  
ATOM   3132  HG2 GLN 1 208     -12.409 -71.713 -91.321  1.00  0.00           H  
ATOM   3133  HG3 GLN 1 208     -13.682 -71.603 -90.116  1.00  0.00           H  
ATOM   3134 HE21 GLN 1 208      -9.732 -72.046 -89.006  1.00  0.00           H  
ATOM   3135 HE22 GLN 1 208     -10.118 -71.496 -90.614  1.00  0.00           H  
ATOM   3136  N   ASP 1 209      -9.946 -68.129 -91.623  1.00  0.00           N  
ATOM   3137  CA  ASP 1 209      -8.485 -68.041 -91.673  1.00  0.00           C  
ATOM   3138  C   ASP 1 209      -8.027 -66.803 -90.858  1.00  0.00           C  
ATOM   3139  O   ASP 1 209      -8.649 -66.443 -89.849  1.00  0.00           O  
ATOM   3140  CB  ASP 1 209      -7.968 -68.141 -93.101  1.00  0.00           C  
ATOM   3141  CG  ASP 1 209      -8.309 -66.953 -93.999  1.00  0.00           C  
ATOM   3142  OD1 ASP 1 209      -7.664 -66.945 -95.090  1.00  0.00           O  
ATOM   3143  OD2 ASP 1 209      -9.177 -66.154 -93.544  1.00  0.00           O1-
ATOM   3144  H   ASP 1 209     -10.449 -67.257 -91.476  1.00  0.00           H  
ATOM   3145  HA  ASP 1 209      -8.101 -68.912 -91.125  1.00  0.00           H  
ATOM   3146  HB2 ASP 1 209      -8.374 -69.034 -93.589  1.00  0.00           H  
ATOM   3147  HB3 ASP 1 209      -6.879 -68.264 -93.094  1.00  0.00           H  
ATOM   3148  N   ALA 1 210      -6.842 -66.206 -91.236  1.00  0.00           N  
ATOM   3149  CA  ALA 1 210      -6.224 -65.130 -90.468  1.00  0.00           C  
ATOM   3150  C   ALA 1 210      -5.414 -64.241 -91.415  1.00  0.00           C  
ATOM   3151  O   ALA 1 210      -4.777 -64.713 -92.356  1.00  0.00           O  
ATOM   3152  CB  ALA 1 210      -5.275 -65.703 -89.424  1.00  0.00           C  
ATOM   3153  H   ALA 1 210      -6.371 -66.486 -92.094  1.00  0.00           H  
ATOM   3154  HA  ALA 1 210      -7.010 -64.543 -89.980  1.00  0.00           H  
ATOM   3155  HB1 ALA 1 210      -4.488 -66.309 -89.891  1.00  0.00           H  
ATOM   3156  HB2 ALA 1 210      -5.808 -66.348 -88.720  1.00  0.00           H  
ATOM   3157  HB3 ALA 1 210      -4.780 -64.901 -88.865  1.00  0.00           H  
ATOM   3158  N   GLU 1 211      -5.422 -62.901 -91.063  1.00  0.00           N  
ATOM   3159  CA  GLU 1 211      -4.574 -61.892 -91.707  1.00  0.00           C  
ATOM   3160  C   GLU 1 211      -4.587 -60.631 -90.803  1.00  0.00           C  
ATOM   3161  O   GLU 1 211      -5.519 -60.378 -90.035  1.00  0.00           O  
ATOM   3162  CB  GLU 1 211      -5.074 -61.584 -93.130  1.00  0.00           C  
ATOM   3163  CG  GLU 1 211      -4.242 -60.595 -93.945  1.00  0.00           C  
ATOM   3164  CD  GLU 1 211      -2.752 -60.934 -93.898  1.00  0.00           C  
ATOM   3165  OE1 GLU 1 211      -2.292 -61.526 -94.912  1.00  0.00           O  
ATOM   3166  OE2 GLU 1 211      -2.177 -60.549 -92.830  1.00  0.00           O1-
ATOM   3167  H   GLU 1 211      -6.040 -62.571 -90.330  1.00  0.00           H  
ATOM   3168  HA  GLU 1 211      -3.566 -62.318 -91.725  1.00  0.00           H  
ATOM   3169  HB2 GLU 1 211      -5.132 -62.520 -93.700  1.00  0.00           H  
ATOM   3170  HB3 GLU 1 211      -6.103 -61.203 -93.080  1.00  0.00           H  
ATOM   3171  HG2 GLU 1 211      -4.388 -59.574 -93.573  1.00  0.00           H  
ATOM   3172  HG3 GLU 1 211      -4.590 -60.594 -94.985  1.00  0.00           H  
ATOM   3173  N   TRP 1 212      -3.478 -59.817 -90.947  1.00  0.00           N  
ATOM   3174  CA  TRP 1 212      -3.282 -58.579 -90.204  1.00  0.00           C  
ATOM   3175  C   TRP 1 212      -2.084 -57.823 -90.805  1.00  0.00           C  
ATOM   3176  O   TRP 1 212      -0.932 -58.254 -90.695  1.00  0.00           O  
ATOM   3177  CB  TRP 1 212      -2.983 -58.856 -88.723  1.00  0.00           C  
ATOM   3178  CG  TRP 1 212      -3.166 -57.645 -87.860  1.00  0.00           C  
ATOM   3179  CD1 TRP 1 212      -4.348 -57.290 -87.244  1.00  0.00           C  
ATOM   3180  CD2 TRP 1 212      -2.190 -56.665 -87.487  1.00  0.00           C  
ATOM   3181  NE1 TRP 1 212      -4.103 -56.220 -86.437  1.00  0.00           N  
ATOM   3182  CE2 TRP 1 212      -2.804 -55.796 -86.583  1.00  0.00           C  
ATOM   3183  CE3 TRP 1 212      -0.837 -56.438 -87.817  1.00  0.00           C  
ATOM   3184  CZ2 TRP 1 212      -2.127 -54.730 -85.977  1.00  0.00           C  
ATOM   3185  CZ3 TRP 1 212      -0.151 -55.364 -87.236  1.00  0.00           C  
ATOM   3186  CH2 TRP 1 212      -0.787 -54.531 -86.320  1.00  0.00           C  
ATOM   3187  H   TRP 1 212      -2.754 -60.113 -91.663  1.00  0.00           H  
ATOM   3188  HA  TRP 1 212      -4.198 -57.986 -90.309  1.00  0.00           H  
ATOM   3189  HB2 TRP 1 212      -3.650 -59.641 -88.342  1.00  0.00           H  
ATOM   3190  HB3 TRP 1 212      -1.968 -59.252 -88.587  1.00  0.00           H  
ATOM   3191  HD1 TRP 1 212      -5.324 -57.758 -87.278  1.00  0.00           H  
ATOM   3192  HE1 TRP 1 212      -4.781 -55.801 -85.820  1.00  0.00           H  
ATOM   3193  HE3 TRP 1 212      -0.313 -57.102 -88.500  1.00  0.00           H  
ATOM   3194  HZ2 TRP 1 212      -2.614 -54.081 -85.256  1.00  0.00           H  
ATOM   3195  HZ3 TRP 1 212       0.894 -55.193 -87.485  1.00  0.00           H  
ATOM   3196  HH2 TRP 1 212      -0.231 -53.722 -85.851  1.00  0.00           H  
ATOM   3197  N   HIS 1 213      -2.401 -56.646 -91.479  1.00  0.00           N  
ATOM   3198  CA  HIS 1 213      -1.362 -55.817 -92.116  1.00  0.00           C  
ATOM   3199  C   HIS 1 213      -1.256 -54.409 -91.445  1.00  0.00           C  
ATOM   3200  O   HIS 1 213      -2.198 -53.911 -90.817  1.00  0.00           O  
ATOM   3201  CB  HIS 1 213      -1.634 -55.710 -93.622  1.00  0.00           C  
ATOM   3202  CG  HIS 1 213      -0.484 -55.181 -94.405  1.00  0.00           C  
ATOM   3203  ND1 HIS 1 213       0.780 -55.123 -93.853  1.00  0.00           N  
ATOM   3204  CD2 HIS 1 213      -0.471 -54.669 -95.685  1.00  0.00           C  
ATOM   3205  CE1 HIS 1 213       1.541 -54.589 -94.782  1.00  0.00           C  
ATOM   3206  NE2 HIS 1 213       0.824 -54.283 -95.903  1.00  0.00           N  
ATOM   3207  H   HIS 1 213      -3.371 -56.365 -91.561  1.00  0.00           H  
ATOM   3208  HA  HIS 1 213      -0.398 -56.315 -91.951  1.00  0.00           H  
ATOM   3209  HB2 HIS 1 213      -2.509 -55.070 -93.791  1.00  0.00           H  
ATOM   3210  HB3 HIS 1 213      -1.886 -56.701 -94.021  1.00  0.00           H  
ATOM   3211  HD2 HIS 1 213      -1.241 -54.529 -96.431  1.00  0.00           H  
ATOM   3212  HE2 HIS 1 213       1.189 -53.848 -96.739  1.00  0.00           H  
ATOM   3213  HE1 HIS 1 213       2.601 -54.390 -94.699  1.00  0.00           H  
ATOM   3214  N   ALA 1 214      -0.028 -53.798 -91.652  1.00  0.00           N  
ATOM   3215  CA  ALA 1 214       0.474 -52.556 -91.045  1.00  0.00           C  
ATOM   3216  C   ALA 1 214       0.478 -51.381 -92.062  1.00  0.00           C  
ATOM   3217  O   ALA 1 214       0.015 -51.491 -93.202  1.00  0.00           O  
ATOM   3218  CB  ALA 1 214       1.861 -52.802 -90.462  1.00  0.00           C  
ATOM   3219  H   ALA 1 214       0.590 -54.253 -92.338  1.00  0.00           H  
ATOM   3220  HA  ALA 1 214      -0.213 -52.277 -90.238  1.00  0.00           H  
ATOM   3221  HB1 ALA 1 214       2.586 -53.027 -91.252  1.00  0.00           H  
ATOM   3222  HB2 ALA 1 214       1.846 -53.652 -89.771  1.00  0.00           H  
ATOM   3223  HB3 ALA 1 214       2.230 -51.932 -89.910  1.00  0.00           H  
ATOM   3224  N   ASP 1 215       0.847 -50.139 -91.548  1.00  0.00           N  
ATOM   3225  CA  ASP 1 215       0.647 -48.803 -92.198  1.00  0.00           C  
ATOM   3226  C   ASP 1 215      -0.870 -48.510 -92.344  1.00  0.00           C  
ATOM   3227  O   ASP 1 215      -1.385 -47.449 -91.994  1.00  0.00           O  
ATOM   3228  CB  ASP 1 215       1.402 -48.573 -93.502  1.00  0.00           C  
ATOM   3229  CG  ASP 1 215       1.711 -47.081 -93.492  1.00  0.00           C  
ATOM   3230  OD2 ASP 1 215       0.854 -46.272 -93.966  1.00  0.00           O  
ATOM   3231  OD1 ASP 1 215       2.758 -46.719 -92.868  1.00  0.00           O1-
ATOM   3232  H   ASP 1 215       1.303 -50.111 -90.641  1.00  0.00           H  
ATOM   3233  HA  ASP 1 215       0.997 -48.108 -91.423  1.00  0.00           H  
ATOM   3234  HB2 ASP 1 215       0.816 -48.844 -94.386  1.00  0.00           H  
ATOM   3235  HB3 ASP 1 215       2.343 -49.138 -93.524  1.00  0.00           H  
ATOM   3236  N   LYS 1 216      -1.600 -49.590 -92.799  1.00  0.00           N  
ATOM   3237  CA  LYS 1 216      -3.056 -49.748 -92.745  1.00  0.00           C  
ATOM   3238  C   LYS 1 216      -3.569 -50.010 -91.293  1.00  0.00           C  
ATOM   3239  O   LYS 1 216      -4.703 -50.412 -91.040  1.00  0.00           O  
ATOM   3240  CB  LYS 1 216      -3.459 -50.898 -93.678  1.00  0.00           C  
ATOM   3241  CG  LYS 1 216      -4.929 -50.871 -94.098  1.00  0.00           C  
ATOM   3242  CD  LYS 1 216      -5.239 -52.050 -95.021  1.00  0.00           C  
ATOM   3243  CE  LYS 1 216      -6.715 -52.086 -95.373  1.00  0.00           C  
ATOM   3244  NZ  LYS 1 216      -6.964 -53.240 -96.265  1.00  0.00           N1+
ATOM   3245  H   LYS 1 216      -1.053 -50.355 -93.222  1.00  0.00           H  
ATOM   3246  HA  LYS 1 216      -3.494 -48.798 -93.073  1.00  0.00           H  
ATOM   3247  HB2 LYS 1 216      -2.846 -50.858 -94.589  1.00  0.00           H  
ATOM   3248  HB3 LYS 1 216      -3.230 -51.858 -93.195  1.00  0.00           H  
ATOM   3249  HG2 LYS 1 216      -5.586 -50.920 -93.225  1.00  0.00           H  
ATOM   3250  HG3 LYS 1 216      -5.148 -49.928 -94.615  1.00  0.00           H  
ATOM   3251  HD2 LYS 1 216      -4.955 -52.988 -94.526  1.00  0.00           H  
ATOM   3252  HD3 LYS 1 216      -4.635 -51.975 -95.934  1.00  0.00           H  
ATOM   3253  HE2 LYS 1 216      -7.039 -51.189 -95.912  1.00  0.00           H  
ATOM   3254  HE3 LYS 1 216      -7.342 -52.229 -94.488  1.00  0.00           H  
ATOM   3255  HZ1 LYS 1 216      -6.520 -53.094 -97.182  1.00  0.00           H  
ATOM   3256  HZ2 LYS 1 216      -7.971 -53.354 -96.453  1.00  0.00           H  
ATOM   3257  HZ3 LYS 1 216      -6.627 -54.133 -95.877  1.00  0.00           H  
ATOM   3258  N   VAL 1 217      -2.719 -49.557 -90.313  1.00  0.00           N  
ATOM   3259  CA  VAL 1 217      -3.125 -49.109 -88.989  1.00  0.00           C  
ATOM   3260  C   VAL 1 217      -3.181 -47.561 -89.073  1.00  0.00           C  
ATOM   3261  O   VAL 1 217      -4.246 -46.941 -89.040  1.00  0.00           O  
ATOM   3262  CB  VAL 1 217      -2.149 -49.616 -87.902  1.00  0.00           C  
ATOM   3263  CG1 VAL 1 217      -2.453 -49.002 -86.532  1.00  0.00           C  
ATOM   3264  CG2 VAL 1 217      -2.195 -51.142 -87.779  1.00  0.00           C  
ATOM   3265  H   VAL 1 217      -1.745 -49.493 -90.557  1.00  0.00           H  
ATOM   3266  HA  VAL 1 217      -4.143 -49.462 -88.780  1.00  0.00           H  
ATOM   3267  HB  VAL 1 217      -1.122 -49.341 -88.173  1.00  0.00           H  
ATOM   3268 HG11 VAL 1 217      -3.488 -49.199 -86.230  1.00  0.00           H  
ATOM   3269 HG12 VAL 1 217      -2.299 -47.920 -86.538  1.00  0.00           H  
ATOM   3270 HG13 VAL 1 217      -1.792 -49.418 -85.765  1.00  0.00           H  
ATOM   3271 HG21 VAL 1 217      -3.170 -51.480 -87.415  1.00  0.00           H  
ATOM   3272 HG22 VAL 1 217      -1.436 -51.490 -87.070  1.00  0.00           H  
ATOM   3273 HG23 VAL 1 217      -1.998 -51.631 -88.737  1.00  0.00           H  
ATOM   3274  N   ARG 1 218      -1.965 -46.923 -89.228  1.00  0.00           N  
ATOM   3275  CA  ARG 1 218      -1.786 -45.468 -89.024  1.00  0.00           C  
ATOM   3276  C   ARG 1 218      -2.631 -44.616 -90.002  1.00  0.00           C  
ATOM   3277  O   ARG 1 218      -3.066 -43.507 -89.687  1.00  0.00           O  
ATOM   3278  CB  ARG 1 218      -0.295 -45.122 -89.195  1.00  0.00           C  
ATOM   3279  CG  ARG 1 218       0.083 -43.689 -88.780  1.00  0.00           C  
ATOM   3280  CD  ARG 1 218       1.415 -43.215 -89.374  1.00  0.00           C  
ATOM   3281  NE  ARG 1 218       1.265 -43.059 -90.831  1.00  0.00           N  
ATOM   3282  CZ  ARG 1 218       1.575 -44.062 -91.703  1.00  0.00           C  
ATOM   3283  NH1 ARG 1 218       0.738 -44.264 -92.757  1.00  0.00           N  
ATOM   3284  NH2 ARG 1 218       2.640 -44.855 -91.486  1.00  0.00           N1+
ATOM   3285  H   ARG 1 218      -1.142 -47.463 -89.473  1.00  0.00           H  
ATOM   3286  HA  ARG 1 218      -2.125 -45.249 -88.005  1.00  0.00           H  
ATOM   3287  HB2 ARG 1 218       0.312 -45.818 -88.605  1.00  0.00           H  
ATOM   3288  HB3 ARG 1 218      -0.029 -45.309 -90.238  1.00  0.00           H  
ATOM   3289  HG2 ARG 1 218       0.136 -43.641 -87.688  1.00  0.00           H  
ATOM   3290  HG3 ARG 1 218      -0.687 -42.981 -89.100  1.00  0.00           H  
ATOM   3291  HD2 ARG 1 218       2.224 -43.910 -89.135  1.00  0.00           H  
ATOM   3292  HD3 ARG 1 218       1.686 -42.237 -88.965  1.00  0.00           H  
ATOM   3293  HE  ARG 1 218       0.749 -42.258 -91.190  1.00  0.00           H  
ATOM   3294 HH11 ARG 1 218      -0.102 -43.727 -92.903  1.00  0.00           H  
ATOM   3295 HH12 ARG 1 218       0.839 -45.122 -93.385  1.00  0.00           H  
ATOM   3296 HH21 ARG 1 218       3.387 -44.603 -90.820  1.00  0.00           H  
ATOM   3297 HH22 ARG 1 218       2.802 -45.693 -92.131  1.00  0.00           H  
ATOM   3298  N   GLN 1 219      -2.783 -45.154 -91.269  1.00  0.00           N  
ATOM   3299  CA  GLN 1 219      -3.552 -44.482 -92.330  1.00  0.00           C  
ATOM   3300  C   GLN 1 219      -5.062 -44.423 -92.011  1.00  0.00           C  
ATOM   3301  O   GLN 1 219      -5.850 -43.700 -92.624  1.00  0.00           O  
ATOM   3302  CB  GLN 1 219      -3.340 -45.236 -93.655  1.00  0.00           C  
ATOM   3303  CG  GLN 1 219      -3.777 -44.452 -94.889  1.00  0.00           C  
ATOM   3304  CD  GLN 1 219      -5.195 -44.704 -95.371  1.00  0.00           C  
ATOM   3305  OE1 GLN 1 219      -5.960 -45.593 -95.002  1.00  0.00           O  
ATOM   3306  NE2 GLN 1 219      -5.586 -43.827 -96.348  1.00  0.00           N  
ATOM   3307  H   GLN 1 219      -2.311 -46.046 -91.476  1.00  0.00           H  
ATOM   3308  HA  GLN 1 219      -3.183 -43.452 -92.392  1.00  0.00           H  
ATOM   3309  HB2 GLN 1 219      -2.265 -45.432 -93.763  1.00  0.00           H  
ATOM   3310  HB3 GLN 1 219      -3.830 -46.218 -93.620  1.00  0.00           H  
ATOM   3311  HG2 GLN 1 219      -3.127 -44.742 -95.726  1.00  0.00           H  
ATOM   3312  HG3 GLN 1 219      -3.631 -43.376 -94.735  1.00  0.00           H  
ATOM   3313 HE21 GLN 1 219      -6.485 -43.950 -96.801  1.00  0.00           H  
ATOM   3314 HE22 GLN 1 219      -5.010 -43.044 -96.638  1.00  0.00           H  
ATOM   3315  N   VAL 1 220      -5.485 -45.354 -91.084  1.00  0.00           N  
ATOM   3316  CA  VAL 1 220      -6.867 -45.418 -90.628  1.00  0.00           C  
ATOM   3317  C   VAL 1 220      -6.938 -44.471 -89.419  1.00  0.00           C  
ATOM   3318  O   VAL 1 220      -7.859 -43.671 -89.279  1.00  0.00           O  
ATOM   3319  CB  VAL 1 220      -7.299 -46.853 -90.280  1.00  0.00           C  
ATOM   3320  CG1 VAL 1 220      -8.770 -46.890 -89.863  1.00  0.00           C  
ATOM   3321  CG2 VAL 1 220      -7.086 -47.805 -91.463  1.00  0.00           C  
ATOM   3322  H   VAL 1 220      -4.792 -45.991 -90.683  1.00  0.00           H  
ATOM   3323  HA  VAL 1 220      -7.517 -45.007 -91.409  1.00  0.00           H  
ATOM   3324  HB  VAL 1 220      -6.710 -47.227 -89.435  1.00  0.00           H  
ATOM   3325 HG11 VAL 1 220      -9.428 -46.572 -90.678  1.00  0.00           H  
ATOM   3326 HG12 VAL 1 220      -8.956 -46.244 -89.002  1.00  0.00           H  
ATOM   3327 HG13 VAL 1 220      -9.048 -47.906 -89.575  1.00  0.00           H  
ATOM   3328 HG21 VAL 1 220      -7.656 -47.482 -92.340  1.00  0.00           H  
ATOM   3329 HG22 VAL 1 220      -7.406 -48.819 -91.206  1.00  0.00           H  
ATOM   3330 HG23 VAL 1 220      -6.030 -47.862 -91.746  1.00  0.00           H  
ATOM   3331  N   LEU 1 221      -5.942 -44.628 -88.476  1.00  0.00           N  
ATOM   3332  CA  LEU 1 221      -5.959 -43.867 -87.235  1.00  0.00           C  
ATOM   3333  C   LEU 1 221      -5.712 -42.348 -87.392  1.00  0.00           C  
ATOM   3334  O   LEU 1 221      -5.876 -41.576 -86.444  1.00  0.00           O  
ATOM   3335  CB  LEU 1 221      -4.968 -44.446 -86.220  1.00  0.00           C  
ATOM   3336  CG  LEU 1 221      -5.220 -45.903 -85.782  1.00  0.00           C  
ATOM   3337  CD1 LEU 1 221      -4.197 -46.299 -84.715  1.00  0.00           C  
ATOM   3338  CD2 LEU 1 221      -6.632 -46.132 -85.247  1.00  0.00           C  
ATOM   3339  H   LEU 1 221      -5.210 -45.324 -88.641  1.00  0.00           H  
ATOM   3340  HA  LEU 1 221      -6.978 -43.941 -86.836  1.00  0.00           H  
ATOM   3341  HB2 LEU 1 221      -3.956 -44.378 -86.640  1.00  0.00           H  
ATOM   3342  HB3 LEU 1 221      -4.973 -43.812 -85.329  1.00  0.00           H  
ATOM   3343  HG  LEU 1 221      -5.074 -46.567 -86.640  1.00  0.00           H  
ATOM   3344 HD11 LEU 1 221      -4.339 -45.716 -83.799  1.00  0.00           H  
ATOM   3345 HD12 LEU 1 221      -3.175 -46.132 -85.069  1.00  0.00           H  
ATOM   3346 HD13 LEU 1 221      -4.295 -47.358 -84.455  1.00  0.00           H  
ATOM   3347 HD21 LEU 1 221      -6.879 -45.420 -84.454  1.00  0.00           H  
ATOM   3348 HD22 LEU 1 221      -6.736 -47.143 -84.837  1.00  0.00           H  
ATOM   3349 HD23 LEU 1 221      -7.373 -46.032 -86.044  1.00  0.00           H  
ATOM   3350  N   ASP 1 222      -5.239 -41.905 -88.617  1.00  0.00           N  
ATOM   3351  CA  ASP 1 222      -5.136 -40.459 -88.923  1.00  0.00           C  
ATOM   3352  C   ASP 1 222      -6.538 -39.946 -89.303  1.00  0.00           C  
ATOM   3353  O   ASP 1 222      -6.870 -38.773 -89.139  1.00  0.00           O  
ATOM   3354  CB  ASP 1 222      -4.111 -40.180 -90.023  1.00  0.00           C  
ATOM   3355  CG  ASP 1 222      -3.901 -38.688 -90.342  1.00  0.00           C  
ATOM   3356  OD2 ASP 1 222      -4.344 -38.311 -91.461  1.00  0.00           O  
ATOM   3357  OD1 ASP 1 222      -3.260 -37.992 -89.481  1.00  0.00           O1-
ATOM   3358  H   ASP 1 222      -4.930 -42.600 -89.301  1.00  0.00           H  
ATOM   3359  HA  ASP 1 222      -4.859 -39.939 -88.002  1.00  0.00           H  
ATOM   3360  HB2 ASP 1 222      -4.404 -40.700 -90.944  1.00  0.00           H  
ATOM   3361  HB3 ASP 1 222      -3.138 -40.598 -89.736  1.00  0.00           H  
ATOM   3362  N   ARG 1 223      -7.335 -40.891 -89.910  1.00  0.00           N  
ATOM   3363  CA  ARG 1 223      -8.596 -40.634 -90.593  1.00  0.00           C  
ATOM   3364  C   ARG 1 223      -9.730 -41.086 -89.656  1.00  0.00           C  
ATOM   3365  O   ARG 1 223     -10.434 -42.073 -89.864  1.00  0.00           O  
ATOM   3366  CB  ARG 1 223      -8.609 -41.417 -91.908  1.00  0.00           C  
ATOM   3367  CG  ARG 1 223      -9.839 -41.117 -92.763  1.00  0.00           C  
ATOM   3368  CD  ARG 1 223      -9.939 -42.077 -93.935  1.00  0.00           C  
ATOM   3369  NE  ARG 1 223     -10.170 -43.464 -93.497  1.00  0.00           N  
ATOM   3370  CZ  ARG 1 223      -9.466 -44.545 -93.900  1.00  0.00           C  
ATOM   3371  NH1 ARG 1 223      -9.988 -45.768 -93.680  1.00  0.00           N  
ATOM   3372  NH2 ARG 1 223      -8.269 -44.418 -94.512  1.00  0.00           N1+
ATOM   3373  H   ARG 1 223      -7.032 -41.861 -89.832  1.00  0.00           H  
ATOM   3374  HA  ARG 1 223      -8.695 -39.560 -90.785  1.00  0.00           H  
ATOM   3375  HB2 ARG 1 223      -7.707 -41.178 -92.486  1.00  0.00           H  
ATOM   3376  HB3 ARG 1 223      -8.553 -42.492 -91.693  1.00  0.00           H  
ATOM   3377  HG2 ARG 1 223      -9.778 -40.089 -93.137  1.00  0.00           H  
ATOM   3378  HG3 ARG 1 223     -10.760 -41.187 -92.175  1.00  0.00           H  
ATOM   3379  HD2 ARG 1 223      -9.051 -42.008 -94.569  1.00  0.00           H  
ATOM   3380  HD3 ARG 1 223     -10.797 -41.801 -94.557  1.00  0.00           H  
ATOM   3381  HE  ARG 1 223     -10.953 -43.669 -92.877  1.00  0.00           H  
ATOM   3382 HH11 ARG 1 223     -10.860 -45.850 -93.126  1.00  0.00           H  
ATOM   3383 HH12 ARG 1 223      -9.540 -46.601 -94.032  1.00  0.00           H  
ATOM   3384 HH21 ARG 1 223      -7.759 -43.541 -94.449  1.00  0.00           H  
ATOM   3385 HH22 ARG 1 223      -7.643 -45.209 -94.708  1.00  0.00           H  
ATOM   3386  N   VAL 1 224      -9.893 -40.254 -88.572  1.00  0.00           N  
ATOM   3387  CA  VAL 1 224     -10.903 -40.487 -87.539  1.00  0.00           C  
ATOM   3388  C   VAL 1 224     -11.600 -39.125 -87.442  1.00  0.00           C  
ATOM   3389  O   VAL 1 224     -11.026 -38.086 -87.774  1.00  0.00           O  
ATOM   3390  CB  VAL 1 224     -10.268 -40.936 -86.203  1.00  0.00           C  
ATOM   3391  CG1 VAL 1 224     -11.320 -41.313 -85.153  1.00  0.00           C  
ATOM   3392  CG2 VAL 1 224      -9.345 -42.142 -86.406  1.00  0.00           C  
ATOM   3393  H   VAL 1 224      -9.333 -39.402 -88.504  1.00  0.00           H  
ATOM   3394  HA  VAL 1 224     -11.623 -41.232 -87.894  1.00  0.00           H  
ATOM   3395  HB  VAL 1 224      -9.664 -40.114 -85.795  1.00  0.00           H  
ATOM   3396 HG11 VAL 1 224     -12.013 -42.069 -85.538  1.00  0.00           H  
ATOM   3397 HG12 VAL 1 224     -11.899 -40.444 -84.836  1.00  0.00           H  
ATOM   3398 HG13 VAL 1 224     -10.845 -41.721 -84.254  1.00  0.00           H  
ATOM   3399 HG21 VAL 1 224      -9.886 -42.979 -86.857  1.00  0.00           H  
ATOM   3400 HG22 VAL 1 224      -8.922 -42.480 -85.453  1.00  0.00           H  
ATOM   3401 HG23 VAL 1 224      -8.509 -41.885 -87.058  1.00  0.00           H  
ATOM   3402  N   SER 1 225     -12.885 -39.172 -86.936  1.00  0.00           N  
ATOM   3403  CA  SER 1 225     -13.659 -37.951 -86.741  1.00  0.00           C  
ATOM   3404  C   SER 1 225     -13.192 -37.310 -85.418  1.00  0.00           C  
ATOM   3405  O   SER 1 225     -12.930 -37.954 -84.400  1.00  0.00           O  
ATOM   3406  CB  SER 1 225     -15.167 -38.194 -86.726  1.00  0.00           C  
ATOM   3407  OG  SER 1 225     -15.647 -38.552 -88.025  1.00  0.00           O  
ATOM   3408  H   SER 1 225     -13.296 -40.055 -86.650  1.00  0.00           H  
ATOM   3409  HA  SER 1 225     -13.415 -37.280 -87.575  1.00  0.00           H  
ATOM   3410  HB2 SER 1 225     -15.693 -37.281 -86.447  1.00  0.00           H  
ATOM   3411  HB3 SER 1 225     -15.453 -38.984 -86.026  1.00  0.00           H  
ATOM   3412  HG  SER 1 225     -15.314 -39.448 -88.222  1.00  0.00           H  
ATOM   3413  N   ASP 1 226     -13.085 -35.934 -85.499  1.00  0.00           N  
ATOM   3414  CA  ASP 1 226     -12.398 -35.106 -84.497  1.00  0.00           C  
ATOM   3415  C   ASP 1 226     -13.219 -35.055 -83.195  1.00  0.00           C  
ATOM   3416  O   ASP 1 226     -12.695 -34.914 -82.090  1.00  0.00           O  
ATOM   3417  CB  ASP 1 226     -12.201 -33.699 -85.060  1.00  0.00           C  
ATOM   3418  CG  ASP 1 226     -10.878 -33.126 -84.567  1.00  0.00           C  
ATOM   3419  OD2 ASP 1 226     -10.970 -32.170 -83.749  1.00  0.00           O  
ATOM   3420  OD1 ASP 1 226      -9.849 -33.642 -85.090  1.00  0.00           O1-
ATOM   3421  H   ASP 1 226     -13.465 -35.461 -86.311  1.00  0.00           H  
ATOM   3422  HA  ASP 1 226     -11.451 -35.610 -84.263  1.00  0.00           H  
ATOM   3423  HB2 ASP 1 226     -13.028 -33.032 -84.787  1.00  0.00           H  
ATOM   3424  HB3 ASP 1 226     -12.149 -33.707 -86.156  1.00  0.00           H  
ATOM   3425  N   ASP 1 227     -14.586 -35.113 -83.376  1.00  0.00           N  
ATOM   3426  CA  ASP 1 227     -15.541 -35.100 -82.279  1.00  0.00           C  
ATOM   3427  C   ASP 1 227     -15.523 -36.504 -81.661  1.00  0.00           C  
ATOM   3428  O   ASP 1 227     -15.474 -36.641 -80.439  1.00  0.00           O  
ATOM   3429  CB  ASP 1 227     -16.954 -34.694 -82.703  1.00  0.00           C  
ATOM   3430  CG  ASP 1 227     -17.530 -35.634 -83.757  1.00  0.00           C  
ATOM   3431  OD2 ASP 1 227     -16.689 -35.959 -84.652  1.00  0.00           O  
ATOM   3432  OD1 ASP 1 227     -18.725 -35.998 -83.581  1.00  0.00           O1-
ATOM   3433  H   ASP 1 227     -14.994 -35.236 -84.310  1.00  0.00           H  
ATOM   3434  HA  ASP 1 227     -15.174 -34.397 -81.523  1.00  0.00           H  
ATOM   3435  HB2 ASP 1 227     -16.945 -33.684 -83.128  1.00  0.00           H  
ATOM   3436  HB3 ASP 1 227     -17.614 -34.687 -81.826  1.00  0.00           H  
ATOM   3437  N   ASP 1 228     -15.608 -37.560 -82.549  1.00  0.00           N  
ATOM   3438  CA  ASP 1 228     -15.675 -38.968 -82.136  1.00  0.00           C  
ATOM   3439  C   ASP 1 228     -14.463 -39.265 -81.241  1.00  0.00           C  
ATOM   3440  O   ASP 1 228     -14.567 -39.691 -80.085  1.00  0.00           O  
ATOM   3441  CB  ASP 1 228     -15.720 -39.906 -83.344  1.00  0.00           C  
ATOM   3442  CG  ASP 1 228     -15.859 -41.384 -82.988  1.00  0.00           C  
ATOM   3443  OD1 ASP 1 228     -15.977 -41.661 -81.762  1.00  0.00           O  
ATOM   3444  OD2 ASP 1 228     -15.806 -42.195 -83.965  1.00  0.00           O1-
ATOM   3445  H   ASP 1 228     -15.681 -37.309 -83.542  1.00  0.00           H  
ATOM   3446  HA  ASP 1 228     -16.580 -39.079 -81.529  1.00  0.00           H  
ATOM   3447  HB2 ASP 1 228     -14.811 -39.803 -83.948  1.00  0.00           H  
ATOM   3448  HB3 ASP 1 228     -16.571 -39.638 -83.983  1.00  0.00           H  
ATOM   3449  N   ALA 1 229     -13.227 -38.957 -81.790  1.00  0.00           N  
ATOM   3450  CA  ALA 1 229     -12.002 -39.290 -81.075  1.00  0.00           C  
ATOM   3451  C   ALA 1 229     -12.011 -38.688 -79.660  1.00  0.00           C  
ATOM   3452  O   ALA 1 229     -11.531 -39.286 -78.692  1.00  0.00           O  
ATOM   3453  CB  ALA 1 229     -10.778 -38.817 -81.842  1.00  0.00           C  
ATOM   3454  H   ALA 1 229     -13.172 -38.528 -82.726  1.00  0.00           H  
ATOM   3455  HA  ALA 1 229     -11.979 -40.379 -80.972  1.00  0.00           H  
ATOM   3456  HB1 ALA 1 229     -10.844 -37.748 -82.067  1.00  0.00           H  
ATOM   3457  HB2 ALA 1 229     -10.691 -39.343 -82.798  1.00  0.00           H  
ATOM   3458  HB3 ALA 1 229      -9.860 -38.988 -81.271  1.00  0.00           H  
ATOM   3459  N   ARG 1 230     -12.566 -37.428 -79.576  1.00  0.00           N  
ATOM   3460  CA  ARG 1 230     -12.614 -36.650 -78.347  1.00  0.00           C  
ATOM   3461  C   ARG 1 230     -13.781 -37.081 -77.428  1.00  0.00           C  
ATOM   3462  O   ARG 1 230     -13.954 -36.559 -76.323  1.00  0.00           O  
ATOM   3463  CB  ARG 1 230     -12.646 -35.147 -78.679  1.00  0.00           C  
ATOM   3464  CG  ARG 1 230     -12.441 -34.141 -77.530  1.00  0.00           C  
ATOM   3465  CD  ARG 1 230     -11.039 -34.095 -76.916  1.00  0.00           C  
ATOM   3466  NE  ARG 1 230     -10.641 -35.337 -76.254  1.00  0.00           N  
ATOM   3467  CZ  ARG 1 230     -11.313 -35.947 -75.253  1.00  0.00           C  
ATOM   3468  NH1 ARG 1 230     -11.055 -37.247 -75.024  1.00  0.00           N  
ATOM   3469  NH2 ARG 1 230     -12.229 -35.316 -74.505  1.00  0.00           N1+
ATOM   3470  H   ARG 1 230     -12.982 -37.029 -80.417  1.00  0.00           H  
ATOM   3471  HA  ARG 1 230     -11.697 -36.897 -77.813  1.00  0.00           H  
ATOM   3472  HB2 ARG 1 230     -11.889 -34.935 -79.444  1.00  0.00           H  
ATOM   3473  HB3 ARG 1 230     -13.613 -34.916 -79.145  1.00  0.00           H  
ATOM   3474  HG2 ARG 1 230     -13.200 -34.290 -76.760  1.00  0.00           H  
ATOM   3475  HG3 ARG 1 230     -12.640 -33.142 -77.941  1.00  0.00           H  
ATOM   3476  HD2 ARG 1 230     -10.958 -33.282 -76.187  1.00  0.00           H  
ATOM   3477  HD3 ARG 1 230     -10.300 -33.886 -77.693  1.00  0.00           H  
ATOM   3478  HE  ARG 1 230      -9.841 -35.896 -76.597  1.00  0.00           H  
ATOM   3479 HH11 ARG 1 230     -10.287 -37.648 -75.581  1.00  0.00           H  
ATOM   3480 HH12 ARG 1 230     -11.634 -37.888 -74.449  1.00  0.00           H  
ATOM   3481 HH21 ARG 1 230     -12.454 -34.347 -74.684  1.00  0.00           H  
ATOM   3482 HH22 ARG 1 230     -12.815 -35.851 -73.874  1.00  0.00           H  
ATOM   3483  N   LEU 1 231     -14.568 -38.137 -77.840  1.00  0.00           N  
ATOM   3484  CA  LEU 1 231     -15.591 -38.713 -76.966  1.00  0.00           C  
ATOM   3485  C   LEU 1 231     -14.976 -39.744 -75.999  1.00  0.00           C  
ATOM   3486  O   LEU 1 231     -15.631 -40.219 -75.064  1.00  0.00           O  
ATOM   3487  CB  LEU 1 231     -16.730 -39.410 -77.734  1.00  0.00           C  
ATOM   3488  CG  LEU 1 231     -17.613 -38.489 -78.593  1.00  0.00           C  
ATOM   3489  CD1 LEU 1 231     -18.672 -39.312 -79.330  1.00  0.00           C  
ATOM   3490  CD2 LEU 1 231     -18.291 -37.388 -77.778  1.00  0.00           C  
ATOM   3491  H   LEU 1 231     -14.456 -38.533 -78.781  1.00  0.00           H  
ATOM   3492  HA  LEU 1 231     -15.994 -37.918 -76.330  1.00  0.00           H  
ATOM   3493  HB2 LEU 1 231     -16.310 -40.203 -78.365  1.00  0.00           H  
ATOM   3494  HB3 LEU 1 231     -17.381 -39.930 -77.023  1.00  0.00           H  
ATOM   3495  HG  LEU 1 231     -16.989 -38.019 -79.351  1.00  0.00           H  
ATOM   3496 HD11 LEU 1 231     -19.410 -39.718 -78.632  1.00  0.00           H  
ATOM   3497 HD12 LEU 1 231     -18.219 -40.146 -79.878  1.00  0.00           H  
ATOM   3498 HD13 LEU 1 231     -19.208 -38.689 -80.056  1.00  0.00           H  
ATOM   3499 HD21 LEU 1 231     -18.862 -37.806 -76.944  1.00  0.00           H  
ATOM   3500 HD22 LEU 1 231     -18.980 -36.811 -78.404  1.00  0.00           H  
ATOM   3501 HD23 LEU 1 231     -17.557 -36.684 -77.374  1.00  0.00           H  
ATOM   3502  N   MET 1 232     -13.695 -40.145 -76.314  1.00  0.00           N  
ATOM   3503  CA  MET 1 232     -12.924 -41.121 -75.544  1.00  0.00           C  
ATOM   3504  C   MET 1 232     -11.914 -40.339 -74.653  1.00  0.00           C  
ATOM   3505  O   MET 1 232     -12.199 -39.244 -74.150  1.00  0.00           O  
ATOM   3506  CB  MET 1 232     -12.293 -42.143 -76.495  1.00  0.00           C  
ATOM   3507  CG  MET 1 232     -13.344 -42.935 -77.274  1.00  0.00           C  
ATOM   3508  SD  MET 1 232     -12.518 -44.133 -78.370  1.00  0.00           S  
ATOM   3509  CE  MET 1 232     -12.212 -43.049 -79.788  1.00  0.00           C  
ATOM   3510  H   MET 1 232     -13.260 -39.701 -77.128  1.00  0.00           H  
ATOM   3511  HA  MET 1 232     -13.596 -41.641 -74.849  1.00  0.00           H  
ATOM   3512  HB2 MET 1 232     -11.697 -42.862 -75.924  1.00  0.00           H  
ATOM   3513  HB3 MET 1 232     -11.609 -41.625 -77.180  1.00  0.00           H  
ATOM   3514  HG2 MET 1 232     -14.001 -42.290 -77.866  1.00  0.00           H  
ATOM   3515  HG3 MET 1 232     -13.975 -43.499 -76.578  1.00  0.00           H  
ATOM   3516  HE1 MET 1 232     -11.768 -43.635 -80.596  1.00  0.00           H  
ATOM   3517  HE2 MET 1 232     -11.512 -42.257 -79.514  1.00  0.00           H  
ATOM   3518  HE3 MET 1 232     -13.145 -42.609 -80.150  1.00  0.00           H  
ATOM   3519  N   GLY 1 233     -10.700 -40.955 -74.388  1.00  0.00           N  
ATOM   3520  CA  GLY 1 233      -9.644 -40.326 -73.596  1.00  0.00           C  
ATOM   3521  C   GLY 1 233      -8.515 -39.727 -74.445  1.00  0.00           C  
ATOM   3522  O   GLY 1 233      -7.531 -39.186 -73.943  1.00  0.00           O  
ATOM   3523  H   GLY 1 233     -10.500 -41.886 -74.735  1.00  0.00           H  
ATOM   3524  HA2 GLY 1 233     -10.060 -39.535 -72.966  1.00  0.00           H  
ATOM   3525  HA3 GLY 1 233      -9.212 -41.106 -72.961  1.00  0.00           H  
ATOM   3526  N   PHE 1 234      -8.719 -39.825 -75.809  1.00  0.00           N  
ATOM   3527  CA  PHE 1 234      -7.743 -39.321 -76.778  1.00  0.00           C  
ATOM   3528  C   PHE 1 234      -8.034 -37.823 -76.969  1.00  0.00           C  
ATOM   3529  O   PHE 1 234      -9.057 -37.281 -76.534  1.00  0.00           O  
ATOM   3530  CB  PHE 1 234      -7.811 -40.101 -78.098  1.00  0.00           C  
ATOM   3531  CG  PHE 1 234      -7.304 -41.519 -77.938  1.00  0.00           C  
ATOM   3532  CD1 PHE 1 234      -5.926 -41.766 -77.823  1.00  0.00           C  
ATOM   3533  CD2 PHE 1 234      -8.198 -42.598 -77.876  1.00  0.00           C  
ATOM   3534  CE1 PHE 1 234      -5.450 -43.061 -77.620  1.00  0.00           C  
ATOM   3535  CE2 PHE 1 234      -7.720 -43.894 -77.676  1.00  0.00           C  
ATOM   3536  CZ  PHE 1 234      -6.349 -44.123 -77.536  1.00  0.00           C  
ATOM   3537  H   PHE 1 234      -9.593 -40.239 -76.123  1.00  0.00           H  
ATOM   3538  HA  PHE 1 234      -6.743 -39.399 -76.331  1.00  0.00           H  
ATOM   3539  HB2 PHE 1 234      -8.840 -40.116 -78.478  1.00  0.00           H  
ATOM   3540  HB3 PHE 1 234      -7.219 -39.609 -78.879  1.00  0.00           H  
ATOM   3541  HD1 PHE 1 234      -5.210 -40.948 -77.890  1.00  0.00           H  
ATOM   3542  HD2 PHE 1 234      -9.268 -42.436 -77.987  1.00  0.00           H  
ATOM   3543  HE1 PHE 1 234      -4.380 -43.236 -77.530  1.00  0.00           H  
ATOM   3544  HE2 PHE 1 234      -8.414 -44.730 -77.639  1.00  0.00           H  
ATOM   3545  HZ  PHE 1 234      -5.981 -45.129 -77.366  1.00  0.00           H  
ATOM   3546  N   ASP 1 235      -7.047 -37.131 -77.635  1.00  0.00           N  
ATOM   3547  CA  ASP 1 235      -7.079 -35.671 -77.818  1.00  0.00           C  
ATOM   3548  C   ASP 1 235      -6.578 -35.465 -79.251  1.00  0.00           C  
ATOM   3549  O   ASP 1 235      -5.396 -35.717 -79.512  1.00  0.00           O  
ATOM   3550  CB  ASP 1 235      -6.182 -35.034 -76.761  1.00  0.00           C  
ATOM   3551  CG  ASP 1 235      -6.081 -33.522 -76.877  1.00  0.00           C  
ATOM   3552  OD2 ASP 1 235      -5.792 -32.923 -75.784  1.00  0.00           O  
ATOM   3553  OD1 ASP 1 235      -6.210 -33.039 -78.037  1.00  0.00           O1-
ATOM   3554  H   ASP 1 235      -6.230 -37.628 -78.018  1.00  0.00           H  
ATOM   3555  HA  ASP 1 235      -8.093 -35.298 -77.686  1.00  0.00           H  
ATOM   3556  HB2 ASP 1 235      -5.163 -35.434 -76.817  1.00  0.00           H  
ATOM   3557  HB3 ASP 1 235      -6.562 -35.288 -75.762  1.00  0.00           H  
ATOM   3558  N   PRO 1 236      -7.480 -35.058 -80.217  1.00  0.00           N  
ATOM   3559  CA  PRO 1 236      -7.093 -35.020 -81.633  1.00  0.00           C  
ATOM   3560  C   PRO 1 236      -5.945 -34.063 -81.958  1.00  0.00           C  
ATOM   3561  O   PRO 1 236      -5.267 -34.171 -82.984  1.00  0.00           O  
ATOM   3562  CB  PRO 1 236      -8.342 -34.543 -82.370  1.00  0.00           C  
ATOM   3563  CG  PRO 1 236      -9.486 -34.831 -81.415  1.00  0.00           C  
ATOM   3564  CD  PRO 1 236      -8.868 -34.676 -80.041  1.00  0.00           C  
ATOM   3565  HA  PRO 1 236      -6.800 -36.035 -81.904  1.00  0.00           H  
ATOM   3566  HB2 PRO 1 236      -8.299 -33.468 -82.580  1.00  0.00           H  
ATOM   3567  HB3 PRO 1 236      -8.466 -35.064 -83.324  1.00  0.00           H  
ATOM   3568  HG2 PRO 1 236      -9.830 -35.859 -81.556  1.00  0.00           H  
ATOM   3569  HG3 PRO 1 236     -10.335 -34.158 -81.561  1.00  0.00           H  
ATOM   3570  HD2 PRO 1 236      -9.371 -35.316 -79.313  1.00  0.00           H  
ATOM   3571  HD3 PRO 1 236      -8.889 -33.636 -79.699  1.00  0.00           H  
ATOM   3572  N   GLN 1 237      -5.803 -33.033 -81.037  1.00  0.00           N  
ATOM   3573  CA  GLN 1 237      -4.721 -32.080 -81.097  1.00  0.00           C  
ATOM   3574  C   GLN 1 237      -3.532 -32.892 -80.577  1.00  0.00           C  
ATOM   3575  O   GLN 1 237      -2.667 -33.360 -81.326  1.00  0.00           O  
ATOM   3576  CB  GLN 1 237      -4.901 -30.822 -80.236  1.00  0.00           C  
ATOM   3577  CG  GLN 1 237      -6.029 -29.878 -80.640  1.00  0.00           C  
ATOM   3578  CD  GLN 1 237      -6.006 -28.626 -79.768  1.00  0.00           C  
ATOM   3579  OE1 GLN 1 237      -5.209 -28.434 -78.852  1.00  0.00           O  
ATOM   3580  NE2 GLN 1 237      -6.939 -27.683 -80.105  1.00  0.00           N  
ATOM   3581  H   GLN 1 237      -6.460 -33.000 -80.251  1.00  0.00           H  
ATOM   3582  HA  GLN 1 237      -4.526 -31.807 -82.141  1.00  0.00           H  
ATOM   3583  HB2 GLN 1 237      -5.057 -31.082 -79.183  1.00  0.00           H  
ATOM   3584  HB3 GLN 1 237      -3.952 -30.266 -80.255  1.00  0.00           H  
ATOM   3585  HG2 GLN 1 237      -7.003 -30.366 -80.523  1.00  0.00           H  
ATOM   3586  HG3 GLN 1 237      -5.917 -29.574 -81.687  1.00  0.00           H  
ATOM   3587 HE21 GLN 1 237      -6.953 -26.804 -79.598  1.00  0.00           H  
ATOM   3588 HE22 GLN 1 237      -7.623 -27.819 -80.840  1.00  0.00           H  
ATOM   3589  N   ARG 1 238      -3.538 -33.143 -79.218  1.00  0.00           N  
ATOM   3590  CA  ARG 1 238      -2.311 -33.512 -78.532  1.00  0.00           C  
ATOM   3591  C   ARG 1 238      -1.931 -34.975 -78.757  1.00  0.00           C  
ATOM   3592  O   ARG 1 238      -0.762 -35.306 -78.985  1.00  0.00           O  
ATOM   3593  CB  ARG 1 238      -2.392 -33.225 -77.045  1.00  0.00           C  
ATOM   3594  CG  ARG 1 238      -2.527 -31.725 -76.757  1.00  0.00           C  
ATOM   3595  CD  ARG 1 238      -2.666 -31.483 -75.263  1.00  0.00           C  
ATOM   3596  NE  ARG 1 238      -3.841 -32.190 -74.761  1.00  0.00           N  
ATOM   3597  CZ  ARG 1 238      -3.927 -32.932 -73.648  1.00  0.00           C  
ATOM   3598  NH1 ARG 1 238      -5.087 -33.594 -73.438  1.00  0.00           N  
ATOM   3599  NH2 ARG 1 238      -2.928 -33.049 -72.763  1.00  0.00           N1+
ATOM   3600  H   ARG 1 238      -4.440 -33.054 -78.717  1.00  0.00           H  
ATOM   3601  HA  ARG 1 238      -1.504 -32.914 -78.977  1.00  0.00           H  
ATOM   3602  HB2 ARG 1 238      -3.230 -33.783 -76.615  1.00  0.00           H  
ATOM   3603  HB3 ARG 1 238      -1.495 -33.602 -76.547  1.00  0.00           H  
ATOM   3604  HG2 ARG 1 238      -3.409 -31.320 -77.266  1.00  0.00           H  
ATOM   3605  HG3 ARG 1 238      -1.655 -31.184 -77.139  1.00  0.00           H  
ATOM   3606  HD2 ARG 1 238      -2.801 -30.417 -75.060  1.00  0.00           H  
ATOM   3607  HD3 ARG 1 238      -1.762 -31.828 -74.754  1.00  0.00           H  
ATOM   3608  HE  ARG 1 238      -4.710 -32.326 -75.367  1.00  0.00           H  
ATOM   3609 HH11 ARG 1 238      -5.775 -33.506 -74.216  1.00  0.00           H  
ATOM   3610 HH12 ARG 1 238      -5.178 -34.288 -72.705  1.00  0.00           H  
ATOM   3611 HH21 ARG 1 238      -1.995 -32.687 -72.922  1.00  0.00           H  
ATOM   3612 HH22 ARG 1 238      -3.073 -33.610 -71.907  1.00  0.00           H  
ATOM   3613  N   CYS 1 239      -2.924 -35.909 -78.702  1.00  0.00           N  
ATOM   3614  CA  CYS 1 239      -2.666 -37.341 -78.537  1.00  0.00           C  
ATOM   3615  C   CYS 1 239      -3.704 -38.051 -79.401  1.00  0.00           C  
ATOM   3616  O   CYS 1 239      -4.712 -38.579 -78.927  1.00  0.00           O  
ATOM   3617  CB  CYS 1 239      -2.829 -37.797 -77.082  1.00  0.00           C  
ATOM   3618  SG  CYS 1 239      -1.667 -36.980 -75.955  1.00  0.00           S  
ATOM   3619  H   CYS 1 239      -3.900 -35.604 -78.819  1.00  0.00           H  
ATOM   3620  HA  CYS 1 239      -1.665 -37.591 -78.909  1.00  0.00           H  
ATOM   3621  HB2 CYS 1 239      -2.687 -38.879 -77.003  1.00  0.00           H  
ATOM   3622  HB3 CYS 1 239      -3.837 -37.571 -76.716  1.00  0.00           H  
ATOM   3623  HG  CYS 1 239      -0.815 -38.015 -75.784  1.00  0.00           H  
ATOM   3624  N   HIS 1 240      -3.461 -37.969 -80.761  1.00  0.00           N  
ATOM   3625  CA  HIS 1 240      -4.426 -38.473 -81.755  1.00  0.00           C  
ATOM   3626  C   HIS 1 240      -3.955 -39.900 -82.044  1.00  0.00           C  
ATOM   3627  O   HIS 1 240      -2.751 -40.142 -82.196  1.00  0.00           O  
ATOM   3628  CB  HIS 1 240      -4.380 -37.632 -83.026  1.00  0.00           C  
ATOM   3629  CG  HIS 1 240      -5.457 -37.940 -84.003  1.00  0.00           C  
ATOM   3630  CD2 HIS 1 240      -5.357 -38.602 -85.208  1.00  0.00           C  
ATOM   3631  ND1 HIS 1 240      -6.759 -37.549 -83.782  1.00  0.00           N  
ATOM   3632  NE2 HIS 1 240      -6.620 -38.577 -85.735  1.00  0.00           N  
ATOM   3633  CE1 HIS 1 240      -7.425 -37.923 -84.849  1.00  0.00           C  
ATOM   3634  H   HIS 1 240      -2.579 -37.583 -81.119  1.00  0.00           H  
ATOM   3635  HA  HIS 1 240      -5.418 -38.456 -81.300  1.00  0.00           H  
ATOM   3636  HB2 HIS 1 240      -3.416 -37.770 -83.525  1.00  0.00           H  
ATOM   3637  HB3 HIS 1 240      -4.434 -36.571 -82.765  1.00  0.00           H  
ATOM   3638  HD2 HIS 1 240      -4.533 -39.075 -85.724  1.00  0.00           H  
ATOM   3639  HE2 HIS 1 240      -6.909 -38.973 -86.621  1.00  0.00           H  
ATOM   3640  HE1 HIS 1 240      -8.477 -37.751 -85.034  1.00  0.00           H  
ATOM   3641  N   PRO 1 241      -4.877 -40.916 -82.146  1.00  0.00           N  
ATOM   3642  CA  PRO 1 241      -4.470 -42.319 -81.984  1.00  0.00           C  
ATOM   3643  C   PRO 1 241      -3.366 -42.855 -82.907  1.00  0.00           C  
ATOM   3644  O   PRO 1 241      -2.711 -43.854 -82.602  1.00  0.00           O  
ATOM   3645  CB  PRO 1 241      -5.761 -43.111 -82.214  1.00  0.00           C  
ATOM   3646  CG  PRO 1 241      -6.863 -42.134 -81.836  1.00  0.00           C  
ATOM   3647  CD  PRO 1 241      -6.319 -40.801 -82.319  1.00  0.00           C  
ATOM   3648  HA  PRO 1 241      -4.121 -42.425 -80.949  1.00  0.00           H  
ATOM   3649  HB2 PRO 1 241      -5.872 -43.393 -83.267  1.00  0.00           H  
ATOM   3650  HB3 PRO 1 241      -5.795 -44.029 -81.619  1.00  0.00           H  
ATOM   3651  HG2 PRO 1 241      -6.985 -42.120 -80.750  1.00  0.00           H  
ATOM   3652  HG3 PRO 1 241      -7.829 -42.383 -82.287  1.00  0.00           H  
ATOM   3653  HD2 PRO 1 241      -6.747 -39.960 -81.772  1.00  0.00           H  
ATOM   3654  HD3 PRO 1 241      -6.514 -40.673 -83.387  1.00  0.00           H  
ATOM   3655  N   ARG 1 242      -3.192 -42.176 -84.099  1.00  0.00           N  
ATOM   3656  CA  ARG 1 242      -2.114 -42.541 -85.011  1.00  0.00           C  
ATOM   3657  C   ARG 1 242      -0.758 -42.257 -84.343  1.00  0.00           C  
ATOM   3658  O   ARG 1 242       0.269 -42.823 -84.713  1.00  0.00           O  
ATOM   3659  CB  ARG 1 242      -2.178 -41.741 -86.328  1.00  0.00           C  
ATOM   3660  CG  ARG 1 242      -1.592 -40.357 -86.116  1.00  0.00           C  
ATOM   3661  CD  ARG 1 242      -1.788 -39.304 -87.170  1.00  0.00           C  
ATOM   3662  NE  ARG 1 242      -1.555 -38.032 -86.479  1.00  0.00           N  
ATOM   3663  CZ  ARG 1 242      -2.423 -37.008 -86.493  1.00  0.00           C  
ATOM   3664  NH1 ARG 1 242      -2.420 -36.155 -85.447  1.00  0.00           N  
ATOM   3665  NH2 ARG 1 242      -3.350 -36.838 -87.460  1.00  0.00           N1+
ATOM   3666  H   ARG 1 242      -3.821 -41.408 -84.325  1.00  0.00           H  
ATOM   3667  HA  ARG 1 242      -2.185 -43.617 -85.203  1.00  0.00           H  
ATOM   3668  HB2 ARG 1 242      -1.605 -42.253 -87.103  1.00  0.00           H  
ATOM   3669  HB3 ARG 1 242      -3.208 -41.669 -86.677  1.00  0.00           H  
ATOM   3670  HG2 ARG 1 242      -0.510 -40.422 -85.952  1.00  0.00           H  
ATOM   3671  HG3 ARG 1 242      -2.053 -39.960 -85.203  1.00  0.00           H  
ATOM   3672  HD2 ARG 1 242      -2.817 -39.352 -87.510  1.00  0.00           H  
ATOM   3673  HD3 ARG 1 242      -1.098 -39.412 -88.008  1.00  0.00           H  
ATOM   3674  HE  ARG 1 242      -0.937 -38.064 -85.600  1.00  0.00           H  
ATOM   3675 HH11 ARG 1 242      -1.790 -36.374 -84.671  1.00  0.00           H  
ATOM   3676 HH12 ARG 1 242      -3.138 -35.459 -85.309  1.00  0.00           H  
ATOM   3677 HH21 ARG 1 242      -3.336 -37.432 -88.352  1.00  0.00           H  
ATOM   3678 HH22 ARG 1 242      -4.116 -36.180 -87.394  1.00  0.00           H  
ATOM   3679  N   ASP 1 243      -0.743 -41.206 -83.437  1.00  0.00           N  
ATOM   3680  CA  ASP 1 243       0.481 -40.528 -82.984  1.00  0.00           C  
ATOM   3681  C   ASP 1 243       1.237 -41.402 -81.952  1.00  0.00           C  
ATOM   3682  O   ASP 1 243       2.312 -41.071 -81.456  1.00  0.00           O  
ATOM   3683  CB  ASP 1 243       0.170 -39.165 -82.366  1.00  0.00           C  
ATOM   3684  CG  ASP 1 243      -0.536 -38.075 -83.164  1.00  0.00           C  
ATOM   3685  OD2 ASP 1 243      -1.081 -37.156 -82.451  1.00  0.00           O  
ATOM   3686  OD1 ASP 1 243      -0.480 -38.080 -84.432  1.00  0.00           O1-
ATOM   3687  H   ASP 1 243      -1.645 -40.842 -83.089  1.00  0.00           H  
ATOM   3688  HA  ASP 1 243       1.136 -40.416 -83.856  1.00  0.00           H  
ATOM   3689  HB2 ASP 1 243       1.116 -38.711 -82.041  1.00  0.00           H  
ATOM   3690  HB3 ASP 1 243      -0.403 -39.320 -81.441  1.00  0.00           H  
ATOM   3691  N   LEU 1 244       0.592 -42.595 -81.685  1.00  0.00           N  
ATOM   3692  CA  LEU 1 244       1.208 -43.707 -80.999  1.00  0.00           C  
ATOM   3693  C   LEU 1 244       2.167 -44.456 -81.972  1.00  0.00           C  
ATOM   3694  O   LEU 1 244       3.041 -45.220 -81.550  1.00  0.00           O  
ATOM   3695  CB  LEU 1 244       0.139 -44.680 -80.486  1.00  0.00           C  
ATOM   3696  CG  LEU 1 244      -0.953 -44.072 -79.578  1.00  0.00           C  
ATOM   3697  CD1 LEU 1 244      -1.872 -45.183 -79.064  1.00  0.00           C  
ATOM   3698  CD2 LEU 1 244      -0.393 -43.274 -78.403  1.00  0.00           C  
ATOM   3699  H   LEU 1 244      -0.360 -42.688 -82.031  1.00  0.00           H  
ATOM   3700  HA  LEU 1 244       1.824 -43.315 -80.185  1.00  0.00           H  
ATOM   3701  HB2 LEU 1 244      -0.358 -45.141 -81.350  1.00  0.00           H  
ATOM   3702  HB3 LEU 1 244       0.634 -45.502 -79.957  1.00  0.00           H  
ATOM   3703  HG  LEU 1 244      -1.569 -43.388 -80.174  1.00  0.00           H  
ATOM   3704 HD11 LEU 1 244      -1.317 -45.920 -78.473  1.00  0.00           H  
ATOM   3705 HD12 LEU 1 244      -2.353 -45.705 -79.897  1.00  0.00           H  
ATOM   3706 HD13 LEU 1 244      -2.665 -44.773 -78.432  1.00  0.00           H  
ATOM   3707 HD21 LEU 1 244       0.302 -43.870 -77.808  1.00  0.00           H  
ATOM   3708 HD22 LEU 1 244      -1.200 -42.937 -77.742  1.00  0.00           H  
ATOM   3709 HD23 LEU 1 244       0.129 -42.379 -78.750  1.00  0.00           H  
ATOM   3710  N   VAL 1 245       1.919 -44.314 -83.330  1.00  0.00           N  
ATOM   3711  CA  VAL 1 245       2.691 -45.056 -84.323  1.00  0.00           C  
ATOM   3712  C   VAL 1 245       3.826 -44.117 -84.759  1.00  0.00           C  
ATOM   3713  O   VAL 1 245       3.634 -43.007 -85.257  1.00  0.00           O  
ATOM   3714  CB  VAL 1 245       1.859 -45.493 -85.548  1.00  0.00           C  
ATOM   3715  CG1 VAL 1 245       2.711 -46.325 -86.518  1.00  0.00           C  
ATOM   3716  CG2 VAL 1 245       0.625 -46.302 -85.135  1.00  0.00           C  
ATOM   3717  H   VAL 1 245       1.213 -43.644 -83.672  1.00  0.00           H  
ATOM   3718  HA  VAL 1 245       3.113 -45.947 -83.844  1.00  0.00           H  
ATOM   3719  HB  VAL 1 245       1.515 -44.607 -86.092  1.00  0.00           H  
ATOM   3720 HG11 VAL 1 245       3.146 -47.196 -86.016  1.00  0.00           H  
ATOM   3721 HG12 VAL 1 245       3.529 -45.731 -86.939  1.00  0.00           H  
ATOM   3722 HG13 VAL 1 245       2.110 -46.688 -87.357  1.00  0.00           H  
ATOM   3723 HG21 VAL 1 245       0.909 -47.198 -84.573  1.00  0.00           H  
ATOM   3724 HG22 VAL 1 245       0.059 -46.622 -86.017  1.00  0.00           H  
ATOM   3725 HG23 VAL 1 245      -0.052 -45.710 -84.512  1.00  0.00           H  
ATOM   3726  N   LEU 1 246       5.091 -44.653 -84.579  1.00  0.00           N  
ATOM   3727  CA  LEU 1 246       6.269 -43.914 -84.992  1.00  0.00           C  
ATOM   3728  C   LEU 1 246       6.501 -44.263 -86.468  1.00  0.00           C  
ATOM   3729  O   LEU 1 246       6.962 -45.341 -86.840  1.00  0.00           O  
ATOM   3730  CB  LEU 1 246       7.501 -44.293 -84.165  1.00  0.00           C  
ATOM   3731  CG  LEU 1 246       7.422 -43.919 -82.674  1.00  0.00           C  
ATOM   3732  CD1 LEU 1 246       8.683 -44.419 -81.962  1.00  0.00           C  
ATOM   3733  CD2 LEU 1 246       7.260 -42.419 -82.436  1.00  0.00           C  
ATOM   3734  H   LEU 1 246       5.208 -45.587 -84.189  1.00  0.00           H  
ATOM   3735  HA  LEU 1 246       6.078 -42.838 -84.916  1.00  0.00           H  
ATOM   3736  HB2 LEU 1 246       7.650 -45.377 -84.234  1.00  0.00           H  
ATOM   3737  HB3 LEU 1 246       8.392 -43.831 -84.612  1.00  0.00           H  
ATOM   3738  HG  LEU 1 246       6.555 -44.424 -82.232  1.00  0.00           H  
ATOM   3739 HD11 LEU 1 246       9.580 -43.958 -82.384  1.00  0.00           H  
ATOM   3740 HD12 LEU 1 246       8.784 -45.506 -82.059  1.00  0.00           H  
ATOM   3741 HD13 LEU 1 246       8.656 -44.179 -80.895  1.00  0.00           H  
ATOM   3742 HD21 LEU 1 246       8.114 -41.857 -82.827  1.00  0.00           H  
ATOM   3743 HD22 LEU 1 246       7.185 -42.214 -81.364  1.00  0.00           H  
ATOM   3744 HD23 LEU 1 246       6.348 -42.029 -82.895  1.00  0.00           H  
ATOM   3745  N   THR 1 247       6.070 -43.289 -87.354  1.00  0.00           N  
ATOM   3746  CA  THR 1 247       6.543 -43.229 -88.760  1.00  0.00           C  
ATOM   3747  C   THR 1 247       7.762 -42.268 -88.880  1.00  0.00           C  
ATOM   3748  O   THR 1 247       8.423 -42.162 -89.913  1.00  0.00           O  
ATOM   3749  CB  THR 1 247       5.355 -42.956 -89.726  1.00  0.00           C  
ATOM   3750  OG1 THR 1 247       4.769 -44.212 -90.164  1.00  0.00           O  
ATOM   3751  CG2 THR 1 247       5.673 -42.175 -90.994  1.00  0.00           C  
ATOM   3752  H   THR 1 247       5.400 -42.594 -87.015  1.00  0.00           H  
ATOM   3753  HA  THR 1 247       6.964 -44.209 -88.994  1.00  0.00           H  
ATOM   3754  HB  THR 1 247       4.561 -42.422 -89.192  1.00  0.00           H  
ATOM   3755 HG21 THR 1 247       6.416 -42.696 -91.607  1.00  0.00           H  
ATOM   3756 HG22 THR 1 247       6.030 -41.166 -90.772  1.00  0.00           H  
ATOM   3757 HG23 THR 1 247       4.775 -42.084 -91.617  1.00  0.00           H  
ATOM   3758  HG1 THR 1 247       5.480 -44.699 -90.637  1.00  0.00           H  
ATOM   3759  N   VAL 1 248       8.013 -41.529 -87.739  1.00  0.00           N  
ATOM   3760  CA  VAL 1 248       9.097 -40.563 -87.594  1.00  0.00           C  
ATOM   3761  C   VAL 1 248       9.674 -40.809 -86.177  1.00  0.00           C  
ATOM   3762  O   VAL 1 248       8.951 -40.965 -85.192  1.00  0.00           O  
ATOM   3763  CB  VAL 1 248       8.554 -39.124 -87.742  1.00  0.00           C  
ATOM   3764  CG1 VAL 1 248       9.644 -38.075 -87.543  1.00  0.00           C  
ATOM   3765  CG2 VAL 1 248       7.914 -38.895 -89.115  1.00  0.00           C  
ATOM   3766  H   VAL 1 248       7.408 -41.687 -86.939  1.00  0.00           H  
ATOM   3767  HA  VAL 1 248       9.853 -40.766 -88.356  1.00  0.00           H  
ATOM   3768  HB  VAL 1 248       7.784 -38.955 -86.978  1.00  0.00           H  
ATOM   3769 HG11 VAL 1 248      10.423 -38.159 -88.303  1.00  0.00           H  
ATOM   3770 HG12 VAL 1 248      10.112 -38.177 -86.564  1.00  0.00           H  
ATOM   3771 HG13 VAL 1 248       9.227 -37.065 -87.614  1.00  0.00           H  
ATOM   3772 HG21 VAL 1 248       8.623 -39.099 -89.925  1.00  0.00           H  
ATOM   3773 HG22 VAL 1 248       7.578 -37.858 -89.213  1.00  0.00           H  
ATOM   3774 HG23 VAL 1 248       7.035 -39.530 -89.257  1.00  0.00           H  
ATOM   3775  N   LEU 1 249      11.056 -40.813 -86.134  1.00  0.00           N  
ATOM   3776  CA  LEU 1 249      11.827 -41.051 -84.910  1.00  0.00           C  
ATOM   3777  C   LEU 1 249      12.719 -39.815 -84.657  1.00  0.00           C  
ATOM   3778  O   LEU 1 249      13.518 -39.407 -85.510  1.00  0.00           O  
ATOM   3779  CB  LEU 1 249      12.679 -42.315 -85.127  1.00  0.00           C  
ATOM   3780  CG  LEU 1 249      13.414 -42.843 -83.881  1.00  0.00           C  
ATOM   3781  CD1 LEU 1 249      12.453 -43.466 -82.868  1.00  0.00           C  
ATOM   3782  CD2 LEU 1 249      14.448 -43.895 -84.297  1.00  0.00           C  
ATOM   3783  H   LEU 1 249      11.587 -40.676 -86.996  1.00  0.00           H  
ATOM   3784  HA  LEU 1 249      11.123 -41.215 -84.095  1.00  0.00           H  
ATOM   3785  HB2 LEU 1 249      12.034 -43.115 -85.516  1.00  0.00           H  
ATOM   3786  HB3 LEU 1 249      13.412 -42.115 -85.918  1.00  0.00           H  
ATOM   3787  HG  LEU 1 249      13.951 -42.019 -83.397  1.00  0.00           H  
ATOM   3788 HD11 LEU 1 249      11.908 -44.309 -83.307  1.00  0.00           H  
ATOM   3789 HD12 LEU 1 249      11.722 -42.740 -82.507  1.00  0.00           H  
ATOM   3790 HD13 LEU 1 249      13.001 -43.840 -81.997  1.00  0.00           H  
ATOM   3791 HD21 LEU 1 249      13.971 -44.747 -84.795  1.00  0.00           H  
ATOM   3792 HD22 LEU 1 249      14.991 -44.272 -83.424  1.00  0.00           H  
ATOM   3793 HD23 LEU 1 249      15.183 -43.468 -84.986  1.00  0.00           H  
ATOM   3794  N   PRO 1 250      12.591 -39.165 -83.443  1.00  0.00           N  
ATOM   3795  CA  PRO 1 250      13.489 -38.075 -83.059  1.00  0.00           C  
ATOM   3796  C   PRO 1 250      14.803 -38.678 -82.547  1.00  0.00           C  
ATOM   3797  O   PRO 1 250      14.855 -39.772 -81.980  1.00  0.00           O  
ATOM   3798  CB  PRO 1 250      12.756 -37.375 -81.916  1.00  0.00           C  
ATOM   3799  CG  PRO 1 250      11.980 -38.506 -81.245  1.00  0.00           C  
ATOM   3800  CD  PRO 1 250      11.629 -39.452 -82.387  1.00  0.00           C  
ATOM   3801  HA  PRO 1 250      13.680 -37.412 -83.908  1.00  0.00           H  
ATOM   3802  HB2 PRO 1 250      13.421 -36.861 -81.215  1.00  0.00           H  
ATOM   3803  HB3 PRO 1 250      12.046 -36.643 -82.311  1.00  0.00           H  
ATOM   3804  HG2 PRO 1 250      11.093 -38.150 -80.711  1.00  0.00           H  
ATOM   3805  HG3 PRO 1 250      12.621 -39.018 -80.518  1.00  0.00           H  
ATOM   3806  HD2 PRO 1 250      10.624 -39.269 -82.772  1.00  0.00           H  
ATOM   3807  HD3 PRO 1 250      11.703 -40.495 -82.073  1.00  0.00           H  
ATOM   3808  N   VAL 1 251      15.912 -37.864 -82.686  1.00  0.00           N  
ATOM   3809  CA  VAL 1 251      17.225 -38.302 -82.218  1.00  0.00           C  
ATOM   3810  C   VAL 1 251      17.703 -37.292 -81.153  1.00  0.00           C  
ATOM   3811  O   VAL 1 251      17.872 -36.099 -81.433  1.00  0.00           O  
ATOM   3812  CB  VAL 1 251      18.246 -38.410 -83.370  1.00  0.00           C  
ATOM   3813  CG1 VAL 1 251      19.601 -38.910 -82.851  1.00  0.00           C  
ATOM   3814  CG2 VAL 1 251      17.749 -39.358 -84.466  1.00  0.00           C  
ATOM   3815  H   VAL 1 251      15.816 -36.931 -83.116  1.00  0.00           H  
ATOM   3816  HA  VAL 1 251      17.119 -39.296 -81.782  1.00  0.00           H  
ATOM   3817  HB  VAL 1 251      18.398 -37.423 -83.821  1.00  0.00           H  
ATOM   3818 HG11 VAL 1 251      19.499 -39.872 -82.337  1.00  0.00           H  
ATOM   3819 HG12 VAL 1 251      20.050 -38.195 -82.153  1.00  0.00           H  
ATOM   3820 HG13 VAL 1 251      20.308 -39.047 -83.673  1.00  0.00           H  
ATOM   3821 HG21 VAL 1 251      17.545 -40.357 -84.066  1.00  0.00           H  
ATOM   3822 HG22 VAL 1 251      18.495 -39.460 -85.260  1.00  0.00           H  
ATOM   3823 HG23 VAL 1 251      16.831 -38.982 -84.927  1.00  0.00           H  
ATOM   3824  N   PRO 1 252      17.940 -37.788 -79.880  1.00  0.00           N  
ATOM   3825  CA  PRO 1 252      18.407 -36.930 -78.789  1.00  0.00           C  
ATOM   3826  C   PRO 1 252      19.927 -36.659 -78.853  1.00  0.00           C  
ATOM   3827  O   PRO 1 252      20.729 -37.493 -79.294  1.00  0.00           O  
ATOM   3828  CB  PRO 1 252      18.067 -37.718 -77.525  1.00  0.00           C  
ATOM   3829  CG  PRO 1 252      18.218 -39.168 -77.969  1.00  0.00           C  
ATOM   3830  CD  PRO 1 252      17.724 -39.154 -79.409  1.00  0.00           C  
ATOM   3831  HA  PRO 1 252      17.860 -35.988 -78.841  1.00  0.00           H  
ATOM   3832  HB2 PRO 1 252      18.707 -37.481 -76.669  1.00  0.00           H  
ATOM   3833  HB3 PRO 1 252      17.025 -37.532 -77.239  1.00  0.00           H  
ATOM   3834  HG2 PRO 1 252      17.656 -39.865 -77.341  1.00  0.00           H  
ATOM   3835  HG3 PRO 1 252      19.274 -39.462 -77.937  1.00  0.00           H  
ATOM   3836  HD2 PRO 1 252      16.651 -39.366 -79.465  1.00  0.00           H  
ATOM   3837  HD3 PRO 1 252      18.268 -39.870 -80.031  1.00  0.00           H  
ATOM   3838  N   PRO 1 253      20.348 -35.441 -78.347  1.00  0.00           N  
ATOM   3839  CA  PRO 1 253      21.719 -34.946 -78.508  1.00  0.00           C  
ATOM   3840  C   PRO 1 253      22.760 -35.611 -77.586  1.00  0.00           C  
ATOM   3841  O   PRO 1 253      22.458 -36.113 -76.499  1.00  0.00           O  
ATOM   3842  CB  PRO 1 253      21.613 -33.461 -78.139  1.00  0.00           C  
ATOM   3843  CG  PRO 1 253      20.484 -33.442 -77.114  1.00  0.00           C  
ATOM   3844  CD  PRO 1 253      19.510 -34.459 -77.668  1.00  0.00           C  
ATOM   3845  HA  PRO 1 253      22.010 -35.088 -79.554  1.00  0.00           H  
ATOM   3846  HB2 PRO 1 253      22.534 -33.032 -77.734  1.00  0.00           H  
ATOM   3847  HB3 PRO 1 253      21.322 -32.879 -79.018  1.00  0.00           H  
ATOM   3848  HG2 PRO 1 253      20.018 -32.464 -76.991  1.00  0.00           H  
ATOM   3849  HG3 PRO 1 253      20.861 -33.765 -76.138  1.00  0.00           H  
ATOM   3850  HD2 PRO 1 253      18.858 -34.004 -78.419  1.00  0.00           H  
ATOM   3851  HD3 PRO 1 253      18.900 -34.929 -76.892  1.00  0.00           H  
ATOM   3852  N   PRO 1 254      24.089 -35.514 -77.963  1.00  0.00           N  
ATOM   3853  CA  PRO 1 254      25.185 -36.070 -77.154  1.00  0.00           C  
ATOM   3854  C   PRO 1 254      25.630 -35.254 -75.911  1.00  0.00           C  
ATOM   3855  O   PRO 1 254      26.759 -35.370 -75.436  1.00  0.00           O  
ATOM   3856  CB  PRO 1 254      26.331 -36.208 -78.158  1.00  0.00           C  
ATOM   3857  CG  PRO 1 254      26.108 -35.015 -79.077  1.00  0.00           C  
ATOM   3858  CD  PRO 1 254      24.596 -34.973 -79.217  1.00  0.00           C  
ATOM   3859  HA  PRO 1 254      24.881 -37.053 -76.777  1.00  0.00           H  
ATOM   3860  HB2 PRO 1 254      27.331 -36.211 -77.716  1.00  0.00           H  
ATOM   3861  HB3 PRO 1 254      26.217 -37.135 -78.733  1.00  0.00           H  
ATOM   3862  HG2 PRO 1 254      26.617 -35.121 -80.037  1.00  0.00           H  
ATOM   3863  HG3 PRO 1 254      26.465 -34.098 -78.596  1.00  0.00           H  
ATOM   3864  HD2 PRO 1 254      24.259 -35.629 -80.024  1.00  0.00           H  
ATOM   3865  HD3 PRO 1 254      24.204 -33.971 -79.398  1.00  0.00           H  
ATOM   3866  N   GLN 1 255      24.609 -34.582 -75.272  1.00  0.00           N  
ATOM   3867  CA  GLN 1 255      24.700 -34.027 -73.919  1.00  0.00           C  
ATOM   3868  C   GLN 1 255      24.008 -34.977 -72.907  1.00  0.00           C  
ATOM   3869  O   GLN 1 255      24.048 -34.781 -71.693  1.00  0.00           O  
ATOM   3870  CB  GLN 1 255      23.994 -32.659 -73.857  1.00  0.00           C  
ATOM   3871  CG  GLN 1 255      24.864 -31.505 -74.358  1.00  0.00           C  
ATOM   3872  CD  GLN 1 255      25.782 -30.969 -73.282  1.00  0.00           C  
ATOM   3873  OE1 GLN 1 255      27.007 -31.104 -73.296  1.00  0.00           O  
ATOM   3874  NE2 GLN 1 255      25.161 -30.301 -72.264  1.00  0.00           N  
ATOM   3875  H   GLN 1 255      23.730 -34.480 -75.764  1.00  0.00           H  
ATOM   3876  HA  GLN 1 255      25.751 -33.953 -73.620  1.00  0.00           H  
ATOM   3877  HB2 GLN 1 255      23.082 -32.695 -74.468  1.00  0.00           H  
ATOM   3878  HB3 GLN 1 255      23.659 -32.453 -72.833  1.00  0.00           H  
ATOM   3879  HG2 GLN 1 255      24.216 -30.677 -74.673  1.00  0.00           H  
ATOM   3880  HG3 GLN 1 255      25.459 -31.792 -75.230  1.00  0.00           H  
ATOM   3881 HE21 GLN 1 255      25.710 -29.910 -71.506  1.00  0.00           H  
ATOM   3882 HE22 GLN 1 255      24.156 -30.160 -72.215  1.00  0.00           H  
ATOM   3883  N   VAL 1 256      23.249 -35.980 -73.478  1.00  0.00           N  
ATOM   3884  CA  VAL 1 256      22.348 -36.873 -72.735  1.00  0.00           C  
ATOM   3885  C   VAL 1 256      22.904 -38.325 -72.783  1.00  0.00           C  
ATOM   3886  O   VAL 1 256      22.245 -39.321 -72.464  1.00  0.00           O  
ATOM   3887  CB  VAL 1 256      20.913 -36.710 -73.309  1.00  0.00           C  
ATOM   3888  CG1 VAL 1 256      19.859 -37.552 -72.588  1.00  0.00           C  
ATOM   3889  CG2 VAL 1 256      20.462 -35.241 -73.261  1.00  0.00           C  
ATOM   3890  H   VAL 1 256      23.296 -36.093 -74.495  1.00  0.00           H  
ATOM   3891  HA  VAL 1 256      22.357 -36.579 -71.678  1.00  0.00           H  
ATOM   3892  HB  VAL 1 256      20.917 -37.020 -74.363  1.00  0.00           H  
ATOM   3893 HG11 VAL 1 256      20.006 -37.546 -71.503  1.00  0.00           H  
ATOM   3894 HG12 VAL 1 256      19.884 -38.583 -72.948  1.00  0.00           H  
ATOM   3895 HG13 VAL 1 256      18.846 -37.189 -72.793  1.00  0.00           H  
ATOM   3896 HG21 VAL 1 256      20.452 -34.864 -72.232  1.00  0.00           H  
ATOM   3897 HG22 VAL 1 256      19.453 -35.129 -73.673  1.00  0.00           H  
ATOM   3898 HG23 VAL 1 256      21.117 -34.596 -73.854  1.00  0.00           H  
ATOM   3899  N   ARG 1 257      24.249 -38.386 -73.107  1.00  0.00           N  
ATOM   3900  CA  ARG 1 257      25.013 -39.616 -73.310  1.00  0.00           C  
ATOM   3901  C   ARG 1 257      26.468 -39.379 -72.850  1.00  0.00           C  
ATOM   3902  O   ARG 1 257      26.955 -38.246 -72.921  1.00  0.00           O  
ATOM   3903  CB  ARG 1 257      25.094 -40.004 -74.796  1.00  0.00           C  
ATOM   3904  CG  ARG 1 257      23.809 -39.842 -75.615  1.00  0.00           C  
ATOM   3905  CD  ARG 1 257      24.067 -40.300 -77.050  1.00  0.00           C  
ATOM   3906  NE  ARG 1 257      23.245 -39.580 -78.016  1.00  0.00           N  
ATOM   3907  CZ  ARG 1 257      23.676 -39.134 -79.225  1.00  0.00           C  
ATOM   3908  NH1 ARG 1 257      24.916 -39.386 -79.703  1.00  0.00           N  
ATOM   3909  NH2 ARG 1 257      22.856 -38.401 -79.998  1.00  0.00           N1+
ATOM   3910  H   ARG 1 257      24.766 -37.516 -73.232  1.00  0.00           H  
ATOM   3911  HA  ARG 1 257      24.528 -40.406 -72.742  1.00  0.00           H  
ATOM   3912  HB2 ARG 1 257      25.872 -39.394 -75.279  1.00  0.00           H  
ATOM   3913  HB3 ARG 1 257      25.444 -41.044 -74.869  1.00  0.00           H  
ATOM   3914  HG2 ARG 1 257      23.499 -38.790 -75.621  1.00  0.00           H  
ATOM   3915  HG3 ARG 1 257      22.991 -40.424 -75.177  1.00  0.00           H  
ATOM   3916  HD2 ARG 1 257      23.825 -41.362 -77.145  1.00  0.00           H  
ATOM   3917  HD3 ARG 1 257      25.118 -40.131 -77.293  1.00  0.00           H  
ATOM   3918  HE  ARG 1 257      22.313 -39.275 -77.748  1.00  0.00           H  
ATOM   3919 HH11 ARG 1 257      25.212 -38.928 -80.566  1.00  0.00           H  
ATOM   3920 HH12 ARG 1 257      25.588 -39.954 -79.209  1.00  0.00           H  
ATOM   3921 HH21 ARG 1 257      21.914 -38.111 -79.672  1.00  0.00           H  
ATOM   3922 HH22 ARG 1 257      23.136 -38.080 -80.924  1.00  0.00           H  
ATOM   3923  N   PRO 1 258      27.201 -40.491 -72.477  1.00  0.00           N  
ATOM   3924  CA  PRO 1 258      28.655 -40.436 -72.289  1.00  0.00           C  
ATOM   3925  C   PRO 1 258      29.441 -40.722 -73.599  1.00  0.00           C  
ATOM   3926  O   PRO 1 258      28.983 -41.385 -74.529  1.00  0.00           O  
ATOM   3927  CB  PRO 1 258      28.958 -41.571 -71.298  1.00  0.00           C  
ATOM   3928  CG  PRO 1 258      27.623 -42.275 -71.044  1.00  0.00           C  
ATOM   3929  CD  PRO 1 258      26.711 -41.824 -72.171  1.00  0.00           C  
ATOM   3930  HA  PRO 1 258      28.949 -39.457 -71.897  1.00  0.00           H  
ATOM   3931  HB2 PRO 1 258      29.698 -42.282 -71.683  1.00  0.00           H  
ATOM   3932  HB3 PRO 1 258      29.357 -41.170 -70.359  1.00  0.00           H  
ATOM   3933  HG2 PRO 1 258      27.216 -41.934 -70.083  1.00  0.00           H  
ATOM   3934  HG3 PRO 1 258      27.718 -43.363 -70.991  1.00  0.00           H  
ATOM   3935  HD2 PRO 1 258      25.665 -41.836 -71.863  1.00  0.00           H  
ATOM   3936  HD3 PRO 1 258      26.831 -42.446 -73.064  1.00  0.00           H  
ATOM   3937  N   ALA 1 259      30.748 -40.280 -73.561  1.00  0.00           N  
ATOM   3938  CA  ALA 1 259      31.767 -40.654 -74.540  1.00  0.00           C  
ATOM   3939  C   ALA 1 259      33.096 -40.481 -73.801  1.00  0.00           C  
ATOM   3940  O   ALA 1 259      33.254 -39.579 -72.974  1.00  0.00           O  
ATOM   3941  CB  ALA 1 259      31.715 -39.786 -75.785  1.00  0.00           C  
ATOM   3942  H   ALA 1 259      31.041 -39.653 -72.813  1.00  0.00           H  
ATOM   3943  HA  ALA 1 259      31.612 -41.706 -74.797  1.00  0.00           H  
ATOM   3944  HB1 ALA 1 259      31.862 -38.728 -75.539  1.00  0.00           H  
ATOM   3945  HB2 ALA 1 259      30.747 -39.879 -76.287  1.00  0.00           H  
ATOM   3946  HB3 ALA 1 259      32.498 -40.075 -76.494  1.00  0.00           H  
ATOM   3947  N   ILE 1 260      34.055 -41.420 -74.106  1.00  0.00           N  
ATOM   3948  CA  ILE 1 260      35.288 -41.532 -73.331  1.00  0.00           C  
ATOM   3949  C   ILE 1 260      36.432 -41.821 -74.324  1.00  0.00           C  
ATOM   3950  O   ILE 1 260      36.261 -42.037 -75.528  1.00  0.00           O  
ATOM   3951  CB  ILE 1 260      35.055 -42.543 -72.173  1.00  0.00           C  
ATOM   3952  CG1 ILE 1 260      35.304 -41.948 -70.769  1.00  0.00           C  
ATOM   3953  CG2 ILE 1 260      35.739 -43.896 -72.353  1.00  0.00           C  
ATOM   3954  CD1 ILE 1 260      36.723 -41.504 -70.464  1.00  0.00           C  
ATOM   3955  H   ILE 1 260      33.895 -42.102 -74.867  1.00  0.00           H  
ATOM   3956  HA  ILE 1 260      35.496 -40.539 -72.913  1.00  0.00           H  
ATOM   3957  HB  ILE 1 260      33.980 -42.781 -72.160  1.00  0.00           H  
ATOM   3958 HG12 ILE 1 260      34.633 -41.091 -70.625  1.00  0.00           H  
ATOM   3959 HG13 ILE 1 260      35.008 -42.692 -70.017  1.00  0.00           H  
ATOM   3960 HG21 ILE 1 260      36.828 -43.814 -72.377  1.00  0.00           H  
ATOM   3961 HG22 ILE 1 260      35.403 -44.370 -73.278  1.00  0.00           H  
ATOM   3962 HG23 ILE 1 260      35.473 -44.571 -71.532  1.00  0.00           H  
ATOM   3963 HD11 ILE 1 260      37.004 -40.632 -71.060  1.00  0.00           H  
ATOM   3964 HD12 ILE 1 260      37.446 -42.305 -70.641  1.00  0.00           H  
ATOM   3965 HD13 ILE 1 260      36.803 -41.213 -69.411  1.00  0.00           H  
ATOM   3966  N   SER 1 261      37.698 -41.719 -73.784  1.00  0.00           N  
ATOM   3967  CA  SER 1 261      38.913 -41.862 -74.591  1.00  0.00           C  
ATOM   3968  C   SER 1 261      40.005 -42.415 -73.682  1.00  0.00           C  
ATOM   3969  O   SER 1 261      40.161 -41.984 -72.540  1.00  0.00           O  
ATOM   3970  CB  SER 1 261      39.362 -40.502 -75.136  1.00  0.00           C  
ATOM   3971  OG  SER 1 261      38.446 -39.995 -76.103  1.00  0.00           O  
ATOM   3972  H   SER 1 261      37.830 -41.541 -72.792  1.00  0.00           H  
ATOM   3973  HA  SER 1 261      38.702 -42.552 -75.416  1.00  0.00           H  
ATOM   3974  HB2 SER 1 261      40.341 -40.581 -75.619  1.00  0.00           H  
ATOM   3975  HB3 SER 1 261      39.445 -39.760 -74.333  1.00  0.00           H  
ATOM   3976  HG  SER 1 261      37.539 -40.158 -75.778  1.00  0.00           H  
ATOM   3977  N   PHE 1 262      40.784 -43.395 -74.258  1.00  0.00           N  
ATOM   3978  CA  PHE 1 262      41.859 -44.088 -73.530  1.00  0.00           C  
ATOM   3979  C   PHE 1 262      43.027 -44.169 -74.537  1.00  0.00           C  
ATOM   3980  O   PHE 1 262      43.281 -43.224 -75.293  1.00  0.00           O  
ATOM   3981  CB  PHE 1 262      41.382 -45.446 -72.980  1.00  0.00           C  
ATOM   3982  CG  PHE 1 262      40.280 -45.410 -71.944  1.00  0.00           C  
ATOM   3983  CD1 PHE 1 262      39.155 -46.236 -72.085  1.00  0.00           C  
ATOM   3984  CD2 PHE 1 262      40.385 -44.612 -70.796  1.00  0.00           C  
ATOM   3985  CE1 PHE 1 262      38.149 -46.243 -71.115  1.00  0.00           C  
ATOM   3986  CE2 PHE 1 262      39.377 -44.615 -69.831  1.00  0.00           C  
ATOM   3987  CZ  PHE 1 262      38.259 -45.429 -69.991  1.00  0.00           C  
ATOM   3988  H   PHE 1 262      40.636 -43.640 -75.238  1.00  0.00           H  
ATOM   3989  HA  PHE 1 262      42.205 -43.445 -72.713  1.00  0.00           H  
ATOM   3990  HB2 PHE 1 262      41.069 -46.077 -73.822  1.00  0.00           H  
ATOM   3991  HB3 PHE 1 262      42.221 -45.968 -72.501  1.00  0.00           H  
ATOM   3992  HD1 PHE 1 262      39.046 -46.880 -72.953  1.00  0.00           H  
ATOM   3993  HD2 PHE 1 262      41.247 -43.966 -70.645  1.00  0.00           H  
ATOM   3994  HE1 PHE 1 262      37.272 -46.873 -71.243  1.00  0.00           H  
ATOM   3995  HE2 PHE 1 262      39.460 -43.974 -68.957  1.00  0.00           H  
ATOM   3996  HZ  PHE 1 262      37.472 -45.424 -69.243  1.00  0.00           H  
ATOM   3997  N   GLY 1 263      43.757 -45.335 -74.615  1.00  0.00           N  
ATOM   3998  CA  GLY 1 263      44.834 -45.504 -75.591  1.00  0.00           C  
ATOM   3999  C   GLY 1 263      44.313 -45.742 -77.014  1.00  0.00           C  
ATOM   4000  O   GLY 1 263      44.736 -46.650 -77.726  1.00  0.00           O  
ATOM   4001  H   GLY 1 263      43.579 -46.120 -74.003  1.00  0.00           H  
ATOM   4002  HA2 GLY 1 263      45.469 -44.612 -75.589  1.00  0.00           H  
ATOM   4003  HA3 GLY 1 263      45.425 -46.370 -75.278  1.00  0.00           H  
ATOM   4004  N   GLY 1 264      43.430 -44.773 -77.445  1.00  0.00           N  
ATOM   4005  CA  GLY 1 264      42.735 -44.814 -78.712  1.00  0.00           C  
ATOM   4006  C   GLY 1 264      41.619 -43.762 -78.709  1.00  0.00           C  
ATOM   4007  O   GLY 1 264      40.965 -43.490 -77.701  1.00  0.00           O  
ATOM   4008  H   GLY 1 264      43.266 -43.971 -76.825  1.00  0.00           H  
ATOM   4009  HA2 GLY 1 264      43.464 -44.618 -79.504  1.00  0.00           H  
ATOM   4010  HA3 GLY 1 264      42.300 -45.807 -78.861  1.00  0.00           H  
ATOM   4011  N   LEU 1 265      41.429 -43.167 -79.941  1.00  0.00           N  
ATOM   4012  CA  LEU 1 265      40.466 -42.088 -80.178  1.00  0.00           C  
ATOM   4013  C   LEU 1 265      39.342 -42.694 -81.028  1.00  0.00           C  
ATOM   4014  O   LEU 1 265      39.547 -43.049 -82.193  1.00  0.00           O  
ATOM   4015  CB  LEU 1 265      41.133 -40.953 -80.979  1.00  0.00           C  
ATOM   4016  CG  LEU 1 265      42.321 -40.271 -80.272  1.00  0.00           C  
ATOM   4017  CD1 LEU 1 265      42.985 -39.273 -81.226  1.00  0.00           C  
ATOM   4018  CD2 LEU 1 265      41.897 -39.560 -78.987  1.00  0.00           C  
ATOM   4019  H   LEU 1 265      41.958 -43.491 -80.746  1.00  0.00           H  
ATOM   4020  HA  LEU 1 265      40.081 -41.709 -79.230  1.00  0.00           H  
ATOM   4021  HB2 LEU 1 265      41.490 -41.350 -81.940  1.00  0.00           H  
ATOM   4022  HB3 LEU 1 265      40.373 -40.201 -81.228  1.00  0.00           H  
ATOM   4023  HG  LEU 1 265      43.072 -41.028 -80.015  1.00  0.00           H  
ATOM   4024 HD11 LEU 1 265      42.294 -38.472 -81.508  1.00  0.00           H  
ATOM   4025 HD12 LEU 1 265      43.321 -39.772 -82.141  1.00  0.00           H  
ATOM   4026 HD13 LEU 1 265      43.862 -38.814 -80.758  1.00  0.00           H  
ATOM   4027 HD21 LEU 1 265      41.100 -38.834 -79.179  1.00  0.00           H  
ATOM   4028 HD22 LEU 1 265      42.743 -39.024 -78.544  1.00  0.00           H  
ATOM   4029 HD23 LEU 1 265      41.536 -40.273 -78.239  1.00  0.00           H  
ATOM   4030  N   ARG 1 266      38.113 -42.931 -80.484  1.00  0.00           N  
ATOM   4031  CA  ARG 1 266      37.597 -42.677 -79.135  1.00  0.00           C  
ATOM   4032  C   ARG 1 266      36.582 -43.793 -78.835  1.00  0.00           C  
ATOM   4033  O   ARG 1 266      36.462 -44.771 -79.582  1.00  0.00           O  
ATOM   4034  CB  ARG 1 266      37.098 -41.232 -78.982  1.00  0.00           C  
ATOM   4035  CG  ARG 1 266      35.636 -40.882 -79.282  1.00  0.00           C  
ATOM   4036  CD  ARG 1 266      35.144 -41.098 -80.707  1.00  0.00           C  
ATOM   4037  NE  ARG 1 266      33.700 -40.766 -80.791  1.00  0.00           N  
ATOM   4038  CZ  ARG 1 266      33.061 -39.598 -81.138  1.00  0.00           C  
ATOM   4039  NH1 ARG 1 266      31.675 -39.451 -81.066  1.00  0.00           N  
ATOM   4040  NH2 ARG 1 266      33.770 -38.489 -81.548  1.00  0.00           N1+
ATOM   4041  H   ARG 1 266      37.481 -43.390 -81.138  1.00  0.00           H  
ATOM   4042  HA  ARG 1 266      38.428 -42.834 -78.439  1.00  0.00           H  
ATOM   4043  HB2 ARG 1 266      37.243 -40.965 -77.931  1.00  0.00           H  
ATOM   4044  HB3 ARG 1 266      37.747 -40.553 -79.551  1.00  0.00           H  
ATOM   4045  HG2 ARG 1 266      35.491 -39.822 -79.034  1.00  0.00           H  
ATOM   4046  HG3 ARG 1 266      34.974 -41.418 -78.591  1.00  0.00           H  
ATOM   4047  HD2 ARG 1 266      35.238 -42.152 -80.988  1.00  0.00           H  
ATOM   4048  HD3 ARG 1 266      35.703 -40.510 -81.440  1.00  0.00           H  
ATOM   4049  HE  ARG 1 266      33.035 -41.563 -80.513  1.00  0.00           H  
ATOM   4050 HH11 ARG 1 266      31.256 -38.530 -81.190  1.00  0.00           H  
ATOM   4051 HH12 ARG 1 266      31.066 -40.174 -80.476  1.00  0.00           H  
ATOM   4052 HH21 ARG 1 266      34.785 -38.548 -81.532  1.00  0.00           H  
ATOM   4053 HH22 ARG 1 266      33.358 -37.602 -81.793  1.00  0.00           H  
ATOM   4054  N   SER 1 267      35.870 -43.676 -77.663  1.00  0.00           N  
ATOM   4055  CA  SER 1 267      34.863 -44.673 -77.297  1.00  0.00           C  
ATOM   4056  C   SER 1 267      33.567 -43.970 -76.860  1.00  0.00           C  
ATOM   4057  O   SER 1 267      33.479 -43.300 -75.831  1.00  0.00           O  
ATOM   4058  CB  SER 1 267      35.384 -45.626 -76.214  1.00  0.00           C  
ATOM   4059  OG  SER 1 267      36.471 -45.069 -75.476  1.00  0.00           O  
ATOM   4060  H   SER 1 267      36.012 -42.888 -77.010  1.00  0.00           H  
ATOM   4061  HA  SER 1 267      34.616 -45.289 -78.170  1.00  0.00           H  
ATOM   4062  HB2 SER 1 267      35.766 -46.539 -76.686  1.00  0.00           H  
ATOM   4063  HB3 SER 1 267      34.598 -45.921 -75.508  1.00  0.00           H  
ATOM   4064  HG  SER 1 267      36.989 -44.539 -76.116  1.00  0.00           H  
ATOM   4065  N   ASP 1 268      32.530 -44.111 -77.768  1.00  0.00           N  
ATOM   4066  CA  ASP 1 268      31.166 -43.649 -77.521  1.00  0.00           C  
ATOM   4067  C   ASP 1 268      30.444 -44.846 -76.889  1.00  0.00           C  
ATOM   4068  O   ASP 1 268      30.598 -46.008 -77.269  1.00  0.00           O  
ATOM   4069  CB  ASP 1 268      30.434 -43.230 -78.778  1.00  0.00           C  
ATOM   4070  CG  ASP 1 268      31.150 -42.038 -79.346  1.00  0.00           C  
ATOM   4071  OD2 ASP 1 268      32.215 -42.296 -79.983  1.00  0.00           O  
ATOM   4072  OD1 ASP 1 268      30.634 -40.867 -79.349  1.00  0.00           O1-
ATOM   4073  H   ASP 1 268      32.694 -44.552 -78.671  1.00  0.00           H  
ATOM   4074  HA  ASP 1 268      31.206 -42.823 -76.804  1.00  0.00           H  
ATOM   4075  HB2 ASP 1 268      29.385 -42.992 -78.579  1.00  0.00           H  
ATOM   4076  HB3 ASP 1 268      30.440 -44.041 -79.523  1.00  0.00           H  
ATOM   4077  N   ASP 1 269      29.648 -44.487 -75.821  1.00  0.00           N  
ATOM   4078  CA  ASP 1 269      29.233 -45.478 -74.834  1.00  0.00           C  
ATOM   4079  C   ASP 1 269      27.861 -46.123 -75.167  1.00  0.00           C  
ATOM   4080  O   ASP 1 269      27.248 -45.958 -76.228  1.00  0.00           O  
ATOM   4081  CB  ASP 1 269      29.303 -44.809 -73.463  1.00  0.00           C  
ATOM   4082  CG  ASP 1 269      29.608 -45.900 -72.454  1.00  0.00           C  
ATOM   4083  OD1 ASP 1 269      28.633 -46.677 -72.202  1.00  0.00           O  
ATOM   4084  OD2 ASP 1 269      30.774 -45.926 -71.988  1.00  0.00           O1-
ATOM   4085  H   ASP 1 269      29.370 -43.515 -75.680  1.00  0.00           H  
ATOM   4086  HA  ASP 1 269      29.953 -46.306 -74.882  1.00  0.00           H  
ATOM   4087  HB2 ASP 1 269      28.353 -44.321 -73.217  1.00  0.00           H  
ATOM   4088  HB3 ASP 1 269      30.098 -44.054 -73.419  1.00  0.00           H  
ATOM   4089  N   GLU 1 270      27.353 -46.926 -74.164  1.00  0.00           N  
ATOM   4090  CA  GLU 1 270      26.093 -47.612 -74.241  1.00  0.00           C  
ATOM   4091  C   GLU 1 270      25.005 -46.481 -74.286  1.00  0.00           C  
ATOM   4092  O   GLU 1 270      25.201 -45.327 -73.905  1.00  0.00           O  
ATOM   4093  CB  GLU 1 270      25.916 -48.627 -73.098  1.00  0.00           C  
ATOM   4094  CG  GLU 1 270      27.074 -49.656 -72.876  1.00  0.00           C  
ATOM   4095  CD  GLU 1 270      26.622 -50.900 -72.097  1.00  0.00           C  
ATOM   4096  OE1 GLU 1 270      25.326 -51.020 -71.945  1.00  0.00           O  
ATOM   4097  OE2 GLU 1 270      27.497 -51.602 -71.465  1.00  0.00           O1-
ATOM   4098  H   GLU 1 270      27.872 -46.989 -73.257  1.00  0.00           H  
ATOM   4099  HA  GLU 1 270      26.071 -48.139 -75.206  1.00  0.00           H  
ATOM   4100  HB2 GLU 1 270      25.762 -48.084 -72.153  1.00  0.00           H  
ATOM   4101  HB3 GLU 1 270      24.973 -49.155 -73.287  1.00  0.00           H  
ATOM   4102  HG2 GLU 1 270      27.860 -49.194 -72.265  1.00  0.00           H  
ATOM   4103  HG3 GLU 1 270      27.513 -49.974 -73.828  1.00  0.00           H  
ATOM   4104  N   LEU 1 271      23.843 -46.882 -74.917  1.00  0.00           N  
ATOM   4105  CA  LEU 1 271      22.809 -46.065 -75.546  1.00  0.00           C  
ATOM   4106  C   LEU 1 271      23.188 -45.836 -77.028  1.00  0.00           C  
ATOM   4107  O   LEU 1 271      22.353 -45.964 -77.927  1.00  0.00           O  
ATOM   4108  CB  LEU 1 271      22.436 -44.722 -74.888  1.00  0.00           C  
ATOM   4109  CG  LEU 1 271      21.550 -44.777 -73.624  1.00  0.00           C  
ATOM   4110  CD1 LEU 1 271      20.152 -45.330 -73.915  1.00  0.00           C  
ATOM   4111  CD2 LEU 1 271      22.192 -45.523 -72.457  1.00  0.00           C  
ATOM   4112  H   LEU 1 271      23.684 -47.878 -74.988  1.00  0.00           H  
ATOM   4113  HA  LEU 1 271      21.923 -46.710 -75.579  1.00  0.00           H  
ATOM   4114  HB2 LEU 1 271      23.333 -44.131 -74.669  1.00  0.00           H  
ATOM   4115  HB3 LEU 1 271      21.889 -44.120 -75.628  1.00  0.00           H  
ATOM   4116  HG  LEU 1 271      21.411 -43.737 -73.297  1.00  0.00           H  
ATOM   4117 HD11 LEU 1 271      20.180 -46.372 -74.241  1.00  0.00           H  
ATOM   4118 HD12 LEU 1 271      19.660 -44.744 -74.698  1.00  0.00           H  
ATOM   4119 HD13 LEU 1 271      19.525 -45.279 -73.019  1.00  0.00           H  
ATOM   4120 HD21 LEU 1 271      22.337 -46.583 -72.677  1.00  0.00           H  
ATOM   4121 HD22 LEU 1 271      21.560 -45.457 -71.563  1.00  0.00           H  
ATOM   4122 HD23 LEU 1 271      23.161 -45.084 -72.203  1.00  0.00           H  
ATOM   4123  N   THR 1 272      24.452 -45.340 -77.287  1.00  0.00           N  
ATOM   4124  CA  THR 1 272      24.760 -44.646 -78.548  1.00  0.00           C  
ATOM   4125  C   THR 1 272      24.606 -45.589 -79.764  1.00  0.00           C  
ATOM   4126  O   THR 1 272      24.207 -45.218 -80.867  1.00  0.00           O  
ATOM   4127  CB  THR 1 272      26.162 -43.990 -78.565  1.00  0.00           C  
ATOM   4128  OG1 THR 1 272      27.242 -44.937 -78.585  1.00  0.00           O  
ATOM   4129  CG2 THR 1 272      26.429 -43.034 -77.409  1.00  0.00           C  
ATOM   4130  H   THR 1 272      25.165 -45.436 -76.561  1.00  0.00           H  
ATOM   4131  HA  THR 1 272      23.997 -43.864 -78.656  1.00  0.00           H  
ATOM   4132  HB  THR 1 272      26.247 -43.413 -79.493  1.00  0.00           H  
ATOM   4133 HG21 THR 1 272      26.336 -43.520 -76.433  1.00  0.00           H  
ATOM   4134 HG22 THR 1 272      25.740 -42.200 -77.449  1.00  0.00           H  
ATOM   4135 HG23 THR 1 272      27.447 -42.635 -77.462  1.00  0.00           H  
ATOM   4136  HG1 THR 1 272      27.276 -45.353 -77.678  1.00  0.00           H  
ATOM   4137  N   HIS 1 273      25.055 -46.872 -79.518  1.00  0.00           N  
ATOM   4138  CA  HIS 1 273      25.322 -47.821 -80.590  1.00  0.00           C  
ATOM   4139  C   HIS 1 273      24.046 -48.212 -81.323  1.00  0.00           C  
ATOM   4140  O   HIS 1 273      24.063 -48.527 -82.517  1.00  0.00           O  
ATOM   4141  CB  HIS 1 273      26.008 -49.092 -80.063  1.00  0.00           C  
ATOM   4142  CG  HIS 1 273      27.412 -48.805 -79.657  1.00  0.00           C  
ATOM   4143  ND1 HIS 1 273      28.447 -49.005 -80.536  1.00  0.00           N  
ATOM   4144  CD2 HIS 1 273      27.879 -48.262 -78.480  1.00  0.00           C  
ATOM   4145  CE1 HIS 1 273      29.504 -48.495 -79.938  1.00  0.00           C  
ATOM   4146  NE2 HIS 1 273      29.203 -47.995 -78.702  1.00  0.00           N  
ATOM   4147  H   HIS 1 273      25.253 -47.122 -78.554  1.00  0.00           H  
ATOM   4148  HA  HIS 1 273      25.959 -47.307 -81.321  1.00  0.00           H  
ATOM   4149  HB2 HIS 1 273      26.015 -49.868 -80.838  1.00  0.00           H  
ATOM   4150  HB3 HIS 1 273      25.453 -49.508 -79.212  1.00  0.00           H  
ATOM   4151  HD2 HIS 1 273      27.394 -47.989 -77.557  1.00  0.00           H  
ATOM   4152  HE2 HIS 1 273      29.840 -47.505 -78.073  1.00  0.00           H  
ATOM   4153  HE1 HIS 1 273      30.501 -48.442 -80.346  1.00  0.00           H  
ATOM   4154  N   GLN 1 274      22.901 -48.273 -80.544  1.00  0.00           N  
ATOM   4155  CA  GLN 1 274      21.696 -48.823 -81.142  1.00  0.00           C  
ATOM   4156  C   GLN 1 274      21.068 -47.799 -82.100  1.00  0.00           C  
ATOM   4157  O   GLN 1 274      20.257 -48.139 -82.963  1.00  0.00           O  
ATOM   4158  CB  GLN 1 274      20.713 -49.372 -80.106  1.00  0.00           C  
ATOM   4159  CG  GLN 1 274      19.813 -50.488 -80.662  1.00  0.00           C  
ATOM   4160  CD  GLN 1 274      20.528 -51.819 -80.824  1.00  0.00           C  
ATOM   4161  OE1 GLN 1 274      21.722 -51.936 -81.096  1.00  0.00           O  
ATOM   4162  NE2 GLN 1 274      19.712 -52.911 -80.667  1.00  0.00           N  
ATOM   4163  H   GLN 1 274      22.916 -47.928 -79.586  1.00  0.00           H  
ATOM   4164  HA  GLN 1 274      22.033 -49.643 -81.777  1.00  0.00           H  
ATOM   4165  HB2 GLN 1 274      21.264 -49.764 -79.239  1.00  0.00           H  
ATOM   4166  HB3 GLN 1 274      20.073 -48.559 -79.737  1.00  0.00           H  
ATOM   4167  HG2 GLN 1 274      19.388 -50.215 -81.633  1.00  0.00           H  
ATOM   4168  HG3 GLN 1 274      18.970 -50.624 -79.975  1.00  0.00           H  
ATOM   4169 HE21 GLN 1 274      20.118 -53.836 -80.732  1.00  0.00           H  
ATOM   4170 HE22 GLN 1 274      18.705 -52.862 -80.468  1.00  0.00           H  
ATOM   4171  N   ILE 1 275      21.497 -46.489 -81.971  1.00  0.00           N  
ATOM   4172  CA  ILE 1 275      20.986 -45.441 -82.856  1.00  0.00           C  
ATOM   4173  C   ILE 1 275      21.530 -45.811 -84.247  1.00  0.00           C  
ATOM   4174  O   ILE 1 275      20.807 -45.939 -85.235  1.00  0.00           O  
ATOM   4175  CB  ILE 1 275      21.405 -44.014 -82.421  1.00  0.00           C  
ATOM   4176  CG1 ILE 1 275      20.902 -43.696 -80.994  1.00  0.00           C  
ATOM   4177  CG2 ILE 1 275      20.888 -42.970 -83.424  1.00  0.00           C  
ATOM   4178  CD1 ILE 1 275      21.420 -42.373 -80.441  1.00  0.00           C  
ATOM   4179  H   ILE 1 275      22.188 -46.256 -81.256  1.00  0.00           H  
ATOM   4180  HA  ILE 1 275      19.893 -45.527 -82.886  1.00  0.00           H  
ATOM   4181  HB  ILE 1 275      22.499 -43.949 -82.417  1.00  0.00           H  
ATOM   4182 HG12 ILE 1 275      19.805 -43.689 -80.976  1.00  0.00           H  
ATOM   4183 HG13 ILE 1 275      21.222 -44.484 -80.304  1.00  0.00           H  
ATOM   4184 HG21 ILE 1 275      19.793 -42.958 -83.452  1.00  0.00           H  
ATOM   4185 HG22 ILE 1 275      21.251 -43.173 -84.437  1.00  0.00           H  
ATOM   4186 HG23 ILE 1 275      21.234 -41.964 -83.168  1.00  0.00           H  
ATOM   4187 HD11 ILE 1 275      20.997 -41.517 -80.973  1.00  0.00           H  
ATOM   4188 HD12 ILE 1 275      22.512 -42.320 -80.506  1.00  0.00           H  
ATOM   4189 HD13 ILE 1 275      21.142 -42.272 -79.387  1.00  0.00           H  
ATOM   4190  N   MET 1 276      22.896 -45.990 -84.303  1.00  0.00           N  
ATOM   4191  CA  MET 1 276      23.561 -46.297 -85.556  1.00  0.00           C  
ATOM   4192  C   MET 1 276      23.075 -47.670 -86.062  1.00  0.00           C  
ATOM   4193  O   MET 1 276      22.947 -47.886 -87.269  1.00  0.00           O  
ATOM   4194  CB  MET 1 276      25.086 -46.260 -85.418  1.00  0.00           C  
ATOM   4195  CG  MET 1 276      25.696 -44.856 -85.532  1.00  0.00           C  
ATOM   4196  SD  MET 1 276      25.361 -43.785 -84.099  1.00  0.00           S  
ATOM   4197  CE  MET 1 276      26.126 -42.269 -84.721  1.00  0.00           C  
ATOM   4198  H   MET 1 276      23.440 -45.895 -83.448  1.00  0.00           H  
ATOM   4199  HA  MET 1 276      23.224 -45.560 -86.298  1.00  0.00           H  
ATOM   4200  HB2 MET 1 276      25.517 -46.853 -86.230  1.00  0.00           H  
ATOM   4201  HB3 MET 1 276      25.411 -46.745 -84.488  1.00  0.00           H  
ATOM   4202  HG2 MET 1 276      25.317 -44.354 -86.426  1.00  0.00           H  
ATOM   4203  HG3 MET 1 276      26.783 -44.950 -85.631  1.00  0.00           H  
ATOM   4204  HE1 MET 1 276      26.093 -41.503 -83.943  1.00  0.00           H  
ATOM   4205  HE2 MET 1 276      25.584 -41.901 -85.597  1.00  0.00           H  
ATOM   4206  HE3 MET 1 276      27.172 -42.447 -84.984  1.00  0.00           H  
ATOM   4207  N   SER 1 277      22.827 -48.638 -85.104  1.00  0.00           N  
ATOM   4208  CA  SER 1 277      22.277 -49.955 -85.464  1.00  0.00           C  
ATOM   4209  C   SER 1 277      20.946 -49.822 -86.224  1.00  0.00           C  
ATOM   4210  O   SER 1 277      20.638 -50.619 -87.114  1.00  0.00           O  
ATOM   4211  CB  SER 1 277      22.052 -50.853 -84.240  1.00  0.00           C  
ATOM   4212  OG  SER 1 277      22.004 -52.233 -84.599  1.00  0.00           O  
ATOM   4213  H   SER 1 277      23.067 -48.430 -84.128  1.00  0.00           H  
ATOM   4214  HA  SER 1 277      22.988 -50.425 -86.150  1.00  0.00           H  
ATOM   4215  HB2 SER 1 277      21.132 -50.602 -83.706  1.00  0.00           H  
ATOM   4216  HB3 SER 1 277      22.893 -50.751 -83.549  1.00  0.00           H  
ATOM   4217  HG  SER 1 277      21.060 -52.461 -84.797  1.00  0.00           H  
ATOM   4218  N   ILE 1 278      20.092 -48.817 -85.811  1.00  0.00           N  
ATOM   4219  CA  ILE 1 278      18.825 -48.569 -86.505  1.00  0.00           C  
ATOM   4220  C   ILE 1 278      19.154 -48.009 -87.902  1.00  0.00           C  
ATOM   4221  O   ILE 1 278      18.621 -48.467 -88.919  1.00  0.00           O  
ATOM   4222  CB  ILE 1 278      17.900 -47.585 -85.745  1.00  0.00           C  
ATOM   4223  CG1 ILE 1 278      17.417 -48.198 -84.418  1.00  0.00           C  
ATOM   4224  CG2 ILE 1 278      16.690 -47.173 -86.602  1.00  0.00           C  
ATOM   4225  CD1 ILE 1 278      16.934 -47.139 -83.433  1.00  0.00           C  
ATOM   4226  H   ILE 1 278      20.350 -48.232 -85.010  1.00  0.00           H  
ATOM   4227  HA  ILE 1 278      18.323 -49.535 -86.645  1.00  0.00           H  
ATOM   4228  HB  ILE 1 278      18.463 -46.672 -85.521  1.00  0.00           H  
ATOM   4229 HG12 ILE 1 278      16.620 -48.923 -84.612  1.00  0.00           H  
ATOM   4230 HG13 ILE 1 278      18.214 -48.770 -83.940  1.00  0.00           H  
ATOM   4231 HG21 ILE 1 278      16.131 -48.051 -86.942  1.00  0.00           H  
ATOM   4232 HG22 ILE 1 278      16.998 -46.605 -87.486  1.00  0.00           H  
ATOM   4233 HG23 ILE 1 278      16.005 -46.528 -86.044  1.00  0.00           H  
ATOM   4234 HD11 ILE 1 278      16.000 -46.679 -83.765  1.00  0.00           H  
ATOM   4235 HD12 ILE 1 278      17.679 -46.349 -83.302  1.00  0.00           H  
ATOM   4236 HD13 ILE 1 278      16.754 -47.587 -82.451  1.00  0.00           H  
ATOM   4237  N   VAL 1 279      19.998 -46.908 -87.934  1.00  0.00           N  
ATOM   4238  CA  VAL 1 279      20.157 -46.172 -89.190  1.00  0.00           C  
ATOM   4239  C   VAL 1 279      20.832 -47.102 -90.234  1.00  0.00           C  
ATOM   4240  O   VAL 1 279      20.573 -47.014 -91.437  1.00  0.00           O  
ATOM   4241  CB  VAL 1 279      20.919 -44.838 -89.052  1.00  0.00           C  
ATOM   4242  CG1 VAL 1 279      20.772 -44.002 -90.331  1.00  0.00           C  
ATOM   4243  CG2 VAL 1 279      20.417 -43.983 -87.886  1.00  0.00           C  
ATOM   4244  H   VAL 1 279      20.463 -46.612 -87.067  1.00  0.00           H  
ATOM   4245  HA  VAL 1 279      19.142 -45.974 -89.557  1.00  0.00           H  
ATOM   4246  HB  VAL 1 279      21.983 -45.046 -88.890  1.00  0.00           H  
ATOM   4247 HG11 VAL 1 279      19.731 -43.706 -90.494  1.00  0.00           H  
ATOM   4248 HG12 VAL 1 279      21.097 -44.551 -91.215  1.00  0.00           H  
ATOM   4249 HG13 VAL 1 279      21.376 -43.091 -90.273  1.00  0.00           H  
ATOM   4250 HG21 VAL 1 279      19.324 -43.952 -87.852  1.00  0.00           H  
ATOM   4251 HG22 VAL 1 279      20.788 -42.955 -87.961  1.00  0.00           H  
ATOM   4252 HG23 VAL 1 279      20.780 -44.368 -86.936  1.00  0.00           H  
ATOM   4253  N   LYS 1 280      21.755 -48.005 -89.724  1.00  0.00           N  
ATOM   4254  CA  LYS 1 280      22.421 -49.003 -90.562  1.00  0.00           C  
ATOM   4255  C   LYS 1 280      21.411 -49.983 -91.191  1.00  0.00           C  
ATOM   4256  O   LYS 1 280      21.686 -50.609 -92.216  1.00  0.00           O  
ATOM   4257  CB  LYS 1 280      23.395 -49.876 -89.750  1.00  0.00           C  
ATOM   4258  CG  LYS 1 280      24.730 -49.208 -89.396  1.00  0.00           C  
ATOM   4259  CD  LYS 1 280      25.426 -50.015 -88.290  1.00  0.00           C  
ATOM   4260  CE  LYS 1 280      26.679 -49.342 -87.756  1.00  0.00           C  
ATOM   4261  NZ  LYS 1 280      27.077 -50.009 -86.488  1.00  0.00           N1+
ATOM   4262  H   LYS 1 280      22.004 -47.951 -88.724  1.00  0.00           H  
ATOM   4263  HA  LYS 1 280      22.931 -48.478 -91.378  1.00  0.00           H  
ATOM   4264  HB2 LYS 1 280      22.888 -50.206 -88.834  1.00  0.00           H  
ATOM   4265  HB3 LYS 1 280      23.628 -50.794 -90.307  1.00  0.00           H  
ATOM   4266  HG2 LYS 1 280      25.369 -49.159 -90.285  1.00  0.00           H  
ATOM   4267  HG3 LYS 1 280      24.572 -48.177 -89.066  1.00  0.00           H  
ATOM   4268  HD2 LYS 1 280      25.676 -51.015 -88.666  1.00  0.00           H  
ATOM   4269  HD3 LYS 1 280      24.722 -50.160 -87.464  1.00  0.00           H  
ATOM   4270  HE2 LYS 1 280      26.512 -48.291 -87.516  1.00  0.00           H  
ATOM   4271  HE3 LYS 1 280      27.521 -49.427 -88.449  1.00  0.00           H  
ATOM   4272  HZ1 LYS 1 280      26.300 -50.019 -85.813  1.00  0.00           H  
ATOM   4273  HZ2 LYS 1 280      27.857 -49.517 -86.035  1.00  0.00           H  
ATOM   4274  HZ3 LYS 1 280      27.383 -50.980 -86.637  1.00  0.00           H  
ATOM   4275  N   ARG 1 281      20.274 -50.230 -90.448  1.00  0.00           N  
ATOM   4276  CA  ARG 1 281      19.253 -51.184 -90.871  1.00  0.00           C  
ATOM   4277  C   ARG 1 281      18.266 -50.490 -91.815  1.00  0.00           C  
ATOM   4278  O   ARG 1 281      17.671 -51.107 -92.696  1.00  0.00           O  
ATOM   4279  CB  ARG 1 281      18.523 -51.786 -89.667  1.00  0.00           C  
ATOM   4280  CG  ARG 1 281      17.527 -52.900 -90.022  1.00  0.00           C  
ATOM   4281  CD  ARG 1 281      18.096 -53.971 -90.947  1.00  0.00           C  
ATOM   4282  NE  ARG 1 281      19.335 -54.536 -90.402  1.00  0.00           N  
ATOM   4283  CZ  ARG 1 281      20.242 -55.197 -91.156  1.00  0.00           C  
ATOM   4284  NH1 ARG 1 281      21.395 -55.616 -90.592  1.00  0.00           N  
ATOM   4285  NH2 ARG 1 281      20.037 -55.466 -92.462  1.00  0.00           N1+
ATOM   4286  H   ARG 1 281      20.136 -49.706 -89.582  1.00  0.00           H  
ATOM   4287  HA  ARG 1 281      19.767 -51.959 -91.448  1.00  0.00           H  
ATOM   4288  HB2 ARG 1 281      19.266 -52.187 -88.966  1.00  0.00           H  
ATOM   4289  HB3 ARG 1 281      17.983 -51.007 -89.117  1.00  0.00           H  
ATOM   4290  HG2 ARG 1 281      16.634 -52.467 -90.489  1.00  0.00           H  
ATOM   4291  HG3 ARG 1 281      17.193 -53.367 -89.087  1.00  0.00           H  
ATOM   4292  HD2 ARG 1 281      18.290 -53.560 -91.942  1.00  0.00           H  
ATOM   4293  HD3 ARG 1 281      17.379 -54.786 -91.050  1.00  0.00           H  
ATOM   4294  HE  ARG 1 281      19.515 -54.447 -89.408  1.00  0.00           H  
ATOM   4295 HH11 ARG 1 281      21.634 -55.432 -89.626  1.00  0.00           H  
ATOM   4296 HH12 ARG 1 281      22.056 -56.154 -91.140  1.00  0.00           H  
ATOM   4297 HH21 ARG 1 281      19.104 -55.497 -92.910  1.00  0.00           H  
ATOM   4298 HH22 ARG 1 281      20.788 -55.788 -93.059  1.00  0.00           H  
ATOM   4299  N   ASN 1 282      18.012 -49.167 -91.525  1.00  0.00           N  
ATOM   4300  CA  ASN 1 282      17.116 -48.334 -92.324  1.00  0.00           C  
ATOM   4301  C   ASN 1 282      17.808 -48.024 -93.656  1.00  0.00           C  
ATOM   4302  O   ASN 1 282      17.256 -48.254 -94.737  1.00  0.00           O  
ATOM   4303  CB  ASN 1 282      16.764 -47.054 -91.580  1.00  0.00           C  
ATOM   4304  CG  ASN 1 282      15.666 -46.318 -92.300  1.00  0.00           C  
ATOM   4305  OD1 ASN 1 282      14.489 -46.661 -92.274  1.00  0.00           O  
ATOM   4306  ND2 ASN 1 282      16.071 -45.236 -93.021  1.00  0.00           N  
ATOM   4307  H   ASN 1 282      18.453 -48.747 -90.699  1.00  0.00           H  
ATOM   4308  HA  ASN 1 282      16.217 -48.924 -92.543  1.00  0.00           H  
ATOM   4309  HB2 ASN 1 282      17.635 -46.401 -91.460  1.00  0.00           H  
ATOM   4310  HB3 ASN 1 282      16.399 -47.279 -90.571  1.00  0.00           H  
ATOM   4311 HD21 ASN 1 282      15.327 -44.691 -93.448  1.00  0.00           H  
ATOM   4312 HD22 ASN 1 282      17.047 -44.945 -93.153  1.00  0.00           H  
ATOM   4313  N   ASN 1 283      19.071 -47.470 -93.595  1.00  0.00           N  
ATOM   4314  CA  ASN 1 283      19.707 -46.953 -94.807  1.00  0.00           C  
ATOM   4315  C   ASN 1 283      20.358 -48.041 -95.694  1.00  0.00           C  
ATOM   4316  O   ASN 1 283      21.047 -47.751 -96.671  1.00  0.00           O  
ATOM   4317  CB  ASN 1 283      20.645 -45.784 -94.518  1.00  0.00           C  
ATOM   4318  CG  ASN 1 283      19.869 -44.539 -94.126  1.00  0.00           C  
ATOM   4319  OD1 ASN 1 283      18.646 -44.489 -94.003  1.00  0.00           O  
ATOM   4320  ND2 ASN 1 283      20.664 -43.441 -93.921  1.00  0.00           N  
ATOM   4321  H   ASN 1 283      19.564 -47.382 -92.693  1.00  0.00           H  
ATOM   4322  HA  ASN 1 283      18.893 -46.576 -95.441  1.00  0.00           H  
ATOM   4323  HB2 ASN 1 283      21.236 -45.532 -95.407  1.00  0.00           H  
ATOM   4324  HB3 ASN 1 283      21.352 -46.032 -93.719  1.00  0.00           H  
ATOM   4325 HD21 ASN 1 283      20.235 -42.568 -93.632  1.00  0.00           H  
ATOM   4326 HD22 ASN 1 283      21.672 -43.429 -94.036  1.00  0.00           H  
ATOM   4327  N   GLN 1 284      19.976 -49.337 -95.400  1.00  0.00           N  
ATOM   4328  CA  GLN 1 284      20.127 -50.456 -96.332  1.00  0.00           C  
ATOM   4329  C   GLN 1 284      18.804 -50.797 -97.057  1.00  0.00           C  
ATOM   4330  O   GLN 1 284      18.781 -51.490 -98.072  1.00  0.00           O  
ATOM   4331  CB  GLN 1 284      20.635 -51.696 -95.587  1.00  0.00           C  
ATOM   4332  CG  GLN 1 284      22.085 -51.543 -95.128  1.00  0.00           C  
ATOM   4333  CD  GLN 1 284      23.081 -51.667 -96.256  1.00  0.00           C  
ATOM   4334  OE1 GLN 1 284      22.773 -51.891 -97.423  1.00  0.00           O  
ATOM   4335  NE2 GLN 1 284      24.379 -51.523 -95.860  1.00  0.00           N  
ATOM   4336  H   GLN 1 284      19.570 -49.505 -94.485  1.00  0.00           H  
ATOM   4337  HA  GLN 1 284      20.829 -50.158 -97.116  1.00  0.00           H  
ATOM   4338  HB2 GLN 1 284      20.005 -51.877 -94.706  1.00  0.00           H  
ATOM   4339  HB3 GLN 1 284      20.540 -52.586 -96.222  1.00  0.00           H  
ATOM   4340  HG2 GLN 1 284      22.315 -52.333 -94.401  1.00  0.00           H  
ATOM   4341  HG3 GLN 1 284      22.246 -50.577 -94.640  1.00  0.00           H  
ATOM   4342 HE21 GLN 1 284      25.118 -51.641 -96.545  1.00  0.00           H  
ATOM   4343 HE22 GLN 1 284      24.627 -51.300 -94.904  1.00  0.00           H  
ATOM   4344  N   LEU 1 285      17.669 -50.358 -96.405  1.00  0.00           N  
ATOM   4345  CA  LEU 1 285      16.300 -50.668 -96.840  1.00  0.00           C  
ATOM   4346  C   LEU 1 285      15.850 -49.502 -97.737  1.00  0.00           C  
ATOM   4347  O   LEU 1 285      15.321 -49.660 -98.837  1.00  0.00           O  
ATOM   4348  CB  LEU 1 285      15.385 -50.789 -95.611  1.00  0.00           C  
ATOM   4349  CG  LEU 1 285      13.983 -51.332 -95.934  1.00  0.00           C  
ATOM   4350  CD1 LEU 1 285      13.972 -52.860 -95.898  1.00  0.00           C  
ATOM   4351  CD2 LEU 1 285      12.966 -50.776 -94.936  1.00  0.00           C  
ATOM   4352  H   LEU 1 285      17.787 -49.760 -95.586  1.00  0.00           H  
ATOM   4353  HA  LEU 1 285      16.313 -51.589 -97.432  1.00  0.00           H  
ATOM   4354  HB2 LEU 1 285      15.865 -51.431 -94.859  1.00  0.00           H  
ATOM   4355  HB3 LEU 1 285      15.284 -49.807 -95.134  1.00  0.00           H  
ATOM   4356  HG  LEU 1 285      13.673 -51.006 -96.933  1.00  0.00           H  
ATOM   4357 HD11 LEU 1 285      14.266 -53.240 -94.912  1.00  0.00           H  
ATOM   4358 HD12 LEU 1 285      14.661 -53.276 -96.640  1.00  0.00           H  
ATOM   4359 HD13 LEU 1 285      12.970 -53.242 -96.113  1.00  0.00           H  
ATOM   4360 HD21 LEU 1 285      13.224 -51.053 -93.909  1.00  0.00           H  
ATOM   4361 HD22 LEU 1 285      11.961 -51.150 -95.156  1.00  0.00           H  
ATOM   4362 HD23 LEU 1 285      12.927 -49.682 -94.990  1.00  0.00           H  
ATOM   4363  N   ARG 1 286      16.080 -48.251 -97.184  1.00  0.00           N  
ATOM   4364  CA  ARG 1 286      15.619 -46.977 -97.769  1.00  0.00           C  
ATOM   4365  C   ARG 1 286      16.081 -46.769 -99.236  1.00  0.00           C  
ATOM   4366  O   ARG 1 286      15.558 -45.947 -99.989  1.00  0.00           O  
ATOM   4367  CB  ARG 1 286      16.170 -45.867 -96.869  1.00  0.00           C  
ATOM   4368  CG  ARG 1 286      15.653 -44.453 -97.122  1.00  0.00           C  
ATOM   4369  CD  ARG 1 286      16.291 -43.523 -96.095  1.00  0.00           C  
ATOM   4370  NE  ARG 1 286      16.062 -42.118 -96.376  1.00  0.00           N  
ATOM   4371  CZ  ARG 1 286      15.282 -41.283 -95.641  1.00  0.00           C  
ATOM   4372  NH1 ARG 1 286      14.365 -41.718 -94.757  1.00  0.00           N  
ATOM   4373  NH2 ARG 1 286      15.467 -39.960 -95.821  1.00  0.00           N1+
ATOM   4374  H   ARG 1 286      16.549 -48.227 -96.264  1.00  0.00           H  
ATOM   4375  HA  ARG 1 286      14.524 -46.998 -97.760  1.00  0.00           H  
ATOM   4376  HB2 ARG 1 286      15.943 -46.120 -95.825  1.00  0.00           H  
ATOM   4377  HB3 ARG 1 286      17.265 -45.859 -96.952  1.00  0.00           H  
ATOM   4378  HG2 ARG 1 286      14.560 -44.416 -97.039  1.00  0.00           H  
ATOM   4379  HG3 ARG 1 286      15.915 -44.117 -98.131  1.00  0.00           H  
ATOM   4380  HD2 ARG 1 286      17.376 -43.655 -96.105  1.00  0.00           H  
ATOM   4381  HD3 ARG 1 286      15.954 -43.747 -95.087  1.00  0.00           H  
ATOM   4382  HE  ARG 1 286      16.679 -41.670 -97.041  1.00  0.00           H  
ATOM   4383 HH11 ARG 1 286      13.858 -41.034 -94.128  1.00  0.00           H  
ATOM   4384 HH12 ARG 1 286      14.136 -42.695 -94.542  1.00  0.00           H  
ATOM   4385 HH21 ARG 1 286      16.240 -39.559 -96.327  1.00  0.00           H  
ATOM   4386 HH22 ARG 1 286      14.918 -39.258 -95.226  1.00  0.00           H  
ATOM   4387  N   ARG 1 287      17.189 -47.513 -99.593  1.00  0.00           N  
ATOM   4388  CA  ARG 1 287      17.753 -47.515-100.936  1.00  0.00           C  
ATOM   4389  C   ARG 1 287      17.045 -48.476-101.915  1.00  0.00           C  
ATOM   4390  O   ARG 1 287      17.136 -48.313-103.132  1.00  0.00           O  
ATOM   4391  CB  ARG 1 287      19.273 -47.788-100.944  1.00  0.00           C  
ATOM   4392  CG  ARG 1 287      19.732 -49.031-100.168  1.00  0.00           C  
ATOM   4393  CD  ARG 1 287      21.101 -49.525-100.637  1.00  0.00           C  
ATOM   4394  NE  ARG 1 287      21.552 -50.695 -99.872  1.00  0.00           N  
ATOM   4395  CZ  ARG 1 287      21.304 -51.994-100.183  1.00  0.00           C  
ATOM   4396  NH1 ARG 1 287      20.630 -52.369-101.269  1.00  0.00           N  
ATOM   4397  NH2 ARG 1 287      21.747 -52.954 -99.342  1.00  0.00           N1+
ATOM   4398  H   ARG 1 287      17.599 -48.106 -98.881  1.00  0.00           H  
ATOM   4399  HA  ARG 1 287      17.591 -46.512-101.353  1.00  0.00           H  
ATOM   4400  HB2 ARG 1 287      19.608 -47.865-101.987  1.00  0.00           H  
ATOM   4401  HB3 ARG 1 287      19.788 -46.917-100.518  1.00  0.00           H  
ATOM   4402  HG2 ARG 1 287      19.003 -49.838-100.250  1.00  0.00           H  
ATOM   4403  HG3 ARG 1 287      19.789 -48.786 -99.101  1.00  0.00           H  
ATOM   4404  HD2 ARG 1 287      21.852 -48.741-100.485  1.00  0.00           H  
ATOM   4405  HD3 ARG 1 287      21.114 -49.763-101.706  1.00  0.00           H  
ATOM   4406  HE  ARG 1 287      22.091 -50.555 -99.023  1.00  0.00           H  
ATOM   4407 HH11 ARG 1 287      19.946 -53.167-101.178  1.00  0.00           H  
ATOM   4408 HH12 ARG 1 287      20.064 -51.667-101.818  1.00  0.00           H  
ATOM   4409 HH21 ARG 1 287      22.233 -52.685 -98.470  1.00  0.00           H  
ATOM   4410 HH22 ARG 1 287      21.576 -53.926 -99.560  1.00  0.00           H  
ATOM   4411  N   ASP 1 288      16.409 -49.567-101.356  1.00  0.00           N  
ATOM   4412  CA  ASP 1 288      16.007 -50.750-102.140  1.00  0.00           C  
ATOM   4413  C   ASP 1 288      14.470 -50.758-102.328  1.00  0.00           C  
ATOM   4414  O   ASP 1 288      13.822 -51.764-102.599  1.00  0.00           O  
ATOM   4415  CB  ASP 1 288      16.508 -52.042-101.501  1.00  0.00           C  
ATOM   4416  CG  ASP 1 288      17.997 -52.270-101.647  1.00  0.00           C  
ATOM   4417  OD2 ASP 1 288      18.469 -53.377-101.220  1.00  0.00           O  
ATOM   4418  OD1 ASP 1 288      18.727 -51.355-102.149  1.00  0.00           O1-
ATOM   4419  H   ASP 1 288      16.177 -49.562-100.357  1.00  0.00           H  
ATOM   4420  HA  ASP 1 288      16.421 -50.652-103.152  1.00  0.00           H  
ATOM   4421  HB2 ASP 1 288      16.014 -52.907-101.960  1.00  0.00           H  
ATOM   4422  HB3 ASP 1 288      16.261 -52.061-100.432  1.00  0.00           H  
ATOM   4423  N   LYS 1 289      13.916 -49.489-102.355  1.00  0.00           N  
ATOM   4424  CA  LYS 1 289      12.488 -49.213-102.549  1.00  0.00           C  
ATOM   4425  C   LYS 1 289      12.049 -49.228-104.026  1.00  0.00           C  
ATOM   4426  O   LYS 1 289      10.873 -49.101-104.361  1.00  0.00           O  
ATOM   4427  CB  LYS 1 289      12.135 -47.850-101.928  1.00  0.00           C  
ATOM   4428  CG  LYS 1 289      12.709 -46.671-102.727  1.00  0.00           C  
ATOM   4429  CD  LYS 1 289      12.577 -45.345-101.991  1.00  0.00           C  
ATOM   4430  CE  LYS 1 289      13.154 -44.218-102.839  1.00  0.00           C  
ATOM   4431  NZ  LYS 1 289      13.290 -43.018-101.977  1.00  0.00           N1+
ATOM   4432  H   LYS 1 289      14.557 -48.715-102.204  1.00  0.00           H  
ATOM   4433  HA  LYS 1 289      11.930 -50.008-102.040  1.00  0.00           H  
ATOM   4434  HB2 LYS 1 289      11.044 -47.740-101.877  1.00  0.00           H  
ATOM   4435  HB3 LYS 1 289      12.508 -47.815-100.896  1.00  0.00           H  
ATOM   4436  HG2 LYS 1 289      13.769 -46.843-102.946  1.00  0.00           H  
ATOM   4437  HG3 LYS 1 289      12.188 -46.593-103.688  1.00  0.00           H  
ATOM   4438  HD2 LYS 1 289      13.103 -45.411-101.030  1.00  0.00           H  
ATOM   4439  HD3 LYS 1 289      11.524 -45.139-101.763  1.00  0.00           H  
ATOM   4440  HE2 LYS 1 289      12.483 -43.938-103.654  1.00  0.00           H  
ATOM   4441  HE3 LYS 1 289      14.159 -44.445-103.208  1.00  0.00           H  
ATOM   4442  HZ1 LYS 1 289      12.379 -42.690-101.630  1.00  0.00           H  
ATOM   4443  HZ2 LYS 1 289      13.722 -42.241-102.494  1.00  0.00           H  
ATOM   4444  HZ3 LYS 1 289      13.889 -43.232-101.166  1.00  0.00           H  
ATOM   4445  N   GLU 1 290      13.096 -49.302-104.917  1.00  0.00           N  
ATOM   4446  CA  GLU 1 290      12.969 -49.218-106.368  1.00  0.00           C  
ATOM   4447  C   GLU 1 290      13.014 -50.646-106.955  1.00  0.00           C  
ATOM   4448  O   GLU 1 290      13.452 -50.896-108.082  1.00  0.00           O  
ATOM   4449  CB  GLU 1 290      14.107 -48.370-106.971  1.00  0.00           C  
ATOM   4450  CG  GLU 1 290      14.350 -47.008-106.315  1.00  0.00           C  
ATOM   4451  CD  GLU 1 290      13.265 -45.941-106.450  1.00  0.00           C  
ATOM   4452  OE1 GLU 1 290      12.345 -46.178-107.277  1.00  0.00           O  
ATOM   4453  OE2 GLU 1 290      13.431 -44.927-105.702  1.00  0.00           O1-
ATOM   4454  H   GLU 1 290      14.022 -49.441-104.526  1.00  0.00           H  
ATOM   4455  HA  GLU 1 290      11.992 -48.791-106.618  1.00  0.00           H  
ATOM   4456  HB2 GLU 1 290      15.045 -48.937-106.900  1.00  0.00           H  
ATOM   4457  HB3 GLU 1 290      13.920 -48.232-108.044  1.00  0.00           H  
ATOM   4458  HG2 GLU 1 290      15.252 -46.576-106.770  1.00  0.00           H  
ATOM   4459  HG3 GLU 1 290      14.580 -47.141-105.252  1.00  0.00           H  
ATOM   4460  N   SER 1 291      12.441 -51.638-106.184  1.00  0.00           N  
ATOM   4461  CA  SER 1 291      12.347 -53.031-106.619  1.00  0.00           C  
ATOM   4462  C   SER 1 291      11.518 -53.853-105.623  1.00  0.00           C  
ATOM   4463  O   SER 1 291      11.531 -53.643-104.414  1.00  0.00           O  
ATOM   4464  CB  SER 1 291      13.730 -53.681-106.767  1.00  0.00           C  
ATOM   4465  OG  SER 1 291      14.314 -53.359-108.033  1.00  0.00           O  
ATOM   4466  H   SER 1 291      12.067 -51.405-105.269  1.00  0.00           H  
ATOM   4467  HA  SER 1 291      11.835 -53.017-107.589  1.00  0.00           H  
ATOM   4468  HB2 SER 1 291      13.668 -54.773-106.719  1.00  0.00           H  
ATOM   4469  HB3 SER 1 291      14.415 -53.349-105.980  1.00  0.00           H  
ATOM   4470  HG  SER 1 291      14.099 -52.411-108.217  1.00  0.00           H  
ATOM   4471  N   ASP 1 292      10.803 -54.862-106.226  1.00  0.00           N  
ATOM   4472  CA  ASP 1 292       9.918 -55.834-105.575  1.00  0.00           C  
ATOM   4473  C   ASP 1 292      10.623 -57.193-105.354  1.00  0.00           C  
ATOM   4474  O   ASP 1 292      10.375 -57.911-104.384  1.00  0.00           O  
ATOM   4475  CB  ASP 1 292       8.691 -56.052-106.471  1.00  0.00           C  
ATOM   4476  CG  ASP 1 292       9.085 -56.418-107.914  1.00  0.00           C  
ATOM   4477  OD2 ASP 1 292       8.232 -57.083-108.558  1.00  0.00           O  
ATOM   4478  OD1 ASP 1 292      10.244 -56.011-108.265  1.00  0.00           O1-
ATOM   4479  H   ASP 1 292      10.843 -55.011-107.257  1.00  0.00           H  
ATOM   4480  HA  ASP 1 292       9.622 -55.441-104.596  1.00  0.00           H  
ATOM   4481  HB2 ASP 1 292       8.097 -55.131-106.521  1.00  0.00           H  
ATOM   4482  HB3 ASP 1 292       8.054 -56.842-106.056  1.00  0.00           H  
ATOM   4483  N   VAL 1 293      11.396 -57.608-106.424  1.00  0.00           N  
ATOM   4484  CA  VAL 1 293      12.078 -58.894-106.467  1.00  0.00           C  
ATOM   4485  C   VAL 1 293      13.122 -59.005-105.336  1.00  0.00           C  
ATOM   4486  O   VAL 1 293      13.680 -58.023-104.854  1.00  0.00           O  
ATOM   4487  CB  VAL 1 293      12.765 -59.172-107.829  1.00  0.00           C  
ATOM   4488  CG1 VAL 1 293      11.740 -59.396-108.941  1.00  0.00           C  
ATOM   4489  CG2 VAL 1 293      13.755 -58.076-108.244  1.00  0.00           C  
ATOM   4490  H   VAL 1 293      11.410 -56.985-107.244  1.00  0.00           H  
ATOM   4491  HA  VAL 1 293      11.315 -59.661-106.278  1.00  0.00           H  
ATOM   4492  HB  VAL 1 293      13.345 -60.101-107.736  1.00  0.00           H  
ATOM   4493 HG11 VAL 1 293      11.154 -58.494-109.137  1.00  0.00           H  
ATOM   4494 HG12 VAL 1 293      11.046 -60.201-108.671  1.00  0.00           H  
ATOM   4495 HG13 VAL 1 293      12.239 -59.681-109.875  1.00  0.00           H  
ATOM   4496 HG21 VAL 1 293      13.253 -57.122-108.433  1.00  0.00           H  
ATOM   4497 HG22 VAL 1 293      14.278 -58.363-109.163  1.00  0.00           H  
ATOM   4498 HG23 VAL 1 293      14.515 -57.913-107.474  1.00  0.00           H  
ATOM   4499  N   GLN 1 294      13.429 -60.310-104.973  1.00  0.00           N  
ATOM   4500  CA  GLN 1 294      14.383 -60.636-103.915  1.00  0.00           C  
ATOM   4501  C   GLN 1 294      13.734 -60.441-102.531  1.00  0.00           C  
ATOM   4502  O   GLN 1 294      14.128 -59.629-101.692  1.00  0.00           O  
ATOM   4503  CB  GLN 1 294      15.745 -59.920-103.985  1.00  0.00           C  
ATOM   4504  CG  GLN 1 294      16.464 -60.002-105.329  1.00  0.00           C  
ATOM   4505  CD  GLN 1 294      17.012 -61.378-105.632  1.00  0.00           C  
ATOM   4506  OE1 GLN 1 294      16.584 -62.419-105.147  1.00  0.00           O  
ATOM   4507  NE2 GLN 1 294      18.032 -61.384-106.540  1.00  0.00           N  
ATOM   4508  H   GLN 1 294      12.973 -61.071-105.462  1.00  0.00           H  
ATOM   4509  HA  GLN 1 294      14.551 -61.715-104.013  1.00  0.00           H  
ATOM   4510  HB2 GLN 1 294      15.631 -58.861-103.723  1.00  0.00           H  
ATOM   4511  HB3 GLN 1 294      16.395 -60.337-103.205  1.00  0.00           H  
ATOM   4512  HG2 GLN 1 294      17.306 -59.298-105.309  1.00  0.00           H  
ATOM   4513  HG3 GLN 1 294      15.813 -59.702-106.157  1.00  0.00           H  
ATOM   4514 HE21 GLN 1 294      18.448 -62.268-106.806  1.00  0.00           H  
ATOM   4515 HE22 GLN 1 294      18.394 -60.539-106.964  1.00  0.00           H  
ATOM   4516  N   ALA 1 295      12.746 -61.365-102.221  1.00  0.00           N  
ATOM   4517  CA  ALA 1 295      11.977 -61.371-100.968  1.00  0.00           C  
ATOM   4518  CB  ALA 1 295      10.770 -62.294-101.103  1.00  0.00           C  
ATOM   4519  C   ALA 1 295      12.828 -61.760 -99.728  1.00  0.00           C  
ATOM   4520  O   ALA 1 295      12.540 -62.669 -98.944  1.00  0.00           O  
ATOM   4521  H   ALA 1 295      12.518 -62.063-102.920  1.00  0.00           H  
ATOM   4522  HA  ALA 1 295      11.624 -60.345-100.802  1.00  0.00           H  
ATOM   4523  HB1 ALA 1 295      11.081 -63.331-101.267  1.00  0.00           H  
ATOM   4524  HB2 ALA 1 295      10.143 -61.993-101.949  1.00  0.00           H  
ATOM   4525  HB3 ALA 1 295      10.155 -62.268-100.198  1.00  0.00           H  
ATOM   4526  N   ALA 1 296      13.884 -60.904 -99.517  1.00  0.00           N  
ATOM   4527  CA  ALA 1 296      14.709 -60.832 -98.319  1.00  0.00           C  
ATOM   4528  C   ALA 1 296      14.593 -59.438 -97.673  1.00  0.00           C  
ATOM   4529  O   ALA 1 296      15.249 -59.113 -96.686  1.00  0.00           O  
ATOM   4530  CB  ALA 1 296      16.159 -61.155 -98.645  1.00  0.00           C  
ATOM   4531  H   ALA 1 296      14.114 -60.249-100.281  1.00  0.00           H  
ATOM   4532  HA  ALA 1 296      14.329 -61.549 -97.589  1.00  0.00           H  
ATOM   4533  HB1 ALA 1 296      16.576 -60.430 -99.355  1.00  0.00           H  
ATOM   4534  HB2 ALA 1 296      16.245 -62.151 -99.093  1.00  0.00           H  
ATOM   4535  HB3 ALA 1 296      16.778 -61.134 -97.743  1.00  0.00           H  
ATOM   4536  N   ILE 1 297      13.631 -58.624 -98.240  1.00  0.00           N  
ATOM   4537  CA  ILE 1 297      13.425 -57.229 -97.841  1.00  0.00           C  
ATOM   4538  C   ILE 1 297      12.870 -57.289 -96.411  1.00  0.00           C  
ATOM   4539  O   ILE 1 297      13.481 -56.796 -95.454  1.00  0.00           O  
ATOM   4540  CB  ILE 1 297      12.494 -56.491 -98.836  1.00  0.00           C  
ATOM   4541  CG1 ILE 1 297      13.174 -56.380-100.222  1.00  0.00           C  
ATOM   4542  CG2 ILE 1 297      12.110 -55.102 -98.316  1.00  0.00           C  
ATOM   4543  CD1 ILE 1 297      12.264 -55.834-101.315  1.00  0.00           C  
ATOM   4544  H   ILE 1 297      13.060 -59.027 -98.978  1.00  0.00           H  
ATOM   4545  HA  ILE 1 297      14.408 -56.743 -97.797  1.00  0.00           H  
ATOM   4546  HB  ILE 1 297      11.569 -57.071 -98.955  1.00  0.00           H  
ATOM   4547 HG12 ILE 1 297      14.068 -55.748-100.150  1.00  0.00           H  
ATOM   4548 HG13 ILE 1 297      13.517 -57.367-100.545  1.00  0.00           H  
ATOM   4549 HG21 ILE 1 297      12.989 -54.453 -98.250  1.00  0.00           H  
ATOM   4550 HG22 ILE 1 297      11.645 -55.153 -97.327  1.00  0.00           H  
ATOM   4551 HG23 ILE 1 297      11.382 -54.618 -98.975  1.00  0.00           H  
ATOM   4552 HD11 ILE 1 297      12.009 -54.784-101.142  1.00  0.00           H  
ATOM   4553 HD12 ILE 1 297      11.337 -56.412-101.381  1.00  0.00           H  
ATOM   4554 HD13 ILE 1 297      12.768 -55.893-102.285  1.00  0.00           H  
ATOM   4555  N   ASP 1 298      11.666 -57.960 -96.266  1.00  0.00           N  
ATOM   4556  CA  ASP 1 298      11.008 -58.032 -94.971  1.00  0.00           C  
ATOM   4557  C   ASP 1 298      11.849 -58.819 -93.947  1.00  0.00           C  
ATOM   4558  O   ASP 1 298      11.664 -58.683 -92.737  1.00  0.00           O  
ATOM   4559  CB  ASP 1 298       9.580 -58.547 -95.041  1.00  0.00           C  
ATOM   4560  CG  ASP 1 298       8.777 -57.488 -95.794  1.00  0.00           C  
ATOM   4561  OD2 ASP 1 298       8.329 -56.518 -95.094  1.00  0.00           O  
ATOM   4562  OD1 ASP 1 298       8.684 -57.702 -97.034  1.00  0.00           O1-
ATOM   4563  H   ASP 1 298      11.194 -58.351 -97.079  1.00  0.00           H  
ATOM   4564  HA  ASP 1 298      10.990 -57.007 -94.612  1.00  0.00           H  
ATOM   4565  HB2 ASP 1 298       9.154 -58.684 -94.040  1.00  0.00           H  
ATOM   4566  HB3 ASP 1 298       9.528 -59.513 -95.556  1.00  0.00           H  
ATOM   4567  N   ARG 1 299      12.798 -59.673 -94.478  1.00  0.00           N  
ATOM   4568  CA  ARG 1 299      13.681 -60.471 -93.632  1.00  0.00           C  
ATOM   4569  C   ARG 1 299      14.830 -59.617 -93.034  1.00  0.00           C  
ATOM   4570  O   ARG 1 299      15.530 -60.036 -92.110  1.00  0.00           O  
ATOM   4571  CB  ARG 1 299      14.262 -61.676 -94.381  1.00  0.00           C  
ATOM   4572  CG  ARG 1 299      13.182 -62.575 -95.001  1.00  0.00           C  
ATOM   4573  CD  ARG 1 299      13.779 -63.860 -95.581  1.00  0.00           C  
ATOM   4574  NE  ARG 1 299      13.384 -64.067 -96.983  1.00  0.00           N  
ATOM   4575  CZ  ARG 1 299      13.638 -65.190 -97.696  1.00  0.00           C  
ATOM   4576  NH1 ARG 1 299      13.274 -65.238 -98.995  1.00  0.00           N  
ATOM   4577  NH2 ARG 1 299      14.250 -66.262 -97.154  1.00  0.00           N1+
ATOM   4578  H   ARG 1 299      12.880 -59.714 -95.489  1.00  0.00           H  
ATOM   4579  HA  ARG 1 299      13.086 -60.822 -92.778  1.00  0.00           H  
ATOM   4580  HB2 ARG 1 299      14.944 -61.335 -95.169  1.00  0.00           H  
ATOM   4581  HB3 ARG 1 299      14.869 -62.267 -93.683  1.00  0.00           H  
ATOM   4582  HG2 ARG 1 299      12.634 -62.024 -95.772  1.00  0.00           H  
ATOM   4583  HG3 ARG 1 299      12.451 -62.845 -94.228  1.00  0.00           H  
ATOM   4584  HD2 ARG 1 299      13.417 -64.711 -94.996  1.00  0.00           H  
ATOM   4585  HD3 ARG 1 299      14.874 -63.837 -95.551  1.00  0.00           H  
ATOM   4586  HE  ARG 1 299      12.901 -63.329 -97.528  1.00  0.00           H  
ATOM   4587 HH11 ARG 1 299      12.867 -64.384 -99.387  1.00  0.00           H  
ATOM   4588 HH12 ARG 1 299      13.390 -66.062 -99.571  1.00  0.00           H  
ATOM   4589 HH21 ARG 1 299      14.525 -66.272 -96.180  1.00  0.00           H  
ATOM   4590 HH22 ARG 1 299      14.465 -67.077 -97.714  1.00  0.00           H  
ATOM   4591  N   SER 1 300      15.034 -58.388 -93.637  1.00  0.00           N  
ATOM   4592  CA  SER 1 300      15.872 -57.354 -93.045  1.00  0.00           C  
ATOM   4593  C   SER 1 300      14.945 -56.423 -92.256  1.00  0.00           C  
ATOM   4594  O   SER 1 300      15.240 -55.990 -91.143  1.00  0.00           O  
ATOM   4595  CB  SER 1 300      16.666 -56.563 -94.089  1.00  0.00           C  
ATOM   4596  OG  SER 1 300      18.057 -56.516 -93.713  1.00  0.00           O  
ATOM   4597  H   SER 1 300      14.540 -58.199 -94.516  1.00  0.00           H  
ATOM   4598  HA  SER 1 300      16.546 -57.823 -92.318  1.00  0.00           H  
ATOM   4599  HB2 SER 1 300      16.326 -55.524 -94.175  1.00  0.00           H  
ATOM   4600  HB3 SER 1 300      16.616 -57.020 -95.083  1.00  0.00           H  
ATOM   4601  HG  SER 1 300      18.349 -57.453 -93.739  1.00  0.00           H  
ATOM   4602  N   ARG 1 301      13.799 -56.026 -92.913  1.00  0.00           N  
ATOM   4603  CA  ARG 1 301      12.850 -55.058 -92.340  1.00  0.00           C  
ATOM   4604  C   ARG 1 301      12.354 -55.514 -90.959  1.00  0.00           C  
ATOM   4605  O   ARG 1 301      12.129 -54.709 -90.051  1.00  0.00           O  
ATOM   4606  CB  ARG 1 301      11.658 -54.908 -93.286  1.00  0.00           C  
ATOM   4607  CG  ARG 1 301      10.933 -53.564 -93.259  1.00  0.00           C  
ATOM   4608  CD  ARG 1 301       9.974 -53.495 -94.451  1.00  0.00           C  
ATOM   4609  NE  ARG 1 301       8.826 -54.377 -94.282  1.00  0.00           N  
ATOM   4610  CZ  ARG 1 301       7.616 -54.071 -93.770  1.00  0.00           C  
ATOM   4611  NH1 ARG 1 301       6.674 -55.032 -93.911  1.00  0.00           N  
ATOM   4612  NH2 ARG 1 301       7.272 -52.919 -93.178  1.00  0.00           N1+
ATOM   4613  H   ARG 1 301      13.633 -56.366 -93.872  1.00  0.00           H  
ATOM   4614  HA  ARG 1 301      13.396 -54.115 -92.221  1.00  0.00           H  
ATOM   4615  HB2 ARG 1 301      12.008 -55.054 -94.314  1.00  0.00           H  
ATOM   4616  HB3 ARG 1 301      10.920 -55.687 -93.070  1.00  0.00           H  
ATOM   4617  HG2 ARG 1 301      11.662 -52.754 -93.333  1.00  0.00           H  
ATOM   4618  HG3 ARG 1 301      10.393 -53.443 -92.314  1.00  0.00           H  
ATOM   4619  HD2 ARG 1 301      10.483 -53.816 -95.367  1.00  0.00           H  
ATOM   4620  HD3 ARG 1 301       9.635 -52.484 -94.679  1.00  0.00           H  
ATOM   4621  HE  ARG 1 301       8.803 -55.343 -94.733  1.00  0.00           H  
ATOM   4622 HH11 ARG 1 301       7.034 -55.889 -94.391  1.00  0.00           H  
ATOM   4623 HH12 ARG 1 301       5.714 -54.961 -93.612  1.00  0.00           H  
ATOM   4624 HH21 ARG 1 301       8.006 -52.144 -93.058  1.00  0.00           H  
ATOM   4625 HH22 ARG 1 301       6.352 -52.699 -92.829  1.00  0.00           H  
ATOM   4626  N   ALA 1 302      12.112 -56.871 -90.813  1.00  0.00           N  
ATOM   4627  CA  ALA 1 302      11.629 -57.416 -89.547  1.00  0.00           C  
ATOM   4628  C   ALA 1 302      12.656 -57.278 -88.412  1.00  0.00           C  
ATOM   4629  O   ALA 1 302      12.353 -57.472 -87.234  1.00  0.00           O  
ATOM   4630  CB  ALA 1 302      11.223 -58.877 -89.676  1.00  0.00           C  
ATOM   4631  H   ALA 1 302      12.214 -57.511 -91.613  1.00  0.00           H  
ATOM   4632  HA  ALA 1 302      10.756 -56.819 -89.253  1.00  0.00           H  
ATOM   4633  HB1 ALA 1 302      12.068 -59.495 -90.002  1.00  0.00           H  
ATOM   4634  HB2 ALA 1 302      10.415 -58.994 -90.405  1.00  0.00           H  
ATOM   4635  HB3 ALA 1 302      10.871 -59.277 -88.719  1.00  0.00           H  
ATOM   4636  N   LEU 1 303      13.929 -56.898 -88.793  1.00  0.00           N  
ATOM   4637  CA  LEU 1 303      14.931 -56.629 -87.785  1.00  0.00           C  
ATOM   4638  C   LEU 1 303      14.662 -55.263 -87.134  1.00  0.00           C  
ATOM   4639  O   LEU 1 303      15.215 -54.963 -86.070  1.00  0.00           O  
ATOM   4640  CB  LEU 1 303      16.366 -56.690 -88.318  1.00  0.00           C  
ATOM   4641  CG  LEU 1 303      16.764 -58.050 -88.925  1.00  0.00           C  
ATOM   4642  CD1 LEU 1 303      18.149 -57.947 -89.568  1.00  0.00           C  
ATOM   4643  CD2 LEU 1 303      16.762 -59.169 -87.882  1.00  0.00           C  
ATOM   4644  H   LEU 1 303      14.166 -56.767 -89.779  1.00  0.00           H  
ATOM   4645  HA  LEU 1 303      14.808 -57.363 -86.980  1.00  0.00           H  
ATOM   4646  HB2 LEU 1 303      16.510 -55.898 -89.059  1.00  0.00           H  
ATOM   4647  HB3 LEU 1 303      17.061 -56.450 -87.505  1.00  0.00           H  
ATOM   4648  HG  LEU 1 303      16.053 -58.321 -89.715  1.00  0.00           H  
ATOM   4649 HD11 LEU 1 303      18.909 -57.656 -88.835  1.00  0.00           H  
ATOM   4650 HD12 LEU 1 303      18.146 -57.203 -90.370  1.00  0.00           H  
ATOM   4651 HD13 LEU 1 303      18.448 -58.904 -90.007  1.00  0.00           H  
ATOM   4652 HD21 LEU 1 303      17.416 -58.926 -87.038  1.00  0.00           H  
ATOM   4653 HD22 LEU 1 303      17.112 -60.109 -88.322  1.00  0.00           H  
ATOM   4654 HD23 LEU 1 303      15.755 -59.350 -87.493  1.00  0.00           H  
ATOM   4655  N   LEU 1 304      13.795 -54.384 -87.764  1.00  0.00           N  
ATOM   4656  CA  LEU 1 304      13.539 -53.080 -87.143  1.00  0.00           C  
ATOM   4657  C   LEU 1 304      12.747 -53.256 -85.820  1.00  0.00           C  
ATOM   4658  O   LEU 1 304      12.803 -52.431 -84.906  1.00  0.00           O  
ATOM   4659  CB  LEU 1 304      12.763 -52.134 -88.068  1.00  0.00           C  
ATOM   4660  CG  LEU 1 304      13.575 -51.635 -89.281  1.00  0.00           C  
ATOM   4661  CD1 LEU 1 304      12.646 -50.958 -90.292  1.00  0.00           C  
ATOM   4662  CD2 LEU 1 304      14.677 -50.655 -88.867  1.00  0.00           C  
ATOM   4663  H   LEU 1 304      13.329 -54.636 -88.645  1.00  0.00           H  
ATOM   4664  HA  LEU 1 304      14.505 -52.648 -86.860  1.00  0.00           H  
ATOM   4665  HB2 LEU 1 304      11.855 -52.644 -88.417  1.00  0.00           H  
ATOM   4666  HB3 LEU 1 304      12.414 -51.265 -87.494  1.00  0.00           H  
ATOM   4667  HG  LEU 1 304      14.044 -52.492 -89.783  1.00  0.00           H  
ATOM   4668 HD11 LEU 1 304      12.156 -50.080 -89.857  1.00  0.00           H  
ATOM   4669 HD12 LEU 1 304      11.867 -51.650 -90.630  1.00  0.00           H  
ATOM   4670 HD13 LEU 1 304      13.206 -50.631 -91.175  1.00  0.00           H  
ATOM   4671 HD21 LEU 1 304      14.260 -49.790 -88.340  1.00  0.00           H  
ATOM   4672 HD22 LEU 1 304      15.216 -50.285 -89.746  1.00  0.00           H  
ATOM   4673 HD23 LEU 1 304      15.411 -51.131 -88.212  1.00  0.00           H  
ATOM   4674  N   GLN 1 305      11.953 -54.389 -85.780  1.00  0.00           N  
ATOM   4675  CA  GLN 1 305      11.069 -54.714 -84.666  1.00  0.00           C  
ATOM   4676  C   GLN 1 305      11.867 -55.231 -83.453  1.00  0.00           C  
ATOM   4677  O   GLN 1 305      11.331 -55.411 -82.362  1.00  0.00           O  
ATOM   4678  CB  GLN 1 305      10.032 -55.772 -85.042  1.00  0.00           C  
ATOM   4679  CG  GLN 1 305       9.089 -55.313 -86.148  1.00  0.00           C  
ATOM   4680  CD  GLN 1 305       8.120 -56.420 -86.486  1.00  0.00           C  
ATOM   4681  OE1 GLN 1 305       7.603 -57.166 -85.660  1.00  0.00           O  
ATOM   4682  NE2 GLN 1 305       7.851 -56.540 -87.822  1.00  0.00           N  
ATOM   4683  H   GLN 1 305      12.002 -55.036 -86.564  1.00  0.00           H  
ATOM   4684  HA  GLN 1 305      10.577 -53.786 -84.348  1.00  0.00           H  
ATOM   4685  HB2 GLN 1 305      10.536 -56.697 -85.349  1.00  0.00           H  
ATOM   4686  HB3 GLN 1 305       9.442 -56.036 -84.155  1.00  0.00           H  
ATOM   4687  HG2 GLN 1 305       9.654 -55.033 -87.044  1.00  0.00           H  
ATOM   4688  HG3 GLN 1 305       8.512 -54.438 -85.831  1.00  0.00           H  
ATOM   4689 HE21 GLN 1 305       7.232 -57.290 -88.115  1.00  0.00           H  
ATOM   4690 HE22 GLN 1 305       8.225 -55.929 -88.539  1.00  0.00           H  
ATOM   4691  N   GLU 1 306      13.195 -55.511 -83.727  1.00  0.00           N  
ATOM   4692  CA  GLU 1 306      14.202 -55.791 -82.708  1.00  0.00           C  
ATOM   4693  C   GLU 1 306      15.037 -54.518 -82.508  1.00  0.00           C  
ATOM   4694  O   GLU 1 306      15.258 -54.061 -81.380  1.00  0.00           O  
ATOM   4695  CB  GLU 1 306      15.139 -56.956 -83.085  1.00  0.00           C  
ATOM   4696  CG  GLU 1 306      14.714 -58.304 -82.490  1.00  0.00           C  
ATOM   4697  CD  GLU 1 306      15.910 -58.938 -81.763  1.00  0.00           C  
ATOM   4698  OE1 GLU 1 306      16.661 -59.669 -82.471  1.00  0.00           O  
ATOM   4699  OE2 GLU 1 306      16.006 -58.625 -80.538  1.00  0.00           O1-
ATOM   4700  H   GLU 1 306      13.487 -55.494 -84.701  1.00  0.00           H  
ATOM   4701  HA  GLU 1 306      13.700 -55.983 -81.753  1.00  0.00           H  
ATOM   4702  HB2 GLU 1 306      15.189 -57.058 -84.176  1.00  0.00           H  
ATOM   4703  HB3 GLU 1 306      16.161 -56.721 -82.761  1.00  0.00           H  
ATOM   4704  HG2 GLU 1 306      14.373 -58.976 -83.285  1.00  0.00           H  
ATOM   4705  HG3 GLU 1 306      13.884 -58.202 -81.781  1.00  0.00           H  
ATOM   4706  N   HIS 1 307      15.651 -53.989 -83.634  1.00  0.00           N  
ATOM   4707  CA  HIS 1 307      16.699 -52.970 -83.487  1.00  0.00           C  
ATOM   4708  C   HIS 1 307      16.159 -51.648 -82.914  1.00  0.00           C  
ATOM   4709  O   HIS 1 307      16.822 -50.979 -82.117  1.00  0.00           O  
ATOM   4710  CB  HIS 1 307      17.471 -52.713 -84.789  1.00  0.00           C  
ATOM   4711  CG  HIS 1 307      18.463 -53.788 -85.101  1.00  0.00           C  
ATOM   4712  ND1 HIS 1 307      19.786 -53.480 -85.357  1.00  0.00           N  
ATOM   4713  CD2 HIS 1 307      18.270 -55.152 -85.193  1.00  0.00           C  
ATOM   4714  CE1 HIS 1 307      20.360 -54.637 -85.624  1.00  0.00           C  
ATOM   4715  NE2 HIS 1 307      19.482 -55.676 -85.541  1.00  0.00           N  
ATOM   4716  H   HIS 1 307      15.421 -54.345 -84.578  1.00  0.00           H  
ATOM   4717  HA  HIS 1 307      17.394 -53.357 -82.728  1.00  0.00           H  
ATOM   4718  HB2 HIS 1 307      18.016 -51.764 -84.712  1.00  0.00           H  
ATOM   4719  HB3 HIS 1 307      16.781 -52.606 -85.636  1.00  0.00           H  
ATOM   4720  HD2 HIS 1 307      17.400 -55.779 -85.063  1.00  0.00           H  
ATOM   4721  HE2 HIS 1 307      19.683 -56.654 -85.704  1.00  0.00           H  
ATOM   4722  HE1 HIS 1 307      21.405 -54.777 -85.869  1.00  0.00           H  
ATOM   4723  N   VAL 1 308      14.925 -51.209 -83.370  1.00  0.00           N  
ATOM   4724  CA  VAL 1 308      14.371 -49.954 -82.824  1.00  0.00           C  
ATOM   4725  C   VAL 1 308      13.881 -50.237 -81.390  1.00  0.00           C  
ATOM   4726  O   VAL 1 308      14.004 -49.457 -80.445  1.00  0.00           O  
ATOM   4727  CB  VAL 1 308      13.222 -49.387 -83.680  1.00  0.00           C  
ATOM   4728  CG1 VAL 1 308      12.615 -48.128 -83.048  1.00  0.00           C  
ATOM   4729  CG2 VAL 1 308      13.704 -49.048 -85.089  1.00  0.00           C  
ATOM   4730  H   VAL 1 308      14.391 -51.747 -84.064  1.00  0.00           H  
ATOM   4731  HA  VAL 1 308      15.181 -49.227 -82.741  1.00  0.00           H  
ATOM   4732  HB  VAL 1 308      12.422 -50.134 -83.763  1.00  0.00           H  
ATOM   4733 HG11 VAL 1 308      13.379 -47.364 -82.868  1.00  0.00           H  
ATOM   4734 HG12 VAL 1 308      12.125 -48.354 -82.095  1.00  0.00           H  
ATOM   4735 HG13 VAL 1 308      11.852 -47.695 -83.699  1.00  0.00           H  
ATOM   4736 HG21 VAL 1 308      14.423 -48.225 -85.070  1.00  0.00           H  
ATOM   4737 HG22 VAL 1 308      12.864 -48.730 -85.706  1.00  0.00           H  
ATOM   4738 HG23 VAL 1 308      14.170 -49.905 -85.585  1.00  0.00           H  
ATOM   4739  N   ALA 1 309      13.209 -51.436 -81.284  1.00  0.00           N  
ATOM   4740  CA  ALA 1 309      12.471 -51.829 -80.102  1.00  0.00           C  
ATOM   4741  C   ALA 1 309      13.371 -52.158 -78.907  1.00  0.00           C  
ATOM   4742  O   ALA 1 309      12.883 -52.501 -77.825  1.00  0.00           O  
ATOM   4743  CB  ALA 1 309      11.609 -53.043 -80.403  1.00  0.00           C  
ATOM   4744  H   ALA 1 309      13.216 -52.054 -82.095  1.00  0.00           H  
ATOM   4745  HA  ALA 1 309      11.840 -50.981 -79.807  1.00  0.00           H  
ATOM   4746  HB1 ALA 1 309      12.242 -53.903 -80.642  1.00  0.00           H  
ATOM   4747  HB2 ALA 1 309      10.942 -52.853 -81.252  1.00  0.00           H  
ATOM   4748  HB3 ALA 1 309      10.997 -53.328 -79.543  1.00  0.00           H  
ATOM   4749  N   THR 1 310      14.722 -52.075 -79.141  1.00  0.00           N  
ATOM   4750  CA  THR 1 310      15.722 -52.250 -78.101  1.00  0.00           C  
ATOM   4751  C   THR 1 310      16.414 -50.936 -77.711  1.00  0.00           C  
ATOM   4752  O   THR 1 310      17.343 -50.920 -76.903  1.00  0.00           O  
ATOM   4753  CB  THR 1 310      16.710 -53.385 -78.437  1.00  0.00           C  
ATOM   4754  OG1 THR 1 310      17.174 -53.336 -79.796  1.00  0.00           O  
ATOM   4755  CG2 THR 1 310      16.052 -54.744 -78.211  1.00  0.00           C  
ATOM   4756  H   THR 1 310      15.050 -51.897 -80.090  1.00  0.00           H  
ATOM   4757  HA  THR 1 310      15.199 -52.529 -77.176  1.00  0.00           H  
ATOM   4758  HB  THR 1 310      17.598 -53.319 -77.801  1.00  0.00           H  
ATOM   4759 HG21 THR 1 310      15.108 -54.817 -78.755  1.00  0.00           H  
ATOM   4760 HG22 THR 1 310      15.860 -54.913 -77.148  1.00  0.00           H  
ATOM   4761 HG23 THR 1 310      16.679 -55.552 -78.590  1.00  0.00           H  
ATOM   4762  HG1 THR 1 310      16.430 -53.654 -80.377  1.00  0.00           H  
ATOM   4763  N   TYR 1 311      15.849 -49.766 -78.198  1.00  0.00           N  
ATOM   4764  CA  TYR 1 311      16.314 -48.474 -77.665  1.00  0.00           C  
ATOM   4765  C   TYR 1 311      15.547 -48.153 -76.365  1.00  0.00           C  
ATOM   4766  O   TYR 1 311      16.017 -47.472 -75.451  1.00  0.00           O  
ATOM   4767  CB  TYR 1 311      16.146 -47.354 -78.699  1.00  0.00           C  
ATOM   4768  CG  TYR 1 311      16.895 -46.087 -78.348  1.00  0.00           C  
ATOM   4769  CD1 TYR 1 311      18.296 -46.082 -78.258  1.00  0.00           C  
ATOM   4770  CD2 TYR 1 311      16.205 -44.892 -78.109  1.00  0.00           C  
ATOM   4771  CE1 TYR 1 311      18.989 -44.915 -77.917  1.00  0.00           C  
ATOM   4772  CE2 TYR 1 311      16.900 -43.724 -77.782  1.00  0.00           C  
ATOM   4773  CZ  TYR 1 311      18.284 -43.743 -77.678  1.00  0.00           C  
ATOM   4774  OH  TYR 1 311      18.923 -42.587 -77.332  1.00  0.00           O  
ATOM   4775  H   TYR 1 311      15.129 -49.816 -78.931  1.00  0.00           H  
ATOM   4776  HA  TYR 1 311      17.369 -48.586 -77.388  1.00  0.00           H  
ATOM   4777  HB2 TYR 1 311      16.513 -47.691 -79.677  1.00  0.00           H  
ATOM   4778  HB3 TYR 1 311      15.081 -47.130 -78.843  1.00  0.00           H  
ATOM   4779  HD1 TYR 1 311      18.866 -46.990 -78.436  1.00  0.00           H  
ATOM   4780  HD2 TYR 1 311      15.119 -44.857 -78.171  1.00  0.00           H  
ATOM   4781  HE1 TYR 1 311      20.070 -44.950 -77.840  1.00  0.00           H  
ATOM   4782  HE2 TYR 1 311      16.358 -42.803 -77.595  1.00  0.00           H  
ATOM   4783  HH  TYR 1 311      19.880 -42.767 -77.332  1.00  0.00           H  
ATOM   4784  N   PHE 1 312      14.227 -48.567 -76.390  1.00  0.00           N  
ATOM   4785  CA  PHE 1 312      13.235 -48.075 -75.441  1.00  0.00           C  
ATOM   4786  C   PHE 1 312      13.092 -48.946 -74.193  1.00  0.00           C  
ATOM   4787  O   PHE 1 312      12.898 -48.438 -73.084  1.00  0.00           O  
ATOM   4788  CB  PHE 1 312      11.850 -47.953 -76.097  1.00  0.00           C  
ATOM   4789  CG  PHE 1 312      11.766 -46.815 -77.086  1.00  0.00           C  
ATOM   4790  CD1 PHE 1 312      11.493 -45.512 -76.642  1.00  0.00           C  
ATOM   4791  CD2 PHE 1 312      11.986 -47.035 -78.452  1.00  0.00           C  
ATOM   4792  CE1 PHE 1 312      11.430 -44.451 -77.548  1.00  0.00           C  
ATOM   4793  CE2 PHE 1 312      11.926 -45.972 -79.355  1.00  0.00           C  
ATOM   4794  CZ  PHE 1 312      11.649 -44.683 -78.903  1.00  0.00           C  
ATOM   4795  H   PHE 1 312      13.964 -49.224 -77.116  1.00  0.00           H  
ATOM   4796  HA  PHE 1 312      13.570 -47.090 -75.096  1.00  0.00           H  
ATOM   4797  HB2 PHE 1 312      11.576 -48.891 -76.600  1.00  0.00           H  
ATOM   4798  HB3 PHE 1 312      11.076 -47.800 -75.332  1.00  0.00           H  
ATOM   4799  HD1 PHE 1 312      11.334 -45.311 -75.585  1.00  0.00           H  
ATOM   4800  HD2 PHE 1 312      12.207 -48.031 -78.828  1.00  0.00           H  
ATOM   4801  HE1 PHE 1 312      11.214 -43.445 -77.196  1.00  0.00           H  
ATOM   4802  HE2 PHE 1 312      12.091 -46.149 -80.415  1.00  0.00           H  
ATOM   4803  HZ  PHE 1 312      11.598 -43.860 -79.611  1.00  0.00           H  
ATOM   4804  N   ASN 1 313      12.966 -50.307 -74.414  1.00  0.00           N  
ATOM   4805  CA  ASN 1 313      12.489 -51.216 -73.355  1.00  0.00           C  
ATOM   4806  C   ASN 1 313      13.019 -52.622 -73.659  1.00  0.00           C  
ATOM   4807  O   ASN 1 313      12.506 -53.355 -74.509  1.00  0.00           O  
ATOM   4808  CB  ASN 1 313      10.957 -51.184 -73.319  1.00  0.00           C  
ATOM   4809  CG  ASN 1 313      10.376 -51.985 -72.176  1.00  0.00           C  
ATOM   4810  OD1 ASN 1 313      10.934 -52.951 -71.664  1.00  0.00           O  
ATOM   4811  ND2 ASN 1 313       9.120 -51.589 -71.796  1.00  0.00           N  
ATOM   4812  H   ASN 1 313      13.194 -50.687 -75.326  1.00  0.00           H  
ATOM   4813  HA  ASN 1 313      12.901 -50.891 -72.399  1.00  0.00           H  
ATOM   4814  HB2 ASN 1 313      10.535 -51.585 -74.248  1.00  0.00           H  
ATOM   4815  HB3 ASN 1 313      10.607 -50.148 -73.231  1.00  0.00           H  
ATOM   4816 HD21 ASN 1 313       8.645 -52.094 -71.057  1.00  0.00           H  
ATOM   4817 HD22 ASN 1 313       8.623 -50.813 -72.220  1.00  0.00           H  
ATOM   4818  N   ASN 1 314      14.185 -52.947 -72.986  1.00  0.00           N  
ATOM   4819  CA  ASN 1 314      14.931 -54.169 -73.292  1.00  0.00           C  
ATOM   4820  C   ASN 1 314      14.169 -55.456 -72.924  1.00  0.00           C  
ATOM   4821  O   ASN 1 314      13.851 -56.286 -73.777  1.00  0.00           O  
ATOM   4822  CB  ASN 1 314      16.290 -54.199 -72.588  1.00  0.00           C  
ATOM   4823  CG  ASN 1 314      17.422 -53.845 -73.521  1.00  0.00           C  
ATOM   4824  OD1 ASN 1 314      17.477 -54.229 -74.684  1.00  0.00           O  
ATOM   4825  ND2 ASN 1 314      18.413 -53.128 -72.912  1.00  0.00           N  
ATOM   4826  H   ASN 1 314      14.569 -52.278 -72.311  1.00  0.00           H  
ATOM   4827  HA  ASN 1 314      15.042 -54.188 -74.384  1.00  0.00           H  
ATOM   4828  HB2 ASN 1 314      16.536 -55.209 -72.231  1.00  0.00           H  
ATOM   4829  HB3 ASN 1 314      16.291 -53.548 -71.708  1.00  0.00           H  
ATOM   4830 HD21 ASN 1 314      19.283 -52.877 -73.400  1.00  0.00           H  
ATOM   4831 HD22 ASN 1 314      18.327 -52.737 -71.950  1.00  0.00           H  
ATOM   4832  N   ALA 1 315      13.938 -55.653 -71.577  1.00  0.00           N  
ATOM   4833  CA  ALA 1 315      13.545 -56.957 -71.012  1.00  0.00           C  
ATOM   4834  C   ALA 1 315      12.028 -57.244 -71.069  1.00  0.00           C  
ATOM   4835  O   ALA 1 315      11.439 -57.943 -70.243  1.00  0.00           O  
ATOM   4836  CB  ALA 1 315      14.046 -57.068 -69.577  1.00  0.00           C  
ATOM   4837  H   ALA 1 315      14.039 -54.860 -70.946  1.00  0.00           H  
ATOM   4838  HA  ALA 1 315      14.027 -57.733 -71.619  1.00  0.00           H  
ATOM   4839  HB1 ALA 1 315      13.555 -56.332 -68.931  1.00  0.00           H  
ATOM   4840  HB2 ALA 1 315      15.125 -56.887 -69.526  1.00  0.00           H  
ATOM   4841  HB3 ALA 1 315      13.848 -58.062 -69.162  1.00  0.00           H  
ATOM   4842  N   SER 1 316      11.408 -56.833 -72.228  1.00  0.00           N  
ATOM   4843  CA  SER 1 316       9.959 -56.703 -72.350  1.00  0.00           C  
ATOM   4844  C   SER 1 316       9.102 -57.986 -72.402  1.00  0.00           C
[truncated: 1,491,729 more chars]
