# Supplementary material for: Genetic and structural study of DNA-directed RNA polymerase II of Trypanosoma brucei, towards the designing of novel antiparasitic agents
Source: PeerJ. 2017 Mar 1;5:e3061. doi: 10.7717/peerj.3061 (PMC5335688; doi:10.7717/peerj.3061)
Supplement: Data S5 [file peerj-05-3061-s012.pdb]

REMARK  99                                                                      
REMARK  99 MOE v2015.10 (Chemical Computing Group Inc.) Wed Nov 30 13:56:50 2016
HELIX    1   1 GLU     26  ILE     29  1               Generated by MOE    4
HELIX    2   2 ILE     94  VAL     96  5               Generated by MOE    3
HELIX    3   3 PHE     97  VAL    103  1               Generated by MOE    7
HELIX    4   4 ASP    122  LYS    125  1               Generated by MOE    4
HELIX    5   5 MET    142  ALA    145  1               Generated by MOE    4
HELIX    6   6 ALA    213  LEU    220  1               Generated by MOE    8
HELIX    7   7 ASP    225  MET    231  1               Generated by MOE    7
HELIX    8   8 PRO    240  LEU    243  5               Generated by MOE    4
HELIX    9   9 GLU    269  ARG    286  1               Generated by MOE   18
HELIX   10  10 ALA    295  ASN    312  1               Generated by MOE   18
HELIX   11  11 LEU    332  ARG    335  1               Generated by MOE    4
HELIX   12  12 ARG    342  GLY    345  1               Generated by MOE    4
HELIX   13  13 PHE    375  ALA    378  1               Generated by MOE    4
HELIX   14  14 LYS    392  PHE    398  1               Generated by MOE    7
HELIX   15  15 THR    481  TYR    483  5               Generated by MOE    3
HELIX   16  16 LEU    500  MET    509  1               Generated by MOE   10
HELIX   17  17 VAL    512  ASN    515  5               Generated by MOE    4
HELIX   18  18 ASP    531  LEU    539  1               Generated by MOE    9
HELIX   19  19 LYS    548  ALA    555  1               Generated by MOE    8
HELIX   20  20 GLY    577  PHE    581  1               Generated by MOE    5
HELIX   21  21 SER    582  ILE    584  5               Generated by MOE    3
HELIX   22  22 LEU    631  GLU    638  1               Generated by MOE    8
HELIX   23  23 SER    641  LEU    660  1               Generated by MOE   20
HELIX   24  24 VAL    668  THR    671  1               Generated by MOE    4
HELIX   25  25 THR    677  ASN    700  1               Generated by MOE   24
HELIX   26  26 LEU    712  LEU    736  1               Generated by MOE   25
HELIX   27  27 SER    744  GLU    750  1               Generated by MOE    7
HELIX   28  28 ASP    757  ALA    764  1               Generated by MOE    8
HELIX   29  29 PRO    812  LEU    847  1               Generated by MOE   36
HELIX   30  30 ASP    893  TYR    900  1               Generated by MOE    8
HELIX   31  31 GLY    912  GLY    915  1               Generated by MOE    4
HELIX   32  32 ASP    920  MET    926  1               Generated by MOE    7
HELIX   33  33 ASN    933  LYS    936  1               Generated by MOE    4
HELIX   34  34 GLN    938  ARG    952  1               Generated by MOE   15
HELIX   35  35 PRO    971  SER    980  1               Generated by MOE   10
HELIX   36  36 ASP    998  ASP   1006  1               Generated by MOE    9
HELIX   37  37 ARG   1028  GLU   1032  1               Generated by MOE    5
HELIX   38  38 THR   1036  LEU   1045  1               Generated by MOE   10
HELIX   39  39 SER   1048  VAL   1051  1               Generated by MOE    4
HELIX   40  40 ASP   1059  TYR   1073  1               Generated by MOE   15
HELIX   41  41 ILE   1084  GLN   1098  1               Generated by MOE   15
HELIX   42  42 ILE   1109  SER   1111  5               Generated by MOE    3
HELIX   43  43 VAL   1118  LEU   1124  1               Generated by MOE    7
HELIX   44  44 ALA   1150  GLN   1154  1               Generated by MOE    5
HELIX   45  45 GLU   1163  ILE   1165  5               Generated by MOE    3
HELIX   46  46 ARG   1186  GLU   1192  1               Generated by MOE    7
HELIX   47  47 TRP   1193  VAL   1195  5               Generated by MOE    3
HELIX   48  48 VAL   1222  ASP   1227  1               Generated by MOE    6
HELIX   49  49 MET   1232  ALA   1238  1               Generated by MOE    7
HELIX   50  50 ARG   1264  TYR   1267  5               Generated by MOE    4
HELIX   51  51 LEU   1277  ALA   1286  1               Generated by MOE   10
HELIX   52  52 LEU   1331  ALA   1334  1               Generated by MOE    4
HELIX   53  53 VAL   1357  LEU   1363  1               Generated by MOE    7
HELIX   54  54 ILE   1366  LEU   1382  1               Generated by MOE   17
HELIX   55  55 TYR   1390  CYS   1401  1               Generated by MOE   12
HELIX   56  56 ARG   1411  ILE   1414  1               Generated by MOE    4
HELIX   57  57 PRO   1422  CYS   1426  1               Generated by MOE    5
HELIX   58  58 THR   1431  ALA   1439  1               Generated by MOE    9
HELIX   59  59 VAL   1450  VAL   1455  1               Generated by MOE    6
SHEET    1       VAL    19  GLN    20                  Generated by MOE
SHEET    2       CYS    35  LEU    36                  Generated by MOE
SHEET    3       GLY    83  TYR    84                  Generated by MOE
SHEET    4       ILE    85  PHE    92                  Generated by MOE
SHEET    5       ILE   159  ASP   163                  Generated by MOE
SHEET    6       GLY   176  GLY   180                  Generated by MOE
SHEET    7       VAL   188  ARG   190                  Generated by MOE
SHEET    8       ALA   202  GLU   205                  Generated by MOE
SHEET    9       ASP   208  TRP   211                  Generated by MOE
SHEET   10       VAL   244  VAL   250                  Generated by MOE
SHEET   11       ALA   258  PHE   261                  Generated by MOE
SHEET   12       LEU   264  ASP   267                  Generated by MOE
SHEET   13       LYS   322  ASN   324                  Generated by MOE
SHEET   14       LYS   327  LYS   328                  Generated by MOE
SHEET   15       SER   355  VAL   359                  Generated by MOE
SHEET   16       GLU   370  PRO   374                  Generated by MOE
SHEET   17       THR   382  ARG   386                  Generated by MOE
SHEET   18       ALA   407  HIS   411                  Generated by MOE
SHEET   19       ILE   417  LYS   419                  Generated by MOE
SHEET   20       VAL   436  HIS   440                  Generated by MOE
SHEET   21       VAL   446  ASN   450                  Generated by MOE
SHEET   22       MET   460  MET   461                  Generated by MOE
SHEET   23       GLY   462  GLY   462                  Generated by MOE
SHEET   24       HIS   463  HIS   463                  Generated by MOE
SHEET   25       ARG   464  LEU   468                  Generated by MOE
SHEET   26       GLU   491  HIS   495                  Generated by MOE
SHEET   27       VAL   517  SER   518                  Generated by MOE
SHEET   28       ALA   523  PRO   524                  Generated by MOE
SHEET   29       PHE   545  LEU   546                  Generated by MOE
SHEET   30       TRP   575  THR   576                  Generated by MOE
SHEET   31       MET   608  ARG   610                  Generated by MOE
SHEET   32       GLN   613  CYS   616                  Generated by MOE
SHEET   33       GLY   768  GLN   769                  Generated by MOE
SHEET   34       ASN   771  VAL   772                  Generated by MOE
SHEET   35       SER   775  ARG   776                  Generated by MOE
SHEET   36       MET   801  ALA   802                  Generated by MOE
SHEET   37       HIS   851  ALA   852                  Generated by MOE
SHEET   38       VAL   858  ASN   860                  Generated by MOE
SHEET   39       GLU   864  GLN   867                  Generated by MOE
SHEET   40       GLU   881  GLY   883                  Generated by MOE
SHEET   41       LEU   965  LEU   967                  Generated by MOE
SHEET   42       SER  1135  SER  1139                  Generated by MOE
SHEET   43       THR  1166  ILE  1172                  Generated by MOE
SHEET   44       ARG  1204  GLN  1206                  Generated by MOE
SHEET   45       VAL  1209  GLY  1211                  Generated by MOE
SHEET   46       VAL  1215  LEU  1220                  Generated by MOE
SHEET   47       GLU  1244  ILE  1248                  Generated by MOE
SHEET   48       ARG  1257  ARG  1262                  Generated by MOE
SHEET   49       VAL  1296  LYS  1302                  Generated by MOE
SHEET   50       VAL  1309  ASP  1310                  Generated by MOE
SHEET   51       MET  1316  SER  1317                  Generated by MOE
SHEET   52       ALA  1323  GLY  1328                  Generated by MOE
SHEET   53       SER  1353  SER  1354                  Generated by MOE
SHEET   54       CYS  1444  ASP  1445                  Generated by MOE
ATOM      1  N   SER     9     111.584 141.962 174.657  1.00  0.00           N1+
ATOM      2  CA  SER     9     111.961 143.342 174.311  1.00  0.00           C  
ATOM      3  C   SER     9     111.177 144.291 175.195  1.00  0.00           C  
ATOM      4  O   SER     9     109.954 144.199 175.230  1.00  0.00           O  
ATOM      5  CB  SER     9     111.712 143.662 172.840  1.00  0.00           C  
ATOM      6  OG  SER     9     112.305 144.912 172.578  1.00  0.00           O  
ATOM      7  H1  SER     9     112.155 141.297 174.156  1.00  0.00           H  
ATOM      8  H2  SER     9     110.623 141.796 174.394  1.00  0.00           H  
ATOM      9  H3  SER     9     111.687 141.825 175.652  1.00  0.00           H  
ATOM     10  HA  SER     9     113.023 143.479 174.516  1.00  0.00           H  
ATOM     11  HB2 SER     9     110.642 143.700 172.632  1.00  0.00           H  
ATOM     12  HB3 SER     9     112.182 142.907 172.211  1.00  0.00           H  
ATOM     13  HG  SER     9     112.122 145.165 171.670  1.00  0.00           H  
ATOM     14  N   GLN    10     111.881 145.054 176.035  1.00  0.00           N  
ATOM     15  CA  GLN    10     111.310 145.812 177.155  1.00  0.00           C  
ATOM     16  C   GLN    10     112.233 146.958 177.634  1.00  0.00           C  
ATOM     17  O   GLN    10     112.245 147.296 178.816  1.00  0.00           O  
ATOM     18  CB  GLN    10     110.921 144.844 178.302  1.00  0.00           C  
ATOM     19  CG  GLN    10     112.065 144.132 179.059  1.00  0.00           C  
ATOM     20  CD  GLN    10     112.648 142.871 178.416  1.00  0.00           C  
ATOM     21  OE1 GLN    10     112.378 142.479 177.288  1.00  0.00           O  
ATOM     22  NE2 GLN    10     113.508 142.175 179.125  1.00  0.00           N  
ATOM     23  H   GLN    10     112.888 145.042 175.955  1.00  0.00           H  
ATOM     24  HA  GLN    10     110.394 146.286 176.803  1.00  0.00           H  
ATOM     25  HB2 GLN    10     110.366 145.429 179.036  1.00  0.00           H  
ATOM     26  HB3 GLN    10     110.226 144.093 177.928  1.00  0.00           H  
ATOM     27  HG2 GLN    10     111.670 143.836 180.031  1.00  0.00           H  
ATOM     28  HG3 GLN    10     112.880 144.830 179.253  1.00  0.00           H  
ATOM     29 HE21 GLN    10     113.733 142.455 180.069  1.00  0.00           H  
ATOM     30 HE22 GLN    10     113.856 141.316 178.723  1.00  0.00           H  
ATOM     31  N   MET    11     113.106 147.467 176.757  1.00  0.00           N  
ATOM     32  CA  MET    11     114.235 148.334 177.118  1.00  0.00           C  
ATOM     33  C   MET    11     114.476 149.462 176.105  1.00  0.00           C  
ATOM     34  O   MET    11     114.024 149.404 174.964  1.00  0.00           O  
ATOM     35  CB  MET    11     115.511 147.491 177.322  1.00  0.00           C  
ATOM     36  CG  MET    11     115.981 146.705 176.084  1.00  0.00           C  
ATOM     37  SD  MET    11     115.112 145.144 175.725  1.00  0.00           S  
ATOM     38  CE  MET    11     115.748 144.100 177.064  1.00  0.00           C  
ATOM     39  H   MET    11     113.020 147.221 175.782  1.00  0.00           H  
ATOM     40  HA  MET    11     114.011 148.819 178.068  1.00  0.00           H  
ATOM     41  HB2 MET    11     115.353 146.800 178.149  1.00  0.00           H  
ATOM     42  HB3 MET    11     116.318 148.162 177.616  1.00  0.00           H  
ATOM     43  HG2 MET    11     117.037 146.469 176.218  1.00  0.00           H  
ATOM     44  HG3 MET    11     115.911 147.352 175.209  1.00  0.00           H  
ATOM     45  HE1 MET    11     116.837 144.069 177.015  1.00  0.00           H  
ATOM     46  HE2 MET    11     115.440 144.501 178.029  1.00  0.00           H  
ATOM     47  HE3 MET    11     115.356 143.089 176.954  1.00  0.00           H  
ATOM     48  N   GLU    12     115.232 150.471 176.536  1.00  0.00           N  
ATOM     49  CA  GLU    12     115.753 151.552 175.697  1.00  0.00           C  
ATOM     50  C   GLU    12     116.895 151.065 174.778  1.00  0.00           C  
ATOM     51  O   GLU    12     117.506 150.020 175.014  1.00  0.00           O  
ATOM     52  CB  GLU    12     116.171 152.692 176.641  1.00  0.00           C  
ATOM     53  CG  GLU    12     116.705 153.950 175.947  1.00  0.00           C  
ATOM     54  CD  GLU    12     116.874 155.098 176.949  1.00  0.00           C  
ATOM     55  OE1 GLU    12     117.625 154.900 177.933  1.00  0.00           O  
ATOM     56  OE2 GLU    12     116.250 156.154 176.721  1.00  0.00           O1-
ATOM     57  H   GLU    12     115.596 150.419 177.477  1.00  0.00           H  
ATOM     58  HA  GLU    12     114.948 151.917 175.058  1.00  0.00           H  
ATOM     59  HB2 GLU    12     115.298 152.976 177.228  1.00  0.00           H  
ATOM     60  HB3 GLU    12     116.926 152.313 177.330  1.00  0.00           H  
ATOM     61  HG2 GLU    12     116.012 154.237 175.156  1.00  0.00           H  
ATOM     62  HG3 GLU    12     117.671 153.735 175.490  1.00  0.00           H  
ATOM     63  N   LEU    13     117.189 151.819 173.711  1.00  0.00           N  
ATOM     64  CA  LEU    13     118.186 151.480 172.688  1.00  0.00           C  
ATOM     65  C   LEU    13     119.632 151.727 173.173  1.00  0.00           C  
ATOM     66  O   LEU    13     120.354 152.583 172.657  1.00  0.00           O  
ATOM     67  CB  LEU    13     117.815 152.218 171.384  1.00  0.00           C  
ATOM     68  CG  LEU    13     118.628 151.812 170.137  1.00  0.00           C  
ATOM     69  CD1 LEU    13     118.471 150.331 169.783  1.00  0.00           C  
ATOM     70  CD2 LEU    13     118.161 152.635 168.935  1.00  0.00           C  
ATOM     71  H   LEU    13     116.687 152.688 173.599  1.00  0.00           H  
ATOM     72  HA  LEU    13     118.097 150.409 172.506  1.00  0.00           H  
ATOM     73  HB2 LEU    13     116.761 152.034 171.174  1.00  0.00           H  
ATOM     74  HB3 LEU    13     117.939 153.288 171.547  1.00  0.00           H  
ATOM     75  HG  LEU    13     119.687 152.018 170.291  1.00  0.00           H  
ATOM     76 HD11 LEU    13     118.905 149.708 170.565  1.00  0.00           H  
ATOM     77 HD12 LEU    13     117.417 150.083 169.666  1.00  0.00           H  
ATOM     78 HD13 LEU    13     118.995 150.118 168.852  1.00  0.00           H  
ATOM     79 HD21 LEU    13     117.113 152.428 168.721  1.00  0.00           H  
ATOM     80 HD22 LEU    13     118.282 153.697 169.151  1.00  0.00           H  
ATOM     81 HD23 LEU    13     118.763 152.387 168.061  1.00  0.00           H  
ATOM     82  N   HIS    14     120.071 150.971 174.181  1.00  0.00           N  
ATOM     83  CA  HIS    14     121.420 151.047 174.758  1.00  0.00           C  
ATOM     84  C   HIS    14     122.460 150.397 173.834  1.00  0.00           C  
ATOM     85  O   HIS    14     122.910 149.272 174.038  1.00  0.00           O  
ATOM     86  CB  HIS    14     121.411 150.486 176.194  1.00  0.00           C  
ATOM     87  CG  HIS    14     120.606 151.286 177.201  1.00  0.00           C  
ATOM     88  ND1 HIS    14     120.275 150.845 178.484  1.00  0.00           N  
ATOM     89  CD2 HIS    14     120.087 152.541 177.032  1.00  0.00           C  
ATOM     90  CE1 HIS    14     119.559 151.833 179.045  1.00  0.00           C  
ATOM     91  NE2 HIS    14     119.435 152.865 178.196  1.00  0.00           N  
ATOM     92  H   HIS    14     119.405 150.341 174.606  1.00  0.00           H  
ATOM     93  HA  HIS    14     121.710 152.095 174.831  1.00  0.00           H  
ATOM     94  HB2 HIS    14     122.438 150.447 176.556  1.00  0.00           H  
ATOM     95  HB3 HIS    14     121.027 149.466 176.176  1.00  0.00           H  
ATOM     96  HD2 HIS    14     120.144 153.156 176.146  1.00  0.00           H  
ATOM     97  HE2 HIS    14     118.859 153.684 178.332  1.00  0.00           H  
ATOM     98  HE1 HIS    14     119.119 151.793 180.030  1.00  0.00           H  
ATOM     99  N   LYS    15     122.797 151.122 172.761  1.00  0.00           N  
ATOM    100  CA  LYS    15     123.724 150.720 171.695  1.00  0.00           C  
ATOM    101  C   LYS    15     125.089 150.281 172.248  1.00  0.00           C  
ATOM    102  O   LYS    15     125.717 151.013 173.010  1.00  0.00           O  
ATOM    103  CB  LYS    15     123.878 151.912 170.732  1.00  0.00           C  
ATOM    104  CG  LYS    15     124.617 151.567 169.426  1.00  0.00           C  
ATOM    105  CD  LYS    15     125.032 152.826 168.644  1.00  0.00           C  
ATOM    106  CE  LYS    15     126.139 153.641 169.338  1.00  0.00           C  
ATOM    107  NZ  LYS    15     127.424 152.904 169.415  1.00  0.00           N1+
ATOM    108  H   LYS    15     122.282 151.983 172.640  1.00  0.00           H  
ATOM    109  HA  LYS    15     123.278 149.881 171.162  1.00  0.00           H  
ATOM    110  HB2 LYS    15     122.889 152.289 170.469  1.00  0.00           H  
ATOM    111  HB3 LYS    15     124.406 152.706 171.261  1.00  0.00           H  
ATOM    112  HG2 LYS    15     125.507 150.973 169.634  1.00  0.00           H  
ATOM    113  HG3 LYS    15     123.955 150.967 168.803  1.00  0.00           H  
ATOM    114  HD2 LYS    15     124.157 153.463 168.514  1.00  0.00           H  
ATOM    115  HD3 LYS    15     125.371 152.531 167.651  1.00  0.00           H  
ATOM    116  HE2 LYS    15     125.811 153.905 170.344  1.00  0.00           H  
ATOM    117  HE3 LYS    15     126.288 154.568 168.784  1.00  0.00           H  
ATOM    118  HZ1 LYS    15     127.335 152.030 169.913  1.00  0.00           H  
ATOM    119  HZ2 LYS    15     127.779 152.669 168.499  1.00  0.00           H  
ATOM    120  HZ3 LYS    15     128.110 153.418 169.949  1.00  0.00           H  
ATOM    121  N   VAL    16     125.614 149.179 171.707  1.00  0.00           N  
ATOM    122  CA  VAL    16     126.989 148.683 171.912  1.00  0.00           C  
ATOM    123  C   VAL    16     128.028 149.777 171.618  1.00  0.00           C  
ATOM    124  O   VAL    16     127.929 150.454 170.594  1.00  0.00           O  
ATOM    125  CB  VAL    16     127.234 147.459 170.999  1.00  0.00           C  
ATOM    126  CG1 VAL    16     128.651 146.895 171.116  1.00  0.00           C  
ATOM    127  CG2 VAL    16     126.266 146.314 171.335  1.00  0.00           C  
ATOM    128  H   VAL    16     125.014 148.641 171.098  1.00  0.00           H  
ATOM    129  HA  VAL    16     127.097 148.369 172.950  1.00  0.00           H  
ATOM    130  HB  VAL    16     127.070 147.753 169.962  1.00  0.00           H  
ATOM    131 HG11 VAL    16     129.396 147.629 170.807  1.00  0.00           H  
ATOM    132 HG12 VAL    16     128.839 146.590 172.146  1.00  0.00           H  
ATOM    133 HG13 VAL    16     128.759 146.024 170.470  1.00  0.00           H  
ATOM    134 HG21 VAL    16     126.389 146.014 172.376  1.00  0.00           H  
ATOM    135 HG22 VAL    16     125.232 146.615 171.169  1.00  0.00           H  
ATOM    136 HG23 VAL    16     126.472 145.456 170.694  1.00  0.00           H  
ATOM    137  N   ASN    17     129.041 149.921 172.483  1.00  0.00           N  
ATOM    138  CA  ASN    17     130.182 150.845 172.309  1.00  0.00           C  
ATOM    139  C   ASN    17     131.556 150.181 172.553  1.00  0.00           C  
ATOM    140  O   ASN    17     132.582 150.842 172.458  1.00  0.00           O  
ATOM    141  CB  ASN    17     130.007 152.067 173.231  1.00  0.00           C  
ATOM    142  CG  ASN    17     128.720 152.827 172.983  1.00  0.00           C  
ATOM    143  OD1 ASN    17     128.475 153.353 171.906  1.00  0.00           O  
ATOM    144  ND2 ASN    17     127.831 152.847 173.946  1.00  0.00           N  
ATOM    145  H   ASN    17     129.033 149.347 173.314  1.00  0.00           H  
ATOM    146  HA  ASN    17     130.204 151.197 171.278  1.00  0.00           H  
ATOM    147  HB2 ASN    17     130.833 152.759 173.066  1.00  0.00           H  
ATOM    148  HB3 ASN    17     130.052 151.742 174.271  1.00  0.00           H  
ATOM    149 HD21 ASN    17     128.003 152.347 174.807  1.00  0.00           H  
ATOM    150 HD22 ASN    17     126.903 153.168 173.710  1.00  0.00           H  
ATOM    151  N   GLU    18     131.572 148.894 172.897  1.00  0.00           N  
ATOM    152  CA  GLU    18     132.750 148.051 173.132  1.00  0.00           C  
ATOM    153  C   GLU    18     132.334 146.589 172.913  1.00  0.00           C  
ATOM    154  O   GLU    18     131.145 146.280 173.044  1.00  0.00           O  
ATOM    155  CB  GLU    18     133.304 148.283 174.554  1.00  0.00           C  
ATOM    156  CG  GLU    18     132.382 147.868 175.723  1.00  0.00           C  
ATOM    157  CD  GLU    18     132.780 146.536 176.399  1.00  0.00           C  
ATOM    158  OE1 GLU    18     132.719 146.475 177.654  1.00  0.00           O  
ATOM    159  OE2 GLU    18     133.145 145.570 175.684  1.00  0.00           O1-
ATOM    160  H   GLU    18     130.699 148.388 172.942  1.00  0.00           H  
ATOM    161  HA  GLU    18     133.531 148.303 172.415  1.00  0.00           H  
ATOM    162  HB2 GLU    18     134.264 147.775 174.646  1.00  0.00           H  
ATOM    163  HB3 GLU    18     133.517 149.348 174.651  1.00  0.00           H  
ATOM    164  HG2 GLU    18     131.348 147.809 175.384  1.00  0.00           H  
ATOM    165  HG3 GLU    18     132.424 148.664 176.467  1.00  0.00           H  
ATOM    166  N   VAL    19     133.263 145.709 172.527  1.00  0.00           N  
ATOM    167  CA  VAL    19     132.998 144.260 172.462  1.00  0.00           C  
ATOM    168  C   VAL    19     134.142 143.479 173.104  1.00  0.00           C  
ATOM    169  O   VAL    19     135.092 143.048 172.445  1.00  0.00           O  
ATOM    170  CB  VAL    19     132.673 143.771 171.033  1.00  0.00           C  
ATOM    171  CG1 VAL    19     132.316 142.275 171.015  1.00  0.00           C  
ATOM    172  CG2 VAL    19     131.448 144.490 170.451  1.00  0.00           C  
ATOM    173  H   VAL    19     134.209 146.037 172.394  1.00  0.00           H  
ATOM    174  HA  VAL    19     132.116 144.050 173.067  1.00  0.00           H  
ATOM    175  HB  VAL    19     133.528 143.942 170.379  1.00  0.00           H  
ATOM    176 HG11 VAL    19     133.143 141.676 171.394  1.00  0.00           H  
ATOM    177 HG12 VAL    19     131.446 142.092 171.646  1.00  0.00           H  
ATOM    178 HG13 VAL    19     132.097 141.953 169.997  1.00  0.00           H  
ATOM    179 HG21 VAL    19     130.600 144.375 171.126  1.00  0.00           H  
ATOM    180 HG22 VAL    19     131.662 145.552 170.334  1.00  0.00           H  
ATOM    181 HG23 VAL    19     131.189 144.073 169.478  1.00  0.00           H  
ATOM    182  N   GLN    20     134.028 143.273 174.412  1.00  0.00           N  
ATOM    183  CA  GLN    20     134.785 142.286 175.170  1.00  0.00           C  
ATOM    184  C   GLN    20     134.656 140.879 174.565  1.00  0.00           C  
ATOM    185  O   GLN    20     133.559 140.414 174.262  1.00  0.00           O  
ATOM    186  CB  GLN    20     134.270 142.289 176.617  1.00  0.00           C  
ATOM    187  CG  GLN    20     135.078 141.376 177.549  1.00  0.00           C  
ATOM    188  CD  GLN    20     136.470 141.923 177.849  1.00  0.00           C  
ATOM    189  OE1 GLN    20     136.638 142.975 178.453  1.00  0.00           O  
ATOM    190  NE2 GLN    20     137.518 141.216 177.500  1.00  0.00           N  
ATOM    191  H   GLN    20     133.367 143.848 174.913  1.00  0.00           H  
ATOM    192  HA  GLN    20     135.836 142.575 175.177  1.00  0.00           H  
ATOM    193  HB2 GLN    20     134.296 143.305 177.010  1.00  0.00           H  
ATOM    194  HB3 GLN    20     133.232 141.956 176.621  1.00  0.00           H  
ATOM    195  HG2 GLN    20     135.144 140.366 177.143  1.00  0.00           H  
ATOM    196  HG3 GLN    20     134.528 141.278 178.485  1.00  0.00           H  
ATOM    197 HE21 GLN    20     137.422 140.341 177.006  1.00  0.00           H  
ATOM    198 HE22 GLN    20     138.436 141.609 177.646  1.00  0.00           H  
ATOM    199  N   PHE    21     135.769 140.145 174.558  1.00  0.00           N  
ATOM    200  CA  PHE    21     135.800 138.688 174.463  1.00  0.00           C  
ATOM    201  C   PHE    21     136.353 138.105 175.775  1.00  0.00           C  
ATOM    202  O   PHE    21     137.310 138.634 176.342  1.00  0.00           O  
ATOM    203  CB  PHE    21     136.605 138.286 173.219  1.00  0.00           C  
ATOM    204  CG  PHE    21     135.849 138.491 171.919  1.00  0.00           C  
ATOM    205  CD1 PHE    21     135.215 137.400 171.294  1.00  0.00           C  
ATOM    206  CD2 PHE    21     135.732 139.776 171.358  1.00  0.00           C  
ATOM    207  CE1 PHE    21     134.446 137.597 170.134  1.00  0.00           C  
ATOM    208  CE2 PHE    21     134.981 139.971 170.184  1.00  0.00           C  
ATOM    209  CZ  PHE    21     134.324 138.884 169.581  1.00  0.00           C  
ATOM    210  H   PHE    21     136.651 140.598 174.749  1.00  0.00           H  
ATOM    211  HA  PHE    21     134.787 138.307 174.339  1.00  0.00           H  
ATOM    212  HB2 PHE    21     137.545 138.837 173.190  1.00  0.00           H  
ATOM    213  HB3 PHE    21     136.850 137.226 173.296  1.00  0.00           H  
ATOM    214  HD1 PHE    21     135.300 136.409 171.717  1.00  0.00           H  
ATOM    215  HD2 PHE    21     136.194 140.623 171.843  1.00  0.00           H  
ATOM    216  HE1 PHE    21     133.943 136.761 169.671  1.00  0.00           H  
ATOM    217  HE2 PHE    21     134.885 140.964 169.769  1.00  0.00           H  
ATOM    218  HZ  PHE    21     133.726 139.035 168.695  1.00  0.00           H  
ATOM    219  N   GLU    22     135.726 137.051 176.301  1.00  0.00           N  
ATOM    220  CA  GLU    22     136.054 136.440 177.601  1.00  0.00           C  
ATOM    221  C   GLU    22     135.613 134.963 177.659  1.00  0.00           C  
ATOM    222  O   GLU    22     134.815 134.525 176.828  1.00  0.00           O  
ATOM    223  CB  GLU    22     135.459 137.293 178.741  1.00  0.00           C  
ATOM    224  CG  GLU    22     133.934 137.472 178.771  1.00  0.00           C  
ATOM    225  CD  GLU    22     133.547 138.584 179.763  1.00  0.00           C  
ATOM    226  OE1 GLU    22     134.050 138.596 180.912  1.00  0.00           O  
ATOM    227  OE2 GLU    22     132.793 139.501 179.373  1.00  0.00           O1-
ATOM    228  H   GLU    22     134.945 136.642 175.808  1.00  0.00           H  
ATOM    229  HA  GLU    22     137.137 136.446 177.725  1.00  0.00           H  
ATOM    230  HB2 GLU    22     135.750 136.859 179.698  1.00  0.00           H  
ATOM    231  HB3 GLU    22     135.912 138.282 178.679  1.00  0.00           H  
ATOM    232  HG2 GLU    22     133.466 136.532 179.064  1.00  0.00           H  
ATOM    233  HG3 GLU    22     133.581 137.736 177.775  1.00  0.00           H  
ATOM    234  N   ILE    23     136.178 134.166 178.574  1.00  0.00           N  
ATOM    235  CA  ILE    23     135.975 132.705 178.639  1.00  0.00           C  
ATOM    236  C   ILE    23     135.005 132.315 179.760  1.00  0.00           C  
ATOM    237  O   ILE    23     135.043 132.832 180.876  1.00  0.00           O  
ATOM    238  CB  ILE    23     137.328 131.954 178.724  1.00  0.00           C  
ATOM    239  CG1 ILE    23     138.187 132.151 177.452  1.00  0.00           C  
ATOM    240  CG2 ILE    23     137.170 130.444 178.997  1.00  0.00           C  
ATOM    241  CD1 ILE    23     137.612 131.605 176.136  1.00  0.00           C  
ATOM    242  H   ILE    23     136.770 134.588 179.275  1.00  0.00           H  
ATOM    243  HA  ILE    23     135.497 132.388 177.712  1.00  0.00           H  
ATOM    244  HB  ILE    23     137.881 132.372 179.565  1.00  0.00           H  
ATOM    245 HG12 ILE    23     138.378 133.217 177.325  1.00  0.00           H  
ATOM    246 HG13 ILE    23     139.151 131.667 177.608  1.00  0.00           H  
ATOM    247 HG21 ILE    23     136.752 130.280 179.991  1.00  0.00           H  
ATOM    248 HG22 ILE    23     136.526 129.974 178.254  1.00  0.00           H  
ATOM    249 HG23 ILE    23     138.148 129.963 178.979  1.00  0.00           H  
ATOM    250 HD11 ILE    23     137.458 130.528 176.203  1.00  0.00           H  
ATOM    251 HD12 ILE    23     136.671 132.098 175.892  1.00  0.00           H  
ATOM    252 HD13 ILE    23     138.324 131.797 175.333  1.00  0.00           H  
ATOM    253  N   PHE    24     134.154 131.328 179.477  1.00  0.00           N  
ATOM    254  CA  PHE    24     133.176 130.782 180.416  1.00  0.00           C  
ATOM    255  C   PHE    24     133.829 129.913 181.508  1.00  0.00           C  
ATOM    256  O   PHE    24     133.814 128.686 181.443  1.00  0.00           O  
ATOM    257  CB  PHE    24     132.067 130.063 179.627  1.00  0.00           C  
ATOM    258  CG  PHE    24     130.893 130.961 179.298  1.00  0.00           C  
ATOM    259  CD1 PHE    24     130.813 131.617 178.053  1.00  0.00           C  
ATOM    260  CD2 PHE    24     129.891 131.172 180.266  1.00  0.00           C  
ATOM    261  CE1 PHE    24     129.730 132.471 177.776  1.00  0.00           C  
ATOM    262  CE2 PHE    24     128.813 132.030 179.990  1.00  0.00           C  
ATOM    263  CZ  PHE    24     128.729 132.677 178.744  1.00  0.00           C  
ATOM    264  H   PHE    24     134.196 130.922 178.553  1.00  0.00           H  
ATOM    265  HA  PHE    24     132.708 131.619 180.935  1.00  0.00           H  
ATOM    266  HB2 PHE    24     132.475 129.629 178.714  1.00  0.00           H  
ATOM    267  HB3 PHE    24     131.680 129.232 180.217  1.00  0.00           H  
ATOM    268  HD1 PHE    24     131.589 131.482 177.314  1.00  0.00           H  
ATOM    269  HD2 PHE    24     129.951 130.691 181.231  1.00  0.00           H  
ATOM    270  HE1 PHE    24     129.672 132.983 176.827  1.00  0.00           H  
ATOM    271  HE2 PHE    24     128.052 132.199 180.737  1.00  0.00           H  
ATOM    272  HZ  PHE    24     127.900 133.338 178.537  1.00  0.00           H  
ATOM    273  N   LYS    25     134.326 130.572 182.563  1.00  0.00           N  
ATOM    274  CA  LYS    25     134.678 129.966 183.866  1.00  0.00           C  
ATOM    275  C   LYS    25     133.519 129.114 184.401  1.00  0.00           C  
ATOM    276  O   LYS    25     132.367 129.516 184.235  1.00  0.00           O  
ATOM    277  CB  LYS    25     134.976 131.070 184.904  1.00  0.00           C  
ATOM    278  CG  LYS    25     135.879 132.216 184.420  1.00  0.00           C  
ATOM    279  CD  LYS    25     136.199 133.182 185.571  1.00  0.00           C  
ATOM    280  CE  LYS    25     137.261 134.211 185.167  1.00  0.00           C  
ATOM    281  NZ  LYS    25     138.634 133.672 185.317  1.00  0.00           N1+
ATOM    282  H   LYS    25     134.433 131.570 182.452  1.00  0.00           H  
ATOM    283  HA  LYS    25     135.555 129.331 183.741  1.00  0.00           H  
ATOM    284  HB2 LYS    25     134.035 131.511 185.233  1.00  0.00           H  
ATOM    285  HB3 LYS    25     135.445 130.597 185.768  1.00  0.00           H  
ATOM    286  HG2 LYS    25     136.799 131.798 184.013  1.00  0.00           H  
ATOM    287  HG3 LYS    25     135.379 132.777 183.631  1.00  0.00           H  
ATOM    288  HD2 LYS    25     136.543 132.629 186.444  1.00  0.00           H  
ATOM    289  HD3 LYS    25     135.286 133.715 185.836  1.00  0.00           H  
ATOM    290  HE2 LYS    25     137.152 135.086 185.807  1.00  0.00           H  
ATOM    291  HE3 LYS    25     137.085 134.518 184.136  1.00  0.00           H  
ATOM    292  HZ1 LYS    25     138.841 133.438 186.278  1.00  0.00           H  
ATOM    293  HZ2 LYS    25     138.781 132.862 184.732  1.00  0.00           H  
ATOM    294  HZ3 LYS    25     139.320 134.354 185.026  1.00  0.00           H  
ATOM    295  N   GLU    26     133.766 128.110 185.247  1.00  0.00           N  
ATOM    296  CA  GLU    26     132.678 127.319 185.859  1.00  0.00           C  
ATOM    297  C   GLU    26     131.657 128.154 186.668  1.00  0.00           C  
ATOM    298  O   GLU    26     130.460 127.870 186.614  1.00  0.00           O  
ATOM    299  CB  GLU    26     133.251 126.199 186.746  1.00  0.00           C  
ATOM    300  CG  GLU    26     133.829 125.017 185.948  1.00  0.00           C  
ATOM    301  CD  GLU    26     135.251 125.206 185.402  1.00  0.00           C  
ATOM    302  OE1 GLU    26     135.904 126.245 185.664  1.00  0.00           O  
ATOM    303  OE2 GLU    26     135.733 124.269 184.724  1.00  0.00           O1-
ATOM    304  H   GLU    26     134.710 127.764 185.343  1.00  0.00           H  
ATOM    305  HA  GLU    26     132.108 126.847 185.058  1.00  0.00           H  
ATOM    306  HB2 GLU    26     133.991 126.600 187.438  1.00  0.00           H  
ATOM    307  HB3 GLU    26     132.431 125.802 187.343  1.00  0.00           H  
ATOM    308  HG2 GLU    26     133.158 124.798 185.117  1.00  0.00           H  
ATOM    309  HG3 GLU    26     133.834 124.146 186.604  1.00  0.00           H  
ATOM    310  N   ARG    27     132.073 129.256 187.318  1.00  0.00           N  
ATOM    311  CA  ARG    27     131.141 130.212 187.961  1.00  0.00           C  
ATOM    312  C   ARG    27     130.531 131.240 186.994  1.00  0.00           C  
ATOM    313  O   ARG    27     129.427 131.699 187.262  1.00  0.00           O  
ATOM    314  CB  ARG    27     131.786 130.850 189.210  1.00  0.00           C  
ATOM    315  CG  ARG    27     130.956 131.958 189.900  1.00  0.00           C  
ATOM    316  CD  ARG    27     129.507 131.599 190.293  1.00  0.00           C  
ATOM    317  NE  ARG    27     129.409 130.832 191.546  1.00  0.00           N  
ATOM    318  CZ  ARG    27     128.273 130.436 192.096  1.00  0.00           C  
ATOM    319  NH1 ARG    27     128.273 129.927 193.295  1.00  0.00           N  
ATOM    320  NH2 ARG    27     127.119 130.527 191.493  1.00  0.00           N1+
ATOM    321  H   ARG    27     133.067 129.433 187.341  1.00  0.00           H  
ATOM    322  HA  ARG    27     130.285 129.637 188.316  1.00  0.00           H  
ATOM    323  HB2 ARG    27     131.983 130.061 189.937  1.00  0.00           H  
ATOM    324  HB3 ARG    27     132.744 131.283 188.924  1.00  0.00           H  
ATOM    325  HG2 ARG    27     130.912 132.813 189.226  1.00  0.00           H  
ATOM    326  HG3 ARG    27     131.489 132.293 190.790  1.00  0.00           H  
ATOM    327  HD2 ARG    27     129.022 131.037 189.495  1.00  0.00           H  
ATOM    328  HD3 ARG    27     128.956 132.532 190.415  1.00  0.00           H  
ATOM    329  HE  ARG    27     130.254 130.724 192.089  1.00  0.00           H  
ATOM    330 HH11 ARG    27     127.400 129.658 193.726  1.00  0.00           H  
ATOM    331 HH12 ARG    27     129.135 129.854 193.816  1.00  0.00           H  
ATOM    332 HH21 ARG    27     126.257 130.270 191.952  1.00  0.00           H  
ATOM    333 HH22 ARG    27     127.068 130.835 190.532  1.00  0.00           H  
ATOM    334  N   GLN    28     131.132 131.517 185.836  1.00  0.00           N  
ATOM    335  CA  GLN    28     130.449 132.283 184.781  1.00  0.00           C  
ATOM    336  C   GLN    28     129.300 131.444 184.195  1.00  0.00           C  
ATOM    337  O   GLN    28     128.175 131.918 184.077  1.00  0.00           O  
ATOM    338  CB  GLN    28     131.467 132.713 183.704  1.00  0.00           C  
ATOM    339  CG  GLN    28     130.923 133.734 182.688  1.00  0.00           C  
ATOM    340  CD  GLN    28     130.779 135.140 183.270  1.00  0.00           C  
ATOM    341  OE1 GLN    28     129.989 135.388 184.162  1.00  0.00           O  
ATOM    342  NE2 GLN    28     131.566 136.100 182.836  1.00  0.00           N  
ATOM    343  H   GLN    28     131.967 131.006 185.589  1.00  0.00           H  
ATOM    344  HA  GLN    28     130.011 133.175 185.228  1.00  0.00           H  
ATOM    345  HB2 GLN    28     132.344 133.144 184.186  1.00  0.00           H  
ATOM    346  HB3 GLN    28     131.787 131.828 183.154  1.00  0.00           H  
ATOM    347  HG2 GLN    28     129.953 133.411 182.310  1.00  0.00           H  
ATOM    348  HG3 GLN    28     131.609 133.775 181.842  1.00  0.00           H  
ATOM    349 HE21 GLN    28     132.251 135.954 182.109  1.00  0.00           H  
ATOM    350 HE22 GLN    28     131.425 137.014 183.242  1.00  0.00           H  
ATOM    351  N   ILE    29     129.536 130.142 183.999  1.00  0.00           N  
ATOM    352  CA  ILE    29     128.512 129.161 183.615  1.00  0.00           C  
ATOM    353  C   ILE    29     127.441 129.039 184.705  1.00  0.00           C  
ATOM    354  O   ILE    29     126.260 129.256 184.436  1.00  0.00           O  
ATOM    355  CB  ILE    29     129.168 127.798 183.300  1.00  0.00           C  
ATOM    356  CG1 ILE    29     130.125 127.939 182.095  1.00  0.00           C  
ATOM    357  CG2 ILE    29     128.061 126.766 183.046  1.00  0.00           C  
ATOM    358  CD1 ILE    29     130.968 126.701 181.774  1.00  0.00           C  
ATOM    359  H   ILE    29     130.482 129.812 184.125  1.00  0.00           H  
ATOM    360  HA  ILE    29     128.011 129.516 182.714  1.00  0.00           H  
ATOM    361  HB  ILE    29     129.751 127.468 184.160  1.00  0.00           H  
ATOM    362 HG12 ILE    29     129.552 128.225 181.212  1.00  0.00           H  
ATOM    363 HG13 ILE    29     130.835 128.741 182.296  1.00  0.00           H  
ATOM    364 HG21 ILE    29     127.542 126.518 183.971  1.00  0.00           H  
ATOM    365 HG22 ILE    29     127.343 127.162 182.327  1.00  0.00           H  
ATOM    366 HG23 ILE    29     128.482 125.842 182.648  1.00  0.00           H  
ATOM    367 HD11 ILE    29     131.562 126.429 182.647  1.00  0.00           H  
ATOM    368 HD12 ILE    29     130.338 125.864 181.472  1.00  0.00           H  
ATOM    369 HD13 ILE    29     131.647 126.926 180.951  1.00  0.00           H  
ATOM    370  N   LYS    30     127.842 128.851 185.967  1.00  0.00           N  
ATOM    371  CA  LYS    30     126.946 128.888 187.139  1.00  0.00           C  
ATOM    372  C   LYS    30     126.602 130.319 187.594  1.00  0.00           C  
ATOM    373  O   LYS    30     126.442 130.571 188.788  1.00  0.00           O  
ATOM    374  CB  LYS    30     127.460 127.930 188.235  1.00  0.00           C  
ATOM    375  CG  LYS    30     127.172 126.474 187.826  1.00  0.00           C  
ATOM    376  CD  LYS    30     127.766 125.441 188.793  1.00  0.00           C  
ATOM    377  CE  LYS    30     127.093 124.087 188.532  1.00  0.00           C  
ATOM    378  NZ  LYS    30     127.800 122.956 189.172  1.00  0.00           N1+
ATOM    379  H   LYS    30     128.820 128.650 186.121  1.00  0.00           H  
ATOM    380  HA  LYS    30     125.981 128.497 186.818  1.00  0.00           H  
ATOM    381  HB2 LYS    30     128.527 128.079 188.396  1.00  0.00           H  
ATOM    382  HB3 LYS    30     126.937 128.122 189.172  1.00  0.00           H  
ATOM    383  HG2 LYS    30     126.091 126.343 187.786  1.00  0.00           H  
ATOM    384  HG3 LYS    30     127.575 126.281 186.832  1.00  0.00           H  
ATOM    385  HD2 LYS    30     127.580 125.742 189.824  1.00  0.00           H  
ATOM    386  HD3 LYS    30     128.840 125.371 188.620  1.00  0.00           H  
ATOM    387  HE2 LYS    30     127.071 123.906 187.458  1.00  0.00           H  
ATOM    388  HE3 LYS    30     126.062 124.130 188.884  1.00  0.00           H  
ATOM    389  HZ1 LYS    30     128.676 122.782 188.700  1.00  0.00           H  
ATOM    390  HZ2 LYS    30     127.905 123.025 190.174  1.00  0.00           H  
ATOM    391  HZ3 LYS    30     127.334 122.095 188.925  1.00  0.00           H  
ATOM    392  N   SER    31     126.442 131.219 186.622  1.00  0.00           N  
ATOM    393  CA  SER    31     125.726 132.503 186.705  1.00  0.00           C  
ATOM    394  C   SER    31     124.856 132.763 185.453  1.00  0.00           C  
ATOM    395  O   SER    31     124.321 133.857 185.300  1.00  0.00           O  
ATOM    396  CB  SER    31     126.707 133.669 186.911  1.00  0.00           C  
ATOM    397  OG  SER    31     127.543 133.436 188.030  1.00  0.00           O  
ATOM    398  H   SER    31     126.742 130.940 185.699  1.00  0.00           H  
ATOM    399  HA  SER    31     125.053 132.478 187.562  1.00  0.00           H  
ATOM    400  HB2 SER    31     126.143 134.588 187.073  1.00  0.00           H  
ATOM    401  HB3 SER    31     127.323 133.790 186.020  1.00  0.00           H  
ATOM    402  HG  SER    31     128.207 132.806 187.740  1.00  0.00           H  
ATOM    403  N   TYR    32     124.742 131.785 184.538  1.00  0.00           N  
ATOM    404  CA  TYR    32     124.229 131.968 183.168  1.00  0.00           C  
ATOM    405  C   TYR    32     123.462 130.747 182.606  1.00  0.00           C  
ATOM    406  O   TYR    32     122.561 130.903 181.785  1.00  0.00           O  
ATOM    407  CB  TYR    32     125.454 132.283 182.296  1.00  0.00           C  
ATOM    408  CG  TYR    32     125.179 132.547 180.831  1.00  0.00           C  
ATOM    409  CD1 TYR    32     124.741 133.817 180.410  1.00  0.00           C  
ATOM    410  CD2 TYR    32     125.424 131.537 179.883  1.00  0.00           C  
ATOM    411  CE1 TYR    32     124.549 134.075 179.038  1.00  0.00           C  
ATOM    412  CE2 TYR    32     125.234 131.788 178.512  1.00  0.00           C  
ATOM    413  CZ  TYR    32     124.795 133.060 178.089  1.00  0.00           C  
ATOM    414  OH  TYR    32     124.623 133.313 176.766  1.00  0.00           O  
ATOM    415  H   TYR    32     125.205 130.908 184.730  1.00  0.00           H  
ATOM    416  HA  TYR    32     123.550 132.820 183.139  1.00  0.00           H  
ATOM    417  HB2 TYR    32     125.956 133.160 182.705  1.00  0.00           H  
ATOM    418  HB3 TYR    32     126.154 131.450 182.370  1.00  0.00           H  
ATOM    419  HD1 TYR    32     124.559 134.593 181.139  1.00  0.00           H  
ATOM    420  HD2 TYR    32     125.784 130.572 180.209  1.00  0.00           H  
ATOM    421  HE1 TYR    32     124.215 135.045 178.701  1.00  0.00           H  
ATOM    422  HE2 TYR    32     125.449 131.015 177.789  1.00  0.00           H  
ATOM    423  HH  TYR    32     124.758 132.520 176.243  1.00  0.00           H  
ATOM    424  N   ALA    33     123.785 129.528 183.050  1.00  0.00           N  
ATOM    425  CA  ALA    33     123.121 128.293 182.631  1.00  0.00           C  
ATOM    426  C   ALA    33     121.666 128.223 183.130  1.00  0.00           C  
ATOM    427  O   ALA    33     121.434 128.307 184.335  1.00  0.00           O  
ATOM    428  CB  ALA    33     123.934 127.113 183.184  1.00  0.00           C  
ATOM    429  H   ALA    33     124.549 129.440 183.703  1.00  0.00           H  
ATOM    430  HA  ALA    33     123.120 128.245 181.542  1.00  0.00           H  
ATOM    431  HB1 ALA    33     124.970 127.184 182.853  1.00  0.00           H  
ATOM    432  HB2 ALA    33     123.916 127.129 184.274  1.00  0.00           H  
ATOM    433  HB3 ALA    33     123.504 126.172 182.839  1.00  0.00           H  
ATOM    434  N   VAL    34     120.703 127.938 182.242  1.00  0.00           N  
ATOM    435  CA  VAL    34     119.288 127.759 182.646  1.00  0.00           C  
ATOM    436  C   VAL    34     118.921 126.306 182.962  1.00  0.00           C  
ATOM    437  O   VAL    34     117.917 126.066 183.627  1.00  0.00           O  
ATOM    438  CB  VAL    34     118.289 128.367 181.640  1.00  0.00           C  
ATOM    439  CG1 VAL    34     118.560 129.858 181.407  1.00  0.00           C  
ATOM    440  CG2 VAL    34     118.246 127.647 180.286  1.00  0.00           C  
ATOM    441  H   VAL    34     120.948 127.874 181.264  1.00  0.00           H  
ATOM    442  HA  VAL    34     119.133 128.303 183.577  1.00  0.00           H  
ATOM    443  HB  VAL    34     117.294 128.286 182.078  1.00  0.00           H  
ATOM    444 HG11 VAL    34     118.578 130.382 182.362  1.00  0.00           H  
ATOM    445 HG12 VAL    34     119.520 130.003 180.910  1.00  0.00           H  
ATOM    446 HG13 VAL    34     117.771 130.288 180.790  1.00  0.00           H  
ATOM    447 HG21 VAL    34     119.174 127.810 179.738  1.00  0.00           H  
ATOM    448 HG22 VAL    34     118.087 126.578 180.425  1.00  0.00           H  
ATOM    449 HG23 VAL    34     117.413 128.040 179.702  1.00  0.00           H  
ATOM    450  N   CYS    35     119.698 125.332 182.475  1.00  0.00           N  
ATOM    451  CA  CYS    35     119.464 123.892 182.647  1.00  0.00           C  
ATOM    452  C   CYS    35     120.782 123.099 182.610  1.00  0.00           C  
ATOM    453  O   CYS    35     121.714 123.478 181.901  1.00  0.00           O  
ATOM    454  CB  CYS    35     118.553 123.383 181.516  1.00  0.00           C  
ATOM    455  SG  CYS    35     116.810 123.810 181.804  1.00  0.00           S  
ATOM    456  H   CYS    35     120.520 125.606 181.956  1.00  0.00           H  
ATOM    457  HA  CYS    35     118.984 123.709 183.608  1.00  0.00           H  
ATOM    458  HB2 CYS    35     118.626 122.298 181.448  1.00  0.00           H  
ATOM    459  HB3 CYS    35     118.895 123.810 180.573  1.00  0.00           H  
ATOM    460  HG  CYS    35     117.016 124.849 182.618  1.00  0.00           H  
ATOM    461  N   LEU    36     120.795 121.933 183.260  1.00  0.00           N  
ATOM    462  CA  LEU    36     121.822 120.887 183.129  1.00  0.00           C  
ATOM    463  C   LEU    36     121.194 119.630 182.490  1.00  0.00           C  
ATOM    464  O   LEU    36     119.968 119.512 182.470  1.00  0.00           O  
ATOM    465  CB  LEU    36     122.445 120.587 184.509  1.00  0.00           C  
ATOM    466  CG  LEU    36     123.641 121.473 184.919  1.00  0.00           C  
ATOM    467  CD1 LEU    36     123.360 122.978 184.925  1.00  0.00           C  
ATOM    468  CD2 LEU    36     124.067 121.089 186.335  1.00  0.00           C  
ATOM    469  H   LEU    36     119.948 121.651 183.733  1.00  0.00           H  
ATOM    470  HA  LEU    36     122.612 121.227 182.460  1.00  0.00           H  
ATOM    471  HB2 LEU    36     121.668 120.646 185.271  1.00  0.00           H  
ATOM    472  HB3 LEU    36     122.806 119.558 184.503  1.00  0.00           H  
ATOM    473  HG  LEU    36     124.473 121.282 184.240  1.00  0.00           H  
ATOM    474 HD11 LEU    36     123.251 123.332 183.900  1.00  0.00           H  
ATOM    475 HD12 LEU    36     122.454 123.190 185.493  1.00  0.00           H  
ATOM    476 HD13 LEU    36     124.200 123.512 185.369  1.00  0.00           H  
ATOM    477 HD21 LEU    36     123.252 121.257 187.039  1.00  0.00           H  
ATOM    478 HD22 LEU    36     124.359 120.039 186.365  1.00  0.00           H  
ATOM    479 HD23 LEU    36     124.930 121.684 186.636  1.00  0.00           H  
ATOM    480  N   VAL    37     122.009 118.711 181.953  1.00  0.00           N  
ATOM    481  CA  VAL    37     121.522 117.505 181.248  1.00  0.00           C  
ATOM    482  C   VAL    37     122.313 116.232 181.590  1.00  0.00           C  
ATOM    483  O   VAL    37     123.541 116.226 181.511  1.00  0.00           O  
ATOM    484  CB  VAL    37     121.483 117.720 179.713  1.00  0.00           C  
ATOM    485  CG1 VAL    37     120.533 118.857 179.311  1.00  0.00           C  
ATOM    486  CG2 VAL    37     122.840 118.042 179.070  1.00  0.00           C  
ATOM    487  H   VAL    37     123.006 118.869 181.974  1.00  0.00           H  
ATOM    488  HA  VAL    37     120.496 117.317 181.563  1.00  0.00           H  
ATOM    489  HB  VAL    37     121.118 116.800 179.257  1.00  0.00           H  
ATOM    490 HG11 VAL    37     119.553 118.701 179.763  1.00  0.00           H  
ATOM    491 HG12 VAL    37     120.926 119.820 179.635  1.00  0.00           H  
ATOM    492 HG13 VAL    37     120.415 118.866 178.227  1.00  0.00           H  
ATOM    493 HG21 VAL    37     123.269 118.942 179.511  1.00  0.00           H  
ATOM    494 HG22 VAL    37     123.526 117.207 179.213  1.00  0.00           H  
ATOM    495 HG23 VAL    37     122.714 118.194 177.998  1.00  0.00           H  
ATOM    496  N   GLU    38     121.604 115.127 181.853  1.00  0.00           N  
ATOM    497  CA  GLU    38     122.146 113.757 181.891  1.00  0.00           C  
ATOM    498  C   GLU    38     121.308 112.774 181.032  1.00  0.00           C  
ATOM    499  O   GLU    38     121.371 111.551 181.202  1.00  0.00           O  
ATOM    500  CB  GLU    38     122.297 113.288 183.355  1.00  0.00           C  
ATOM    501  CG  GLU    38     123.497 112.350 183.554  1.00  0.00           C  
ATOM    502  CD  GLU    38     123.470 111.676 184.932  1.00  0.00           C  
ATOM    503  OE1 GLU    38     123.471 112.374 185.964  1.00  0.00           O  
ATOM    504  OE2 GLU    38     123.501 110.420 184.992  1.00  0.00           O1-
ATOM    505  H   GLU    38     120.657 115.229 182.186  1.00  0.00           H  
ATOM    506  HA  GLU    38     123.141 113.778 181.447  1.00  0.00           H  
ATOM    507  HB2 GLU    38     122.443 114.153 184.002  1.00  0.00           H  
ATOM    508  HB3 GLU    38     121.386 112.777 183.665  1.00  0.00           H  
ATOM    509  HG2 GLU    38     124.419 112.921 183.447  1.00  0.00           H  
ATOM    510  HG3 GLU    38     123.494 111.582 182.780  1.00  0.00           H  
ATOM    511  N   HIS    39     120.491 113.264 180.088  1.00  0.00           N  
ATOM    512  CA  HIS    39     119.737 112.428 179.138  1.00  0.00           C  
ATOM    513  C   HIS    39     120.187 112.754 177.714  1.00  0.00           C  
ATOM    514  O   HIS    39     119.915 113.827 177.187  1.00  0.00           O  
ATOM    515  CB  HIS    39     118.215 112.599 179.279  1.00  0.00           C  
ATOM    516  CG  HIS    39     117.556 112.064 180.532  1.00  0.00           C  
ATOM    517  ND1 HIS    39     116.251 111.555 180.592  1.00  0.00           N  
ATOM    518  CD2 HIS    39     118.004 112.246 181.804  1.00  0.00           C  
ATOM    519  CE1 HIS    39     115.949 111.490 181.905  1.00  0.00           C  
ATOM    520  NE2 HIS    39     116.980 111.917 182.651  1.00  0.00           N  
ATOM    521  H   HIS    39     120.414 114.267 179.993  1.00  0.00           H  
ATOM    522  HA  HIS    39     119.948 111.374 179.320  1.00  0.00           H  
ATOM    523  HB2 HIS    39     117.750 112.088 178.435  1.00  0.00           H  
ATOM    524  HB3 HIS    39     117.969 113.657 179.198  1.00  0.00           H  
ATOM    525  HD2 HIS    39     118.905 112.759 182.103  1.00  0.00           H  
ATOM    526  HE2 HIS    39     116.933 112.252 183.602  1.00  0.00           H  
ATOM    527  HE1 HIS    39     114.981 111.223 182.303  1.00  0.00           H  
ATOM    528  N   ALA    40     120.847 111.801 177.057  1.00  0.00           N  
ATOM    529  CA  ALA    40     121.482 111.988 175.753  1.00  0.00           C  
ATOM    530  C   ALA    40     120.495 111.944 174.562  1.00  0.00           C  
ATOM    531  O   ALA    40     120.665 111.172 173.613  1.00  0.00           O  
ATOM    532  CB  ALA    40     122.640 110.991 175.667  1.00  0.00           C  
ATOM    533  H   ALA    40     121.063 110.949 177.554  1.00  0.00           H  
ATOM    534  HA  ALA    40     121.915 112.988 175.741  1.00  0.00           H  
ATOM    535  HB1 ALA    40     123.230 111.015 176.584  1.00  0.00           H  
ATOM    536  HB2 ALA    40     122.262 109.982 175.505  1.00  0.00           H  
ATOM    537  HB3 ALA    40     123.291 111.288 174.844  1.00  0.00           H  
ATOM    538  N   LYS    41     119.444 112.764 174.636  1.00  0.00           N  
ATOM    539  CA  LYS    41     118.308 112.885 173.703  1.00  0.00           C  
ATOM    540  C   LYS    41     118.151 114.338 173.231  1.00  0.00           C  
ATOM    541  O   LYS    41     118.634 115.245 173.901  1.00  0.00           O  
ATOM    542  CB  LYS    41     117.034 112.361 174.405  1.00  0.00           C  
ATOM    543  CG  LYS    41     116.581 113.273 175.562  1.00  0.00           C  
ATOM    544  CD  LYS    41     115.559 112.619 176.500  1.00  0.00           C  
ATOM    545  CE  LYS    41     115.281 113.604 177.642  1.00  0.00           C  
ATOM    546  NZ  LYS    41     114.528 112.995 178.758  1.00  0.00           N1+
ATOM    547  H   LYS    41     119.439 113.394 175.425  1.00  0.00           H  
ATOM    548  HA  LYS    41     118.498 112.269 172.824  1.00  0.00           H  
ATOM    549  HB2 LYS    41     116.224 112.284 173.680  1.00  0.00           H  
ATOM    550  HB3 LYS    41     117.236 111.362 174.790  1.00  0.00           H  
ATOM    551  HG2 LYS    41     117.447 113.553 176.162  1.00  0.00           H  
ATOM    552  HG3 LYS    41     116.147 114.182 175.146  1.00  0.00           H  
ATOM    553  HD2 LYS    41     115.973 111.694 176.901  1.00  0.00           H  
ATOM    554  HD3 LYS    41     114.637 112.400 175.961  1.00  0.00           H  
ATOM    555  HE2 LYS    41     114.713 114.447 177.247  1.00  0.00           H  
ATOM    556  HE3 LYS    41     116.225 113.995 178.020  1.00  0.00           H  
ATOM    557  HZ1 LYS    41     113.630 112.654 178.447  1.00  0.00           H  
ATOM    558  HZ2 LYS    41     115.055 112.255 179.199  1.00  0.00           H  
ATOM    559  HZ3 LYS    41     114.395 113.704 179.466  1.00  0.00           H  
ATOM    560  N   SER    42     117.403 114.566 172.153  1.00  0.00           N  
ATOM    561  CA  SER    42     117.002 115.913 171.706  1.00  0.00           C  
ATOM    562  C   SER    42     115.478 116.055 171.721  1.00  0.00           C  
ATOM    563  O   SER    42     114.927 116.836 172.492  1.00  0.00           O  
ATOM    564  CB  SER    42     117.591 116.204 170.320  1.00  0.00           C  
ATOM    565  OG  SER    42     117.291 117.528 169.950  1.00  0.00           O  
ATOM    566  H   SER    42     117.011 113.766 171.675  1.00  0.00           H  
ATOM    567  HA  SER    42     117.394 116.669 172.386  1.00  0.00           H  
ATOM    568  HB2 SER    42     117.173 115.517 169.584  1.00  0.00           H  
ATOM    569  HB3 SER    42     118.673 116.078 170.350  1.00  0.00           H  
ATOM    570  HG  SER    42     116.978 117.519 169.043  1.00  0.00           H  
ATOM    571  N   TYR    43     114.791 115.155 171.015  1.00  0.00           N  
ATOM    572  CA  TYR    43     113.338 114.997 171.039  1.00  0.00           C  
ATOM    573  C   TYR    43     112.960 113.516 171.190  1.00  0.00           C  
ATOM    574  O   TYR    43     113.829 112.650 171.074  1.00  0.00           O  
ATOM    575  CB  TYR    43     112.755 115.660 169.782  1.00  0.00           C  
ATOM    576  CG  TYR    43     112.717 114.822 168.514  1.00  0.00           C  
ATOM    577  CD1 TYR    43     111.565 114.059 168.236  1.00  0.00           C  
ATOM    578  CD2 TYR    43     113.776 114.855 167.583  1.00  0.00           C  
ATOM    579  CE1 TYR    43     111.457 113.347 167.030  1.00  0.00           C  
ATOM    580  CE2 TYR    43     113.658 114.162 166.359  1.00  0.00           C  
ATOM    581  CZ  TYR    43     112.495 113.410 166.080  1.00  0.00           C  
ATOM    582  OH  TYR    43     112.338 112.780 164.887  1.00  0.00           O  
ATOM    583  H   TYR    43     115.298 114.481 170.459  1.00  0.00           H  
ATOM    584  HA  TYR    43     112.937 115.520 171.907  1.00  0.00           H  
ATOM    585  HB2 TYR    43     111.731 115.966 169.995  1.00  0.00           H  
ATOM    586  HB3 TYR    43     113.305 116.583 169.597  1.00  0.00           H  
ATOM    587  HD1 TYR    43     110.751 114.032 168.945  1.00  0.00           H  
ATOM    588  HD2 TYR    43     114.669 115.428 167.787  1.00  0.00           H  
ATOM    589  HE1 TYR    43     110.575 112.764 166.808  1.00  0.00           H  
ATOM    590  HE2 TYR    43     114.456 114.202 165.633  1.00  0.00           H  
ATOM    591  HH  TYR    43     113.029 113.003 164.258  1.00  0.00           H  
ATOM    592  N   ALA    44     111.688 113.226 171.476  1.00  0.00           N  
ATOM    593  CA  ALA    44     111.166 111.852 171.455  1.00  0.00           C  
ATOM    594  C   ALA    44     109.676 111.820 171.084  1.00  0.00           C  
ATOM    595  O   ALA    44     109.296 111.365 170.008  1.00  0.00           O  
ATOM    596  CB  ALA    44     111.429 111.197 172.821  1.00  0.00           C  
ATOM    597  H   ALA    44     111.041 113.993 171.589  1.00  0.00           H  
ATOM    598  HA  ALA    44     111.697 111.279 170.695  1.00  0.00           H  
ATOM    599  HB1 ALA    44     112.502 111.140 173.002  1.00  0.00           H  
ATOM    600  HB2 ALA    44     110.965 111.778 173.619  1.00  0.00           H  
ATOM    601  HB3 ALA    44     111.021 110.186 172.827  1.00  0.00           H  
ATOM    602  N   ASN    45     108.844 112.457 171.907  1.00  0.00           N  
ATOM    603  CA  ASN    45     107.403 112.657 171.711  1.00  0.00           C  
ATOM    604  C   ASN    45     107.108 113.794 170.706  1.00  0.00           C  
ATOM    605  O   ASN    45     106.375 114.732 171.024  1.00  0.00           O  
ATOM    606  CB  ASN    45     106.752 112.838 173.102  1.00  0.00           C  
ATOM    607  CG  ASN    45     107.561 113.753 174.007  1.00  0.00           C  
ATOM    608  OD1 ASN    45     108.363 113.276 174.796  1.00  0.00           O  
ATOM    609  ND2 ASN    45     107.536 115.041 173.770  1.00  0.00           N  
ATOM    610  H   ASN    45     109.245 112.850 172.747  1.00  0.00           H  
ATOM    611  HA  ASN    45     106.988 111.751 171.268  1.00  0.00           H  
ATOM    612  HB2 ASN    45     106.691 111.865 173.589  1.00  0.00           H  
ATOM    613  HB3 ASN    45     105.737 113.224 173.004  1.00  0.00           H  
ATOM    614 HD21 ASN    45     106.960 115.396 173.020  1.00  0.00           H  
ATOM    615 HD22 ASN    45     108.213 115.627 174.238  1.00  0.00           H  
ATOM    616  N   ALA    46     107.741 113.727 169.524  1.00  0.00           N  
ATOM    617  CA  ALA    46     107.867 114.750 168.469  1.00  0.00           C  
ATOM    618  C   ALA    46     108.534 116.069 168.915  1.00  0.00           C  
ATOM    619  O   ALA    46     109.526 116.494 168.317  1.00  0.00           O  
ATOM    620  CB  ALA    46     106.514 114.957 167.775  1.00  0.00           C  
ATOM    621  H   ALA    46     108.280 112.885 169.382  1.00  0.00           H  
ATOM    622  HA  ALA    46     108.534 114.332 167.714  1.00  0.00           H  
ATOM    623  HB1 ALA    46     106.133 114.001 167.414  1.00  0.00           H  
ATOM    624  HB2 ALA    46     105.793 115.389 168.469  1.00  0.00           H  
ATOM    625  HB3 ALA    46     106.637 115.630 166.927  1.00  0.00           H  
ATOM    626  N   ALA    47     108.043 116.665 169.999  1.00  0.00           N  
ATOM    627  CA  ALA    47     108.709 117.711 170.763  1.00  0.00           C  
ATOM    628  C   ALA    47     109.796 117.142 171.702  1.00  0.00           C  
ATOM    629  O   ALA    47     110.050 115.930 171.763  1.00  0.00           O  
ATOM    630  CB  ALA    47     107.626 118.495 171.521  1.00  0.00           C  
ATOM    631  H   ALA    47     107.235 116.233 170.424  1.00  0.00           H  
ATOM    632  HA  ALA    47     109.200 118.398 170.073  1.00  0.00           H  
ATOM    633  HB1 ALA    47     106.871 118.859 170.824  1.00  0.00           H  
ATOM    634  HB2 ALA    47     107.151 117.852 172.262  1.00  0.00           H  
ATOM    635  HB3 ALA    47     108.067 119.351 172.031  1.00  0.00           H  
ATOM    636  N   ASP    48     110.446 118.054 172.419  1.00  0.00           N  
ATOM    637  CA  ASP    48     111.425 117.792 173.469  1.00  0.00           C  
ATOM    638  C   ASP    48     110.838 117.107 174.717  1.00  0.00           C  
ATOM    639  O   ASP    48     109.656 116.760 174.797  1.00  0.00           O  
ATOM    640  CB  ASP    48     112.055 119.134 173.865  1.00  0.00           C  
ATOM    641  CG  ASP    48     111.033 120.117 174.430  1.00  0.00           C  
ATOM    642  OD1 ASP    48     110.268 120.674 173.615  1.00  0.00           O  
ATOM    643  OD2 ASP    48     111.055 120.364 175.659  1.00  0.00           O1-
ATOM    644  H   ASP    48     110.123 119.010 172.377  1.00  0.00           H  
ATOM    645  HA  ASP    48     112.219 117.156 173.076  1.00  0.00           H  
ATOM    646  HB2 ASP    48     112.548 119.580 173.002  1.00  0.00           H  
ATOM    647  HB3 ASP    48     112.818 118.951 174.621  1.00  0.00           H  
ATOM    648  N   GLN    49     111.697 116.953 175.726  1.00  0.00           N  
ATOM    649  CA  GLN    49     111.315 116.656 177.098  1.00  0.00           C  
ATOM    650  C   GLN    49     112.082 117.590 178.036  1.00  0.00           C  
ATOM    651  O   GLN    49     113.298 117.460 178.172  1.00  0.00           O  
ATOM    652  CB  GLN    49     111.634 115.190 177.423  1.00  0.00           C  
ATOM    653  CG  GLN    49     110.771 114.216 176.614  1.00  0.00           C  
ATOM    654  CD  GLN    49     111.095 112.756 176.893  1.00  0.00           C  
ATOM    655  OE1 GLN    49     112.077 112.404 177.538  1.00  0.00           O  
ATOM    656  NE2 GLN    49     110.284 111.859 176.387  1.00  0.00           N  
ATOM    657  H   GLN    49     112.638 117.291 175.581  1.00  0.00           H  
ATOM    658  HA  GLN    49     110.246 116.827 177.231  1.00  0.00           H  
ATOM    659  HB2 GLN    49     112.686 115.000 177.209  1.00  0.00           H  
ATOM    660  HB3 GLN    49     111.457 115.016 178.485  1.00  0.00           H  
ATOM    661  HG2 GLN    49     110.916 114.385 175.547  1.00  0.00           H  
ATOM    662  HG3 GLN    49     109.722 114.396 176.849  1.00  0.00           H  
ATOM    663 HE21 GLN    49     109.486 112.181 175.858  1.00  0.00           H  
ATOM    664 HE22 GLN    49     110.462 110.883 176.580  1.00  0.00           H  
ATOM    665  N   SER    50     111.371 118.432 178.792  1.00  0.00           N  
ATOM    666  CA  SER    50     111.996 119.357 179.755  1.00  0.00           C  
ATOM    667  C   SER    50     112.713 118.675 180.931  1.00  0.00           C  
ATOM    668  O   SER    50     113.418 119.344 181.684  1.00  0.00           O  
ATOM    669  CB  SER    50     110.979 120.389 180.253  1.00  0.00           C  
ATOM    670  OG  SER    50     111.641 121.412 180.969  1.00  0.00           O  
ATOM    671  H   SER    50     110.394 118.559 178.569  1.00  0.00           H  
ATOM    672  HA  SER    50     112.774 119.894 179.213  1.00  0.00           H  
ATOM    673  HB2 SER    50     110.250 119.902 180.900  1.00  0.00           H  
ATOM    674  HB3 SER    50     110.461 120.833 179.403  1.00  0.00           H  
ATOM    675  HG  SER    50     112.325 121.013 181.510  1.00  0.00           H  
ATOM    676  N   GLY    51     112.602 117.350 181.063  1.00  0.00           N  
ATOM    677  CA  GLY    51     113.565 116.543 181.805  1.00  0.00           C  
ATOM    678  C   GLY    51     114.820 116.295 180.966  1.00  0.00           C  
ATOM    679  O   GLY    51     114.880 115.299 180.244  1.00  0.00           O  
ATOM    680  H   GLY    51     112.027 116.872 180.385  1.00  0.00           H  
ATOM    681  HA2 GLY    51     113.844 117.043 182.733  1.00  0.00           H  
ATOM    682  HA3 GLY    51     113.120 115.580 182.057  1.00  0.00           H  
ATOM    683  N   GLU    52     115.819 117.167 181.119  1.00  0.00           N  
ATOM    684  CA  GLU    52     117.233 116.919 180.776  1.00  0.00           C  
ATOM    685  C   GLU    52     117.580 116.650 179.293  1.00  0.00           C  
ATOM    686  O   GLU    52     118.639 116.095 179.005  1.00  0.00           O  
ATOM    687  CB  GLU    52     117.784 115.802 181.674  1.00  0.00           C  
ATOM    688  CG  GLU    52     117.615 116.010 183.185  1.00  0.00           C  
ATOM    689  CD  GLU    52     118.174 114.781 183.903  1.00  0.00           C  
ATOM    690  OE1 GLU    52     117.368 114.022 184.497  1.00  0.00           O  
ATOM    691  OE2 GLU    52     119.391 114.549 183.728  1.00  0.00           O1-
ATOM    692  H   GLU    52     115.631 117.972 181.699  1.00  0.00           H  
ATOM    693  HA  GLU    52     117.782 117.824 181.036  1.00  0.00           H  
ATOM    694  HB2 GLU    52     117.281 114.875 181.396  1.00  0.00           H  
ATOM    695  HB3 GLU    52     118.847 115.681 181.465  1.00  0.00           H  
ATOM    696  HG2 GLU    52     116.562 116.140 183.433  1.00  0.00           H  
ATOM    697  HG3 GLU    52     118.159 116.905 183.489  1.00  0.00           H  
ATOM    698  N   ALA    53     116.730 117.021 178.331  1.00  0.00           N  
ATOM    699  CA  ALA    53     117.050 116.897 176.904  1.00  0.00           C  
ATOM    700  C   ALA    53     118.070 117.949 176.411  1.00  0.00           C  
ATOM    701  O   ALA    53     118.114 119.075 176.898  1.00  0.00           O  
ATOM    702  CB  ALA    53     115.745 116.963 176.106  1.00  0.00           C  
ATOM    703  H   ALA    53     115.861 117.466 178.590  1.00  0.00           H  
ATOM    704  HA  ALA    53     117.499 115.918 176.737  1.00  0.00           H  
ATOM    705  HB1 ALA    53     115.077 116.151 176.390  1.00  0.00           H  
ATOM    706  HB2 ALA    53     115.240 117.905 176.318  1.00  0.00           H  
ATOM    707  HB3 ALA    53     115.951 116.899 175.037  1.00  0.00           H  
ATOM    708  N   SER    54     118.798 117.631 175.334  1.00  0.00           N  
ATOM    709  CA  SER    54     119.704 118.538 174.600  1.00  0.00           C  
ATOM    710  C   SER    54     118.976 119.578 173.719  1.00  0.00           C  
ATOM    711  O   SER    54     119.615 120.333 172.977  1.00  0.00           O  
ATOM    712  CB  SER    54     120.691 117.704 173.772  1.00  0.00           C  
ATOM    713  OG  SER    54     121.715 118.517 173.234  1.00  0.00           O  
ATOM    714  H   SER    54     118.715 116.687 174.984  1.00  0.00           H  
ATOM    715  HA  SER    54     120.280 119.094 175.340  1.00  0.00           H  
ATOM    716  HB2 SER    54     120.158 117.212 172.958  1.00  0.00           H  
ATOM    717  HB3 SER    54     121.144 116.942 174.407  1.00  0.00           H  
ATOM    718  HG  SER    54     121.291 119.254 172.788  1.00  0.00           H  
ATOM    719  N   MET    55     117.649 119.641 173.793  1.00  0.00           N  
ATOM    720  CA  MET    55     116.758 120.675 173.261  1.00  0.00           C  
ATOM    721  C   MET    55     115.582 120.749 174.238  1.00  0.00           C  
ATOM    722  O   MET    55     115.095 119.696 174.629  1.00  0.00           O  
ATOM    723  CB  MET    55     116.270 120.268 171.857  1.00  0.00           C  
ATOM    724  CG  MET    55     115.278 121.270 171.248  1.00  0.00           C  
ATOM    725  SD  MET    55     114.555 120.772 169.664  1.00  0.00           S  
ATOM    726  CE  MET    55     113.220 119.703 170.264  1.00  0.00           C  
ATOM    727  H   MET    55     117.197 118.988 174.417  1.00  0.00           H  
ATOM    728  HA  MET    55     117.268 121.637 173.223  1.00  0.00           H  
ATOM    729  HB2 MET    55     115.785 119.293 171.918  1.00  0.00           H  
ATOM    730  HB3 MET    55     117.127 120.178 171.190  1.00  0.00           H  
ATOM    731  HG2 MET    55     115.801 122.212 171.083  1.00  0.00           H  
ATOM    732  HG3 MET    55     114.461 121.455 171.945  1.00  0.00           H  
ATOM    733  HE1 MET    55     113.635 118.883 170.850  1.00  0.00           H  
ATOM    734  HE2 MET    55     112.538 120.288 170.881  1.00  0.00           H  
ATOM    735  HE3 MET    55     112.665 119.300 169.416  1.00  0.00           H  
ATOM    736  N   ILE    56     115.123 121.939 174.640  1.00  0.00           N  
ATOM    737  CA  ILE    56     113.958 122.085 175.532  1.00  0.00           C  
ATOM    738  C   ILE    56     113.086 123.275 175.089  1.00  0.00           C  
ATOM    739  O   ILE    56     113.614 124.330 174.738  1.00  0.00           O  
ATOM    740  CB  ILE    56     114.384 122.172 177.026  1.00  0.00           C  
ATOM    741  CG1 ILE    56     115.277 120.982 177.465  1.00  0.00           C  
ATOM    742  CG2 ILE    56     113.131 122.225 177.910  1.00  0.00           C  
ATOM    743  CD1 ILE    56     115.699 120.946 178.941  1.00  0.00           C  
ATOM    744  H   ILE    56     115.564 122.785 174.309  1.00  0.00           H  
ATOM    745  HA  ILE    56     113.344 121.189 175.433  1.00  0.00           H  
ATOM    746  HB  ILE    56     114.946 123.095 177.173  1.00  0.00           H  
ATOM    747 HG12 ILE    56     114.759 120.049 177.243  1.00  0.00           H  
ATOM    748 HG13 ILE    56     116.197 121.009 176.882  1.00  0.00           H  
ATOM    749 HG21 ILE    56     112.564 123.135 177.711  1.00  0.00           H  
ATOM    750 HG22 ILE    56     112.489 121.371 177.695  1.00  0.00           H  
ATOM    751 HG23 ILE    56     113.392 122.248 178.968  1.00  0.00           H  
ATOM    752 HD11 ILE    56     116.068 121.923 179.253  1.00  0.00           H  
ATOM    753 HD12 ILE    56     114.861 120.658 179.576  1.00  0.00           H  
ATOM    754 HD13 ILE    56     116.491 120.208 179.069  1.00  0.00           H  
ATOM    755  N   CYS    57     111.759 123.139 175.173  1.00  0.00           N  
ATOM    756  CA  CYS    57     110.759 124.193 174.927  1.00  0.00           C  
ATOM    757  C   CYS    57     110.957 125.463 175.780  1.00  0.00           C  
ATOM    758  O   CYS    57     110.765 126.575 175.298  1.00  0.00           O  
ATOM    759  CB  CYS    57     109.364 123.588 175.169  1.00  0.00           C  
ATOM    760  SG  CYS    57     109.286 122.727 176.775  1.00  0.00           S  
ATOM    761  H   CYS    57     111.399 122.225 175.408  1.00  0.00           H  
ATOM    762  HA  CYS    57     110.823 124.506 173.885  1.00  0.00           H  
ATOM    763  HB2 CYS    57     109.140 122.869 174.382  1.00  0.00           H  
ATOM    764  HB3 CYS    57     108.614 124.378 175.139  1.00  0.00           H  
ATOM    765  HG  CYS    57     109.866 121.601 176.352  1.00  0.00           H  
ATOM    766  N   VAL    58     111.463 125.315 177.007  1.00  0.00           N  
ATOM    767  CA  VAL    58     111.972 126.389 177.883  1.00  0.00           C  
ATOM    768  C   VAL    58     113.004 127.276 177.166  1.00  0.00           C  
ATOM    769  O   VAL    58     113.035 128.491 177.373  1.00  0.00           O  
ATOM    770  CB  VAL    58     112.621 125.754 179.140  1.00  0.00           C  
ATOM    771  CG1 VAL    58     113.205 126.774 180.125  1.00  0.00           C  
ATOM    772  CG2 VAL    58     111.634 124.898 179.949  1.00  0.00           C  
ATOM    773  H   VAL    58     111.487 124.367 177.355  1.00  0.00           H  
ATOM    774  HA  VAL    58     111.148 127.029 178.199  1.00  0.00           H  
ATOM    775  HB  VAL    58     113.435 125.109 178.811  1.00  0.00           H  
ATOM    776 HG11 VAL    58     113.950 127.407 179.643  1.00  0.00           H  
ATOM    777 HG12 VAL    58     112.406 127.398 180.525  1.00  0.00           H  
ATOM    778 HG13 VAL    58     113.687 126.251 180.952  1.00  0.00           H  
ATOM    779 HG21 VAL    58     110.868 125.529 180.401  1.00  0.00           H  
ATOM    780 HG22 VAL    58     111.149 124.145 179.328  1.00  0.00           H  
ATOM    781 HG23 VAL    58     112.167 124.378 180.745  1.00  0.00           H  
ATOM    782  N   TRP    59     113.872 126.682 176.338  1.00  0.00           N  
ATOM    783  CA  TRP    59     115.073 127.340 175.824  1.00  0.00           C  
ATOM    784  C   TRP    59     114.866 128.139 174.541  1.00  0.00           C  
ATOM    785  O   TRP    59     115.686 129.013 174.295  1.00  0.00           O  
ATOM    786  CB  TRP    59     116.196 126.327 175.554  1.00  0.00           C  
ATOM    787  CG  TRP    59     116.694 125.447 176.658  1.00  0.00           C  
ATOM    788  CD1 TRP    59     116.420 125.530 177.981  1.00  0.00           C  
ATOM    789  CD2 TRP    59     117.600 124.313 176.515  1.00  0.00           C  
ATOM    790  NE1 TRP    59     117.046 124.496 178.647  1.00  0.00           N  
ATOM    791  CE2 TRP    59     117.799 123.720 177.794  1.00  0.00           C  
ATOM    792  CE3 TRP    59     118.261 123.723 175.418  1.00  0.00           C  
ATOM    793  CZ2 TRP    59     118.595 122.580 177.976  1.00  0.00           C  
ATOM    794  CZ3 TRP    59     119.061 122.580 175.592  1.00  0.00           C  
ATOM    795  CH2 TRP    59     119.227 122.006 176.863  1.00  0.00           C  
ATOM    796  H   TRP    59     113.745 125.705 176.114  1.00  0.00           H  
ATOM    797  HA  TRP    59     115.435 128.035 176.581  1.00  0.00           H  
ATOM    798  HB2 TRP    59     115.880 125.678 174.737  1.00  0.00           H  
ATOM    799  HB3 TRP    59     117.063 126.880 175.191  1.00  0.00           H  
ATOM    800  HD1 TRP    59     115.783 126.271 178.440  1.00  0.00           H  
ATOM    801  HE1 TRP    59     116.924 124.317 179.633  1.00  0.00           H  
ATOM    802  HE3 TRP    59     118.141 124.163 174.439  1.00  0.00           H  
ATOM    803  HZ2 TRP    59     118.689 122.116 178.947  1.00  0.00           H  
ATOM    804  HZ3 TRP    59     119.550 122.127 174.742  1.00  0.00           H  
ATOM    805  HH2 TRP    59     119.818 121.110 176.985  1.00  0.00           H  
ATOM    806  N   VAL    60     113.909 127.802 173.670  1.00  0.00           N  
ATOM    807  CA  VAL    60     113.875 128.323 172.286  1.00  0.00           C  
ATOM    808  C   VAL    60     112.451 128.415 171.724  1.00  0.00           C  
ATOM    809  O   VAL    60     111.612 127.586 172.075  1.00  0.00           O  
ATOM    810  CB  VAL    60     114.792 127.459 171.375  1.00  0.00           C  
ATOM    811  CG1 VAL    60     114.219 127.060 170.004  1.00  0.00           C  
ATOM    812  CG2 VAL    60     116.126 128.183 171.155  1.00  0.00           C  
ATOM    813  H   VAL    60     113.239 127.092 173.927  1.00  0.00           H  
ATOM    814  HA  VAL    60     114.265 129.341 172.311  1.00  0.00           H  
ATOM    815  HB  VAL    60     115.012 126.522 171.887  1.00  0.00           H  
ATOM    816 HG11 VAL    60     113.310 126.475 170.140  1.00  0.00           H  
ATOM    817 HG12 VAL    60     114.005 127.931 169.384  1.00  0.00           H  
ATOM    818 HG13 VAL    60     114.931 126.440 169.460  1.00  0.00           H  
ATOM    819 HG21 VAL    60     115.969 129.192 170.773  1.00  0.00           H  
ATOM    820 HG22 VAL    60     116.672 128.249 172.096  1.00  0.00           H  
ATOM    821 HG23 VAL    60     116.734 127.633 170.436  1.00  0.00           H  
ATOM    822  N   PRO    61     112.182 129.335 170.773  1.00  0.00           N  
ATOM    823  CA  PRO    61     110.920 129.402 170.043  1.00  0.00           C  
ATOM    824  C   PRO    61     110.698 128.179 169.133  1.00  0.00           C  
ATOM    825  O   PRO    61     111.043 128.194 167.953  1.00  0.00           O  
ATOM    826  CB  PRO    61     111.003 130.722 169.263  1.00  0.00           C  
ATOM    827  CG  PRO    61     112.490 130.885 168.985  1.00  0.00           C  
ATOM    828  CD  PRO    61     113.083 130.381 170.295  1.00  0.00           C  
ATOM    829  HA  PRO    61     110.096 129.450 170.754  1.00  0.00           H  
ATOM    830  HB2 PRO    61     110.421 130.711 168.342  1.00  0.00           H  
ATOM    831  HB3 PRO    61     110.681 131.541 169.907  1.00  0.00           H  
ATOM    832  HG2 PRO    61     112.756 131.922 168.780  1.00  0.00           H  
ATOM    833  HG3 PRO    61     112.796 130.238 168.163  1.00  0.00           H  
ATOM    834  HD2 PRO    61     113.103 131.189 171.025  1.00  0.00           H  
ATOM    835  HD3 PRO    61     114.096 130.021 170.117  1.00  0.00           H  
ATOM    836  N   LEU    62     110.062 127.130 169.657  1.00  0.00           N  
ATOM    837  CA  LEU    62     109.692 125.940 168.884  1.00  0.00           C  
ATOM    838  C   LEU    62     108.381 126.122 168.085  1.00  0.00           C  
ATOM    839  O   LEU    62     107.595 127.041 168.315  1.00  0.00           O  
ATOM    840  CB  LEU    62     109.632 124.715 169.826  1.00  0.00           C  
ATOM    841  CG  LEU    62     110.968 124.290 170.472  1.00  0.00           C  
ATOM    842  CD1 LEU    62     110.736 123.063 171.354  1.00  0.00           C  
ATOM    843  CD2 LEU    62     112.036 123.911 169.440  1.00  0.00           C  
ATOM    844  H   LEU    62     109.859 127.141 170.646  1.00  0.00           H  
ATOM    845  HA  LEU    62     110.470 125.757 168.144  1.00  0.00           H  
ATOM    846  HB2 LEU    62     108.911 124.923 170.617  1.00  0.00           H  
ATOM    847  HB3 LEU    62     109.261 123.859 169.263  1.00  0.00           H  
ATOM    848  HG  LEU    62     111.347 125.099 171.097  1.00  0.00           H  
ATOM    849 HD11 LEU    62     109.953 123.267 172.084  1.00  0.00           H  
ATOM    850 HD12 LEU    62     110.432 122.208 170.751  1.00  0.00           H  
ATOM    851 HD13 LEU    62     111.649 122.809 171.892  1.00  0.00           H  
ATOM    852 HD21 LEU    62     111.671 123.112 168.795  1.00  0.00           H  
ATOM    853 HD22 LEU    62     112.303 124.775 168.832  1.00  0.00           H  
ATOM    854 HD23 LEU    62     112.933 123.566 169.955  1.00  0.00           H  
ATOM    855  N   THR    63     108.146 125.180 167.164  1.00  0.00           N  
ATOM    856  CA  THR    63     106.832 124.715 166.673  1.00  0.00           C  
ATOM    857  C   THR    63     105.780 125.804 166.395  1.00  0.00           C  
ATOM    858  O   THR    63     104.694 125.788 166.970  1.00  0.00           O  
ATOM    859  CB  THR    63     106.300 123.587 167.586  1.00  0.00           C  
ATOM    860  OG1 THR    63     107.347 122.692 167.894  1.00  0.00           O  
ATOM    861  CG2 THR    63     105.226 122.715 166.930  1.00  0.00           C  
ATOM    862  H   THR    63     108.880 124.492 167.075  1.00  0.00           H  
ATOM    863  HA  THR    63     107.023 124.246 165.707  1.00  0.00           H  
ATOM    864  HB  THR    63     105.921 124.012 168.515  1.00  0.00           H  
ATOM    865 HG21 THR    63     104.338 123.305 166.702  1.00  0.00           H  
ATOM    866 HG22 THR    63     105.611 122.277 166.009  1.00  0.00           H  
ATOM    867 HG23 THR    63     104.935 121.917 167.612  1.00  0.00           H  
ATOM    868  HG1 THR    63     107.052 122.159 168.636  1.00  0.00           H  
ATOM    869  N   SER    64     106.064 126.702 165.443  1.00  0.00           N  
ATOM    870  CA  SER    64     105.122 127.646 164.801  1.00  0.00           C  
ATOM    871  C   SER    64     104.257 128.493 165.752  1.00  0.00           C  
ATOM    872  O   SER    64     104.601 129.638 166.048  1.00  0.00           O  
ATOM    873  CB  SER    64     104.278 126.921 163.740  1.00  0.00           C  
ATOM    874  OG  SER    64     103.489 127.848 163.025  1.00  0.00           O  
ATOM    875  H   SER    64     107.004 126.682 165.073  1.00  0.00           H  
ATOM    876  HA  SER    64     105.728 128.364 164.249  1.00  0.00           H  
ATOM    877  HB2 SER    64     103.635 126.176 164.210  1.00  0.00           H  
ATOM    878  HB3 SER    64     104.944 126.416 163.041  1.00  0.00           H  
ATOM    879  HG  SER    64     102.587 127.826 163.353  1.00  0.00           H  
ATOM    880  N   ASN    65     103.148 127.943 166.250  1.00  0.00           N  
ATOM    881  CA  ASN    65     102.147 128.602 167.093  1.00  0.00           C  
ATOM    882  C   ASN    65     102.338 128.316 168.600  1.00  0.00           C  
ATOM    883  O   ASN    65     101.571 128.822 169.412  1.00  0.00           O  
ATOM    884  CB  ASN    65     100.754 128.180 166.586  1.00  0.00           C  
ATOM    885  CG  ASN    65     100.526 128.540 165.126  1.00  0.00           C  
ATOM    886  OD1 ASN    65     101.040 127.903 164.219  1.00  0.00           O  
ATOM    887  ND2 ASN    65      99.805 129.600 164.846  1.00  0.00           N  
ATOM    888  H   ASN    65     102.981 126.975 166.017  1.00  0.00           H  
ATOM    889  HA  ASN    65     102.236 129.681 166.971  1.00  0.00           H  
ATOM    890  HB2 ASN    65      99.990 128.662 167.197  1.00  0.00           H  
ATOM    891  HB3 ASN    65     100.634 127.102 166.696  1.00  0.00           H  
ATOM    892 HD21 ASN    65      99.375 130.142 165.582  1.00  0.00           H  
ATOM    893 HD22 ASN    65      99.680 129.815 163.867  1.00  0.00           H  
ATOM    894  N   SER    66     103.347 127.518 168.968  1.00  0.00           N  
ATOM    895  CA  SER    66     103.694 127.161 170.351  1.00  0.00           C  
ATOM    896  C   SER    66     104.054 128.372 171.225  1.00  0.00           C  
ATOM    897  O   SER    66     104.452 129.429 170.727  1.00  0.00           O  
ATOM    898  CB  SER    66     104.878 126.183 170.310  1.00  0.00           C  
ATOM    899  OG  SER    66     105.182 125.647 171.580  1.00  0.00           O  
ATOM    900  H   SER    66     103.904 127.102 168.235  1.00  0.00           H  
ATOM    901  HA  SER    66     102.844 126.652 170.805  1.00  0.00           H  
ATOM    902  HB2 SER    66     105.757 126.694 169.917  1.00  0.00           H  
ATOM    903  HB3 SER    66     104.621 125.358 169.646  1.00  0.00           H  
ATOM    904  HG  SER    66     105.820 126.219 172.013  1.00  0.00           H  
ATOM    905  N   ALA    67     104.067 128.173 172.542  1.00  0.00           N  
ATOM    906  CA  ALA    67     104.863 128.985 173.457  1.00  0.00           C  
ATOM    907  C   ALA    67     106.364 128.611 173.373  1.00  0.00           C  
ATOM    908  O   ALA    67     106.773 127.758 172.574  1.00  0.00           O  
ATOM    909  CB  ALA    67     104.275 128.806 174.863  1.00  0.00           C  
ATOM    910  H   ALA    67     103.787 127.264 172.882  1.00  0.00           H  
ATOM    911  HA  ALA    67     104.767 130.036 173.185  1.00  0.00           H  
ATOM    912  HB1 ALA    67     103.231 129.120 174.874  1.00  0.00           H  
ATOM    913  HB2 ALA    67     104.334 127.759 175.162  1.00  0.00           H  
ATOM    914  HB3 ALA    67     104.828 129.400 175.590  1.00  0.00           H  
ATOM    915  N   CYS    68     107.187 129.306 174.159  1.00  0.00           N  
ATOM    916  CA  CYS    68     108.463 128.794 174.655  1.00  0.00           C  
ATOM    917  C   CYS    68     108.603 129.227 176.118  1.00  0.00           C  
ATOM    918  O   CYS    68     108.325 130.383 176.449  1.00  0.00           O  
ATOM    919  CB  CYS    68     109.639 129.260 173.790  1.00  0.00           C  
ATOM    920  SG  CYS    68     109.814 131.066 173.773  1.00  0.00           S  
ATOM    921  H   CYS    68     106.767 130.012 174.747  1.00  0.00           H  
ATOM    922  HA  CYS    68     108.437 127.705 174.631  1.00  0.00           H  
ATOM    923  HB2 CYS    68     109.494 128.884 172.777  1.00  0.00           H  
ATOM    924  HB3 CYS    68     110.554 128.820 174.186  1.00  0.00           H  
ATOM    925  HG  CYS    68     109.206 131.303 174.939  1.00  0.00           H  
ATOM    926  N   GLU    69     109.000 128.320 177.008  1.00  0.00           N  
ATOM    927  CA  GLU    69     108.534 128.352 178.410  1.00  0.00           C  
ATOM    928  C   GLU    69     109.383 129.242 179.342  1.00  0.00           C  
ATOM    929  O   GLU    69     109.727 128.882 180.465  1.00  0.00           O  
ATOM    930  CB  GLU    69     108.260 126.932 178.945  1.00  0.00           C  
ATOM    931  CG  GLU    69     107.568 125.980 177.950  1.00  0.00           C  
ATOM    932  CD  GLU    69     106.479 126.658 177.103  1.00  0.00           C  
ATOM    933  OE1 GLU    69     105.593 127.319 177.688  1.00  0.00           O  
ATOM    934  OE2 GLU    69     106.604 126.590 175.859  1.00  0.00           O1-
ATOM    935  H   GLU    69     109.268 127.422 176.632  1.00  0.00           H  
ATOM    936  HA  GLU    69     107.557 128.835 178.399  1.00  0.00           H  
ATOM    937  HB2 GLU    69     109.202 126.472 179.245  1.00  0.00           H  
ATOM    938  HB3 GLU    69     107.635 127.019 179.834  1.00  0.00           H  
ATOM    939  HG2 GLU    69     107.143 125.141 178.499  1.00  0.00           H  
ATOM    940  HG3 GLU    69     108.337 125.582 177.288  1.00  0.00           H  
ATOM    941  N   THR    70     109.733 130.424 178.832  1.00  0.00           N  
ATOM    942  CA  THR    70     110.399 131.539 179.523  1.00  0.00           C  
ATOM    943  C   THR    70     109.833 132.909 179.131  1.00  0.00           C  
ATOM    944  O   THR    70     109.937 133.845 179.921  1.00  0.00           O  
ATOM    945  CB  THR    70     111.908 131.567 179.224  1.00  0.00           C  
ATOM    946  OG1 THR    70     112.162 131.404 177.841  1.00  0.00           O  
ATOM    947  CG2 THR    70     112.675 130.479 179.965  1.00  0.00           C  
ATOM    948  H   THR    70     109.423 130.583 177.884  1.00  0.00           H  
ATOM    949  HA  THR    70     110.261 131.432 180.599  1.00  0.00           H  
ATOM    950  HB  THR    70     112.311 132.529 179.539  1.00  0.00           H  
ATOM    951 HG21 THR    70     112.542 130.605 181.040  1.00  0.00           H  
ATOM    952 HG22 THR    70     112.294 129.499 179.677  1.00  0.00           H  
ATOM    953 HG23 THR    70     113.737 130.542 179.728  1.00  0.00           H  
ATOM    954  HG1 THR    70     112.287 130.463 177.701  1.00  0.00           H  
ATOM    955  N   CYS    71     109.282 133.075 177.920  1.00  0.00           N  
ATOM    956  CA  CYS    71     108.874 134.381 177.385  1.00  0.00           C  
ATOM    957  C   CYS    71     107.951 134.267 176.155  1.00  0.00           C  
ATOM    958  O   CYS    71     107.966 133.269 175.432  1.00  0.00           O  
ATOM    959  CB  CYS    71     110.140 135.188 177.037  1.00  0.00           C  
ATOM    960  SG  CYS    71     111.197 134.282 175.868  1.00  0.00           S  
ATOM    961  H   CYS    71     109.167 132.276 177.312  1.00  0.00           H  
ATOM    962  HA  CYS    71     108.327 134.916 178.161  1.00  0.00           H  
ATOM    963  HB2 CYS    71     110.707 135.380 177.948  1.00  0.00           H  
ATOM    964  HB3 CYS    71     109.864 136.147 176.599  1.00  0.00           H  
ATOM    965  HG  CYS    71     111.373 133.186 176.612  1.00  0.00           H  
ATOM    966  N   HIS    72     107.204 135.336 175.839  1.00  0.00           N  
ATOM    967  CA  HIS    72     106.413 135.396 174.600  1.00  0.00           C  
ATOM    968  C   HIS    72     107.292 135.718 173.384  1.00  0.00           C  
ATOM    969  O   HIS    72     107.406 136.865 172.951  1.00  0.00           O  
ATOM    970  CB  HIS    72     105.212 136.343 174.719  1.00  0.00           C  
ATOM    971  CG  HIS    72     104.273 136.236 173.533  1.00  0.00           C  
ATOM    972  ND1 HIS    72     104.409 135.351 172.452  1.00  0.00           N  
ATOM    973  CD2 HIS    72     103.110 136.934 173.382  1.00  0.00           C  
ATOM    974  CE1 HIS    72     103.317 135.529 171.693  1.00  0.00           C  
ATOM    975  NE2 HIS    72     102.525 136.478 172.221  1.00  0.00           N  
ATOM    976  H   HIS    72     107.241 136.156 176.428  1.00  0.00           H  
ATOM    977  HA  HIS    72     105.990 134.407 174.426  1.00  0.00           H  
ATOM    978  HB2 HIS    72     105.562 137.371 174.811  1.00  0.00           H  
ATOM    979  HB3 HIS    72     104.653 136.088 175.619  1.00  0.00           H  
ATOM    980  HD2 HIS    72     102.709 137.660 174.073  1.00  0.00           H  
ATOM    981  HE2 HIS    72     101.623 136.753 171.859  1.00  0.00           H  
ATOM    982  HE1 HIS    72     103.094 134.969 170.796  1.00  0.00           H  
ATOM    983  N   ARG    73     107.874 134.655 172.822  1.00  0.00           N  
ATOM    984  CA  ARG    73     108.697 134.618 171.603  1.00  0.00           C  
ATOM    985  C   ARG    73     108.302 135.580 170.481  1.00  0.00           C  
ATOM    986  O   ARG    73     109.195 136.152 169.862  1.00  0.00           O  
ATOM    987  CB  ARG    73     108.737 133.171 171.061  1.00  0.00           C  
ATOM    988  CG  ARG    73     107.401 132.389 171.068  1.00  0.00           C  
ATOM    989  CD  ARG    73     107.551 130.927 170.622  1.00  0.00           C  
ATOM    990  NE  ARG    73     107.756 130.774 169.165  1.00  0.00           N  
ATOM    991  CZ  ARG    73     106.821 130.599 168.246  1.00  0.00           C  
ATOM    992  NH1 ARG    73     107.117 130.469 166.990  1.00  0.00           N  
ATOM    993  NH2 ARG    73     105.552 130.565 168.507  1.00  0.00           N1+
ATOM    994  H   ARG    73     107.813 133.801 173.358  1.00  0.00           H  
ATOM    995  HA  ARG    73     109.714 134.907 171.870  1.00  0.00           H  
ATOM    996  HB2 ARG    73     109.126 133.192 170.043  1.00  0.00           H  
ATOM    997  HB3 ARG    73     109.466 132.621 171.656  1.00  0.00           H  
ATOM    998  HG2 ARG    73     106.669 132.887 170.432  1.00  0.00           H  
ATOM    999  HG3 ARG    73     107.007 132.363 172.084  1.00  0.00           H  
ATOM   1000  HD2 ARG    73     106.659 130.379 170.926  1.00  0.00           H  
ATOM   1001  HD3 ARG    73     108.380 130.480 171.170  1.00  0.00           H  
ATOM   1002  HE  ARG    73     108.706 130.675 168.836  1.00  0.00           H  
ATOM   1003 HH11 ARG    73     106.361 130.287 166.345  1.00  0.00           H  
ATOM   1004 HH12 ARG    73     108.071 130.456 166.657  1.00  0.00           H  
ATOM   1005 HH21 ARG    73     104.926 130.362 167.741  1.00  0.00           H  
ATOM   1006 HH22 ARG    73     105.239 130.395 169.452  1.00  0.00           H  
ATOM   1007  N   LYS    74     107.015 135.624 170.097  1.00  0.00           N  
ATOM   1008  CA  LYS    74     106.557 136.176 168.795  1.00  0.00           C  
ATOM   1009  C   LYS    74     107.396 135.651 167.599  1.00  0.00           C  
ATOM   1010  O   LYS    74     107.630 136.358 166.630  1.00  0.00           O  
ATOM   1011  CB  LYS    74     106.510 137.716 168.892  1.00  0.00           C  
ATOM   1012  CG  LYS    74     105.431 138.215 169.875  1.00  0.00           C  
ATOM   1013  CD  LYS    74     105.751 139.608 170.436  1.00  0.00           C  
ATOM   1014  CE  LYS    74     106.792 139.491 171.558  1.00  0.00           C  
ATOM   1015  NZ  LYS    74     107.232 140.815 172.052  1.00  0.00           N1+
ATOM   1016  H   LYS    74     106.333 135.242 170.736  1.00  0.00           H  
ATOM   1017  HA  LYS    74     105.541 135.828 168.608  1.00  0.00           H  
ATOM   1018  HB2 LYS    74     107.492 138.080 169.193  1.00  0.00           H  
ATOM   1019  HB3 LYS    74     106.291 138.140 167.912  1.00  0.00           H  
ATOM   1020  HG2 LYS    74     104.478 138.253 169.347  1.00  0.00           H  
ATOM   1021  HG3 LYS    74     105.319 137.526 170.712  1.00  0.00           H  
ATOM   1022  HD2 LYS    74     104.838 140.041 170.844  1.00  0.00           H  
ATOM   1023  HD3 LYS    74     106.121 140.249 169.637  1.00  0.00           H  
ATOM   1024  HE2 LYS    74     107.659 138.943 171.187  1.00  0.00           H  
ATOM   1025  HE3 LYS    74     106.368 138.907 172.374  1.00  0.00           H  
ATOM   1026  HZ1 LYS    74     107.749 141.307 171.337  1.00  0.00           H  
ATOM   1027  HZ2 LYS    74     106.480 141.389 172.407  1.00  0.00           H  
ATOM   1028  HZ3 LYS    74     107.954 140.709 172.750  1.00  0.00           H  
ATOM   1029  N   HIS    75     107.889 134.415 167.736  1.00  0.00           N  
ATOM   1030  CA  HIS    75     109.130 133.843 167.181  1.00  0.00           C  
ATOM   1031  C   HIS    75     110.453 134.566 167.542  1.00  0.00           C  
ATOM   1032  O   HIS    75     111.064 134.113 168.510  1.00  0.00           O  
ATOM   1033  CB  HIS    75     109.002 133.231 165.772  1.00  0.00           C  
ATOM   1034  CG  HIS    75     109.997 132.111 165.570  1.00  0.00           C  
ATOM   1035  ND1 HIS    75     109.695 130.757 165.721  1.00  0.00           N  
ATOM   1036  CD2 HIS    75     111.343 132.242 165.371  1.00  0.00           C  
ATOM   1037  CE1 HIS    75     110.862 130.103 165.581  1.00  0.00           C  
ATOM   1038  NE2 HIS    75     111.869 130.968 165.384  1.00  0.00           N  
ATOM   1039  H   HIS    75     107.527 133.928 168.542  1.00  0.00           H  
ATOM   1040  HA  HIS    75     109.240 132.940 167.780  1.00  0.00           H  
ATOM   1041  HB2 HIS    75     109.121 133.965 164.975  1.00  0.00           H  
ATOM   1042  HB3 HIS    75     108.002 132.812 165.664  1.00  0.00           H  
ATOM   1043  HD2 HIS    75     111.897 133.165 165.282  1.00  0.00           H  
ATOM   1044  HE2 HIS    75     112.845 130.712 165.351  1.00  0.00           H  
ATOM   1045  HE1 HIS    75     110.985 129.033 165.665  1.00  0.00           H  
ATOM   1046  N   PRO    76     110.977 135.586 166.821  1.00  0.00           N  
ATOM   1047  CA  PRO    76     112.401 135.940 166.922  1.00  0.00           C  
ATOM   1048  C   PRO    76     112.802 136.733 168.174  1.00  0.00           C  
ATOM   1049  O   PRO    76     113.992 136.932 168.403  1.00  0.00           O  
ATOM   1050  CB  PRO    76     112.740 136.731 165.648  1.00  0.00           C  
ATOM   1051  CG  PRO    76     111.564 136.468 164.712  1.00  0.00           C  
ATOM   1052  CD  PRO    76     110.419 136.336 165.706  1.00  0.00           C  
ATOM   1053  HA  PRO    76     112.983 135.018 166.919  1.00  0.00           H  
ATOM   1054  HB2 PRO    76     112.787 137.797 165.869  1.00  0.00           H  
ATOM   1055  HB3 PRO    76     113.681 136.398 165.210  1.00  0.00           H  
ATOM   1056  HG2 PRO    76     111.708 135.527 164.181  1.00  0.00           H  
ATOM   1057  HG3 PRO    76     111.405 137.291 164.015  1.00  0.00           H  
ATOM   1058  HD2 PRO    76     109.560 135.867 165.227  1.00  0.00           H  
ATOM   1059  HD3 PRO    76     110.127 137.325 166.057  1.00  0.00           H  
ATOM   1060  N   GLU    77     111.850 137.199 168.990  1.00  0.00           N  
ATOM   1061  CA  GLU    77     112.160 137.957 170.212  1.00  0.00           C  
ATOM   1062  C   GLU    77     112.652 137.057 171.361  1.00  0.00           C  
ATOM   1063  O   GLU    77     113.185 137.553 172.353  1.00  0.00           O  
ATOM   1064  CB  GLU    77     110.951 138.814 170.617  1.00  0.00           C  
ATOM   1065  CG  GLU    77     111.387 140.082 171.360  1.00  0.00           C  
ATOM   1066  CD  GLU    77     110.172 140.893 171.794  1.00  0.00           C  
ATOM   1067  OE1 GLU    77     109.546 141.578 170.961  1.00  0.00           O  
ATOM   1068  OE2 GLU    77     109.818 140.868 172.998  1.00  0.00           O1-
ATOM   1069  H   GLU    77     110.886 136.956 168.813  1.00  0.00           H  
ATOM   1070  HA  GLU    77     112.984 138.631 169.978  1.00  0.00           H  
ATOM   1071  HB2 GLU    77     110.406 139.118 169.723  1.00  0.00           H  
ATOM   1072  HB3 GLU    77     110.280 138.230 171.247  1.00  0.00           H  
ATOM   1073  HG2 GLU    77     112.015 140.689 170.707  1.00  0.00           H  
ATOM   1074  HG3 GLU    77     111.972 139.823 172.243  1.00  0.00           H  
ATOM   1075  N   CYS    78     112.566 135.733 171.191  1.00  0.00           N  
ATOM   1076  CA  CYS    78     113.324 134.759 171.967  1.00  0.00           C  
ATOM   1077  C   CYS    78     114.500 134.236 171.114  1.00  0.00           C  
ATOM   1078  O   CYS    78     114.316 133.283 170.356  1.00  0.00           O  
ATOM   1079  CB  CYS    78     112.364 133.653 172.425  1.00  0.00           C  
ATOM   1080  SG  CYS    78     113.227 132.484 173.517  1.00  0.00           S  
ATOM   1081  H   CYS    78     112.139 135.404 170.337  1.00  0.00           H  
ATOM   1082  HA  CYS    78     113.718 135.228 172.869  1.00  0.00           H  
ATOM   1083  HB2 CYS    78     111.970 133.128 171.555  1.00  0.00           H  
ATOM   1084  HB3 CYS    78     111.538 134.104 172.976  1.00  0.00           H  
ATOM   1085  HG  CYS    78     112.142 131.787 173.866  1.00  0.00           H  
ATOM   1086  N   PRO    79     115.723 134.797 171.225  1.00  0.00           N  
ATOM   1087  CA  PRO    79     116.919 134.202 170.612  1.00  0.00           C  
ATOM   1088  C   PRO    79     117.332 132.890 171.307  1.00  0.00           C  
ATOM   1089  O   PRO    79     117.981 132.035 170.703  1.00  0.00           O  
ATOM   1090  CB  PRO    79     117.999 135.281 170.730  1.00  0.00           C  
ATOM   1091  CG  PRO    79     117.597 136.050 171.989  1.00  0.00           C  
ATOM   1092  CD  PRO    79     116.070 136.017 171.943  1.00  0.00           C  
ATOM   1093  HA  PRO    79     116.734 133.988 169.559  1.00  0.00           H  
ATOM   1094  HB2 PRO    79     119.000 134.857 170.815  1.00  0.00           H  
ATOM   1095  HB3 PRO    79     117.941 135.945 169.867  1.00  0.00           H  
ATOM   1096  HG2 PRO    79     117.979 137.071 171.980  1.00  0.00           H  
ATOM   1097  HG3 PRO    79     117.949 135.517 172.873  1.00  0.00           H  
ATOM   1098  HD2 PRO    79     115.699 136.877 171.386  1.00  0.00           H  
ATOM   1099  HD3 PRO    79     115.670 136.026 172.957  1.00  0.00           H  
ATOM   1100  N   GLY    80     116.888 132.708 172.553  1.00  0.00           N  
ATOM   1101  CA  GLY    80     116.957 131.466 173.308  1.00  0.00           C  
ATOM   1102  C   GLY    80     118.083 131.383 174.341  1.00  0.00           C  
ATOM   1103  O   GLY    80     118.910 132.283 174.474  1.00  0.00           O  
ATOM   1104  H   GLY    80     116.392 133.476 172.983  1.00  0.00           H  
ATOM   1105  HA2 GLY    80     116.014 131.362 173.844  1.00  0.00           H  
ATOM   1106  HA3 GLY    80     117.047 130.621 172.625  1.00  0.00           H  
ATOM   1107  N   HIS    81     118.078 130.284 175.094  1.00  0.00           N  
ATOM   1108  CA  HIS    81     118.843 130.092 176.328  1.00  0.00           C  
ATOM   1109  C   HIS    81     119.828 128.918 176.243  1.00  0.00           C  
ATOM   1110  O   HIS    81     119.707 128.037 175.391  1.00  0.00           O  
ATOM   1111  CB  HIS    81     117.869 129.892 177.497  1.00  0.00           C  
ATOM   1112  CG  HIS    81     116.840 130.985 177.652  1.00  0.00           C  
ATOM   1113  ND1 HIS    81     117.042 132.183 178.335  1.00  0.00           N  
ATOM   1114  CD2 HIS    81     115.559 130.960 177.178  1.00  0.00           C  
ATOM   1115  CE1 HIS    81     115.883 132.854 178.251  1.00  0.00           C  
ATOM   1116  NE2 HIS    81     114.976 132.143 177.562  1.00  0.00           N  
ATOM   1117  H   HIS    81     117.368 129.598 174.879  1.00  0.00           H  
ATOM   1118  HA  HIS    81     119.419 130.996 176.530  1.00  0.00           H  
ATOM   1119  HB2 HIS    81     118.448 129.855 178.420  1.00  0.00           H  
ATOM   1120  HB3 HIS    81     117.364 128.934 177.379  1.00  0.00           H  
ATOM   1121  HD2 HIS    81     115.088 130.166 176.619  1.00  0.00           H  
ATOM   1122  HE2 HIS    81     114.004 132.384 177.427  1.00  0.00           H  
ATOM   1123  HE1 HIS    81     115.703 133.821 178.698  1.00  0.00           H  
ATOM   1124  N   PHE    82     120.788 128.890 177.170  1.00  0.00           N  
ATOM   1125  CA  PHE    82     121.850 127.886 177.228  1.00  0.00           C  
ATOM   1126  C   PHE    82     121.580 126.840 178.321  1.00  0.00           C  
ATOM   1127  O   PHE    82     121.585 127.161 179.515  1.00  0.00           O  
ATOM   1128  CB  PHE    82     123.201 128.577 177.475  1.00  0.00           C  
ATOM   1129  CG  PHE    82     123.800 129.342 176.306  1.00  0.00           C  
ATOM   1130  CD1 PHE    82     125.033 128.923 175.768  1.00  0.00           C  
ATOM   1131  CD2 PHE    82     123.185 130.504 175.798  1.00  0.00           C  
ATOM   1132  CE1 PHE    82     125.633 129.644 174.720  1.00  0.00           C  
ATOM   1133  CE2 PHE    82     123.775 131.214 174.736  1.00  0.00           C  
ATOM   1134  CZ  PHE    82     125.000 130.785 174.198  1.00  0.00           C  
ATOM   1135  H   PHE    82     120.798 129.613 177.874  1.00  0.00           H  
ATOM   1136  HA  PHE    82     121.917 127.362 176.274  1.00  0.00           H  
ATOM   1137  HB2 PHE    82     123.109 129.252 178.326  1.00  0.00           H  
ATOM   1138  HB3 PHE    82     123.908 127.797 177.759  1.00  0.00           H  
ATOM   1139  HD1 PHE    82     125.528 128.054 176.175  1.00  0.00           H  
ATOM   1140  HD2 PHE    82     122.261 130.867 176.223  1.00  0.00           H  
ATOM   1141  HE1 PHE    82     126.583 129.323 174.319  1.00  0.00           H  
ATOM   1142  HE2 PHE    82     123.287 132.094 174.343  1.00  0.00           H  
ATOM   1143  HZ  PHE    82     125.459 131.339 173.393  1.00  0.00           H  
ATOM   1144  N   GLY    83     121.486 125.570 177.922  1.00  0.00           N  
ATOM   1145  CA  GLY    83     121.794 124.451 178.813  1.00  0.00           C  
ATOM   1146  C   GLY    83     123.312 124.255 178.934  1.00  0.00           C  
ATOM   1147  O   GLY    83     124.073 124.858 178.175  1.00  0.00           O  
ATOM   1148  H   GLY    83     121.544 125.389 176.930  1.00  0.00           H  
ATOM   1149  HA2 GLY    83     121.374 124.645 179.800  1.00  0.00           H  
ATOM   1150  HA3 GLY    83     121.350 123.535 178.421  1.00  0.00           H  
ATOM   1151  N   TYR    84     123.768 123.387 179.839  1.00  0.00           N  
ATOM   1152  CA  TYR    84     125.184 123.019 179.992  1.00  0.00           C  
ATOM   1153  C   TYR    84     125.368 121.542 180.400  1.00  0.00           C  
ATOM   1154  O   TYR    84     124.496 120.942 181.030  1.00  0.00           O  
ATOM   1155  CB  TYR    84     125.867 123.967 180.998  1.00  0.00           C  
ATOM   1156  CG  TYR    84     126.297 125.312 180.427  1.00  0.00           C  
ATOM   1157  CD1 TYR    84     125.380 126.373 180.304  1.00  0.00           C  
ATOM   1158  CD2 TYR    84     127.635 125.518 180.040  1.00  0.00           C  
ATOM   1159  CE1 TYR    84     125.790 127.618 179.793  1.00  0.00           C  
ATOM   1160  CE2 TYR    84     128.055 126.762 179.534  1.00  0.00           C  
ATOM   1161  CZ  TYR    84     127.128 127.817 179.401  1.00  0.00           C  
ATOM   1162  OH  TYR    84     127.512 129.027 178.914  1.00  0.00           O  
ATOM   1163  H   TYR    84     123.105 122.971 180.478  1.00  0.00           H  
ATOM   1164  HA  TYR    84     125.687 123.142 179.033  1.00  0.00           H  
ATOM   1165  HB2 TYR    84     125.203 124.131 181.848  1.00  0.00           H  
ATOM   1166  HB3 TYR    84     126.757 123.473 181.388  1.00  0.00           H  
ATOM   1167  HD1 TYR    84     124.346 126.224 180.579  1.00  0.00           H  
ATOM   1168  HD2 TYR    84     128.351 124.715 180.146  1.00  0.00           H  
ATOM   1169  HE1 TYR    84     125.080 128.427 179.699  1.00  0.00           H  
ATOM   1170  HE2 TYR    84     129.090 126.910 179.263  1.00  0.00           H  
ATOM   1171  HH  TYR    84     128.458 129.107 178.768  1.00  0.00           H  
ATOM   1172  N   ILE    85     126.533 120.973 180.077  1.00  0.00           N  
ATOM   1173  CA  ILE    85     126.977 119.626 180.474  1.00  0.00           C  
ATOM   1174  C   ILE    85     128.104 119.783 181.496  1.00  0.00           C  
ATOM   1175  O   ILE    85     129.161 120.303 181.145  1.00  0.00           O  
ATOM   1176  CB  ILE    85     127.488 118.817 179.250  1.00  0.00           C  
ATOM   1177  CG1 ILE    85     126.447 118.748 178.114  1.00  0.00           C  
ATOM   1178  CG2 ILE    85     127.885 117.391 179.680  1.00  0.00           C  
ATOM   1179  CD1 ILE    85     126.989 118.182 176.794  1.00  0.00           C  
ATOM   1180  H   ILE    85     127.190 121.531 179.551  1.00  0.00           H  
ATOM   1181  HA  ILE    85     126.152 119.079 180.931  1.00  0.00           H  
ATOM   1182  HB  ILE    85     128.374 119.316 178.855  1.00  0.00           H  
ATOM   1183 HG12 ILE    85     125.591 118.158 178.442  1.00  0.00           H  
ATOM   1184 HG13 ILE    85     126.100 119.758 177.894  1.00  0.00           H  
ATOM   1185 HG21 ILE    85     128.644 117.425 180.461  1.00  0.00           H  
ATOM   1186 HG22 ILE    85     127.009 116.860 180.055  1.00  0.00           H  
ATOM   1187 HG23 ILE    85     128.309 116.844 178.838  1.00  0.00           H  
ATOM   1188 HD11 ILE    85     127.888 118.723 176.500  1.00  0.00           H  
ATOM   1189 HD12 ILE    85     127.209 117.119 176.896  1.00  0.00           H  
ATOM   1190 HD13 ILE    85     126.237 118.308 176.015  1.00  0.00           H  
ATOM   1191  N   GLU    86     127.934 119.302 182.729  1.00  0.00           N  
ATOM   1192  CA  GLU    86     129.055 119.185 183.675  1.00  0.00           C  
ATOM   1193  C   GLU    86     129.867 117.920 183.372  1.00  0.00           C  
ATOM   1194  O   GLU    86     129.313 116.823 183.288  1.00  0.00           O  
ATOM   1195  CB  GLU    86     128.594 119.250 185.139  1.00  0.00           C  
ATOM   1196  CG  GLU    86     127.829 120.549 185.428  1.00  0.00           C  
ATOM   1197  CD  GLU    86     128.015 121.028 186.869  1.00  0.00           C  
ATOM   1198  OE1 GLU    86     127.116 120.821 187.714  1.00  0.00           O  
ATOM   1199  OE2 GLU    86     129.009 121.732 187.159  1.00  0.00           O1-
ATOM   1200  H   GLU    86     127.058 118.860 182.973  1.00  0.00           H  
ATOM   1201  HA  GLU    86     129.725 120.033 183.530  1.00  0.00           H  
ATOM   1202  HB2 GLU    86     127.961 118.395 185.373  1.00  0.00           H  
ATOM   1203  HB3 GLU    86     129.482 119.207 185.770  1.00  0.00           H  
ATOM   1204  HG2 GLU    86     126.772 120.395 185.210  1.00  0.00           H  
ATOM   1205  HG3 GLU    86     128.181 121.340 184.766  1.00  0.00           H  
ATOM   1206  N   LEU    87     131.166 118.095 183.132  1.00  0.00           N  
ATOM   1207  CA  LEU    87     132.087 117.090 182.609  1.00  0.00           C  
ATOM   1208  C   LEU    87     132.690 116.288 183.768  1.00  0.00           C  
ATOM   1209  O   LEU    87     133.377 116.843 184.624  1.00  0.00           O  
ATOM   1210  CB  LEU    87     133.177 117.769 181.751  1.00  0.00           C  
ATOM   1211  CG  LEU    87     132.664 118.722 180.650  1.00  0.00           C  
ATOM   1212  CD1 LEU    87     133.850 119.446 180.009  1.00  0.00           C  
ATOM   1213  CD2 LEU    87     131.892 117.995 179.542  1.00  0.00           C  
ATOM   1214  H   LEU    87     131.567 118.998 183.343  1.00  0.00           H  
ATOM   1215  HA  LEU    87     131.526 116.411 181.967  1.00  0.00           H  
ATOM   1216  HB2 LEU    87     133.826 118.336 182.419  1.00  0.00           H  
ATOM   1217  HB3 LEU    87     133.789 116.992 181.292  1.00  0.00           H  
ATOM   1218  HG  LEU    87     132.013 119.479 181.088  1.00  0.00           H  
ATOM   1219 HD11 LEU    87     134.408 119.985 180.774  1.00  0.00           H  
ATOM   1220 HD12 LEU    87     134.512 118.724 179.530  1.00  0.00           H  
ATOM   1221 HD13 LEU    87     133.501 120.163 179.266  1.00  0.00           H  
ATOM   1222 HD21 LEU    87     132.565 117.331 178.999  1.00  0.00           H  
ATOM   1223 HD22 LEU    87     131.073 117.419 179.972  1.00  0.00           H  
ATOM   1224 HD23 LEU    87     131.473 118.723 178.848  1.00  0.00           H  
ATOM   1225  N   ALA    88     132.441 114.977 183.801  1.00  0.00           N  
ATOM   1226  CA  ALA    88     132.763 114.145 184.968  1.00  0.00           C  
ATOM   1227  C   ALA    88     134.265 113.854 185.179  1.00  0.00           C  
ATOM   1228  O   ALA    88     134.652 113.411 186.258  1.00  0.00           O  
ATOM   1229  CB  ALA    88     131.899 112.887 184.910  1.00  0.00           C  
ATOM   1230  H   ALA    88     131.863 114.586 183.070  1.00  0.00           H  
ATOM   1231  HA  ALA    88     132.456 114.699 185.855  1.00  0.00           H  
ATOM   1232  HB1 ALA    88     130.857 113.191 185.012  1.00  0.00           H  
ATOM   1233  HB2 ALA    88     132.034 112.374 183.958  1.00  0.00           H  
ATOM   1234  HB3 ALA    88     132.158 112.215 185.729  1.00  0.00           H  
ATOM   1235  N   GLU    89     135.114 114.217 184.215  1.00  0.00           N  
ATOM   1236  CA  GLU    89     136.522 114.574 184.422  1.00  0.00           C  
ATOM   1237  C   GLU    89     136.854 115.785 183.521  1.00  0.00           C  
ATOM   1238  O   GLU    89     136.278 115.885 182.433  1.00  0.00           O  
ATOM   1239  CB  GLU    89     137.479 113.410 184.103  1.00  0.00           C  
ATOM   1240  CG  GLU    89     137.278 112.161 184.972  1.00  0.00           C  
ATOM   1241  CD  GLU    89     138.288 111.048 184.661  1.00  0.00           C  
ATOM   1242  OE1 GLU    89     139.500 111.344 184.558  1.00  0.00           O  
ATOM   1243  OE2 GLU    89     137.853 109.880 184.552  1.00  0.00           O1-
ATOM   1244  H   GLU    89     134.706 114.579 183.365  1.00  0.00           H  
ATOM   1245  HA  GLU    89     136.654 114.852 185.468  1.00  0.00           H  
ATOM   1246  HB2 GLU    89     137.375 113.134 183.054  1.00  0.00           H  
ATOM   1247  HB3 GLU    89     138.496 113.773 184.257  1.00  0.00           H  
ATOM   1248  HG2 GLU    89     136.271 111.780 184.801  1.00  0.00           H  
ATOM   1249  HG3 GLU    89     137.370 112.440 186.022  1.00  0.00           H  
ATOM   1250  N   PRO    90     137.799 116.675 183.896  1.00  0.00           N  
ATOM   1251  CA  PRO    90     138.190 117.828 183.078  1.00  0.00           C  
ATOM   1252  C   PRO    90     138.656 117.466 181.660  1.00  0.00           C  
ATOM   1253  O   PRO    90     139.327 116.447 181.454  1.00  0.00           O  
ATOM   1254  CB  PRO    90     139.301 118.541 183.858  1.00  0.00           C  
ATOM   1255  CG  PRO    90     138.992 118.177 185.308  1.00  0.00           C  
ATOM   1256  CD  PRO    90     138.439 116.754 185.201  1.00  0.00           C  
ATOM   1257  HA  PRO    90     137.329 118.493 183.008  1.00  0.00           H  
ATOM   1258  HB2 PRO    90     140.275 118.135 183.586  1.00  0.00           H  
ATOM   1259  HB3 PRO    90     139.276 119.619 183.699  1.00  0.00           H  
ATOM   1260  HG2 PRO    90     138.221 118.843 185.695  1.00  0.00           H  
ATOM   1261  HG3 PRO    90     139.882 118.219 185.936  1.00  0.00           H  
ATOM   1262  HD2 PRO    90     137.730 116.582 186.010  1.00  0.00           H  
ATOM   1263  HD3 PRO    90     139.250 116.027 185.248  1.00  0.00           H  
ATOM   1264  N   VAL    91     138.385 118.357 180.701  1.00  0.00           N  
ATOM   1265  CA  VAL    91     138.646 118.164 179.261  1.00  0.00           C  
ATOM   1266  C   VAL    91     139.362 119.392 178.680  1.00  0.00           C  
ATOM   1267  O   VAL    91     139.062 120.535 179.037  1.00  0.00           O  
ATOM   1268  CB  VAL    91     137.328 117.869 178.505  1.00  0.00           C  
ATOM   1269  CG1 VAL    91     137.565 117.441 177.054  1.00  0.00           C  
ATOM   1270  CG2 VAL    91     136.526 116.723 179.142  1.00  0.00           C  
ATOM   1271  H   VAL    91     137.874 119.187 180.964  1.00  0.00           H  
ATOM   1272  HA  VAL    91     139.302 117.304 179.128  1.00  0.00           H  
ATOM   1273  HB  VAL    91     136.708 118.765 178.504  1.00  0.00           H  
ATOM   1274 HG11 VAL    91     138.053 118.241 176.496  1.00  0.00           H  
ATOM   1275 HG12 VAL    91     138.182 116.543 177.032  1.00  0.00           H  
ATOM   1276 HG13 VAL    91     136.614 117.223 176.569  1.00  0.00           H  
ATOM   1277 HG21 VAL    91     137.144 115.829 179.230  1.00  0.00           H  
ATOM   1278 HG22 VAL    91     136.182 117.016 180.134  1.00  0.00           H  
ATOM   1279 HG23 VAL    91     135.644 116.498 178.543  1.00  0.00           H  
ATOM   1280  N   PHE    92     140.300 119.180 177.753  1.00  0.00           N  
ATOM   1281  CA  PHE    92     140.966 120.272 177.043  1.00  0.00           C  
ATOM   1282  C   PHE    92     140.015 120.900 176.018  1.00  0.00           C  
ATOM   1283  O   PHE    92     139.503 120.220 175.123  1.00  0.00           O  
ATOM   1284  CB  PHE    92     142.235 119.779 176.334  1.00  0.00           C  
ATOM   1285  CG  PHE    92     143.324 119.213 177.219  1.00  0.00           C  
ATOM   1286  CD1 PHE    92     144.173 120.084 177.923  1.00  0.00           C  
ATOM   1287  CD2 PHE    92     143.538 117.822 177.282  1.00  0.00           C  
ATOM   1288  CE1 PHE    92     145.245 119.568 178.669  1.00  0.00           C  
ATOM   1289  CE2 PHE    92     144.606 117.306 178.038  1.00  0.00           C  
ATOM   1290  CZ  PHE    92     145.474 118.181 178.714  1.00  0.00           C  
ATOM   1291  H   PHE    92     140.445 118.245 177.399  1.00  0.00           H  
ATOM   1292  HA  PHE    92     141.257 121.037 177.763  1.00  0.00           H  
ATOM   1293  HB2 PHE    92     141.956 119.024 175.599  1.00  0.00           H  
ATOM   1294  HB3 PHE    92     142.659 120.616 175.779  1.00  0.00           H  
ATOM   1295  HD1 PHE    92     144.029 121.152 177.858  1.00  0.00           H  
ATOM   1296  HD2 PHE    92     142.896 117.149 176.734  1.00  0.00           H  
ATOM   1297  HE1 PHE    92     145.910 120.244 179.186  1.00  0.00           H  
ATOM   1298  HE2 PHE    92     144.767 116.239 178.075  1.00  0.00           H  
ATOM   1299  HZ  PHE    92     146.317 117.792 179.265  1.00  0.00           H  
ATOM   1300  N   ASN    93     139.859 122.225 176.074  1.00  0.00           N  
ATOM   1301  CA  ASN    93     139.199 122.971 175.011  1.00  0.00           C  
ATOM   1302  C   ASN    93     140.190 123.179 173.850  1.00  0.00           C  
ATOM   1303  O   ASN    93     141.115 123.990 173.939  1.00  0.00           O  
ATOM   1304  CB  ASN    93     138.631 124.273 175.600  1.00  0.00           C  
ATOM   1305  CG  ASN    93     137.932 125.137 174.564  1.00  0.00           C  
ATOM   1306  OD1 ASN    93     137.840 124.815 173.390  1.00  0.00           O  
ATOM   1307  ND2 ASN    93     137.402 126.265 174.970  1.00  0.00           N  
ATOM   1308  H   ASN    93     140.321 122.750 176.803  1.00  0.00           H  
ATOM   1309  HA  ASN    93     138.358 122.389 174.634  1.00  0.00           H  
ATOM   1310  HB2 ASN    93     139.432 124.852 176.059  1.00  0.00           H  
ATOM   1311  HB3 ASN    93     137.910 124.027 176.380  1.00  0.00           H  
ATOM   1312 HD21 ASN    93     137.494 126.552 175.934  1.00  0.00           H  
ATOM   1313 HD22 ASN    93     136.932 126.825 174.274  1.00  0.00           H  
ATOM   1314  N   ILE    94     139.995 122.452 172.743  1.00  0.00           N  
ATOM   1315  CA  ILE    94     140.915 122.491 171.595  1.00  0.00           C  
ATOM   1316  C   ILE    94     141.045 123.893 170.974  1.00  0.00           C  
ATOM   1317  O   ILE    94     142.105 124.223 170.448  1.00  0.00           O  
ATOM   1318  CB  ILE    94     140.524 121.421 170.549  1.00  0.00           C  
ATOM   1319  CG1 ILE    94     141.711 121.115 169.609  1.00  0.00           C  
ATOM   1320  CG2 ILE    94     139.271 121.822 169.746  1.00  0.00           C  
ATOM   1321  CD1 ILE    94     141.561 119.773 168.879  1.00  0.00           C  
ATOM   1322  H   ILE    94     139.248 121.772 172.742  1.00  0.00           H  
ATOM   1323  HA  ILE    94     141.901 122.232 171.980  1.00  0.00           H  
ATOM   1324  HB  ILE    94     140.295 120.505 171.095  1.00  0.00           H  
ATOM   1325 HG12 ILE    94     141.823 121.914 168.877  1.00  0.00           H  
ATOM   1326 HG13 ILE    94     142.628 121.069 170.196  1.00  0.00           H  
ATOM   1327 HG21 ILE    94     138.421 121.938 170.420  1.00  0.00           H  
ATOM   1328 HG22 ILE    94     139.434 122.752 169.203  1.00  0.00           H  
ATOM   1329 HG23 ILE    94     139.023 121.056 169.011  1.00  0.00           H  
ATOM   1330 HD11 ILE    94     141.348 118.980 169.597  1.00  0.00           H  
ATOM   1331 HD12 ILE    94     140.757 119.826 168.144  1.00  0.00           H  
ATOM   1332 HD13 ILE    94     142.493 119.529 168.370  1.00  0.00           H  
ATOM   1333  N   GLY    95     140.021 124.745 171.121  1.00  0.00           N  
ATOM   1334  CA  GLY    95     140.012 126.123 170.621  1.00  0.00           C  
ATOM   1335  C   GLY    95     140.961 127.086 171.344  1.00  0.00           C  
ATOM   1336  O   GLY    95     141.137 128.206 170.875  1.00  0.00           O  
ATOM   1337  H   GLY    95     139.210 124.433 171.636  1.00  0.00           H  
ATOM   1338  HA2 GLY    95     140.278 126.121 169.564  1.00  0.00           H  
ATOM   1339  HA3 GLY    95     139.001 126.519 170.718  1.00  0.00           H  
ATOM   1340  N   VAL    96     141.576 126.677 172.464  1.00  0.00           N  
ATOM   1341  CA  VAL    96     142.494 127.515 173.270  1.00  0.00           C  
ATOM   1342  C   VAL    96     143.821 126.816 173.611  1.00  0.00           C  
ATOM   1343  O   VAL    96     144.629 127.355 174.367  1.00  0.00           O  
ATOM   1344  CB  VAL    96     141.803 128.060 174.541  1.00  0.00           C  
ATOM   1345  CG1 VAL    96     140.439 128.686 174.230  1.00  0.00           C  
ATOM   1346  CG2 VAL    96     141.571 126.987 175.607  1.00  0.00           C  
ATOM   1347  H   VAL    96     141.351 125.756 172.812  1.00  0.00           H  
ATOM   1348  HA  VAL    96     142.770 128.384 172.674  1.00  0.00           H  
ATOM   1349  HB  VAL    96     142.437 128.836 174.969  1.00  0.00           H  
ATOM   1350 HG11 VAL    96     140.561 129.435 173.448  1.00  0.00           H  
ATOM   1351 HG12 VAL    96     139.729 127.926 173.903  1.00  0.00           H  
ATOM   1352 HG13 VAL    96     140.047 129.172 175.123  1.00  0.00           H  
ATOM   1353 HG21 VAL    96     140.983 126.171 175.187  1.00  0.00           H  
ATOM   1354 HG22 VAL    96     142.520 126.594 175.973  1.00  0.00           H  
ATOM   1355 HG23 VAL    96     141.028 127.419 176.448  1.00  0.00           H  
ATOM   1356  N   PHE    97     144.065 125.620 173.057  1.00  0.00           N  
ATOM   1357  CA  PHE    97     145.167 124.731 173.461  1.00  0.00           C  
ATOM   1358  C   PHE    97     146.581 125.312 173.242  1.00  0.00           C  
ATOM   1359  O   PHE    97     147.503 124.964 173.976  1.00  0.00           O  
ATOM   1360  CB  PHE    97     144.987 123.382 172.751  1.00  0.00           C  
ATOM   1361  CG  PHE    97     145.887 122.294 173.303  1.00  0.00           C  
ATOM   1362  CD1 PHE    97     145.538 121.639 174.500  1.00  0.00           C  
ATOM   1363  CD2 PHE    97     147.095 121.971 172.655  1.00  0.00           C  
ATOM   1364  CE1 PHE    97     146.396 120.670 175.049  1.00  0.00           C  
ATOM   1365  CE2 PHE    97     147.947 120.997 173.205  1.00  0.00           C  
ATOM   1366  CZ  PHE    97     147.601 120.350 174.403  1.00  0.00           C  
ATOM   1367  H   PHE    97     143.372 125.248 172.423  1.00  0.00           H  
ATOM   1368  HA  PHE    97     145.069 124.553 174.532  1.00  0.00           H  
ATOM   1369  HB2 PHE    97     143.954 123.056 172.870  1.00  0.00           H  
ATOM   1370  HB3 PHE    97     145.173 123.508 171.684  1.00  0.00           H  
ATOM   1371  HD1 PHE    97     144.615 121.885 175.003  1.00  0.00           H  
ATOM   1372  HD2 PHE    97     147.382 122.494 171.756  1.00  0.00           H  
ATOM   1373  HE1 PHE    97     146.124 120.150 175.955  1.00  0.00           H  
ATOM   1374  HE2 PHE    97     148.884 120.764 172.721  1.00  0.00           H  
ATOM   1375  HZ  PHE    97     148.249 119.599 174.831  1.00  0.00           H  
ATOM   1376  N   ASP    98     146.708 126.299 172.350  1.00  0.00           N  
ATOM   1377  CA  ASP    98     147.828 127.252 172.242  1.00  0.00           C  
ATOM   1378  C   ASP    98     148.372 127.695 173.616  1.00  0.00           C  
ATOM   1379  O   ASP    98     149.537 127.468 173.946  1.00  0.00           O  
ATOM   1380  CB  ASP    98     147.279 128.452 171.441  1.00  0.00           C  
ATOM   1381  CG  ASP    98     148.117 129.730 171.524  1.00  0.00           C  
ATOM   1382  OD1 ASP    98     147.651 130.682 172.197  1.00  0.00           O  
ATOM   1383  OD2 ASP    98     149.166 129.805 170.860  1.00  0.00           O1-
ATOM   1384  H   ASP    98     145.890 126.512 171.798  1.00  0.00           H  
ATOM   1385  HA  ASP    98     148.654 126.805 171.688  1.00  0.00           H  
ATOM   1386  HB2 ASP    98     146.278 128.687 171.804  1.00  0.00           H  
ATOM   1387  HB3 ASP    98     147.180 128.158 170.396  1.00  0.00           H  
ATOM   1388  N   LEU    99     147.491 128.189 174.489  1.00  0.00           N  
ATOM   1389  CA  LEU    99     147.880 128.694 175.804  1.00  0.00           C  
ATOM   1390  C   LEU    99     148.149 127.585 176.823  1.00  0.00           C  
ATOM   1391  O   LEU    99     148.897 127.808 177.771  1.00  0.00           O  
ATOM   1392  CB  LEU    99     146.800 129.654 176.312  1.00  0.00           C  
ATOM   1393  CG  LEU    99     146.659 130.932 175.475  1.00  0.00           C  
ATOM   1394  CD1 LEU    99     145.532 131.778 176.053  1.00  0.00           C  
ATOM   1395  CD2 LEU    99     147.944 131.759 175.449  1.00  0.00           C  
ATOM   1396  H   LEU    99     146.517 128.228 174.223  1.00  0.00           H  
ATOM   1397  HA  LEU    99     148.815 129.244 175.703  1.00  0.00           H  
ATOM   1398  HB2 LEU    99     145.844 129.130 176.320  1.00  0.00           H  
ATOM   1399  HB3 LEU    99     147.046 129.937 177.335  1.00  0.00           H  
ATOM   1400  HG  LEU    99     146.377 130.659 174.458  1.00  0.00           H  
ATOM   1401 HD11 LEU    99     144.624 131.175 176.064  1.00  0.00           H  
ATOM   1402 HD12 LEU    99     145.774 132.086 177.070  1.00  0.00           H  
ATOM   1403 HD13 LEU    99     145.374 132.667 175.443  1.00  0.00           H  
ATOM   1404 HD21 LEU    99     148.364 131.838 176.452  1.00  0.00           H  
ATOM   1405 HD22 LEU    99     148.668 131.279 174.790  1.00  0.00           H  
ATOM   1406 HD23 LEU    99     147.745 132.757 175.057  1.00  0.00           H  
ATOM   1407  N   VAL   100     147.608 126.382 176.618  1.00  0.00           N  
ATOM   1408  CA  VAL   100     147.881 125.235 177.494  1.00  0.00           C  
ATOM   1409  C   VAL   100     149.351 124.831 177.374  1.00  0.00           C  
ATOM   1410  O   VAL   100     150.039 124.746 178.389  1.00  0.00           O  
ATOM   1411  CB  VAL   100     146.932 124.059 177.192  1.00  0.00           C  
ATOM   1412  CG1 VAL   100     147.229 122.859 178.093  1.00  0.00           C  
ATOM   1413  CG2 VAL   100     145.468 124.463 177.421  1.00  0.00           C  
ATOM   1414  H   VAL   100     147.099 126.231 175.759  1.00  0.00           H  
ATOM   1415  HA  VAL   100     147.718 125.541 178.527  1.00  0.00           H  
ATOM   1416  HB  VAL   100     147.051 123.742 176.156  1.00  0.00           H  
ATOM   1417 HG11 VAL   100     148.211 122.447 177.859  1.00  0.00           H  
ATOM   1418 HG12 VAL   100     147.205 123.167 179.138  1.00  0.00           H  
ATOM   1419 HG13 VAL   100     146.488 122.079 177.915  1.00  0.00           H  
ATOM   1420 HG21 VAL   100     145.321 124.757 178.460  1.00  0.00           H  
ATOM   1421 HG22 VAL   100     145.195 125.297 176.775  1.00  0.00           H  
ATOM   1422 HG23 VAL   100     144.811 123.624 177.190  1.00  0.00           H  
ATOM   1423  N   LEU   101     149.879 124.737 176.148  1.00  0.00           N  
ATOM   1424  CA  LEU   101     151.303 124.468 175.924  1.00  0.00           C  
ATOM   1425  C   LEU   101     152.194 125.623 176.401  1.00  0.00           C  
ATOM   1426  O   LEU   101     153.187 125.384 177.089  1.00  0.00           O  
ATOM   1427  CB  LEU   101     151.556 124.176 174.435  1.00  0.00           C  
ATOM   1428  CG  LEU   101     150.866 122.914 173.889  1.00  0.00           C  
ATOM   1429  CD1 LEU   101     151.207 122.772 172.402  1.00  0.00           C  
ATOM   1430  CD2 LEU   101     151.313 121.639 174.618  1.00  0.00           C  
ATOM   1431  H   LEU   101     149.276 124.890 175.352  1.00  0.00           H  
ATOM   1432  HA  LEU   101     151.595 123.599 176.515  1.00  0.00           H  
ATOM   1433  HB2 LEU   101     151.223 125.036 173.853  1.00  0.00           H  
ATOM   1434  HB3 LEU   101     152.631 124.072 174.287  1.00  0.00           H  
ATOM   1435  HG  LEU   101     149.786 123.019 173.989  1.00  0.00           H  
ATOM   1436 HD11 LEU   101     150.879 123.666 171.872  1.00  0.00           H  
ATOM   1437 HD12 LEU   101     152.283 122.656 172.276  1.00  0.00           H  
ATOM   1438 HD13 LEU   101     150.694 121.908 171.978  1.00  0.00           H  
ATOM   1439 HD21 LEU   101     152.398 121.543 174.578  1.00  0.00           H  
ATOM   1440 HD22 LEU   101     150.991 121.674 175.659  1.00  0.00           H  
ATOM   1441 HD23 LEU   101     150.850 120.766 174.160  1.00  0.00           H  
ATOM   1442  N   LEU   102     151.829 126.870 176.085  1.00  0.00           N  
ATOM   1443  CA  LEU   102     152.640 128.041 176.436  1.00  0.00           C  
ATOM   1444  C   LEU   102     152.743 128.245 177.956  1.00  0.00           C  
ATOM   1445  O   LEU   102     153.842 128.473 178.460  1.00  0.00           O  
ATOM   1446  CB  LEU   102     152.080 129.285 175.721  1.00  0.00           C  
ATOM   1447  CG  LEU   102     152.271 129.271 174.189  1.00  0.00           C  
ATOM   1448  CD1 LEU   102     151.433 130.374 173.547  1.00  0.00           C  
ATOM   1449  CD2 LEU   102     153.730 129.506 173.789  1.00  0.00           C  
ATOM   1450  H   LEU   102     151.015 127.001 175.502  1.00  0.00           H  
ATOM   1451  HA  LEU   102     153.658 127.868 176.090  1.00  0.00           H  
ATOM   1452  HB2 LEU   102     151.017 129.362 175.950  1.00  0.00           H  
ATOM   1453  HB3 LEU   102     152.568 130.174 176.122  1.00  0.00           H  
ATOM   1454  HG  LEU   102     151.958 128.310 173.781  1.00  0.00           H  
ATOM   1455 HD11 LEU   102     150.377 130.181 173.737  1.00  0.00           H  
ATOM   1456 HD12 LEU   102     151.711 131.350 173.946  1.00  0.00           H  
ATOM   1457 HD13 LEU   102     151.572 130.363 172.466  1.00  0.00           H  
ATOM   1458 HD21 LEU   102     154.062 130.478 174.154  1.00  0.00           H  
ATOM   1459 HD22 LEU   102     154.366 128.720 174.196  1.00  0.00           H  
ATOM   1460 HD23 LEU   102     153.812 129.484 172.703  1.00  0.00           H  
ATOM   1461  N   VAL   103     151.653 128.058 178.714  1.00  0.00           N  
ATOM   1462  CA  VAL   103     151.672 128.198 180.183  1.00  0.00           C  
ATOM   1463  C   VAL   103     152.388 127.027 180.869  1.00  0.00           C  
ATOM   1464  O   VAL   103     153.154 127.264 181.803  1.00  0.00           O  
ATOM   1465  CB  VAL   103     150.264 128.440 180.764  1.00  0.00           C  
ATOM   1466  CG1 VAL   103     150.319 128.607 182.288  1.00  0.00           C  
ATOM   1467  CG2 VAL   103     149.647 129.739 180.225  1.00  0.00           C  
ATOM   1468  H   VAL   103     150.775 127.852 178.259  1.00  0.00           H  
ATOM   1469  HA  VAL   103     152.253 129.090 180.417  1.00  0.00           H  
ATOM   1470  HB  VAL   103     149.615 127.600 180.518  1.00  0.00           H  
ATOM   1471 HG11 VAL   103     150.616 127.673 182.764  1.00  0.00           H  
ATOM   1472 HG12 VAL   103     151.038 129.383 182.549  1.00  0.00           H  
ATOM   1473 HG13 VAL   103     149.339 128.894 182.672  1.00  0.00           H  
ATOM   1474 HG21 VAL   103     150.238 130.598 180.545  1.00  0.00           H  
ATOM   1475 HG22 VAL   103     149.617 129.736 179.136  1.00  0.00           H  
ATOM   1476 HG23 VAL   103     148.629 129.840 180.600  1.00  0.00           H  
ATOM   1477  N   LEU   104     152.316 125.802 180.334  1.00  0.00           N  
ATOM   1478  CA  LEU   104     153.085 124.651 180.847  1.00  0.00           C  
ATOM   1479  C   LEU   104     154.615 124.774 180.642  1.00  0.00           C  
ATOM   1480  O   LEU   104     155.369 123.985 181.223  1.00  0.00           O  
ATOM   1481  CB  LEU   104     152.516 123.350 180.250  1.00  0.00           C  
ATOM   1482  CG  LEU   104     151.120 122.963 180.782  1.00  0.00           C  
ATOM   1483  CD1 LEU   104     150.530 121.839 179.928  1.00  0.00           C  
ATOM   1484  CD2 LEU   104     151.164 122.478 182.235  1.00  0.00           C  
ATOM   1485  H   LEU   104     151.713 125.654 179.537  1.00  0.00           H  
ATOM   1486  HA  LEU   104     152.950 124.617 181.928  1.00  0.00           H  
ATOM   1487  HB2 LEU   104     152.467 123.471 179.168  1.00  0.00           H  
ATOM   1488  HB3 LEU   104     153.201 122.529 180.463  1.00  0.00           H  
ATOM   1489  HG  LEU   104     150.452 123.823 180.732  1.00  0.00           H  
ATOM   1490 HD11 LEU   104     150.574 122.118 178.876  1.00  0.00           H  
ATOM   1491 HD12 LEU   104     151.080 120.910 180.083  1.00  0.00           H  
ATOM   1492 HD13 LEU   104     149.481 121.700 180.187  1.00  0.00           H  
ATOM   1493 HD21 LEU   104     151.853 121.639 182.331  1.00  0.00           H  
ATOM   1494 HD22 LEU   104     151.485 123.288 182.890  1.00  0.00           H  
ATOM   1495 HD23 LEU   104     150.167 122.168 182.548  1.00  0.00           H  
ATOM   1496  N   LYS   105     155.080 125.813 179.925  1.00  0.00           N  
ATOM   1497  CA  LYS   105     156.468 126.314 179.939  1.00  0.00           C  
ATOM   1498  C   LYS   105     156.567 127.842 180.155  1.00  0.00           C  
ATOM   1499  O   LYS   105     157.523 128.482 179.726  1.00  0.00           O  
ATOM   1500  CB  LYS   105     157.227 125.740 178.721  1.00  0.00           C  
ATOM   1501  CG  LYS   105     158.745 126.011 178.632  1.00  0.00           C  
ATOM   1502  CD  LYS   105     159.528 126.012 179.957  1.00  0.00           C  
ATOM   1503  CE  LYS   105     159.399 124.699 180.723  1.00  0.00           C  
ATOM   1504  NZ  LYS   105     159.959 124.828 182.085  1.00  0.00           N1+
ATOM   1505  H   LYS   105     154.401 126.341 179.395  1.00  0.00           H  
ATOM   1506  HA  LYS   105     156.928 125.899 180.837  1.00  0.00           H  
ATOM   1507  HB2 LYS   105     157.092 124.659 178.733  1.00  0.00           H  
ATOM   1508  HB3 LYS   105     156.758 126.111 177.809  1.00  0.00           H  
ATOM   1509  HG2 LYS   105     159.185 125.270 177.965  1.00  0.00           H  
ATOM   1510  HG3 LYS   105     158.888 126.983 178.160  1.00  0.00           H  
ATOM   1511  HD2 LYS   105     159.192 126.837 180.584  1.00  0.00           H  
ATOM   1512  HD3 LYS   105     160.584 126.178 179.745  1.00  0.00           H  
ATOM   1513  HE2 LYS   105     159.933 123.921 180.177  1.00  0.00           H  
ATOM   1514  HE3 LYS   105     158.352 124.405 180.786  1.00  0.00           H  
ATOM   1515  HZ1 LYS   105     160.930 125.106 182.068  1.00  0.00           H  
ATOM   1516  HZ2 LYS   105     159.462 125.517 182.631  1.00  0.00           H  
ATOM   1517  HZ3 LYS   105     159.913 123.948 182.578  1.00  0.00           H  
ATOM   1518  N   CYS   106     155.655 128.394 180.958  1.00  0.00           N  
ATOM   1519  CA  CYS   106     155.784 129.707 181.610  1.00  0.00           C  
ATOM   1520  C   CYS   106     155.557 129.655 183.135  1.00  0.00           C  
ATOM   1521  O   CYS   106     155.897 130.620 183.818  1.00  0.00           O  
ATOM   1522  CB  CYS   106     154.810 130.711 180.979  1.00  0.00           C  
ATOM   1523  SG  CYS   106     155.306 131.149 179.289  1.00  0.00           S  
ATOM   1524  H   CYS   106     154.853 127.829 181.198  1.00  0.00           H  
ATOM   1525  HA  CYS   106     156.795 130.088 181.468  1.00  0.00           H  
ATOM   1526  HB2 CYS   106     154.801 131.613 181.590  1.00  0.00           H  
ATOM   1527  HB3 CYS   106     153.798 130.305 180.978  1.00  0.00           H  
ATOM   1528  HG  CYS   106     155.029 129.953 178.761  1.00  0.00           H  
ATOM   1529  N   VAL   107     155.008 128.557 183.671  1.00  0.00           N  
ATOM   1530  CA  VAL   107     154.602 128.386 185.078  1.00  0.00           C  
ATOM   1531  C   VAL   107     155.311 127.205 185.755  1.00  0.00           C  
ATOM   1532  O   VAL   107     155.564 126.164 185.150  1.00  0.00           O  
ATOM   1533  CB  VAL   107     153.062 128.252 185.144  1.00  0.00           C  
ATOM   1534  CG1 VAL   107     152.513 127.524 186.375  1.00  0.00           C  
ATOM   1535  CG2 VAL   107     152.421 129.643 185.088  1.00  0.00           C  
ATOM   1536  H   VAL   107     154.708 127.828 183.040  1.00  0.00           H  
ATOM   1537  HA  VAL   107     154.878 129.276 185.642  1.00  0.00           H  
ATOM   1538  HB  VAL   107     152.723 127.681 184.279  1.00  0.00           H  
ATOM   1539 HG11 VAL   107     152.893 126.503 186.415  1.00  0.00           H  
ATOM   1540 HG12 VAL   107     152.786 128.059 187.285  1.00  0.00           H  
ATOM   1541 HG13 VAL   107     151.428 127.458 186.295  1.00  0.00           H  
ATOM   1542 HG21 VAL   107     152.671 130.202 185.990  1.00  0.00           H  
ATOM   1543 HG22 VAL   107     152.780 130.190 184.216  1.00  0.00           H  
ATOM   1544 HG23 VAL   107     151.337 129.550 185.023  1.00  0.00           H  
ATOM   1545  N   CYS   108     155.558 127.359 187.054  1.00  0.00           N  
ATOM   1546  CA  CYS   108     155.999 126.340 187.996  1.00  0.00           C  
ATOM   1547  C   CYS   108     154.849 125.354 188.309  1.00  0.00           C  
ATOM   1548  O   CYS   108     153.861 125.710 188.965  1.00  0.00           O  
ATOM   1549  CB  CYS   108     156.473 127.119 189.234  1.00  0.00           C  
ATOM   1550  SG  CYS   108     157.285 126.043 190.440  1.00  0.00           S  
ATOM   1551  H   CYS   108     155.327 128.257 187.454  1.00  0.00           H  
ATOM   1552  HA  CYS   108     156.840 125.792 187.573  1.00  0.00           H  
ATOM   1553  HB2 CYS   108     155.619 127.613 189.697  1.00  0.00           H  
ATOM   1554  HB3 CYS   108     157.179 127.893 188.931  1.00  0.00           H  
ATOM   1555  HG  CYS   108     158.528 126.306 190.027  1.00  0.00           H  
ATOM   1556  N   LYS   109     154.970 124.096 187.857  1.00  0.00           N  
ATOM   1557  CA  LYS   109     154.012 123.010 188.127  1.00  0.00           C  
ATOM   1558  C   LYS   109     153.824 122.833 189.632  1.00  0.00           C  
ATOM   1559  O   LYS   109     154.775 123.012 190.386  1.00  0.00           O  
ATOM   1560  CB  LYS   109     154.428 121.704 187.410  1.00  0.00           C  
ATOM   1561  CG  LYS   109     155.211 120.690 188.273  1.00  0.00           C  
ATOM   1562  CD  LYS   109     155.866 119.582 187.441  1.00  0.00           C  
ATOM   1563  CE  LYS   109     154.805 118.675 186.815  1.00  0.00           C  
ATOM   1564  NZ  LYS   109     155.417 117.589 186.026  1.00  0.00           N1+
ATOM   1565  H   LYS   109     155.847 123.840 187.426  1.00  0.00           H  
ATOM   1566  HA  LYS   109     153.058 123.325 187.704  1.00  0.00           H  
ATOM   1567  HB2 LYS   109     153.523 121.209 187.059  1.00  0.00           H  
ATOM   1568  HB3 LYS   109     155.016 121.959 186.528  1.00  0.00           H  
ATOM   1569  HG2 LYS   109     155.997 121.198 188.833  1.00  0.00           H  
ATOM   1570  HG3 LYS   109     154.536 120.234 188.998  1.00  0.00           H  
ATOM   1571  HD2 LYS   109     156.501 118.987 188.097  1.00  0.00           H  
ATOM   1572  HD3 LYS   109     156.494 120.028 186.670  1.00  0.00           H  
ATOM   1573  HE2 LYS   109     154.154 119.267 186.172  1.00  0.00           H  
ATOM   1574  HE3 LYS   109     154.209 118.246 187.620  1.00  0.00           H  
ATOM   1575  HZ1 LYS   109     155.945 117.984 185.260  1.00  0.00           H  
ATOM   1576  HZ2 LYS   109     156.043 117.053 186.610  1.00  0.00           H  
ATOM   1577  HZ3 LYS   109     154.709 116.966 185.664  1.00  0.00           H  
ATOM   1578  N   THR   110     152.603 122.520 190.072  1.00  0.00           N  
ATOM   1579  CA  THR   110     152.182 122.384 191.489  1.00  0.00           C  
ATOM   1580  C   THR   110     152.408 123.602 192.408  1.00  0.00           C  
ATOM   1581  O   THR   110     151.854 123.620 193.503  1.00  0.00           O  
ATOM   1582  CB  THR   110     152.669 121.066 192.140  1.00  0.00           C  
ATOM   1583  OG1 THR   110     154.026 120.778 191.869  1.00  0.00           O  
ATOM   1584  CG2 THR   110     151.872 119.872 191.617  1.00  0.00           C  
ATOM   1585  H   THR   110     151.888 122.380 189.373  1.00  0.00           H  
ATOM   1586  HA  THR   110     151.095 122.298 191.464  1.00  0.00           H  
ATOM   1587  HB  THR   110     152.527 121.123 193.219  1.00  0.00           H  
ATOM   1588 HG21 THR   110     150.818 119.999 191.863  1.00  0.00           H  
ATOM   1589 HG22 THR   110     151.995 119.773 190.539  1.00  0.00           H  
ATOM   1590 HG23 THR   110     152.226 118.965 192.108  1.00  0.00           H  
ATOM   1591  HG1 THR   110     154.510 121.607 191.885  1.00  0.00           H  
ATOM   1592  N   CYS   111     153.058 124.680 191.952  1.00  0.00           N  
ATOM   1593  CA  CYS   111     153.193 125.944 192.691  1.00  0.00           C  
ATOM   1594  C   CYS   111     152.270 127.045 192.137  1.00  0.00           C  
ATOM   1595  O   CYS   111     151.611 127.741 192.901  1.00  0.00           O  
ATOM   1596  CB  CYS   111     154.669 126.361 192.641  1.00  0.00           C  
ATOM   1597  SG  CYS   111     155.001 127.733 193.781  1.00  0.00           S  
ATOM   1598  H   CYS   111     153.543 124.604 191.069  1.00  0.00           H  
ATOM   1599  HA  CYS   111     152.923 125.797 193.737  1.00  0.00           H  
ATOM   1600  HB2 CYS   111     154.919 126.668 191.625  1.00  0.00           H  
ATOM   1601  HB3 CYS   111     155.299 125.517 192.921  1.00  0.00           H  
ATOM   1602  HG  CYS   111     156.283 127.933 193.463  1.00  0.00           H  
ATOM   1603  N   GLY   112     152.181 127.173 190.807  1.00  0.00           N  
ATOM   1604  CA  GLY   112     151.390 128.198 190.116  1.00  0.00           C  
ATOM   1605  C   GLY   112     152.165 129.474 189.754  1.00  0.00           C  
ATOM   1606  O   GLY   112     151.831 130.103 188.753  1.00  0.00           O  
ATOM   1607  H   GLY   112     152.750 126.572 190.228  1.00  0.00           H  
ATOM   1608  HA2 GLY   112     150.982 127.773 189.198  1.00  0.00           H  
ATOM   1609  HA3 GLY   112     150.556 128.494 190.752  1.00  0.00           H  
ATOM   1610  N   ALA   113     153.252 129.782 190.468  1.00  0.00           N  
ATOM   1611  CA  ALA   113     154.113 130.937 190.186  1.00  0.00           C  
ATOM   1612  C   ALA   113     154.755 130.894 188.778  1.00  0.00           C  
ATOM   1613  O   ALA   113     155.056 129.812 188.264  1.00  0.00           O  
ATOM   1614  CB  ALA   113     155.189 131.017 191.279  1.00  0.00           C  
ATOM   1615  H   ALA   113     153.450 129.238 191.295  1.00  0.00           H  
ATOM   1616  HA  ALA   113     153.498 131.834 190.258  1.00  0.00           H  
ATOM   1617  HB1 ALA   113     154.720 131.094 192.260  1.00  0.00           H  
ATOM   1618  HB2 ALA   113     155.823 130.131 191.247  1.00  0.00           H  
ATOM   1619  HB3 ALA   113     155.809 131.899 191.118  1.00  0.00           H  
ATOM   1620  N   LEU   114     155.053 132.051 188.177  1.00  0.00           N  
ATOM   1621  CA  LEU   114     155.822 132.133 186.924  1.00  0.00           C  
ATOM   1622  C   LEU   114     157.253 131.579 187.038  1.00  0.00           C  
ATOM   1623  O   LEU   114     157.896 131.669 188.081  1.00  0.00           O  
ATOM   1624  CB  LEU   114     155.878 133.586 186.412  1.00  0.00           C  
ATOM   1625  CG  LEU   114     154.529 134.196 185.990  1.00  0.00           C  
ATOM   1626  CD1 LEU   114     154.769 135.584 185.394  1.00  0.00           C  
ATOM   1627  CD2 LEU   114     153.782 133.350 184.955  1.00  0.00           C  
ATOM   1628  H   LEU   114     154.669 132.894 188.580  1.00  0.00           H  
ATOM   1629  HA  LEU   114     155.320 131.514 186.180  1.00  0.00           H  
ATOM   1630  HB2 LEU   114     156.309 134.216 187.190  1.00  0.00           H  
ATOM   1631  HB3 LEU   114     156.548 133.620 185.553  1.00  0.00           H  
ATOM   1632  HG  LEU   114     153.890 134.308 186.866  1.00  0.00           H  
ATOM   1633 HD11 LEU   114     155.130 136.247 186.180  1.00  0.00           H  
ATOM   1634 HD12 LEU   114     155.505 135.530 184.591  1.00  0.00           H  
ATOM   1635 HD13 LEU   114     153.827 135.973 185.006  1.00  0.00           H  
ATOM   1636 HD21 LEU   114     154.389 133.218 184.059  1.00  0.00           H  
ATOM   1637 HD22 LEU   114     153.520 132.382 185.382  1.00  0.00           H  
ATOM   1638 HD23 LEU   114     152.841 133.844 184.712  1.00  0.00           H  
ATOM   1639  N   LEU   115     157.806 131.156 185.896  1.00  0.00           N  
ATOM   1640  CA  LEU   115     159.216 130.765 185.719  1.00  0.00           C  
ATOM   1641  C   LEU   115     160.187 131.968 185.615  1.00  0.00           C  
ATOM   1642  O   LEU   115     161.266 131.852 185.028  1.00  0.00           O  
ATOM   1643  CB  LEU   115     159.332 129.795 184.523  1.00  0.00           C  
ATOM   1644  CG  LEU   115     158.575 128.465 184.689  1.00  0.00           C  
ATOM   1645  CD1 LEU   115     158.732 127.623 183.422  1.00  0.00           C  
ATOM   1646  CD2 LEU   115     159.072 127.623 185.864  1.00  0.00           C  
ATOM   1647  H   LEU   115     157.210 131.142 185.081  1.00  0.00           H  
ATOM   1648  HA  LEU   115     159.526 130.237 186.620  1.00  0.00           H  
ATOM   1649  HB2 LEU   115     158.964 130.302 183.632  1.00  0.00           H  
ATOM   1650  HB3 LEU   115     160.385 129.563 184.361  1.00  0.00           H  
ATOM   1651  HG  LEU   115     157.515 128.669 184.839  1.00  0.00           H  
ATOM   1652 HD11 LEU   115     158.394 128.204 182.564  1.00  0.00           H  
ATOM   1653 HD12 LEU   115     159.784 127.374 183.286  1.00  0.00           H  
ATOM   1654 HD13 LEU   115     158.118 126.726 183.511  1.00  0.00           H  
ATOM   1655 HD21 LEU   115     160.146 127.459 185.787  1.00  0.00           H  
ATOM   1656 HD22 LEU   115     158.851 128.135 186.801  1.00  0.00           H  
ATOM   1657 HD23 LEU   115     158.556 126.663 185.878  1.00  0.00           H  
ATOM   1658  N   LEU   116     159.775 133.123 186.138  1.00  0.00           N  
ATOM   1659  CA  LEU   116     160.603 134.248 186.566  1.00  0.00           C  
ATOM   1660  C   LEU   116     159.753 135.063 187.550  1.00  0.00           C  
ATOM   1661  O   LEU   116     158.708 135.598 187.172  1.00  0.00           O  
ATOM   1662  CB  LEU   116     161.042 135.096 185.356  1.00  0.00           C  
ATOM   1663  CG  LEU   116     161.908 136.318 185.724  1.00  0.00           C  
ATOM   1664  CD1 LEU   116     163.170 135.945 186.507  1.00  0.00           C  
ATOM   1665  CD2 LEU   116     162.356 137.022 184.443  1.00  0.00           C  
ATOM   1666  H   LEU   116     158.848 133.109 186.537  1.00  0.00           H  
ATOM   1667  HA  LEU   116     161.478 133.857 187.083  1.00  0.00           H  
ATOM   1668  HB2 LEU   116     161.608 134.462 184.674  1.00  0.00           H  
ATOM   1669  HB3 LEU   116     160.151 135.449 184.837  1.00  0.00           H  
ATOM   1670  HG  LEU   116     161.320 137.019 186.318  1.00  0.00           H  
ATOM   1671 HD11 LEU   116     162.904 135.542 187.484  1.00  0.00           H  
ATOM   1672 HD12 LEU   116     163.747 135.202 185.958  1.00  0.00           H  
ATOM   1673 HD13 LEU   116     163.781 136.833 186.670  1.00  0.00           H  
ATOM   1674 HD21 LEU   116     162.924 136.339 183.812  1.00  0.00           H  
ATOM   1675 HD22 LEU   116     161.486 137.383 183.894  1.00  0.00           H  
ATOM   1676 HD23 LEU   116     162.982 137.878 184.696  1.00  0.00           H  
ATOM   1677  N   ASN   117     160.134 135.061 188.824  1.00  0.00           N  
ATOM   1678  CA  ASN   117     159.276 135.520 189.916  1.00  0.00           C  
ATOM   1679  C   ASN   117     158.915 137.019 189.852  1.00  0.00           C  
ATOM   1680  O   ASN   117     159.683 137.851 189.371  1.00  0.00           O  
ATOM   1681  CB  ASN   117     159.923 135.155 191.259  1.00  0.00           C  
ATOM   1682  CG  ASN   117     160.955 136.171 191.703  1.00  0.00           C  
ATOM   1683  OD1 ASN   117     160.669 137.030 192.527  1.00  0.00           O  
ATOM   1684  ND2 ASN   117     162.121 136.188 191.111  1.00  0.00           N  
ATOM   1685  H   ASN   117     160.970 134.549 189.066  1.00  0.00           H  
ATOM   1686  HA  ASN   117     158.346 134.957 189.840  1.00  0.00           H  
ATOM   1687  HB2 ASN   117     160.360 134.156 191.225  1.00  0.00           H  
ATOM   1688  HB3 ASN   117     159.136 135.139 192.012  1.00  0.00           H  
ATOM   1689 HD21 ASN   117     162.791 136.901 191.362  1.00  0.00           H  
ATOM   1690 HD22 ASN   117     162.342 135.432 190.479  1.00  0.00           H  
ATOM   1691  N   THR   118     157.801 137.385 190.493  1.00  0.00           N  
ATOM   1692  CA  THR   118     157.209 138.736 190.414  1.00  0.00           C  
ATOM   1693  C   THR   118     158.022 139.868 191.084  1.00  0.00           C  
ATOM   1694  O   THR   118     157.687 141.047 190.964  1.00  0.00           O  
ATOM   1695  CB  THR   118     155.743 138.682 190.888  1.00  0.00           C  
ATOM   1696  OG1 THR   118     155.035 139.818 190.473  1.00  0.00           O  
ATOM   1697  CG2 THR   118     155.596 138.549 192.405  1.00  0.00           C  
ATOM   1698  H   THR   118     157.247 136.657 190.920  1.00  0.00           H  
ATOM   1699  HA  THR   118     157.180 138.984 189.353  1.00  0.00           H  
ATOM   1700  HB  THR   118     155.269 137.819 190.421  1.00  0.00           H  
ATOM   1701 HG21 THR   118     156.123 137.662 192.757  1.00  0.00           H  
ATOM   1702 HG22 THR   118     155.990 139.437 192.899  1.00  0.00           H  
ATOM   1703 HG23 THR   118     154.538 138.449 192.647  1.00  0.00           H  
ATOM   1704  HG1 THR   118     154.104 139.586 190.497  1.00  0.00           H  
ATOM   1705  N   ARG   119     159.121 139.543 191.786  1.00  0.00           N  
ATOM   1706  CA  ARG   119     159.958 140.519 192.513  1.00  0.00           C  
ATOM   1707  C   ARG   119     161.078 141.115 191.653  1.00  0.00           C  
ATOM   1708  O   ARG   119     161.567 142.190 191.989  1.00  0.00           O  
ATOM   1709  CB  ARG   119     160.536 139.901 193.801  1.00  0.00           C  
ATOM   1710  CG  ARG   119     159.496 139.176 194.679  1.00  0.00           C  
ATOM   1711  CD  ARG   119     160.183 138.331 195.763  1.00  0.00           C  
ATOM   1712  NE  ARG   119     159.250 137.365 196.382  1.00  0.00           N  
ATOM   1713  CZ  ARG   119     158.845 136.224 195.840  1.00  0.00           C  
ATOM   1714  NH1 ARG   119     158.037 135.423 196.471  1.00  0.00           N  
ATOM   1715  NH2 ARG   119     159.219 135.842 194.660  1.00  0.00           N1+
ATOM   1716  H   ARG   119     159.402 138.573 191.798  1.00  0.00           H  
ATOM   1717  HA  ARG   119     159.334 141.366 192.797  1.00  0.00           H  
ATOM   1718  HB2 ARG   119     161.327 139.205 193.524  1.00  0.00           H  
ATOM   1719  HB3 ARG   119     160.998 140.692 194.392  1.00  0.00           H  
ATOM   1720  HG2 ARG   119     158.891 138.509 194.064  1.00  0.00           H  
ATOM   1721  HG3 ARG   119     158.832 139.906 195.142  1.00  0.00           H  
ATOM   1722  HD2 ARG   119     160.589 138.995 196.526  1.00  0.00           H  
ATOM   1723  HD3 ARG   119     161.013 137.783 195.318  1.00  0.00           H  
ATOM   1724  HE  ARG   119     158.902 137.577 197.306  1.00  0.00           H  
ATOM   1725 HH11 ARG   119     157.843 134.532 196.038  1.00  0.00           H  
ATOM   1726 HH12 ARG   119     157.699 135.607 197.405  1.00  0.00           H  
ATOM   1727 HH21 ARG   119     159.871 136.371 194.098  1.00  0.00           H  
ATOM   1728 HH22 ARG   119     158.799 135.014 194.263  1.00  0.00           H  
ATOM   1729  N   GLU   120     161.484 140.452 190.565  1.00  0.00           N  
ATOM   1730  CA  GLU   120     162.378 141.059 189.566  1.00  0.00           C  
ATOM   1731  C   GLU   120     161.564 141.954 188.625  1.00  0.00           C  
ATOM   1732  O   GLU   120     160.542 141.550 188.069  1.00  0.00           O  
ATOM   1733  CB  GLU   120     163.234 139.993 188.844  1.00  0.00           C  
ATOM   1734  CG  GLU   120     163.823 140.361 187.460  1.00  0.00           C  
ATOM   1735  CD  GLU   120     164.499 141.743 187.316  1.00  0.00           C  
ATOM   1736  OE1 GLU   120     164.569 142.250 186.163  1.00  0.00           O  
ATOM   1737  OE2 GLU   120     164.812 142.374 188.346  1.00  0.00           O1-
ATOM   1738  H   GLU   120     160.978 139.620 190.297  1.00  0.00           H  
ATOM   1739  HA  GLU   120     163.082 141.709 190.084  1.00  0.00           H  
ATOM   1740  HB2 GLU   120     164.054 139.718 189.507  1.00  0.00           H  
ATOM   1741  HB3 GLU   120     162.625 139.101 188.702  1.00  0.00           H  
ATOM   1742  HG2 GLU   120     162.995 140.308 186.753  1.00  0.00           H  
ATOM   1743  HG3 GLU   120     164.536 139.587 187.174  1.00  0.00           H  
ATOM   1744  N   GLN   121     162.070 143.167 188.397  1.00  0.00           N  
ATOM   1745  CA  GLN   121     161.427 144.199 187.587  1.00  0.00           C  
ATOM   1746  C   GLN   121     161.151 143.745 186.147  1.00  0.00           C  
ATOM   1747  O   GLN   121     160.225 144.262 185.534  1.00  0.00           O  
ATOM   1748  CB  GLN   121     162.305 145.465 187.668  1.00  0.00           C  
ATOM   1749  CG  GLN   121     161.924 146.668 186.780  1.00  0.00           C  
ATOM   1750  CD  GLN   121     160.441 147.038 186.751  1.00  0.00           C  
ATOM   1751  NE2 GLN   121     159.742 146.990 187.864  1.00  0.00           N  
ATOM   1752  OE1 GLN   121     159.904 147.418 185.720  1.00  0.00           O  
ATOM   1753  H   GLN   121     162.997 143.347 188.753  1.00  0.00           H  
ATOM   1754  HA  GLN   121     160.455 144.412 188.032  1.00  0.00           H  
ATOM   1755  HB2 GLN   121     162.305 145.801 188.705  1.00  0.00           H  
ATOM   1756  HB3 GLN   121     163.330 145.191 187.419  1.00  0.00           H  
ATOM   1757  HG2 GLN   121     162.240 146.456 185.758  1.00  0.00           H  
ATOM   1758  HG3 GLN   121     162.484 147.537 187.125  1.00  0.00           H  
ATOM   1759 HE21 GLN   121     158.740 147.053 187.761  1.00  0.00           H  
ATOM   1760 HE22 GLN   121     160.150 146.626 188.714  1.00  0.00           H  
ATOM   1761  N   ASP   122     161.862 142.741 185.619  1.00  0.00           N  
ATOM   1762  CA  ASP   122     161.602 142.113 184.322  1.00  0.00           C  
ATOM   1763  C   ASP   122     160.127 141.852 184.029  1.00  0.00           C  
ATOM   1764  O   ASP   122     159.653 142.143 182.924  1.00  0.00           O  
ATOM   1765  CB  ASP   122     162.362 140.796 184.171  1.00  0.00           C  
ATOM   1766  CG  ASP   122     162.447 140.458 182.696  1.00  0.00           C  
ATOM   1767  OD1 ASP   122     161.566 139.747 182.179  1.00  0.00           O  
ATOM   1768  OD2 ASP   122     163.370 140.984 182.024  1.00  0.00           O1-
ATOM   1769  H   ASP   122     162.644 142.393 186.156  1.00  0.00           H  
ATOM   1770  HA  ASP   122     161.972 142.786 183.549  1.00  0.00           H  
ATOM   1771  HB2 ASP   122     161.853 140.002 184.718  1.00  0.00           H  
ATOM   1772  HB3 ASP   122     163.382 140.887 184.545  1.00  0.00           H  
ATOM   1773  N   VAL   123     159.380 141.402 185.040  1.00  0.00           N  
ATOM   1774  CA  VAL   123     157.988 141.023 184.832  1.00  0.00           C  
ATOM   1775  C   VAL   123     157.092 142.212 184.470  1.00  0.00           C  
ATOM   1776  O   VAL   123     156.121 142.006 183.742  1.00  0.00           O  
ATOM   1777  CB  VAL   123     157.421 140.184 185.990  1.00  0.00           C  
ATOM   1778  CG1 VAL   123     158.335 139.014 186.375  1.00  0.00           C  
ATOM   1779  CG2 VAL   123     157.120 141.042 187.211  1.00  0.00           C  
ATOM   1780  H   VAL   123     159.799 141.277 185.951  1.00  0.00           H  
ATOM   1781  HA  VAL   123     158.004 140.385 183.949  1.00  0.00           H  
ATOM   1782  HB  VAL   123     156.482 139.755 185.639  1.00  0.00           H  
ATOM   1783 HG11 VAL   123     158.627 138.442 185.494  1.00  0.00           H  
ATOM   1784 HG12 VAL   123     159.232 139.378 186.876  1.00  0.00           H  
ATOM   1785 HG13 VAL   123     157.812 138.349 187.062  1.00  0.00           H  
ATOM   1786 HG21 VAL   123     158.021 141.540 187.570  1.00  0.00           H  
ATOM   1787 HG22 VAL   123     156.363 141.784 186.956  1.00  0.00           H  
ATOM   1788 HG23 VAL   123     156.704 140.431 188.012  1.00  0.00           H  
ATOM   1789  N   HIS   124     157.474 143.437 184.855  1.00  0.00           N  
ATOM   1790  CA  HIS   124     156.816 144.703 184.500  1.00  0.00           C  
ATOM   1791  C   HIS   124     157.546 145.414 183.344  1.00  0.00           C  
ATOM   1792  O   HIS   124     156.908 145.876 182.402  1.00  0.00           O  
ATOM   1793  CB  HIS   124     156.726 145.608 185.749  1.00  0.00           C  
ATOM   1794  CG  HIS   124     156.542 144.890 187.073  1.00  0.00           C  
ATOM   1795  ND1 HIS   124     157.577 144.617 187.971  1.00  0.00           N  
ATOM   1796  CD2 HIS   124     155.390 144.328 187.551  1.00  0.00           C  
ATOM   1797  CE1 HIS   124     157.036 143.879 188.957  1.00  0.00           C  
ATOM   1798  NE2 HIS   124     155.721 143.697 188.735  1.00  0.00           N  
ATOM   1799  H   HIS   124     158.288 143.498 185.449  1.00  0.00           H  
ATOM   1800  HA  HIS   124     155.801 144.492 184.165  1.00  0.00           H  
ATOM   1801  HB2 HIS   124     155.916 146.323 185.611  1.00  0.00           H  
ATOM   1802  HB3 HIS   124     157.651 146.180 185.826  1.00  0.00           H  
ATOM   1803  HD2 HIS   124     154.426 144.326 187.064  1.00  0.00           H  
ATOM   1804  HE2 HIS   124     155.129 143.096 189.290  1.00  0.00           H  
ATOM   1805  HE1 HIS   124     157.587 143.442 189.776  1.00  0.00           H  
ATOM   1806  N   LYS   125     158.883 145.361 183.328  1.00  0.00           N  
ATOM   1807  CA  LYS   125     159.815 145.886 182.305  1.00  0.00           C  
ATOM   1808  C   LYS   125     159.482 145.404 180.887  1.00  0.00           C  
ATOM   1809  O   LYS   125     159.519 146.202 179.953  1.00  0.00           O  
ATOM   1810  CB  LYS   125     161.213 145.416 182.745  1.00  0.00           C  
ATOM   1811  CG  LYS   125     162.484 145.968 182.082  1.00  0.00           C  
ATOM   1812  CD  LYS   125     163.744 145.396 182.788  1.00  0.00           C  
ATOM   1813  CE  LYS   125     164.003 143.917 182.435  1.00  0.00           C  
ATOM   1814  NZ  LYS   125     164.702 143.126 183.495  1.00  0.00           N1+
ATOM   1815  H   LYS   125     159.306 144.972 184.158  1.00  0.00           H  
ATOM   1816  HA  LYS   125     159.777 146.975 182.312  1.00  0.00           H  
ATOM   1817  HB2 LYS   125     161.308 145.642 183.807  1.00  0.00           H  
ATOM   1818  HB3 LYS   125     161.216 144.334 182.612  1.00  0.00           H  
ATOM   1819  HG2 LYS   125     162.498 145.712 181.023  1.00  0.00           H  
ATOM   1820  HG3 LYS   125     162.486 147.054 182.183  1.00  0.00           H  
ATOM   1821  HD2 LYS   125     163.624 145.501 183.866  1.00  0.00           H  
ATOM   1822  HD3 LYS   125     164.614 145.981 182.492  1.00  0.00           H  
ATOM   1823  HE2 LYS   125     164.575 143.875 181.508  1.00  0.00           H  
ATOM   1824  HE3 LYS   125     163.048 143.440 182.216  1.00  0.00           H  
ATOM   1825  HZ1 LYS   125     165.644 143.440 183.677  1.00  0.00           H  
ATOM   1826  HZ2 LYS   125     164.241 143.102 184.394  1.00  0.00           H  
ATOM   1827  HZ3 LYS   125     164.727 142.158 183.207  1.00  0.00           H  
ATOM   1828  N   LYS   126     159.083 144.132 180.731  1.00  0.00           N  
ATOM   1829  CA  LYS   126     158.628 143.563 179.444  1.00  0.00           C  
ATOM   1830  C   LYS   126     157.167 143.881 179.086  1.00  0.00           C  
ATOM   1831  O   LYS   126     156.804 143.773 177.919  1.00  0.00           O  
ATOM   1832  CB  LYS   126     158.893 142.048 179.403  1.00  0.00           C  
ATOM   1833  CG  LYS   126     160.393 141.705 179.325  1.00  0.00           C  
ATOM   1834  CD  LYS   126     160.592 140.252 178.867  1.00  0.00           C  
ATOM   1835  CE  LYS   126     162.068 139.910 178.621  1.00  0.00           C  
ATOM   1836  NZ  LYS   126     162.735 139.388 179.836  1.00  0.00           N1+
ATOM   1837  H   LYS   126     159.132 143.529 181.540  1.00  0.00           H  
ATOM   1838  HA  LYS   126     159.207 144.021 178.641  1.00  0.00           H  
ATOM   1839  HB2 LYS   126     158.451 141.571 180.278  1.00  0.00           H  
ATOM   1840  HB3 LYS   126     158.403 141.646 178.516  1.00  0.00           H  
ATOM   1841  HG2 LYS   126     160.871 142.363 178.600  1.00  0.00           H  
ATOM   1842  HG3 LYS   126     160.859 141.856 180.299  1.00  0.00           H  
ATOM   1843  HD2 LYS   126     160.058 140.112 177.927  1.00  0.00           H  
ATOM   1844  HD3 LYS   126     160.163 139.572 179.603  1.00  0.00           H  
ATOM   1845  HE2 LYS   126     162.579 140.804 178.266  1.00  0.00           H  
ATOM   1846  HE3 LYS   126     162.114 139.160 177.831  1.00  0.00           H  
ATOM   1847  HZ1 LYS   126     162.662 140.037 180.607  1.00  0.00           H  
ATOM   1848  HZ2 LYS   126     162.282 138.573 180.225  1.00  0.00           H  
ATOM   1849  HZ3 LYS   126     163.718 139.191 179.711  1.00  0.00           H  
ATOM   1850  N   LEU   127     156.348 144.325 180.044  1.00  0.00           N  
ATOM   1851  CA  LEU   127     154.984 144.823 179.801  1.00  0.00           C  
ATOM   1852  C   LEU   127     154.964 146.329 179.494  1.00  0.00           C  
ATOM   1853  O   LEU   127     154.052 146.794 178.819  1.00  0.00           O  
ATOM   1854  CB  LEU   127     154.087 144.550 181.025  1.00  0.00           C  
ATOM   1855  CG  LEU   127     153.947 143.078 181.444  1.00  0.00           C  
ATOM   1856  CD1 LEU   127     153.185 143.009 182.767  1.00  0.00           C  
ATOM   1857  CD2 LEU   127     153.212 142.230 180.405  1.00  0.00           C  
ATOM   1858  H   LEU   127     156.728 144.445 180.972  1.00  0.00           H  
ATOM   1859  HA  LEU   127     154.559 144.312 178.938  1.00  0.00           H  
ATOM   1860  HB2 LEU   127     154.483 145.115 181.869  1.00  0.00           H  
ATOM   1861  HB3 LEU   127     153.091 144.941 180.815  1.00  0.00           H  
ATOM   1862  HG  LEU   127     154.939 142.650 181.592  1.00  0.00           H  
ATOM   1863 HD11 LEU   127     153.670 143.640 183.512  1.00  0.00           H  
ATOM   1864 HD12 LEU   127     152.153 143.333 182.627  1.00  0.00           H  
ATOM   1865 HD13 LEU   127     153.201 141.982 183.133  1.00  0.00           H  
ATOM   1866 HD21 LEU   127     152.236 142.663 180.187  1.00  0.00           H  
ATOM   1867 HD22 LEU   127     153.801 142.174 179.490  1.00  0.00           H  
ATOM   1868 HD23 LEU   127     153.070 141.217 180.780  1.00  0.00           H  
ATOM   1869  N   GLN   128     155.956 147.091 179.965  1.00  0.00           N  
ATOM   1870  CA  GLN   128     155.974 148.562 179.951  1.00  0.00           C  
ATOM   1871  C   GLN   128     155.693 149.177 178.565  1.00  0.00           C  
ATOM   1872  O   GLN   128     154.939 150.138 178.448  1.00  0.00           O  
ATOM   1873  CB  GLN   128     157.350 149.013 180.481  1.00  0.00           C  
ATOM   1874  CG  GLN   128     157.368 150.469 180.971  1.00  0.00           C  
ATOM   1875  CD  GLN   128     156.629 150.635 182.296  1.00  0.00           C  
ATOM   1876  OE1 GLN   128     155.441 150.901 182.348  1.00  0.00           O  
ATOM   1877  NE2 GLN   128     157.278 150.434 183.423  1.00  0.00           N  
ATOM   1878  H   GLN   128     156.620 146.639 180.577  1.00  0.00           H  
ATOM   1879  HA  GLN   128     155.198 148.914 180.631  1.00  0.00           H  
ATOM   1880  HB2 GLN   128     157.650 148.375 181.313  1.00  0.00           H  
ATOM   1881  HB3 GLN   128     158.092 148.896 179.692  1.00  0.00           H  
ATOM   1882  HG2 GLN   128     156.921 151.123 180.222  1.00  0.00           H  
ATOM   1883  HG3 GLN   128     158.404 150.777 181.109  1.00  0.00           H  
ATOM   1884 HE21 GLN   128     158.250 150.157 183.435  1.00  0.00           H  
ATOM   1885 HE22 GLN   128     156.732 150.541 184.266  1.00  0.00           H  
ATOM   1886  N   HIS   129     156.210 148.555 177.499  1.00  0.00           N  
ATOM   1887  CA  HIS   129     156.078 149.020 176.104  1.00  0.00           C  
ATOM   1888  C   HIS   129     154.837 148.453 175.380  1.00  0.00           C  
ATOM   1889  O   HIS   129     154.615 148.705 174.190  1.00  0.00           O  
ATOM   1890  CB  HIS   129     157.378 148.672 175.356  1.00  0.00           C  
ATOM   1891  CG  HIS   129     158.627 148.989 176.147  1.00  0.00           C  
ATOM   1892  CD2 HIS   129     159.408 148.082 176.810  1.00  0.00           C  
ATOM   1893  ND1 HIS   129     159.077 150.274 176.449  1.00  0.00           N  
ATOM   1894  NE2 HIS   129     160.345 148.808 177.506  1.00  0.00           N  
ATOM   1895  CE1 HIS   129     160.124 150.117 177.271  1.00  0.00           C  
ATOM   1896  H   HIS   129     156.829 147.778 177.681  1.00  0.00           H  
ATOM   1897  HA  HIS   129     155.979 150.105 176.110  1.00  0.00           H  
ATOM   1898  HB2 HIS   129     157.409 149.223 174.415  1.00  0.00           H  
ATOM   1899  HB3 HIS   129     157.375 147.608 175.119  1.00  0.00           H  
ATOM   1900  HD2 HIS   129     159.278 147.009 176.822  1.00  0.00           H  
ATOM   1901  HE2 HIS   129     161.045 148.429 178.129  1.00  0.00           H  
ATOM   1902  HE1 HIS   129     160.693 150.932 177.693  1.00  0.00           H  
ATOM   1903  N   MET   130     154.074 147.599 176.070  1.00  0.00           N  
ATOM   1904  CA  MET   130     153.144 146.626 175.481  1.00  0.00           C  
ATOM   1905  C   MET   130     151.777 146.543 176.189  1.00  0.00           C  
ATOM   1906  O   MET   130     150.879 145.869 175.691  1.00  0.00           O  
ATOM   1907  CB  MET   130     153.797 145.231 175.531  1.00  0.00           C  
ATOM   1908  CG  MET   130     155.247 145.111 175.043  1.00  0.00           C  
ATOM   1909  SD  MET   130     155.562 145.654 173.342  1.00  0.00           S  
ATOM   1910  CE  MET   130     157.280 145.106 173.172  1.00  0.00           C  
ATOM   1911  H   MET   130     154.305 147.474 177.045  1.00  0.00           H  
ATOM   1912  HA  MET   130     152.950 146.884 174.440  1.00  0.00           H  
ATOM   1913  HB2 MET   130     153.186 144.558 174.930  1.00  0.00           H  
ATOM   1914  HB3 MET   130     153.774 144.875 176.561  1.00  0.00           H  
ATOM   1915  HG2 MET   130     155.532 144.062 175.119  1.00  0.00           H  
ATOM   1916  HG3 MET   130     155.897 145.670 175.716  1.00  0.00           H  
ATOM   1917  HE1 MET   130     157.898 145.586 173.930  1.00  0.00           H  
ATOM   1918  HE2 MET   130     157.330 144.024 173.295  1.00  0.00           H  
ATOM   1919  HE3 MET   130     157.651 145.373 172.182  1.00  0.00           H  
ATOM   1920  N   THR   131     151.641 147.137 177.379  1.00  0.00           N  
ATOM   1921  CA  THR   131     150.536 146.894 178.324  1.00  0.00           C  
ATOM   1922  C   THR   131     149.148 147.271 177.783  1.00  0.00           C  
ATOM   1923  O   THR   131     149.014 148.089 176.873  1.00  0.00           O  
ATOM   1924  CB  THR   131     150.829 147.568 179.674  1.00  0.00           C  
ATOM   1925  OG1 THR   131     149.867 147.171 180.622  1.00  0.00           O  
ATOM   1926  CG2 THR   131     150.837 149.097 179.624  1.00  0.00           C  
ATOM   1927  H   THR   131     152.447 147.627 177.740  1.00  0.00           H  
ATOM   1928  HA  THR   131     150.515 145.821 178.516  1.00  0.00           H  
ATOM   1929  HB  THR   131     151.803 147.231 180.028  1.00  0.00           H  
ATOM   1930 HG21 THR   131     151.583 149.440 178.908  1.00  0.00           H  
ATOM   1931 HG22 THR   131     149.859 149.474 179.327  1.00  0.00           H  
ATOM   1932 HG23 THR   131     151.095 149.497 180.605  1.00  0.00           H  
ATOM   1933  HG1 THR   131     150.049 147.656 181.431  1.00  0.00           H  
ATOM   1934  N   GLY   132     148.102 146.624 178.309  1.00  0.00           N  
ATOM   1935  CA  GLY   132     146.705 146.731 177.856  1.00  0.00           C  
ATOM   1936  C   GLY   132     146.407 146.078 176.497  1.00  0.00           C  
ATOM   1937  O   GLY   132     145.332 145.515 176.309  1.00  0.00           O  
ATOM   1938  H   GLY   132     148.292 146.043 179.113  1.00  0.00           H  
ATOM   1939  HA2 GLY   132     146.054 146.270 178.600  1.00  0.00           H  
ATOM   1940  HA3 GLY   132     146.443 147.786 177.780  1.00  0.00           H  
ATOM   1941  N   LEU   133     147.376 146.060 175.579  1.00  0.00           N  
ATOM   1942  CA  LEU   133     147.297 145.357 174.298  1.00  0.00           C  
ATOM   1943  C   LEU   133     147.767 143.911 174.523  1.00  0.00           C  
ATOM   1944  O   LEU   133     148.967 143.628 174.573  1.00  0.00           O  
ATOM   1945  CB  LEU   133     148.138 146.113 173.256  1.00  0.00           C  
ATOM   1946  CG  LEU   133     147.519 147.401 172.673  1.00  0.00           C  
ATOM   1947  CD1 LEU   133     147.071 148.454 173.693  1.00  0.00           C  
ATOM   1948  CD2 LEU   133     148.570 148.072 171.789  1.00  0.00           C  
ATOM   1949  H   LEU   133     148.220 146.577 175.776  1.00  0.00           H  
ATOM   1950  HA  LEU   133     146.265 145.328 173.947  1.00  0.00           H  
ATOM   1951  HB2 LEU   133     149.109 146.344 173.694  1.00  0.00           H  
ATOM   1952  HB3 LEU   133     148.298 145.436 172.418  1.00  0.00           H  
ATOM   1953  HG  LEU   133     146.658 147.133 172.060  1.00  0.00           H  
ATOM   1954 HD11 LEU   133     146.213 148.079 174.250  1.00  0.00           H  
ATOM   1955 HD12 LEU   133     147.885 148.680 174.381  1.00  0.00           H  
ATOM   1956 HD13 LEU   133     146.765 149.364 173.177  1.00  0.00           H  
ATOM   1957 HD21 LEU   133     149.409 148.412 172.397  1.00  0.00           H  
ATOM   1958 HD22 LEU   133     148.915 147.351 171.048  1.00  0.00           H  
ATOM   1959 HD23 LEU   133     148.123 148.915 171.262  1.00  0.00           H  
ATOM   1960  N   ASN   134     146.828 143.028 174.861  1.00  0.00           N  
ATOM   1961  CA  ASN   134     147.141 141.756 175.511  1.00  0.00           C  
ATOM   1962  C   ASN   134     147.718 140.702 174.548  1.00  0.00           C  
ATOM   1963  O   ASN   134     148.805 140.167 174.793  1.00  0.00           O  
ATOM   1964  CB  ASN   134     145.908 141.274 176.303  1.00  0.00           C  
ATOM   1965  CG  ASN   134     145.615 142.051 177.578  1.00  0.00           C  
ATOM   1966  OD1 ASN   134     146.337 142.962 177.979  1.00  0.00           O  
ATOM   1967  ND2 ASN   134     144.555 141.680 178.262  1.00  0.00           N  
ATOM   1968  H   ASN   134     145.868 143.342 174.864  1.00  0.00           H  
ATOM   1969  HA  ASN   134     147.929 141.923 176.245  1.00  0.00           H  
ATOM   1970  HB2 ASN   134     146.052 140.237 176.608  1.00  0.00           H  
ATOM   1971  HB3 ASN   134     145.025 141.307 175.665  1.00  0.00           H  
ATOM   1972 HD21 ASN   134     144.069 140.827 178.022  1.00  0.00           H  
ATOM   1973 HD22 ASN   134     144.253 142.209 179.067  1.00  0.00           H  
ATOM   1974  N   ARG   135     146.999 140.334 173.480  1.00  0.00           N  
ATOM   1975  CA  ARG   135     147.322 139.125 172.709  1.00  0.00           C  
ATOM   1976  C   ARG   135     148.422 139.385 171.684  1.00  0.00           C  
ATOM   1977  O   ARG   135     148.434 140.394 170.988  1.00  0.00           O  
ATOM   1978  CB  ARG   135     146.043 138.510 172.114  1.00  0.00           C  
ATOM   1979  CG  ARG   135     146.177 137.030 171.710  1.00  0.00           C  
ATOM   1980  CD  ARG   135     146.695 136.148 172.863  1.00  0.00           C  
ATOM   1981  NE  ARG   135     146.033 134.838 172.917  1.00  0.00           N  
ATOM   1982  CZ  ARG   135     146.531 133.647 172.633  1.00  0.00           C  
ATOM   1983  NH1 ARG   135     145.796 132.586 172.728  1.00  0.00           N  
ATOM   1984  NH2 ARG   135     147.751 133.431 172.241  1.00  0.00           N1+
ATOM   1985  H   ARG   135     146.200 140.885 173.201  1.00  0.00           H  
ATOM   1986  HA  ARG   135     147.732 138.420 173.433  1.00  0.00           H  
ATOM   1987  HB2 ARG   135     145.249 138.574 172.857  1.00  0.00           H  
ATOM   1988  HB3 ARG   135     145.731 139.092 171.247  1.00  0.00           H  
ATOM   1989  HG2 ARG   135     146.846 136.935 170.854  1.00  0.00           H  
ATOM   1990  HG3 ARG   135     145.187 136.690 171.406  1.00  0.00           H  
ATOM   1991  HD2 ARG   135     146.468 136.653 173.802  1.00  0.00           H  
ATOM   1992  HD3 ARG   135     147.778 136.045 172.796  1.00  0.00           H  
ATOM   1993  HE  ARG   135     145.069 134.861 173.217  1.00  0.00           H  
ATOM   1994 HH11 ARG   135     146.272 131.713 172.550  1.00  0.00           H  
ATOM   1995 HH12 ARG   135     144.866 132.613 173.119  1.00  0.00           H  
ATOM   1996 HH21 ARG   135     148.425 134.178 172.158  1.00  0.00           H  
ATOM   1997 HH22 ARG   135     148.018 132.465 172.111  1.00  0.00           H  
ATOM   1998  N   LEU   136     149.389 138.464 171.644  1.00  0.00           N  
ATOM   1999  CA  LEU   136     150.729 138.613 171.055  1.00  0.00           C  
ATOM   2000  C   LEU   136     151.561 139.755 171.673  1.00  0.00           C  
ATOM   2001  O   LEU   136     152.626 139.484 172.226  1.00  0.00           O  
ATOM   2002  CB  LEU   136     150.645 138.669 169.515  1.00  0.00           C  
ATOM   2003  CG  LEU   136     152.013 138.735 168.810  1.00  0.00           C  
ATOM   2004  CD1 LEU   136     152.857 137.479 169.038  1.00  0.00           C  
ATOM   2005  CD2 LEU   136     151.804 138.891 167.305  1.00  0.00           C  
ATOM   2006  H   LEU   136     149.272 137.686 172.277  1.00  0.00           H  
ATOM   2007  HA  LEU   136     151.267 137.697 171.299  1.00  0.00           H  
ATOM   2008  HB2 LEU   136     150.105 137.792 169.158  1.00  0.00           H  
ATOM   2009  HB3 LEU   136     150.075 139.552 169.223  1.00  0.00           H  
ATOM   2010  HG  LEU   136     152.568 139.603 169.166  1.00  0.00           H  
ATOM   2011 HD11 LEU   136     153.095 137.369 170.096  1.00  0.00           H  
ATOM   2012 HD12 LEU   136     152.319 136.595 168.694  1.00  0.00           H  
ATOM   2013 HD13 LEU   136     153.795 137.562 168.489  1.00  0.00           H  
ATOM   2014 HD21 LEU   136     151.282 138.023 166.903  1.00  0.00           H  
ATOM   2015 HD22 LEU   136     151.213 139.785 167.108  1.00  0.00           H  
ATOM   2016 HD23 LEU   136     152.774 138.992 166.817  1.00  0.00           H  
ATOM   2017  N   ARG   137     151.071 140.998 171.636  1.00  0.00           N  
ATOM   2018  CA  ARG   137     151.821 142.238 171.898  1.00  0.00           C  
ATOM   2019  C   ARG   137     152.584 142.270 173.232  1.00  0.00           C  
ATOM   2020  O   ARG   137     153.748 142.658 173.210  1.00  0.00           O  
ATOM   2021  CB  ARG   137     150.831 143.407 171.726  1.00  0.00           C  
ATOM   2022  CG  ARG   137     151.360 144.804 172.084  1.00  0.00           C  
ATOM   2023  CD  ARG   137     152.539 145.258 171.216  1.00  0.00           C  
ATOM   2024  NE  ARG   137     152.998 146.598 171.623  1.00  0.00           N  
ATOM   2025  CZ  ARG   137     152.515 147.768 171.246  1.00  0.00           C  
ATOM   2026  NH1 ARG   137     152.998 148.851 171.789  1.00  0.00           N  
ATOM   2027  NH2 ARG   137     151.562 147.891 170.358  1.00  0.00           N1+
ATOM   2028  H   ARG   137     150.139 141.100 171.260  1.00  0.00           H  
ATOM   2029  HA  ARG   137     152.590 142.331 171.131  1.00  0.00           H  
ATOM   2030  HB2 ARG   137     150.492 143.426 170.691  1.00  0.00           H  
ATOM   2031  HB3 ARG   137     149.953 143.213 172.341  1.00  0.00           H  
ATOM   2032  HG2 ARG   137     151.644 144.829 173.135  1.00  0.00           H  
ATOM   2033  HG3 ARG   137     150.549 145.518 171.941  1.00  0.00           H  
ATOM   2034  HD2 ARG   137     152.242 145.257 170.167  1.00  0.00           H  
ATOM   2035  HD3 ARG   137     153.363 144.555 171.337  1.00  0.00           H  
ATOM   2036  HE  ARG   137     153.769 146.620 172.275  1.00  0.00           H  
ATOM   2037 HH11 ARG   137     152.643 149.759 171.527  1.00  0.00           H  
ATOM   2038 HH12 ARG   137     153.670 148.779 172.540  1.00  0.00           H  
ATOM   2039 HH21 ARG   137     151.171 148.792 170.123  1.00  0.00           H  
ATOM   2040 HH22 ARG   137     151.106 147.071 169.985  1.00  0.00           H  
ATOM   2041  N   GLN   138     152.015 141.789 174.346  1.00  0.00           N  
ATOM   2042  CA  GLN   138     152.717 141.725 175.650  1.00  0.00           C  
ATOM   2043  C   GLN   138     153.147 140.310 176.090  1.00  0.00           C  
ATOM   2044  O   GLN   138     153.702 140.144 177.175  1.00  0.00           O  
ATOM   2045  CB  GLN   138     151.946 142.517 176.725  1.00  0.00           C  
ATOM   2046  CG  GLN   138     150.736 141.791 177.327  1.00  0.00           C  
ATOM   2047  CD  GLN   138     149.798 142.727 178.089  1.00  0.00           C  
ATOM   2048  OE1 GLN   138     149.477 142.536 179.253  1.00  0.00           O  
ATOM   2049  NE2 GLN   138     149.220 143.707 177.436  1.00  0.00           N  
ATOM   2050  H   GLN   138     151.040 141.529 174.306  1.00  0.00           H  
ATOM   2051  HA  GLN   138     153.662 142.257 175.541  1.00  0.00           H  
ATOM   2052  HB2 GLN   138     152.630 142.775 177.534  1.00  0.00           H  
ATOM   2053  HB3 GLN   138     151.608 143.449 176.273  1.00  0.00           H  
ATOM   2054  HG2 GLN   138     151.080 141.004 177.998  1.00  0.00           H  
ATOM   2055  HG3 GLN   138     150.166 141.331 176.519  1.00  0.00           H  
ATOM   2056 HE21 GLN   138     148.354 144.046 177.832  1.00  0.00           H  
ATOM   2057 HE22 GLN   138     149.431 143.861 176.461  1.00  0.00           H  
ATOM   2058  N   VAL   139     152.965 139.300 175.227  1.00  0.00           N  
ATOM   2059  CA  VAL   139     153.331 137.891 175.486  1.00  0.00           C  
ATOM   2060  C   VAL   139     154.480 137.376 174.601  1.00  0.00           C  
ATOM   2061  O   VAL   139     155.187 136.452 175.003  1.00  0.00           O  
ATOM   2062  CB  VAL   139     152.083 136.979 175.469  1.00  0.00           C  
ATOM   2063  CG1 VAL   139     151.280 137.065 174.166  1.00  0.00           C  
ATOM   2064  CG2 VAL   139     152.388 135.500 175.747  1.00  0.00           C  
ATOM   2065  H   VAL   139     152.548 139.525 174.335  1.00  0.00           H  
ATOM   2066  HA  VAL   139     153.703 137.841 176.509  1.00  0.00           H  
ATOM   2067  HB  VAL   139     151.437 137.326 176.275  1.00  0.00           H  
ATOM   2068 HG11 VAL   139     150.902 138.080 174.040  1.00  0.00           H  
ATOM   2069 HG12 VAL   139     151.911 136.785 173.323  1.00  0.00           H  
ATOM   2070 HG13 VAL   139     150.426 136.390 174.222  1.00  0.00           H  
ATOM   2071 HG21 VAL   139     152.979 135.063 174.942  1.00  0.00           H  
ATOM   2072 HG22 VAL   139     152.924 135.403 176.691  1.00  0.00           H  
ATOM   2073 HG23 VAL   139     151.456 134.941 175.831  1.00  0.00           H  
ATOM   2074  N   ALA   140     154.793 138.043 173.484  1.00  0.00           N  
ATOM   2075  CA  ALA   140     155.798 137.600 172.506  1.00  0.00           C  
ATOM   2076  C   ALA   140     157.206 137.320 173.082  1.00  0.00           C  
ATOM   2077  O   ALA   140     157.937 136.503 172.525  1.00  0.00           O  
ATOM   2078  CB  ALA   140     155.872 138.658 171.398  1.00  0.00           C  
ATOM   2079  H   ALA   140     154.181 138.795 173.200  1.00  0.00           H  
ATOM   2080  HA  ALA   140     155.450 136.668 172.062  1.00  0.00           H  
ATOM   2081  HB1 ALA   140     154.890 138.797 170.945  1.00  0.00           H  
ATOM   2082  HB2 ALA   140     156.212 139.609 171.807  1.00  0.00           H  
ATOM   2083  HB3 ALA   140     156.568 138.330 170.626  1.00  0.00           H  
ATOM   2084  N   LYS   141     157.587 137.959 174.202  1.00  0.00           N  
ATOM   2085  CA  LYS   141     158.832 137.673 174.951  1.00  0.00           C  
ATOM   2086  C   LYS   141     158.626 137.299 176.432  1.00  0.00           C  
ATOM   2087  O   LYS   141     159.601 137.036 177.137  1.00  0.00           O  
ATOM   2088  CB  LYS   141     159.868 138.794 174.688  1.00  0.00           C  
ATOM   2089  CG  LYS   141     161.151 138.332 173.960  1.00  0.00           C  
ATOM   2090  CD  LYS   141     160.902 137.577 172.639  1.00  0.00           C  
ATOM   2091  CE  LYS   141     162.187 137.369 171.827  1.00  0.00           C  
ATOM   2092  NZ  LYS   141     162.008 136.296 170.816  1.00  0.00           N1+
ATOM   2093  H   LYS   141     156.950 138.654 174.565  1.00  0.00           H  
ATOM   2094  HA  LYS   141     159.230 136.745 174.542  1.00  0.00           H  
ATOM   2095  HB2 LYS   141     159.411 139.580 174.087  1.00  0.00           H  
ATOM   2096  HB3 LYS   141     160.157 139.252 175.634  1.00  0.00           H  
ATOM   2097  HG2 LYS   141     161.751 139.217 173.748  1.00  0.00           H  
ATOM   2098  HG3 LYS   141     161.725 137.694 174.632  1.00  0.00           H  
ATOM   2099  HD2 LYS   141     160.183 138.128 172.033  1.00  0.00           H  
ATOM   2100  HD3 LYS   141     160.486 136.595 172.865  1.00  0.00           H  
ATOM   2101  HE2 LYS   141     162.993 137.089 172.506  1.00  0.00           H  
ATOM   2102  HE3 LYS   141     162.456 138.310 171.348  1.00  0.00           H  
ATOM   2103  HZ1 LYS   141     161.840 135.414 171.277  1.00  0.00           H  
ATOM   2104  HZ2 LYS   141     161.223 136.478 170.207  1.00  0.00           H  
ATOM   2105  HZ3 LYS   141     162.847 136.156 170.271  1.00  0.00           H  
ATOM   2106  N   MET   142     157.367 137.120 176.853  1.00  0.00           N  
ATOM   2107  CA  MET   142     156.977 136.385 178.069  1.00  0.00           C  
ATOM   2108  C   MET   142     157.316 134.899 177.897  1.00  0.00           C  
ATOM   2109  O   MET   142     158.168 134.375 178.620  1.00  0.00           O  
ATOM   2110  CB  MET   142     155.467 136.587 178.320  1.00  0.00           C  
ATOM   2111  CG  MET   142     154.813 135.661 179.346  1.00  0.00           C  
ATOM   2112  SD  MET   142     155.255 136.032 181.054  1.00  0.00           S  
ATOM   2113  CE  MET   142     155.793 134.382 181.573  1.00  0.00           C  
ATOM   2114  H   MET   142     156.640 137.266 176.167  1.00  0.00           H  
ATOM   2115  HA  MET   142     157.533 136.768 178.925  1.00  0.00           H  
ATOM   2116  HB2 MET   142     154.937 136.385 177.390  1.00  0.00           H  
ATOM   2117  HB3 MET   142     155.279 137.623 178.600  1.00  0.00           H  
ATOM   2118  HG2 MET   142     155.056 134.625 179.110  1.00  0.00           H  
ATOM   2119  HG3 MET   142     153.732 135.755 179.242  1.00  0.00           H  
ATOM   2120  HE1 MET   142     155.011 133.661 181.335  1.00  0.00           H  
ATOM   2121  HE2 MET   142     156.693 134.115 181.019  1.00  0.00           H  
ATOM   2122  HE3 MET   142     155.995 134.352 182.644  1.00  0.00           H  
ATOM   2123  N   ALA   143     156.795 134.290 176.820  1.00  0.00           N  
ATOM   2124  CA  ALA   143     157.037 132.899 176.411  1.00  0.00           C  
ATOM   2125  C   ALA   143     158.413 132.707 175.728  1.00  0.00           C  
ATOM   2126  O   ALA   143     158.563 131.995 174.733  1.00  0.00           O  
ATOM   2127  CB  ALA   143     155.846 132.426 175.560  1.00  0.00           C  
ATOM   2128  H   ALA   143     156.169 134.827 176.236  1.00  0.00           H  
ATOM   2129  HA  ALA   143     157.055 132.288 177.314  1.00  0.00           H  
ATOM   2130  HB1 ALA   143     154.919 132.545 176.121  1.00  0.00           H  
ATOM   2131  HB2 ALA   143     155.790 133.005 174.638  1.00  0.00           H  
ATOM   2132  HB3 ALA   143     155.973 131.372 175.315  1.00  0.00           H  
ATOM   2133  N   GLU   144     159.419 133.393 176.268  1.00  0.00           N  
ATOM   2134  CA  GLU   144     160.836 133.390 175.898  1.00  0.00           C  
ATOM   2135  C   GLU   144     161.652 133.641 177.171  1.00  0.00           C  
ATOM   2136  O   GLU   144     162.384 132.771 177.637  1.00  0.00           O  
ATOM   2137  CB  GLU   144     161.099 134.513 174.875  1.00  0.00           C  
ATOM   2138  CG  GLU   144     162.550 134.600 174.370  1.00  0.00           C  
ATOM   2139  CD  GLU   144     162.771 133.707 173.151  1.00  0.00           C  
ATOM   2140  OE1 GLU   144     163.520 132.718 173.237  1.00  0.00           O  
ATOM   2141  OE2 GLU   144     162.085 133.941 172.127  1.00  0.00           O1-
ATOM   2142  H   GLU   144     159.175 133.904 177.103  1.00  0.00           H  
ATOM   2143  HA  GLU   144     161.128 132.429 175.474  1.00  0.00           H  
ATOM   2144  HB2 GLU   144     160.417 134.399 174.032  1.00  0.00           H  
ATOM   2145  HB3 GLU   144     160.860 135.468 175.343  1.00  0.00           H  
ATOM   2146  HG2 GLU   144     163.248 134.346 175.168  1.00  0.00           H  
ATOM   2147  HG3 GLU   144     162.754 135.631 174.080  1.00  0.00           H  
ATOM   2148  N   ALA   145     161.410 134.789 177.812  1.00  0.00           N  
ATOM   2149  CA  ALA   145     162.307 135.377 178.798  1.00  0.00           C  
ATOM   2150  C   ALA   145     161.596 135.871 180.078  1.00  0.00           C  
ATOM   2151  O   ALA   145     162.142 136.726 180.773  1.00  0.00           O  
ATOM   2152  CB  ALA   145     163.131 136.451 178.075  1.00  0.00           C  
ATOM   2153  H   ALA   145     160.733 135.420 177.407  1.00  0.00           H  
ATOM   2154  HA  ALA   145     163.012 134.615 179.130  1.00  0.00           H  
ATOM   2155  HB1 ALA   145     163.690 135.993 177.259  1.00  0.00           H  
ATOM   2156  HB2 ALA   145     162.464 137.208 177.660  1.00  0.00           H  
ATOM   2157  HB3 ALA   145     163.842 136.907 178.763  1.00  0.00           H  
ATOM   2158  N   LYS   146     160.426 135.299 180.411  1.00  0.00           N  
ATOM   2159  CA  LYS   146     159.831 135.259 181.765  1.00  0.00           C  
ATOM   2160  C   LYS   146     159.437 133.851 182.317  1.00  0.00           C  
ATOM   2161  O   LYS   146     158.578 133.773 183.185  1.00  0.00           O  
ATOM   2162  CB  LYS   146     158.646 136.245 181.815  1.00  0.00           C  
ATOM   2163  CG  LYS   146     159.052 137.725 181.807  1.00  0.00           C  
ATOM   2164  CD  LYS   146     157.853 138.675 181.661  1.00  0.00           C  
ATOM   2165  CE  LYS   146     156.817 138.479 182.778  1.00  0.00           C  
ATOM   2166  NZ  LYS   146     155.704 139.453 182.670  1.00  0.00           N1+
ATOM   2167  H   LYS   146     159.950 134.770 179.694  1.00  0.00           H  
ATOM   2168  HA  LYS   146     160.578 135.622 182.471  1.00  0.00           H  
ATOM   2169  HB2 LYS   146     158.009 136.049 180.953  1.00  0.00           H  
ATOM   2170  HB3 LYS   146     158.067 136.078 182.724  1.00  0.00           H  
ATOM   2171  HG2 LYS   146     159.573 137.954 182.737  1.00  0.00           H  
ATOM   2172  HG3 LYS   146     159.732 137.904 180.975  1.00  0.00           H  
ATOM   2173  HD2 LYS   146     157.380 138.509 180.693  1.00  0.00           H  
ATOM   2174  HD3 LYS   146     158.233 139.696 181.696  1.00  0.00           H  
ATOM   2175  HE2 LYS   146     157.317 138.579 183.741  1.00  0.00           H  
ATOM   2176  HE3 LYS   146     156.422 137.465 182.729  1.00  0.00           H  
ATOM   2177  HZ1 LYS   146     156.012 140.413 182.727  1.00  0.00           H  
ATOM   2178  HZ2 LYS   146     155.164 139.309 181.829  1.00  0.00           H  
ATOM   2179  HZ3 LYS   146     155.042 139.313 183.420  1.00  0.00           H  
ATOM   2180  N   CYS   147     159.977 132.696 181.904  1.00  0.00           N  
ATOM   2181  CA  CYS   147     160.872 132.372 180.791  1.00  0.00           C  
ATOM   2182  C   CYS   147     160.711 130.916 180.312  1.00  0.00           C  
ATOM   2183  O   CYS   147     160.363 130.017 181.079  1.00  0.00           O  
ATOM   2184  CB  CYS   147     162.331 132.690 181.171  1.00  0.00           C  
ATOM   2185  SG  CYS   147     162.994 131.505 182.373  1.00  0.00           S  
ATOM   2186  H   CYS   147     159.658 131.896 182.431  1.00  0.00           H  
ATOM   2187  HA  CYS   147     160.592 132.971 179.925  1.00  0.00           H  
ATOM   2188  HB2 CYS   147     162.400 133.691 181.598  1.00  0.00           H  
ATOM   2189  HB3 CYS   147     162.951 132.653 180.275  1.00  0.00           H  
ATOM   2190  HG  CYS   147     162.223 131.838 183.412  1.00  0.00           H  
ATOM   2191  N   ARG   148     161.029 130.698 179.028  1.00  0.00           N  
ATOM   2192  CA  ARG   148     160.976 129.401 178.334  1.00  0.00           C  
ATOM   2193  C   ARG   148     162.220 128.538 178.596  1.00  0.00           C  
ATOM   2194  O   ARG   148     162.208 127.346 178.309  1.00  0.00           O  
ATOM   2195  CB  ARG   148     160.807 129.670 176.824  1.00  0.00           C  
ATOM   2196  CG  ARG   148     160.204 128.488 176.039  1.00  0.00           C  
ATOM   2197  CD  ARG   148     160.585 128.499 174.551  1.00  0.00           C  
ATOM   2198  NE  ARG   148     160.215 129.761 173.880  1.00  0.00           N  
ATOM   2199  CZ  ARG   148     161.004 130.584 173.210  1.00  0.00           C  
ATOM   2200  NH1 ARG   148     160.516 131.696 172.751  1.00  0.00           N  
ATOM   2201  NH2 ARG   148     162.268 130.354 173.015  1.00  0.00           N1+
ATOM   2202  H   ARG   148     161.365 131.486 178.493  1.00  0.00           H  
ATOM   2203  HA  ARG   148     160.111 128.852 178.704  1.00  0.00           H  
ATOM   2204  HB2 ARG   148     160.145 130.524 176.684  1.00  0.00           H  
ATOM   2205  HB3 ARG   148     161.780 129.930 176.407  1.00  0.00           H  
ATOM   2206  HG2 ARG   148     159.118 128.517 176.137  1.00  0.00           H  
ATOM   2207  HG3 ARG   148     160.552 127.541 176.452  1.00  0.00           H  
ATOM   2208  HD2 ARG   148     160.076 127.672 174.057  1.00  0.00           H  
ATOM   2209  HD3 ARG   148     161.658 128.320 174.476  1.00  0.00           H  
ATOM   2210  HE  ARG   148     159.281 130.111 174.034  1.00  0.00           H  
ATOM   2211 HH11 ARG   148     161.127 132.358 172.295  1.00  0.00           H  
ATOM   2212 HH12 ARG   148     159.592 131.972 173.052  1.00  0.00           H  
ATOM   2213 HH21 ARG   148     162.695 129.517 173.386  1.00  0.00           H  
ATOM   2214 HH22 ARG   148     162.853 131.147 172.795  1.00  0.00           H  
ATOM   2215  N   VAL   149     163.305 129.141 179.091  1.00  0.00           N  
ATOM   2216  CA  VAL   149     164.609 128.483 179.297  1.00  0.00           C  
ATOM   2217  C   VAL   149     164.759 127.838 180.683  1.00  0.00           C  
ATOM   2218  O   VAL   149     165.545 126.904 180.837  1.00  0.00           O  
ATOM   2219  CB  VAL   149     165.751 129.469 178.962  1.00  0.00           C  
ATOM   2220  CG1 VAL   149     165.831 130.653 179.935  1.00  0.00           C  
ATOM   2221  CG2 VAL   149     167.122 128.788 178.889  1.00  0.00           C  
ATOM   2222  H   VAL   149     163.241 130.134 179.264  1.00  0.00           H  
ATOM   2223  HA  VAL   149     164.689 127.663 178.583  1.00  0.00           H  
ATOM   2224  HB  VAL   149     165.548 129.875 177.971  1.00  0.00           H  
ATOM   2225 HG11 VAL   149     164.897 131.214 179.928  1.00  0.00           H  
ATOM   2226 HG12 VAL   149     166.038 130.305 180.947  1.00  0.00           H  
ATOM   2227 HG13 VAL   149     166.633 131.324 179.625  1.00  0.00           H  
ATOM   2228 HG21 VAL   149     167.435 128.448 179.876  1.00  0.00           H  
ATOM   2229 HG22 VAL   149     167.075 127.933 178.215  1.00  0.00           H  
ATOM   2230 HG23 VAL   149     167.862 129.493 178.509  1.00  0.00           H  
ATOM   2231  N   SER   150     163.982 128.262 181.690  1.00  0.00           N  
ATOM   2232  CA  SER   150     164.068 127.661 183.028  1.00  0.00           C  
ATOM   2233  C   SER   150     163.543 126.222 183.052  1.00  0.00           C  
ATOM   2234  O   SER   150     162.473 125.910 182.519  1.00  0.00           O  
ATOM   2235  CB  SER   150     163.355 128.486 184.102  1.00  0.00           C  
ATOM   2236  OG  SER   150     163.603 127.860 185.347  1.00  0.00           O  
ATOM   2237  H   SER   150     163.325 129.013 181.532  1.00  0.00           H  
ATOM   2238  HA  SER   150     165.122 127.636 183.305  1.00  0.00           H  
ATOM   2239  HB2 SER   150     162.284 128.509 183.899  1.00  0.00           H  
ATOM   2240  HB3 SER   150     163.756 129.499 184.125  1.00  0.00           H  
ATOM   2241  HG  SER   150     163.023 128.222 186.021  1.00  0.00           H  
ATOM   2242  N   THR   151     164.266 125.370 183.777  1.00  0.00           N  
ATOM   2243  CA  THR   151     163.922 123.974 184.089  1.00  0.00           C  
ATOM   2244  C   THR   151     163.629 123.747 185.579  1.00  0.00           C  
ATOM   2245  O   THR   151     163.445 122.604 185.994  1.00  0.00           O  
ATOM   2246  CB  THR   151     165.021 123.023 183.586  1.00  0.00           C  
ATOM   2247  OG1 THR   151     166.298 123.519 183.916  1.00  0.00           O  
ATOM   2248  CG2 THR   151     164.980 122.882 182.064  1.00  0.00           C  
ATOM   2249  H   THR   151     165.125 125.720 184.178  1.00  0.00           H  
ATOM   2250  HA  THR   151     163.005 123.712 183.562  1.00  0.00           H  
ATOM   2251  HB  THR   151     164.890 122.034 184.025  1.00  0.00           H  
ATOM   2252 HG21 THR   151     164.011 122.486 181.762  1.00  0.00           H  
ATOM   2253 HG22 THR   151     165.135 123.848 181.583  1.00  0.00           H  
ATOM   2254 HG23 THR   151     165.755 122.187 181.741  1.00  0.00           H  
ATOM   2255  HG1 THR   151     166.669 123.907 183.120  1.00  0.00           H  
ATOM   2256  N   SER   152     163.569 124.812 186.392  1.00  0.00           N  
ATOM   2257  CA  SER   152     163.292 124.760 187.839  1.00  0.00           C  
ATOM   2258  C   SER   152     162.730 126.111 188.354  1.00  0.00           C  
ATOM   2259  O   SER   152     162.188 126.875 187.547  1.00  0.00           O  
ATOM   2260  CB  SER   152     164.564 124.296 188.550  1.00  0.00           C  
ATOM   2261  OG  SER   152     164.205 123.683 189.767  1.00  0.00           O  
ATOM   2262  H   SER   152     163.681 125.731 185.987  1.00  0.00           H  
ATOM   2263  HA  SER   152     162.534 124.000 188.028  1.00  0.00           H  
ATOM   2264  HB2 SER   152     165.242 125.136 188.704  1.00  0.00           H  
ATOM   2265  HB3 SER   152     165.076 123.550 187.942  1.00  0.00           H  
ATOM   2266  HG  SER   152     164.573 124.243 190.455  1.00  0.00           H  
ATOM   2267  N   THR   153     162.694 126.398 189.666  1.00  0.00           N  
ATOM   2268  CA  THR   153     162.124 127.663 190.217  1.00  0.00           C  
ATOM   2269  C   THR   153     162.716 128.013 191.588  1.00  0.00           C  
ATOM   2270  O   THR   153     162.046 127.971 192.621  1.00  0.00           O  
ATOM   2271  CB  THR   153     160.578 127.652 190.302  1.00  0.00           C  
ATOM   2272  OG1 THR   153     160.000 127.156 189.119  1.00  0.00           O  
ATOM   2273  CG2 THR   153     159.983 129.051 190.470  1.00  0.00           C  
ATOM   2274  H   THR   153     163.225 125.809 190.292  1.00  0.00           H  
ATOM   2275  HA  THR   153     162.404 128.480 189.552  1.00  0.00           H  
ATOM   2276  HB  THR   153     160.255 127.017 191.127  1.00  0.00           H  
ATOM   2277 HG21 THR   153     160.298 129.488 191.418  1.00  0.00           H  
ATOM   2278 HG22 THR   153     160.308 129.703 189.659  1.00  0.00           H  
ATOM   2279 HG23 THR   153     158.894 128.995 190.470  1.00  0.00           H  
ATOM   2280  HG1 THR   153     160.672 127.246 188.439  1.00  0.00           H  
ATOM   2281  N   GLU   154     164.002 128.350 191.617  1.00  0.00           N  
ATOM   2282  CA  GLU   154     164.734 128.648 192.860  1.00  0.00           C  
ATOM   2283  C   GLU   154     164.440 130.064 193.395  1.00  0.00           C  
ATOM   2284  O   GLU   154     164.873 130.425 194.486  1.00  0.00           O  
ATOM   2285  CB  GLU   154     166.240 128.391 192.668  1.00  0.00           C  
ATOM   2286  CG  GLU   154     166.578 126.898 192.486  1.00  0.00           C  
ATOM   2287  CD  GLU   154     165.874 126.290 191.267  1.00  0.00           C  
ATOM   2288  OE1 GLU   154     166.046 126.829 190.153  1.00  0.00           O  
ATOM   2289  OE2 GLU   154     165.038 125.371 191.433  1.00  0.00           O1-
ATOM   2290  H   GLU   154     164.546 128.239 190.773  1.00  0.00           H  
ATOM   2291  HA  GLU   154     164.397 127.958 193.633  1.00  0.00           H  
ATOM   2292  HB2 GLU   154     166.600 128.959 191.811  1.00  0.00           H  
ATOM   2293  HB3 GLU   154     166.774 128.743 193.551  1.00  0.00           H  
ATOM   2294  HG2 GLU   154     166.289 126.360 193.389  1.00  0.00           H  
ATOM   2295  HG3 GLU   154     167.657 126.795 192.368  1.00  0.00           H  
ATOM   2296  N   ASP   155     163.652 130.848 192.656  1.00  0.00           N  
ATOM   2297  CA  ASP   155     163.221 132.208 192.973  1.00  0.00           C  
ATOM   2298  C   ASP   155     161.753 132.315 193.453  1.00  0.00           C  
ATOM   2299  O   ASP   155     161.317 133.396 193.848  1.00  0.00           O  
ATOM   2300  CB  ASP   155     163.561 133.107 191.773  1.00  0.00           C  
ATOM   2301  CG  ASP   155     162.796 132.794 190.476  1.00  0.00           C  
ATOM   2302  OD1 ASP   155     162.567 131.597 190.184  1.00  0.00           O  
ATOM   2303  OD2 ASP   155     162.472 133.776 189.762  1.00  0.00           O1-
ATOM   2304  H   ASP   155     163.367 130.515 191.746  1.00  0.00           H  
ATOM   2305  HA  ASP   155     163.823 132.565 193.808  1.00  0.00           H  
ATOM   2306  HB2 ASP   155     164.628 133.022 191.567  1.00  0.00           H  
ATOM   2307  HB3 ASP   155     163.379 134.140 192.070  1.00  0.00           H  
ATOM   2308  N   ASP   156     161.031 131.188 193.544  1.00  0.00           N  
ATOM   2309  CA  ASP   156     159.791 131.034 194.330  1.00  0.00           C  
ATOM   2310  C   ASP   156     159.639 129.578 194.828  1.00  0.00           C  
ATOM   2311  O   ASP   156     158.870 128.766 194.306  1.00  0.00           O  
ATOM   2312  CB  ASP   156     158.554 131.568 193.565  1.00  0.00           C  
ATOM   2313  CG  ASP   156     157.994 132.838 194.219  1.00  0.00           C  
ATOM   2314  OD1 ASP   156     157.765 133.844 193.514  1.00  0.00           O  
ATOM   2315  OD2 ASP   156     157.829 132.879 195.461  1.00  0.00           O1-
ATOM   2316  H   ASP   156     161.443 130.352 193.154  1.00  0.00           H  
ATOM   2317  HA  ASP   156     159.908 131.642 195.228  1.00  0.00           H  
ATOM   2318  HB2 ASP   156     157.753 130.829 193.554  1.00  0.00           H  
ATOM   2319  HB3 ASP   156     158.818 131.776 192.528  1.00  0.00           H  
ATOM   2320  N   MET   157     160.442 129.221 195.840  1.00  0.00           N  
ATOM   2321  CA  MET   157     160.616 127.845 196.335  1.00  0.00           C  
ATOM   2322  C   MET   157     159.448 127.339 197.204  1.00  0.00           C  
ATOM   2323  O   MET   157     159.625 126.979 198.368  1.00  0.00           O  
ATOM   2324  CB  MET   157     161.973 127.687 197.046  1.00  0.00           C  
ATOM   2325  CG  MET   157     163.153 128.031 196.135  1.00  0.00           C  
ATOM   2326  SD  MET   157     164.773 127.529 196.780  1.00  0.00           S  
ATOM   2327  CE  MET   157     164.791 125.779 196.303  1.00  0.00           C  
ATOM   2328  H   MET   157     161.063 129.930 196.204  1.00  0.00           H  
ATOM   2329  HA  MET   157     160.636 127.197 195.458  1.00  0.00           H  
ATOM   2330  HB2 MET   157     162.076 126.649 197.363  1.00  0.00           H  
ATOM   2331  HB3 MET   157     162.006 128.322 197.930  1.00  0.00           H  
ATOM   2332  HG2 MET   157     163.167 129.111 195.982  1.00  0.00           H  
ATOM   2333  HG3 MET   157     163.002 127.554 195.167  1.00  0.00           H  
ATOM   2334  HE1 MET   157     163.943 125.258 196.747  1.00  0.00           H  
ATOM   2335  HE2 MET   157     164.741 125.696 195.217  1.00  0.00           H  
ATOM   2336  HE3 MET   157     165.715 125.317 196.649  1.00  0.00           H  
ATOM   2337  N   GLY   158     158.244 127.292 196.632  1.00  0.00           N  
ATOM   2338  CA  GLY   158     157.060 126.698 197.260  1.00  0.00           C  
ATOM   2339  C   GLY   158     157.148 125.175 197.442  1.00  0.00           C  
ATOM   2340  O   GLY   158     158.126 124.525 197.056  1.00  0.00           O  
ATOM   2341  H   GLY   158     158.169 127.658 195.694  1.00  0.00           H  
ATOM   2342  HA2 GLY   158     156.914 127.151 198.240  1.00  0.00           H  
ATOM   2343  HA3 GLY   158     156.185 126.924 196.650  1.00  0.00           H  
ATOM   2344  N   ILE   159     156.073 124.588 197.972  1.00  0.00           N  
ATOM   2345  CA  ILE   159     155.901 123.141 198.172  1.00  0.00           C  
ATOM   2346  C   ILE   159     154.484 122.709 197.774  1.00  0.00           C  
ATOM   2347  O   ILE   159     153.572 123.534 197.742  1.00  0.00           O  
ATOM   2348  CB  ILE   159     156.220 122.721 199.629  1.00  0.00           C  
ATOM   2349  CG1 ILE   159     155.254 123.353 200.661  1.00  0.00           C  
ATOM   2350  CG2 ILE   159     157.688 123.028 199.975  1.00  0.00           C  
ATOM   2351  CD1 ILE   159     155.437 122.821 202.088  1.00  0.00           C  
ATOM   2352  H   ILE   159     155.270 125.160 198.190  1.00  0.00           H  
ATOM   2353  HA  ILE   159     156.590 122.603 197.520  1.00  0.00           H  
ATOM   2354  HB  ILE   159     156.099 121.639 199.682  1.00  0.00           H  
ATOM   2355 HG12 ILE   159     155.385 124.436 200.671  1.00  0.00           H  
ATOM   2356 HG13 ILE   159     154.226 123.141 200.370  1.00  0.00           H  
ATOM   2357 HG21 ILE   159     158.341 122.679 199.175  1.00  0.00           H  
ATOM   2358 HG22 ILE   159     157.835 124.100 200.102  1.00  0.00           H  
ATOM   2359 HG23 ILE   159     157.974 122.518 200.895  1.00  0.00           H  
ATOM   2360 HD11 ILE   159     155.355 121.734 202.092  1.00  0.00           H  
ATOM   2361 HD12 ILE   159     156.407 123.118 202.486  1.00  0.00           H  
ATOM   2362 HD13 ILE   159     154.658 123.236 202.727  1.00  0.00           H  
ATOM   2363  N   ASP   160     154.289 121.409 197.559  1.00  0.00           N  
ATOM   2364  CA  ASP   160     152.967 120.772 197.486  1.00  0.00           C  
ATOM   2365  C   ASP   160     152.973 119.471 198.299  1.00  0.00           C  
ATOM   2366  O   ASP   160     153.970 118.750 198.269  1.00  0.00           O  
ATOM   2367  CB  ASP   160     152.604 120.508 196.020  1.00  0.00           C  
ATOM   2368  CG  ASP   160     151.156 120.046 195.857  1.00  0.00           C  
ATOM   2369  OD1 ASP   160     150.843 119.407 194.834  1.00  0.00           O  
ATOM   2370  OD2 ASP   160     150.305 120.464 196.678  1.00  0.00           O1-
ATOM   2371  H   ASP   160     155.089 120.792 197.562  1.00  0.00           H  
ATOM   2372  HA  ASP   160     152.223 121.440 197.919  1.00  0.00           H  
ATOM   2373  HB2 ASP   160     153.279 119.760 195.604  1.00  0.00           H  
ATOM   2374  HB3 ASP   160     152.730 121.434 195.459  1.00  0.00           H  
ATOM   2375  N   GLY   161     151.927 119.167 199.069  1.00  0.00           N  
ATOM   2376  CA  GLY   161     151.972 118.047 200.014  1.00  0.00           C  
ATOM   2377  C   GLY   161     150.683 117.795 200.793  1.00  0.00           C  
ATOM   2378  O   GLY   161     149.821 118.665 200.895  1.00  0.00           O  
ATOM   2379  H   GLY   161     151.082 119.717 199.012  1.00  0.00           H  
ATOM   2380  HA2 GLY   161     152.207 117.140 199.457  1.00  0.00           H  
ATOM   2381  HA3 GLY   161     152.771 118.218 200.735  1.00  0.00           H  
ATOM   2382  N   PHE   162     150.563 116.572 201.316  1.00  0.00           N  
ATOM   2383  CA  PHE   162     149.321 115.998 201.845  1.00  0.00           C  
ATOM   2384  C   PHE   162     149.608 115.134 203.082  1.00  0.00           C  
ATOM   2385  O   PHE   162     150.652 114.478 203.151  1.00  0.00           O  
ATOM   2386  CB  PHE   162     148.627 115.161 200.748  1.00  0.00           C  
ATOM   2387  CG  PHE   162     148.719 115.746 199.345  1.00  0.00           C  
ATOM   2388  CD1 PHE   162     148.044 116.941 199.031  1.00  0.00           C  
ATOM   2389  CD2 PHE   162     149.583 115.165 198.395  1.00  0.00           C  
ATOM   2390  CE1 PHE   162     148.259 117.568 197.791  1.00  0.00           C  
ATOM   2391  CE2 PHE   162     149.786 115.786 197.149  1.00  0.00           C  
ATOM   2392  CZ  PHE   162     149.132 116.995 196.852  1.00  0.00           C  
ATOM   2393  H   PHE   162     151.367 115.963 201.275  1.00  0.00           H  
ATOM   2394  HA  PHE   162     148.653 116.807 202.140  1.00  0.00           H  
ATOM   2395  HB2 PHE   162     149.076 114.168 200.734  1.00  0.00           H  
ATOM   2396  HB3 PHE   162     147.577 115.037 201.014  1.00  0.00           H  
ATOM   2397  HD1 PHE   162     147.417 117.416 199.771  1.00  0.00           H  
ATOM   2398  HD2 PHE   162     150.120 114.259 198.634  1.00  0.00           H  
ATOM   2399  HE1 PHE   162     147.788 118.517 197.576  1.00  0.00           H  
ATOM   2400  HE2 PHE   162     150.466 115.356 196.429  1.00  0.00           H  
ATOM   2401  HZ  PHE   162     149.322 117.497 195.915  1.00  0.00           H  
ATOM   2402  N   ASP   163     148.684 115.116 204.039  1.00  0.00           N  
ATOM   2403  CA  ASP   163     148.834 114.482 205.352  1.00  0.00           C  
ATOM   2404  C   ASP   163     147.820 113.349 205.612  1.00  0.00           C  
ATOM   2405  O   ASP   163     147.029 112.957 204.752  1.00  0.00           O  
ATOM   2406  CB  ASP   163     148.723 115.584 206.420  1.00  0.00           C  
ATOM   2407  CG  ASP   163     147.281 116.084 206.551  1.00  0.00           C  
ATOM   2408  OD1 ASP   163     146.642 115.729 207.566  1.00  0.00           O  
ATOM   2409  OD2 ASP   163     146.835 116.777 205.609  1.00  0.00           O1-
ATOM   2410  H   ASP   163     147.856 115.686 203.941  1.00  0.00           H  
ATOM   2411  HA  ASP   163     149.829 114.045 205.437  1.00  0.00           H  
ATOM   2412  HB2 ASP   163     149.378 116.415 206.159  1.00  0.00           H  
ATOM   2413  HB3 ASP   163     149.063 115.190 207.378  1.00  0.00           H  
ATOM   2414  N   SER   164     147.881 112.801 206.824  1.00  0.00           N  
ATOM   2415  CA  SER   164     146.903 111.895 207.420  1.00  0.00           C  
ATOM   2416  C   SER   164     147.008 111.990 208.947  1.00  0.00           C  
ATOM   2417  O   SER   164     148.102 112.205 209.470  1.00  0.00           O  
ATOM   2418  CB  SER   164     147.156 110.460 206.941  1.00  0.00           C  
ATOM   2419  OG  SER   164     148.435 109.999 207.334  1.00  0.00           O  
ATOM   2420  H   SER   164     148.588 113.148 207.455  1.00  0.00           H  
ATOM   2421  HA  SER   164     145.905 112.206 207.113  1.00  0.00           H  
ATOM   2422  HB2 SER   164     147.084 110.432 205.854  1.00  0.00           H  
ATOM   2423  HB3 SER   164     146.394 109.800 207.356  1.00  0.00           H  
ATOM   2424  HG  SER   164     149.057 110.715 207.186  1.00  0.00           H  
ATOM   2425  N   ALA   165     145.910 111.758 209.676  1.00  0.00           N  
ATOM   2426  CA  ALA   165     145.871 111.882 211.140  1.00  0.00           C  
ATOM   2427  CB  ALA   165     145.027 113.118 211.484  1.00  0.00           C  
ATOM   2428  C   ALA   165     145.406 110.595 211.867  1.00  0.00           C  
ATOM   2429  O   ALA   165     144.281 110.546 212.371  1.00  0.00           O  
ATOM   2430  H   ALA   165     145.033 111.620 209.193  1.00  0.00           H  
ATOM   2431  HA  ALA   165     146.877 112.087 211.509  1.00  0.00           H  
ATOM   2432  HB1 ALA   165     145.453 114.000 211.006  1.00  0.00           H  
ATOM   2433  HB2 ALA   165     144.001 112.982 211.142  1.00  0.00           H  
ATOM   2434  HB3 ALA   165     145.026 113.270 212.564  1.00  0.00           H  
ATOM   2435  N   PRO   166     146.229 109.525 211.927  1.00  0.00           N  
ATOM   2436  CA  PRO   166     145.951 108.349 212.754  1.00  0.00           C  
ATOM   2437  C   PRO   166     145.982 108.667 214.257  1.00  0.00           C  
ATOM   2438  O   PRO   166     146.620 109.627 214.687  1.00  0.00           O  
ATOM   2439  CB  PRO   166     147.031 107.313 212.405  1.00  0.00           C  
ATOM   2440  CG  PRO   166     147.642 107.820 211.101  1.00  0.00           C  
ATOM   2441  CD  PRO   166     147.479 109.331 211.213  1.00  0.00           C  
ATOM   2442  HA  PRO   166     144.971 107.955 212.488  1.00  0.00           H  
ATOM   2443  HB2 PRO   166     147.803 107.294 213.175  1.00  0.00           H  
ATOM   2444  HB3 PRO   166     146.604 106.317 212.283  1.00  0.00           H  
ATOM   2445  HG2 PRO   166     147.061 107.453 210.255  1.00  0.00           H  
ATOM   2446  HG3 PRO   166     148.689 107.532 211.005  1.00  0.00           H  
ATOM   2447  HD2 PRO   166     147.458 109.759 210.211  1.00  0.00           H  
ATOM   2448  HD3 PRO   166     148.297 109.757 211.794  1.00  0.00           H  
ATOM   2449  N   PHE   167     145.417 107.773 215.071  1.00  0.00           N  
ATOM   2450  CA  PHE   167     145.603 107.756 216.525  1.00  0.00           C  
ATOM   2451  C   PHE   167     146.069 106.372 216.982  1.00  0.00           C  
ATOM   2452  O   PHE   167     145.369 105.379 216.790  1.00  0.00           O  
ATOM   2453  CB  PHE   167     144.313 108.182 217.249  1.00  0.00           C  
ATOM   2454  CG  PHE   167     144.215 109.671 217.529  1.00  0.00           C  
ATOM   2455  CD1 PHE   167     144.335 110.146 218.850  1.00  0.00           C  
ATOM   2456  CD2 PHE   167     144.013 110.585 216.477  1.00  0.00           C  
ATOM   2457  CE1 PHE   167     144.259 111.525 219.116  1.00  0.00           C  
ATOM   2458  CE2 PHE   167     143.946 111.965 216.742  1.00  0.00           C  
ATOM   2459  CZ  PHE   167     144.068 112.435 218.061  1.00  0.00           C  
ATOM   2460  H   PHE   167     144.933 106.986 214.664  1.00  0.00           H  
ATOM   2461  HA  PHE   167     146.386 108.461 216.801  1.00  0.00           H  
ATOM   2462  HB2 PHE   167     143.444 107.864 216.674  1.00  0.00           H  
ATOM   2463  HB3 PHE   167     144.266 107.660 218.205  1.00  0.00           H  
ATOM   2464  HD1 PHE   167     144.485 109.453 219.665  1.00  0.00           H  
ATOM   2465  HD2 PHE   167     143.917 110.234 215.460  1.00  0.00           H  
ATOM   2466  HE1 PHE   167     144.344 111.883 220.131  1.00  0.00           H  
ATOM   2467  HE2 PHE   167     143.797 112.659 215.928  1.00  0.00           H  
ATOM   2468  HZ  PHE   167     144.008 113.494 218.264  1.00  0.00           H  
ATOM   2469  N   ASN   168     147.184 106.322 217.710  1.00  0.00           N  
ATOM   2470  CA  ASN   168     147.726 105.111 218.334  1.00  0.00           C  
ATOM   2471  C   ASN   168     147.082 104.885 219.719  1.00  0.00           C  
ATOM   2472  O   ASN   168     147.771 104.669 220.716  1.00  0.00           O  
ATOM   2473  CB  ASN   168     149.268 105.186 218.371  1.00  0.00           C  
ATOM   2474  CG  ASN   168     149.942 105.124 217.007  1.00  0.00           C  
ATOM   2475  OD1 ASN   168     149.380 105.413 215.966  1.00  0.00           O  
ATOM   2476  ND2 ASN   168     151.201 104.755 216.969  1.00  0.00           N  
ATOM   2477  H   ASN   168     147.649 107.197 217.905  1.00  0.00           H  
ATOM   2478  HA  ASN   168     147.451 104.253 217.720  1.00  0.00           H  
ATOM   2479  HB2 ASN   168     149.638 104.344 218.956  1.00  0.00           H  
ATOM   2480  HB3 ASN   168     149.579 106.103 218.872  1.00  0.00           H  
ATOM   2481 HD21 ASN   168     151.688 104.487 217.812  1.00  0.00           H  
ATOM   2482 HD22 ASN   168     151.625 104.721 216.053  1.00  0.00           H  
ATOM   2483  N   GLY   169     145.763 105.087 219.815  1.00  0.00           N  
ATOM   2484  CA  GLY   169     145.031 105.182 221.079  1.00  0.00           C  
ATOM   2485  C   GLY   169     145.412 106.436 221.874  1.00  0.00           C  
ATOM   2486  O   GLY   169     144.791 107.482 221.718  1.00  0.00           O  
ATOM   2487  H   GLY   169     145.258 105.251 218.956  1.00  0.00           H  
ATOM   2488  HA2 GLY   169     143.961 105.221 220.873  1.00  0.00           H  
ATOM   2489  HA3 GLY   169     145.232 104.299 221.686  1.00  0.00           H  
ATOM   2490  N   GLY   170     146.454 106.336 222.705  1.00  0.00           N  
ATOM   2491  CA  GLY   170     146.883 107.383 223.646  1.00  0.00           C  
ATOM   2492  C   GLY   170     147.587 108.604 223.035  1.00  0.00           C  
ATOM   2493  O   GLY   170     147.966 109.505 223.777  1.00  0.00           O  
ATOM   2494  H   GLY   170     146.987 105.479 222.671  1.00  0.00           H  
ATOM   2495  HA2 GLY   170     146.008 107.747 224.185  1.00  0.00           H  
ATOM   2496  HA3 GLY   170     147.565 106.940 224.372  1.00  0.00           H  
ATOM   2497  N   SER   171     147.787 108.648 221.715  1.00  0.00           N  
ATOM   2498  CA  SER   171     148.335 109.809 220.998  1.00  0.00           C  
ATOM   2499  C   SER   171     147.832 109.848 219.559  1.00  0.00           C  
ATOM   2500  O   SER   171     147.733 108.804 218.913  1.00  0.00           O  
ATOM   2501  CB  SER   171     149.869 109.767 220.984  1.00  0.00           C  
ATOM   2502  OG  SER   171     150.406 110.933 220.379  1.00  0.00           O  
ATOM   2503  H   SER   171     147.429 107.886 221.157  1.00  0.00           H  
ATOM   2504  HA  SER   171     148.022 110.721 221.506  1.00  0.00           H  
ATOM   2505  HB2 SER   171     150.210 108.883 220.444  1.00  0.00           H  
ATOM   2506  HB3 SER   171     150.229 109.711 222.011  1.00  0.00           H  
ATOM   2507  HG  SER   171     150.358 110.875 219.422  1.00  0.00           H  
ATOM   2508  N   GLY   172     147.657 111.055 219.019  1.00  0.00           N  
ATOM   2509  CA  GLY   172     147.598 111.276 217.575  1.00  0.00           C  
ATOM   2510  C   GLY   172     148.967 111.077 216.911  1.00  0.00           C  
ATOM   2511  O   GLY   172     149.998 111.058 217.590  1.00  0.00           O  
ATOM   2512  H   GLY   172     147.811 111.860 219.609  1.00  0.00           H  
ATOM   2513  HA2 GLY   172     146.883 110.587 217.126  1.00  0.00           H  
ATOM   2514  HA3 GLY   172     147.257 112.291 217.371  1.00  0.00           H  
ATOM   2515  N   MET   173     148.961 110.942 215.586  1.00  0.00           N  
ATOM   2516  CA  MET   173     150.124 110.833 214.696  1.00  0.00           C  
ATOM   2517  C   MET   173     149.885 111.672 213.429  1.00  0.00           C  
ATOM   2518  O   MET   173     148.741 111.998 213.121  1.00  0.00           O  
ATOM   2519  CB  MET   173     150.353 109.356 214.319  1.00  0.00           C  
ATOM   2520  CG  MET   173     150.803 108.500 215.506  1.00  0.00           C  
ATOM   2521  SD  MET   173     152.436 108.945 216.158  1.00  0.00           S  
ATOM   2522  CE  MET   173     152.275 108.303 217.844  1.00  0.00           C  
ATOM   2523  H   MET   173     148.060 110.904 215.130  1.00  0.00           H  
ATOM   2524  HA  MET   173     151.010 111.221 215.198  1.00  0.00           H  
ATOM   2525  HB2 MET   173     151.119 109.293 213.546  1.00  0.00           H  
ATOM   2526  HB3 MET   173     149.428 108.944 213.916  1.00  0.00           H  
ATOM   2527  HG2 MET   173     150.836 107.458 215.189  1.00  0.00           H  
ATOM   2528  HG3 MET   173     150.063 108.579 216.302  1.00  0.00           H  
ATOM   2529  HE1 MET   173     151.443 108.800 218.342  1.00  0.00           H  
ATOM   2530  HE2 MET   173     152.094 107.229 217.813  1.00  0.00           H  
ATOM   2531  HE3 MET   173     153.194 108.501 218.396  1.00  0.00           H  
ATOM   2532  N   GLY   174     150.942 111.986 212.668  1.00  0.00           N  
ATOM   2533  CA  GLY   174     150.833 112.776 211.429  1.00  0.00           C  
ATOM   2534  C   GLY   174     151.722 112.324 210.258  1.00  0.00           C  
ATOM   2535  O   GLY   174     152.626 113.073 209.889  1.00  0.00           O  
ATOM   2536  H   GLY   174     151.862 111.706 212.975  1.00  0.00           H  
ATOM   2537  HA2 GLY   174     149.802 112.767 211.075  1.00  0.00           H  
ATOM   2538  HA3 GLY   174     151.081 113.813 211.655  1.00  0.00           H  
ATOM   2539  N   PRO   175     151.535 111.123 209.670  1.00  0.00           N  
ATOM   2540  CA  PRO   175     152.227 110.725 208.441  1.00  0.00           C  
ATOM   2541  C   PRO   175     151.756 111.551 207.233  1.00  0.00           C  
ATOM   2542  O   PRO   175     150.559 111.791 207.077  1.00  0.00           O  
ATOM   2543  CB  PRO   175     151.920 109.233 208.239  1.00  0.00           C  
ATOM   2544  CG  PRO   175     151.324 108.777 209.571  1.00  0.00           C  
ATOM   2545  CD  PRO   175     150.665 110.045 210.102  1.00  0.00           C  
ATOM   2546  HA  PRO   175     153.300 110.858 208.579  1.00  0.00           H  
ATOM   2547  HB2 PRO   175     151.175 109.100 207.454  1.00  0.00           H  
ATOM   2548  HB3 PRO   175     152.821 108.670 207.995  1.00  0.00           H  
ATOM   2549  HG2 PRO   175     152.123 108.472 210.246  1.00  0.00           H  
ATOM   2550  HG3 PRO   175     150.602 107.972 209.436  1.00  0.00           H  
ATOM   2551  HD2 PRO   175     150.573 109.982 211.186  1.00  0.00           H  
ATOM   2552  HD3 PRO   175     149.683 110.172 209.645  1.00  0.00           H  
ATOM   2553  N   GLY   176     152.662 111.886 206.314  1.00  0.00           N  
ATOM   2554  CA  GLY   176     152.343 112.628 205.090  1.00  0.00           C  
ATOM   2555  C   GLY   176     153.467 112.585 204.053  1.00  0.00           C  
ATOM   2556  O   GLY   176     154.513 111.982 204.288  1.00  0.00           O  
ATOM   2557  H   GLY   176     153.628 111.626 206.452  1.00  0.00           H  
ATOM   2558  HA2 GLY   176     151.441 112.219 204.635  1.00  0.00           H  
ATOM   2559  HA3 GLY   176     152.149 113.671 205.343  1.00  0.00           H  
ATOM   2560  N   ALA   177     153.251 113.231 202.906  1.00  0.00           N  
ATOM   2561  CA  ALA   177     154.203 113.319 201.796  1.00  0.00           C  
ATOM   2562  CB  ALA   177     153.818 112.284 200.731  1.00  0.00           C  
ATOM   2563  C   ALA   177     154.253 114.743 201.214  1.00  0.00           C  
ATOM   2564  O   ALA   177     153.292 115.505 201.328  1.00  0.00           O  
ATOM   2565  H   ALA   177     152.378 113.731 202.814  1.00  0.00           H  
ATOM   2566  HA  ALA   177     155.201 113.076 202.162  1.00  0.00           H  
ATOM   2567  HB1 ALA   177     153.823 111.287 201.170  1.00  0.00           H  
ATOM   2568  HB2 ALA   177     152.821 112.501 200.346  1.00  0.00           H  
ATOM   2569  HB3 ALA   177     154.534 112.311 199.909  1.00  0.00           H  
ATOM   2570  N   THR   178     155.378 115.140 200.611  1.00  0.00           N  
ATOM   2571  CA  THR   178     155.573 116.502 200.073  1.00  0.00           C  
ATOM   2572  C   THR   178     156.567 116.515 198.908  1.00  0.00           C  
ATOM   2573  O   THR   178     157.641 115.923 198.995  1.00  0.00           O  
ATOM   2574  CB  THR   178     156.053 117.451 201.189  1.00  0.00           C  
ATOM   2575  OG1 THR   178     155.062 117.548 202.186  1.00  0.00           O  
ATOM   2576  CG2 THR   178     156.333 118.888 200.750  1.00  0.00           C  
ATOM   2577  H   THR   178     156.154 114.498 200.542  1.00  0.00           H  
ATOM   2578  HA  THR   178     154.621 116.877 199.699  1.00  0.00           H  
ATOM   2579  HB  THR   178     156.960 117.041 201.635  1.00  0.00           H  
ATOM   2580 HG21 THR   178     157.159 118.918 200.039  1.00  0.00           H  
ATOM   2581 HG22 THR   178     155.440 119.323 200.300  1.00  0.00           H  
ATOM   2582 HG23 THR   178     156.612 119.480 201.622  1.00  0.00           H  
ATOM   2583  HG1 THR   178     154.377 116.903 201.993  1.00  0.00           H  
ATOM   2584  N   ARG   179     156.238 117.261 197.848  1.00  0.00           N  
ATOM   2585  CA  ARG   179     157.125 117.665 196.753  1.00  0.00           C  
ATOM   2586  C   ARG   179     157.695 119.051 197.065  1.00  0.00           C  
ATOM   2587  O   ARG   179     156.962 120.042 197.058  1.00  0.00           O  
ATOM   2588  CB  ARG   179     156.320 117.649 195.434  1.00  0.00           C  
ATOM   2589  CG  ARG   179     157.180 117.913 194.184  1.00  0.00           C  
ATOM   2590  CD  ARG   179     156.326 117.922 192.904  1.00  0.00           C  
ATOM   2591  NE  ARG   179     157.153 117.866 191.679  1.00  0.00           N  
ATOM   2592  CZ  ARG   179     157.821 118.849 191.102  1.00  0.00           C  
ATOM   2593  NH1 ARG   179     158.520 118.607 190.043  1.00  0.00           N  
ATOM   2594  NH2 ARG   179     157.823 120.075 191.537  1.00  0.00           N1+
ATOM   2595  H   ARG   179     155.341 117.724 197.887  1.00  0.00           H  
ATOM   2596  HA  ARG   179     157.947 116.953 196.672  1.00  0.00           H  
ATOM   2597  HB2 ARG   179     155.850 116.672 195.325  1.00  0.00           H  
ATOM   2598  HB3 ARG   179     155.528 118.397 195.486  1.00  0.00           H  
ATOM   2599  HG2 ARG   179     157.936 117.132 194.108  1.00  0.00           H  
ATOM   2600  HG3 ARG   179     157.678 118.878 194.277  1.00  0.00           H  
ATOM   2601  HD2 ARG   179     155.693 118.809 192.893  1.00  0.00           H  
ATOM   2602  HD3 ARG   179     155.672 117.050 192.914  1.00  0.00           H  
ATOM   2603  HE  ARG   179     157.228 116.976 191.207  1.00  0.00           H  
ATOM   2604 HH11 ARG   179     158.985 119.362 189.559  1.00  0.00           H  
ATOM   2605 HH12 ARG   179     158.597 117.684 189.641  1.00  0.00           H  
ATOM   2606 HH21 ARG   179     157.254 120.320 192.335  1.00  0.00           H  
ATOM   2607 HH22 ARG   179     158.464 120.730 191.113  1.00  0.00           H  
ATOM   2608  N   GLY   180     159.009 119.141 197.275  1.00  0.00           N  
ATOM   2609  CA  GLY   180     159.717 120.424 197.196  1.00  0.00           C  
ATOM   2610  C   GLY   180     159.570 120.983 195.781  1.00  0.00           C  
ATOM   2611  O   GLY   180     159.827 120.258 194.823  1.00  0.00           O  
ATOM   2612  H   GLY   180     159.555 118.292 197.281  1.00  0.00           H  
ATOM   2613  HA2 GLY   180     159.297 121.125 197.917  1.00  0.00           H  
ATOM   2614  HA3 GLY   180     160.777 120.286 197.411  1.00  0.00           H  
ATOM   2615  N   CYS   181     159.019 122.192 195.634  1.00  0.00           N  
ATOM   2616  CA  CYS   181     158.473 122.649 194.353  1.00  0.00           C  
ATOM   2617  C   CYS   181     159.315 123.725 193.650  1.00  0.00           C  
ATOM   2618  O   CYS   181     159.251 123.827 192.422  1.00  0.00           O  
ATOM   2619  CB  CYS   181     157.015 123.058 194.570  1.00  0.00           C  
ATOM   2620  SG  CYS   181     156.147 122.866 193.008  1.00  0.00           S  
ATOM   2621  H   CYS   181     158.799 122.743 196.451  1.00  0.00           H  
ATOM   2622  HA  CYS   181     158.465 121.801 193.668  1.00  0.00           H  
ATOM   2623  HB2 CYS   181     156.951 124.094 194.905  1.00  0.00           H  
ATOM   2624  HB3 CYS   181     156.546 122.403 195.304  1.00  0.00           H  
ATOM   2625  HG  CYS   181     156.872 123.742 192.306  1.00  0.00           H  
ATOM   2626  N   GLY   182     160.232 124.370 194.381  1.00  0.00           N  
ATOM   2627  CA  GLY   182     161.452 124.977 193.826  1.00  0.00           C  
ATOM   2628  C   GLY   182     162.468 123.912 193.394  1.00  0.00           C  
ATOM   2629  O   GLY   182     163.541 123.812 193.979  1.00  0.00           O  
ATOM   2630  H   GLY   182     160.193 124.244 195.382  1.00  0.00           H  
ATOM   2631  HA2 GLY   182     161.196 125.586 192.959  1.00  0.00           H  
ATOM   2632  HA3 GLY   182     161.924 125.617 194.572  1.00  0.00           H  
ATOM   2633  N   ALA   183     162.014 122.994 192.538  1.00  0.00           N  
ATOM   2634  CA  ALA   183     162.735 121.854 191.984  1.00  0.00           C  
ATOM   2635  C   ALA   183     161.929 121.273 190.805  1.00  0.00           C  
ATOM   2636  O   ALA   183     160.701 121.162 190.897  1.00  0.00           O  
ATOM   2637  CB  ALA   183     162.925 120.774 193.060  1.00  0.00           C  
ATOM   2638  H   ALA   183     161.082 123.139 192.178  1.00  0.00           H  
ATOM   2639  HA  ALA   183     163.718 122.179 191.641  1.00  0.00           H  
ATOM   2640  HB1 ALA   183     163.490 121.177 193.901  1.00  0.00           H  
ATOM   2641  HB2 ALA   183     161.954 120.425 193.411  1.00  0.00           H  
ATOM   2642  HB3 ALA   183     163.476 119.932 192.642  1.00  0.00           H  
ATOM   2643  N   SER   184     162.625 120.808 189.760  1.00  0.00           N  
ATOM   2644  CA  SER   184     162.083 120.025 188.632  1.00  0.00           C  
ATOM   2645  C   SER   184     160.845 120.654 187.967  1.00  0.00           C  
ATOM   2646  O   SER   184     159.700 120.376 188.324  1.00  0.00           O  
ATOM   2647  CB  SER   184     161.833 118.580 189.082  1.00  0.00           C  
ATOM   2648  OG  SER   184     161.409 117.799 187.987  1.00  0.00           O  
ATOM   2649  H   SER   184     163.612 121.020 189.746  1.00  0.00           H  
ATOM   2650  HA  SER   184     162.858 119.976 187.867  1.00  0.00           H  
ATOM   2651  HB2 SER   184     161.077 118.562 189.868  1.00  0.00           H  
ATOM   2652  HB3 SER   184     162.755 118.159 189.481  1.00  0.00           H  
ATOM   2653  HG  SER   184     160.694 117.224 188.270  1.00  0.00           H  
ATOM   2654  N   GLN   185     161.069 121.542 186.999  1.00  0.00           N  
ATOM   2655  CA  GLN   185     160.021 122.269 186.273  1.00  0.00           C  
ATOM   2656  C   GLN   185     160.265 122.178 184.755  1.00  0.00           C  
ATOM   2657  O   GLN   185     160.699 123.146 184.122  1.00  0.00           O  
ATOM   2658  CB  GLN   185     159.915 123.708 186.815  1.00  0.00           C  
ATOM   2659  CG  GLN   185     159.603 123.754 188.328  1.00  0.00           C  
ATOM   2660  CD  GLN   185     158.251 123.144 188.674  1.00  0.00           C  
ATOM   2661  OE1 GLN   185     157.430 122.908 187.801  1.00  0.00           O  
ATOM   2662  NE2 GLN   185     157.912 122.973 189.934  1.00  0.00           N  
ATOM   2663  H   GLN   185     162.028 121.752 186.761  1.00  0.00           H  
ATOM   2664  HA  GLN   185     159.062 121.784 186.454  1.00  0.00           H  
ATOM   2665  HB2 GLN   185     160.845 124.243 186.620  1.00  0.00           H  
ATOM   2666  HB3 GLN   185     159.125 124.231 186.276  1.00  0.00           H  
ATOM   2667  HG2 GLN   185     159.582 124.796 188.647  1.00  0.00           H  
ATOM   2668  HG3 GLN   185     160.385 123.258 188.902  1.00  0.00           H  
ATOM   2669 HE21 GLN   185     156.941 122.757 190.109  1.00  0.00           H  
ATOM   2670 HE22 GLN   185     158.528 123.298 190.665  1.00  0.00           H  
ATOM   2671  N   PRO   186     160.079 120.985 184.164  1.00  0.00           N  
ATOM   2672  CA  PRO   186     160.641 120.597 182.869  1.00  0.00           C  
ATOM   2673  C   PRO   186     159.890 121.182 181.662  1.00  0.00           C  
ATOM   2674  O   PRO   186     159.030 122.053 181.797  1.00  0.00           O  
ATOM   2675  CB  PRO   186     160.550 119.070 182.882  1.00  0.00           C  
ATOM   2676  CG  PRO   186     159.226 118.855 183.598  1.00  0.00           C  
ATOM   2677  CD  PRO   186     159.363 119.853 184.740  1.00  0.00           C  
ATOM   2678  HA  PRO   186     161.689 120.891 182.807  1.00  0.00           H  
ATOM   2679  HB2 PRO   186     160.542 118.633 181.884  1.00  0.00           H  
ATOM   2680  HB3 PRO   186     161.366 118.653 183.473  1.00  0.00           H  
ATOM   2681  HG2 PRO   186     159.108 117.828 183.944  1.00  0.00           H  
ATOM   2682  HG3 PRO   186     158.402 119.132 182.941  1.00  0.00           H  
ATOM   2683  HD2 PRO   186     159.955 119.415 185.543  1.00  0.00           H  
ATOM   2684  HD3 PRO   186     158.379 120.143 185.109  1.00  0.00           H  
ATOM   2685  N   ARG   187     160.256 120.710 180.463  1.00  0.00           N  
ATOM   2686  CA  ARG   187     159.570 120.961 179.187  1.00  0.00           C  
ATOM   2687  C   ARG   187     158.216 120.227 179.117  1.00  0.00           C  
ATOM   2688  O   ARG   187     157.958 119.296 179.882  1.00  0.00           O  
ATOM   2689  CB  ARG   187     160.524 120.537 178.050  1.00  0.00           C  
ATOM   2690  CG  ARG   187     160.180 121.132 176.672  1.00  0.00           C  
ATOM   2691  CD  ARG   187     161.135 120.643 175.578  1.00  0.00           C  
ATOM   2692  NE  ARG   187     160.939 119.213 175.280  1.00  0.00           N  
ATOM   2693  CZ  ARG   187     160.090 118.669 174.430  1.00  0.00           C  
ATOM   2694  NH1 ARG   187     159.202 119.351 173.765  1.00  0.00           N  
ATOM   2695  NH2 ARG   187     160.097 117.383 174.276  1.00  0.00           N1+
ATOM   2696  H   ARG   187     160.945 119.972 180.465  1.00  0.00           H  
ATOM   2697  HA  ARG   187     159.368 122.029 179.109  1.00  0.00           H  
ATOM   2698  HB2 ARG   187     161.535 120.861 178.299  1.00  0.00           H  
ATOM   2699  HB3 ARG   187     160.530 119.449 177.991  1.00  0.00           H  
ATOM   2700  HG2 ARG   187     160.244 122.219 176.733  1.00  0.00           H  
ATOM   2701  HG3 ARG   187     159.166 120.860 176.378  1.00  0.00           H  
ATOM   2702  HD2 ARG   187     162.164 120.804 175.899  1.00  0.00           H  
ATOM   2703  HD3 ARG   187     160.973 121.229 174.674  1.00  0.00           H  
ATOM   2704  HE  ARG   187     161.309 118.536 175.931  1.00  0.00           H  
ATOM   2705 HH11 ARG   187     159.036 120.305 174.051  1.00  0.00           H  
ATOM   2706 HH12 ARG   187     158.429 118.812 173.402  1.00  0.00           H  
ATOM   2707 HH21 ARG   187     159.296 116.964 173.826  1.00  0.00           H  
ATOM   2708 HH22 ARG   187     160.460 116.905 175.088  1.00  0.00           H  
ATOM   2709  N   VAL   188     157.373 120.664 178.181  1.00  0.00           N  
ATOM   2710  CA  VAL   188     156.082 120.064 177.823  1.00  0.00           C  
ATOM   2711  C   VAL   188     156.083 119.585 176.365  1.00  0.00           C  
ATOM   2712  O   VAL   188     156.673 120.238 175.496  1.00  0.00           O  
ATOM   2713  CB  VAL   188     154.937 121.061 178.113  1.00  0.00           C  
ATOM   2714  CG1 VAL   188     154.954 122.302 177.211  1.00  0.00           C  
ATOM   2715  CG2 VAL   188     153.553 120.408 178.024  1.00  0.00           C  
ATOM   2716  H   VAL   188     157.697 121.400 177.571  1.00  0.00           H  
ATOM   2717  HA  VAL   188     155.931 119.189 178.454  1.00  0.00           H  
ATOM   2718  HB  VAL   188     155.062 121.416 179.135  1.00  0.00           H  
ATOM   2719 HG11 VAL   188     155.918 122.807 177.278  1.00  0.00           H  
ATOM   2720 HG12 VAL   188     154.761 122.029 176.173  1.00  0.00           H  
ATOM   2721 HG13 VAL   188     154.183 123.000 177.538  1.00  0.00           H  
ATOM   2722 HG21 VAL   188     153.337 120.093 177.003  1.00  0.00           H  
ATOM   2723 HG22 VAL   188     153.500 119.547 178.691  1.00  0.00           H  
ATOM   2724 HG23 VAL   188     152.792 121.129 178.323  1.00  0.00           H  
ATOM   2725  N   SER   189     155.326 118.521 176.076  1.00  0.00           N  
ATOM   2726  CA  SER   189     155.055 118.027 174.718  1.00  0.00           C  
ATOM   2727  C   SER   189     153.582 117.662 174.517  1.00  0.00           C  
ATOM   2728  O   SER   189     152.982 116.977 175.344  1.00  0.00           O  
ATOM   2729  CB  SER   189     155.915 116.799 174.406  1.00  0.00           C  
ATOM   2730  OG  SER   189     157.270 117.179 174.315  1.00  0.00           O  
ATOM   2731  H   SER   189     154.923 118.017 176.853  1.00  0.00           H  
ATOM   2732  HA  SER   189     155.310 118.804 173.997  1.00  0.00           H  
ATOM   2733  HB2 SER   189     155.606 116.377 173.450  1.00  0.00           H  
ATOM   2734  HB3 SER   189     155.791 116.046 175.184  1.00  0.00           H  
ATOM   2735  HG  SER   189     157.597 117.273 175.213  1.00  0.00           H  
ATOM   2736  N   ARG   190     153.015 118.038 173.364  1.00  0.00           N  
ATOM   2737  CA  ARG   190     151.693 117.590 172.891  1.00  0.00           C  
ATOM   2738  C   ARG   190     151.801 116.175 172.322  1.00  0.00           C  
ATOM   2739  O   ARG   190     152.651 115.961 171.461  1.00  0.00           O  
ATOM   2740  CB  ARG   190     151.207 118.571 171.805  1.00  0.00           C  
ATOM   2741  CG  ARG   190     149.768 118.305 171.329  1.00  0.00           C  
ATOM   2742  CD  ARG   190     149.352 119.265 170.197  1.00  0.00           C  
ATOM   2743  NE  ARG   190     149.776 118.794 168.852  1.00  0.00           N  
ATOM   2744  CZ  ARG   190     149.013 118.703 167.764  1.00  0.00           C  
ATOM   2745  NH1 ARG   190     147.738 119.007 167.747  1.00  0.00           N  
ATOM   2746  NH2 ARG   190     149.503 118.279 166.627  1.00  0.00           N1+
ATOM   2747  H   ARG   190     153.588 118.565 172.720  1.00  0.00           H  
ATOM   2748  HA  ARG   190     150.992 117.578 173.726  1.00  0.00           H  
ATOM   2749  HB2 ARG   190     151.257 119.585 172.204  1.00  0.00           H  
ATOM   2750  HB3 ARG   190     151.881 118.518 170.950  1.00  0.00           H  
ATOM   2751  HG2 ARG   190     149.097 118.448 172.175  1.00  0.00           H  
ATOM   2752  HG3 ARG   190     149.663 117.278 170.980  1.00  0.00           H  
ATOM   2753  HD2 ARG   190     149.766 120.254 170.391  1.00  0.00           H  
ATOM   2754  HD3 ARG   190     148.267 119.364 170.234  1.00  0.00           H  
ATOM   2755  HE  ARG   190     150.746 118.532 168.742  1.00  0.00           H  
ATOM   2756 HH11 ARG   190     147.226 118.884 166.885  1.00  0.00           H  
ATOM   2757 HH12 ARG   190     147.270 119.312 168.588  1.00  0.00           H  
ATOM   2758 HH21 ARG   190     148.863 118.200 165.849  1.00  0.00           H  
ATOM   2759 HH22 ARG   190     150.446 117.924 166.562  1.00  0.00           H  
ATOM   2760  N   PHE   191     150.875 115.270 172.646  1.00  0.00           N  
ATOM   2761  CA  PHE   191     150.707 114.021 171.893  1.00  0.00           C  
ATOM   2762  C   PHE   191     149.589 114.165 170.846  1.00  0.00           C  
ATOM   2763  O   PHE   191     148.583 114.847 171.053  1.00  0.00           O  
ATOM   2764  CB  PHE   191     150.534 112.809 172.824  1.00  0.00           C  
ATOM   2765  CG  PHE   191     151.837 112.211 173.347  1.00  0.00           C  
ATOM   2766  CD1 PHE   191     152.052 110.821 173.249  1.00  0.00           C  
ATOM   2767  CD2 PHE   191     152.841 113.020 173.920  1.00  0.00           C  
ATOM   2768  CE1 PHE   191     153.256 110.251 173.702  1.00  0.00           C  
ATOM   2769  CE2 PHE   191     154.056 112.453 174.347  1.00  0.00           C  
ATOM   2770  CZ  PHE   191     154.263 111.068 174.242  1.00  0.00           C  
ATOM   2771  H   PHE   191     150.193 115.471 173.364  1.00  0.00           H  
ATOM   2772  HA  PHE   191     151.621 113.826 171.333  1.00  0.00           H  
ATOM   2773  HB2 PHE   191     149.893 113.062 173.669  1.00  0.00           H  
ATOM   2774  HB3 PHE   191     150.017 112.035 172.258  1.00  0.00           H  
ATOM   2775  HD1 PHE   191     151.284 110.179 172.845  1.00  0.00           H  
ATOM   2776  HD2 PHE   191     152.693 114.082 174.043  1.00  0.00           H  
ATOM   2777  HE1 PHE   191     153.398 109.181 173.648  1.00  0.00           H  
ATOM   2778  HE2 PHE   191     154.824 113.079 174.778  1.00  0.00           H  
ATOM   2779  HZ  PHE   191     155.185 110.630 174.596  1.00  0.00           H  
ATOM   2780  N   TYR   192     149.836 113.616 169.654  1.00  0.00           N  
ATOM   2781  CA  TYR   192     148.951 113.735 168.488  1.00  0.00           C  
ATOM   2782  C   TYR   192     149.090 112.526 167.554  1.00  0.00           C  
ATOM   2783  O   TYR   192     148.324 111.580 167.691  1.00  0.00           O  
ATOM   2784  CB  TYR   192     149.158 115.084 167.772  1.00  0.00           C  
ATOM   2785  CG  TYR   192     150.592 115.462 167.416  1.00  0.00           C  
ATOM   2786  CD1 TYR   192     151.080 115.304 166.102  1.00  0.00           C  
ATOM   2787  CD2 TYR   192     151.437 116.004 168.403  1.00  0.00           C  
ATOM   2788  CE1 TYR   192     152.407 115.655 165.786  1.00  0.00           C  
ATOM   2789  CE2 TYR   192     152.764 116.354 168.095  1.00  0.00           C  
ATOM   2790  CZ  TYR   192     153.258 116.173 166.788  1.00  0.00           C  
ATOM   2791  OH  TYR   192     154.543 116.504 166.507  1.00  0.00           O  
ATOM   2792  H   TYR   192     150.711 113.124 169.540  1.00  0.00           H  
ATOM   2793  HA  TYR   192     147.920 113.718 168.841  1.00  0.00           H  
ATOM   2794  HB2 TYR   192     148.545 115.090 166.871  1.00  0.00           H  
ATOM   2795  HB3 TYR   192     148.758 115.864 168.420  1.00  0.00           H  
ATOM   2796  HD1 TYR   192     150.450 114.888 165.330  1.00  0.00           H  
ATOM   2797  HD2 TYR   192     151.079 116.123 169.415  1.00  0.00           H  
ATOM   2798  HE1 TYR   192     152.777 115.517 164.781  1.00  0.00           H  
ATOM   2799  HE2 TYR   192     153.429 116.725 168.861  1.00  0.00           H  
ATOM   2800  HH  TYR   192     154.798 116.295 165.605  1.00  0.00           H  
ATOM   2801  N   GLY   193     150.149 112.454 166.736  1.00  0.00           N  
ATOM   2802  CA  GLY   193     150.380 111.329 165.814  1.00  0.00           C  
ATOM   2803  C   GLY   193     150.662 109.991 166.513  1.00  0.00           C  
ATOM   2804  O   GLY   193     150.394 108.938 165.950  1.00  0.00           O  
ATOM   2805  H   GLY   193     150.781 113.241 166.697  1.00  0.00           H  
ATOM   2806  HA2 GLY   193     149.503 111.198 165.181  1.00  0.00           H  
ATOM   2807  HA3 GLY   193     151.233 111.559 165.176  1.00  0.00           H  
ATOM   2808  N   ILE   194     151.115 110.038 167.772  1.00  0.00           N  
ATOM   2809  CA  ILE   194     151.277 108.864 168.646  1.00  0.00           C  
ATOM   2810  C   ILE   194     149.930 108.403 169.234  1.00  0.00           C  
ATOM   2811  O   ILE   194     149.738 107.214 169.472  1.00  0.00           O  
ATOM   2812  CB  ILE   194     152.297 109.184 169.772  1.00  0.00           C  
ATOM   2813  CG1 ILE   194     153.627 109.792 169.260  1.00  0.00           C  
ATOM   2814  CG2 ILE   194     152.596 107.943 170.631  1.00  0.00           C  
ATOM   2815  CD1 ILE   194     154.393 108.942 168.235  1.00  0.00           C  
ATOM   2816  H   ILE   194     151.333 110.947 168.155  1.00  0.00           H  
ATOM   2817  HA  ILE   194     151.665 108.036 168.054  1.00  0.00           H  
ATOM   2818  HB  ILE   194     151.844 109.929 170.426  1.00  0.00           H  
ATOM   2819 HG12 ILE   194     153.430 110.767 168.816  1.00  0.00           H  
ATOM   2820 HG13 ILE   194     154.281 109.967 170.115  1.00  0.00           H  
ATOM   2821 HG21 ILE   194     151.709 107.649 171.192  1.00  0.00           H  
ATOM   2822 HG22 ILE   194     152.903 107.108 170.001  1.00  0.00           H  
ATOM   2823 HG23 ILE   194     153.387 108.162 171.348  1.00  0.00           H  
ATOM   2824 HD11 ILE   194     154.661 107.976 168.664  1.00  0.00           H  
ATOM   2825 HD12 ILE   194     153.789 108.787 167.341  1.00  0.00           H  
ATOM   2826 HD13 ILE   194     155.308 109.462 167.951  1.00  0.00           H  
ATOM   2827  N   TYR   195     148.977 109.323 169.431  1.00  0.00           N  
ATOM   2828  CA  TYR   195     147.664 109.072 170.036  1.00  0.00           C  
ATOM   2829  C   TYR   195     146.513 109.502 169.096  1.00  0.00           C  
ATOM   2830  O   TYR   195     145.709 110.361 169.468  1.00  0.00           O  
ATOM   2831  CB  TYR   195     147.556 109.785 171.403  1.00  0.00           C  
ATOM   2832  CG  TYR   195     148.404 109.329 172.582  1.00  0.00           C  
ATOM   2833  CD1 TYR   195     149.054 108.077 172.618  1.00  0.00           C  
ATOM   2834  CD2 TYR   195     148.447 110.164 173.718  1.00  0.00           C  
ATOM   2835  CE1 TYR   195     149.764 107.681 173.769  1.00  0.00           C  
ATOM   2836  CE2 TYR   195     149.144 109.763 174.874  1.00  0.00           C  
ATOM   2837  CZ  TYR   195     149.799 108.515 174.905  1.00  0.00           C  
ATOM   2838  OH  TYR   195     150.428 108.095 176.033  1.00  0.00           O  
ATOM   2839  H   TYR   195     149.131 110.248 169.056  1.00  0.00           H  
ATOM   2840  HA  TYR   195     147.539 108.004 170.211  1.00  0.00           H  
ATOM   2841  HB2 TYR   195     147.733 110.849 171.246  1.00  0.00           H  
ATOM   2842  HB3 TYR   195     146.526 109.675 171.744  1.00  0.00           H  
ATOM   2843  HD1 TYR   195     148.997 107.394 171.784  1.00  0.00           H  
ATOM   2844  HD2 TYR   195     147.928 111.112 173.706  1.00  0.00           H  
ATOM   2845  HE1 TYR   195     150.259 106.722 173.810  1.00  0.00           H  
ATOM   2846  HE2 TYR   195     149.189 110.407 175.741  1.00  0.00           H  
ATOM   2847  HH  TYR   195     150.214 108.655 176.783  1.00  0.00           H  
ATOM   2848  N   PRO   196     146.292 108.832 167.945  1.00  0.00           N  
ATOM   2849  CA  PRO   196     145.164 109.114 167.039  1.00  0.00           C  
ATOM   2850  C   PRO   196     143.770 108.781 167.627  1.00  0.00           C  
ATOM   2851  O   PRO   196     142.754 108.888 166.937  1.00  0.00           O  
ATOM   2852  CB  PRO   196     145.473 108.316 165.766  1.00  0.00           C  
ATOM   2853  CG  PRO   196     146.281 107.127 166.284  1.00  0.00           C  
ATOM   2854  CD  PRO   196     147.106 107.749 167.408  1.00  0.00           C  
ATOM   2855  HA  PRO   196     145.166 110.176 166.794  1.00  0.00           H  
ATOM   2856  HB2 PRO   196     144.575 107.994 165.238  1.00  0.00           H  
ATOM   2857  HB3 PRO   196     146.100 108.917 165.107  1.00  0.00           H  
ATOM   2858  HG2 PRO   196     146.917 106.699 165.508  1.00  0.00           H  
ATOM   2859  HG3 PRO   196     145.609 106.373 166.693  1.00  0.00           H  
ATOM   2860  HD2 PRO   196     148.029 108.159 166.999  1.00  0.00           H  
ATOM   2861  HD3 PRO   196     147.332 106.998 168.165  1.00  0.00           H  
ATOM   2862  N   THR   197     143.708 108.385 168.904  1.00  0.00           N  
ATOM   2863  CA  THR   197     142.485 108.181 169.697  1.00  0.00           C  
ATOM   2864  C   THR   197     142.463 108.971 171.021  1.00  0.00           C  
ATOM   2865  O   THR   197     141.542 108.795 171.819  1.00  0.00           O  
ATOM   2866  CB  THR   197     142.247 106.676 169.908  1.00  0.00           C  
ATOM   2867  OG1 THR   197     140.945 106.456 170.389  1.00  0.00           O  
ATOM   2868  CG2 THR   197     143.232 106.021 170.883  1.00  0.00           C  
ATOM   2869  H   THR   197     144.590 108.305 169.389  1.00  0.00           H  
ATOM   2870  HA  THR   197     141.640 108.557 169.118  1.00  0.00           H  
ATOM   2871  HB  THR   197     142.336 106.174 168.944  1.00  0.00           H  
ATOM   2872 HG21 THR   197     144.253 106.144 170.522  1.00  0.00           H  
ATOM   2873 HG22 THR   197     143.141 106.457 171.877  1.00  0.00           H  
ATOM   2874 HG23 THR   197     143.012 104.955 170.947  1.00  0.00           H  
ATOM   2875  HG1 THR   197     140.705 107.239 170.890  1.00  0.00           H  
ATOM   2876  N   LEU   198     143.478 109.799 171.298  1.00  0.00           N  
ATOM   2877  CA  LEU   198     143.570 110.672 172.479  1.00  0.00           C  
ATOM   2878  C   LEU   198     144.567 111.816 172.216  1.00  0.00           C  
ATOM   2879  O   LEU   198     145.593 111.950 172.882  1.00  0.00           O  
ATOM   2880  CB  LEU   198     143.906 109.833 173.734  1.00  0.00           C  
ATOM   2881  CG  LEU   198     144.029 110.613 175.064  1.00  0.00           C  
ATOM   2882  CD1 LEU   198     143.031 111.764 175.240  1.00  0.00           C  
ATOM   2883  CD2 LEU   198     143.889 109.635 176.231  1.00  0.00           C  
ATOM   2884  H   LEU   198     144.201 109.915 170.603  1.00  0.00           H  
ATOM   2885  HA  LEU   198     142.594 111.134 172.630  1.00  0.00           H  
ATOM   2886  HB2 LEU   198     143.120 109.086 173.855  1.00  0.00           H  
ATOM   2887  HB3 LEU   198     144.840 109.296 173.567  1.00  0.00           H  
ATOM   2888  HG  LEU   198     145.030 111.041 175.132  1.00  0.00           H  
ATOM   2889 HD11 LEU   198     143.275 112.576 174.555  1.00  0.00           H  
ATOM   2890 HD12 LEU   198     142.012 111.428 175.048  1.00  0.00           H  
ATOM   2891 HD13 LEU   198     143.092 112.153 176.256  1.00  0.00           H  
ATOM   2892 HD21 LEU   198     142.937 109.103 176.198  1.00  0.00           H  
ATOM   2893 HD22 LEU   198     144.680 108.887 176.185  1.00  0.00           H  
ATOM   2894 HD23 LEU   198     143.939 110.162 177.183  1.00  0.00           H  
ATOM   2895  N   VAL   199     144.294 112.620 171.188  1.00  0.00           N  
ATOM   2896  CA  VAL   199     145.105 113.809 170.883  1.00  0.00           C  
ATOM   2897  C   VAL   199     145.020 114.838 172.016  1.00  0.00           C  
ATOM   2898  O   VAL   199     144.099 114.809 172.833  1.00  0.00           O  
ATOM   2899  CB  VAL   199     144.730 114.444 169.529  1.00  0.00           C  
ATOM   2900  CG1 VAL   199     144.817 113.423 168.387  1.00  0.00           C  
ATOM   2901  CG2 VAL   199     143.328 115.070 169.518  1.00  0.00           C  
ATOM   2902  H   VAL   199     143.455 112.455 170.650  1.00  0.00           H  
ATOM   2903  HA  VAL   199     146.145 113.491 170.816  1.00  0.00           H  
ATOM   2904  HB  VAL   199     145.449 115.236 169.320  1.00  0.00           H  
ATOM   2905 HG11 VAL   199     145.805 112.965 168.371  1.00  0.00           H  
ATOM   2906 HG12 VAL   199     144.070 112.639 168.507  1.00  0.00           H  
ATOM   2907 HG13 VAL   199     144.651 113.927 167.435  1.00  0.00           H  
ATOM   2908 HG21 VAL   199     142.564 114.303 169.647  1.00  0.00           H  
ATOM   2909 HG22 VAL   199     143.226 115.804 170.317  1.00  0.00           H  
ATOM   2910 HG23 VAL   199     143.169 115.587 168.572  1.00  0.00           H  
ATOM   2911  N   ILE   200     145.984 115.759 172.057  1.00  0.00           N  
ATOM   2912  CA  ILE   200     146.091 116.891 172.997  1.00  0.00           C  
ATOM   2913  C   ILE   200     146.180 116.549 174.499  1.00  0.00           C  
ATOM   2914  O   ILE   200     146.546 117.437 175.272  1.00  0.00           O  
ATOM   2915  CB  ILE   200     145.139 118.073 172.658  1.00  0.00           C  
ATOM   2916  CG1 ILE   200     143.655 117.854 173.036  1.00  0.00           C  
ATOM   2917  CG2 ILE   200     145.287 118.475 171.172  1.00  0.00           C  
ATOM   2918  CD1 ILE   200     142.798 119.116 172.883  1.00  0.00           C  
ATOM   2919  H   ILE   200     146.774 115.610 171.446  1.00  0.00           H  
ATOM   2920  HA  ILE   200     147.085 117.293 172.802  1.00  0.00           H  
ATOM   2921  HB  ILE   200     145.487 118.923 173.245  1.00  0.00           H  
ATOM   2922 HG12 ILE   200     143.218 117.083 172.401  1.00  0.00           H  
ATOM   2923 HG13 ILE   200     143.594 117.525 174.073  1.00  0.00           H  
ATOM   2924 HG21 ILE   200     146.343 118.497 170.903  1.00  0.00           H  
ATOM   2925 HG22 ILE   200     144.766 117.760 170.536  1.00  0.00           H  
ATOM   2926 HG23 ILE   200     144.871 119.470 171.014  1.00  0.00           H  
ATOM   2927 HD11 ILE   200     143.237 119.941 173.445  1.00  0.00           H  
ATOM   2928 HD12 ILE   200     142.716 119.391 171.832  1.00  0.00           H  
ATOM   2929 HD13 ILE   200     141.794 118.921 173.261  1.00  0.00           H  
ATOM   2930  N   LYS   201     146.122 115.262 174.892  1.00  0.00           N  
ATOM   2931  CA  LYS   201     146.832 114.800 176.099  1.00  0.00           C  
ATOM   2932  C   LYS   201     148.334 115.099 175.942  1.00  0.00           C  
ATOM   2933  O   LYS   201     148.883 115.011 174.836  1.00  0.00           O  
ATOM   2934  CB  LYS   201     146.510 113.320 176.403  1.00  0.00           C  
ATOM   2935  CG  LYS   201     147.159 112.870 177.727  1.00  0.00           C  
ATOM   2936  CD  LYS   201     146.495 111.641 178.373  1.00  0.00           C  
ATOM   2937  CE  LYS   201     146.739 110.331 177.624  1.00  0.00           C  
ATOM   2938  NZ  LYS   201     146.453 109.152 178.490  1.00  0.00           N1+
ATOM   2939  H   LYS   201     145.783 114.579 174.230  1.00  0.00           H  
ATOM   2940  HA  LYS   201     146.479 115.401 176.937  1.00  0.00           H  
ATOM   2941  HB2 LYS   201     145.428 113.222 176.491  1.00  0.00           H  
ATOM   2942  HB3 LYS   201     146.857 112.685 175.588  1.00  0.00           H  
ATOM   2943  HG2 LYS   201     148.220 112.675 177.571  1.00  0.00           H  
ATOM   2944  HG3 LYS   201     147.064 113.682 178.449  1.00  0.00           H  
ATOM   2945  HD2 LYS   201     145.421 111.810 178.456  1.00  0.00           H  
ATOM   2946  HD3 LYS   201     146.906 111.545 179.378  1.00  0.00           H  
ATOM   2947  HE2 LYS   201     147.791 110.309 177.341  1.00  0.00           H  
ATOM   2948  HE3 LYS   201     146.140 110.310 176.713  1.00  0.00           H  
ATOM   2949  HZ1 LYS   201     147.073 109.173 179.286  1.00  0.00           H  
ATOM   2950  HZ2 LYS   201     145.489 109.058 178.774  1.00  0.00           H  
ATOM   2951  HZ3 LYS   201     146.678 108.290 178.014  1.00  0.00           H  
ATOM   2952  N   ALA   202     148.973 115.554 177.020  1.00  0.00           N  
ATOM   2953  CA  ALA   202     150.344 116.066 176.997  1.00  0.00           C  
ATOM   2954  C   ALA   202     151.274 115.267 177.925  1.00  0.00           C  
ATOM   2955  O   ALA   202     150.821 114.511 178.786  1.00  0.00           O  
ATOM   2956  CB  ALA   202     150.311 117.566 177.343  1.00  0.00           C  
ATOM   2957  H   ALA   202     148.474 115.614 177.896  1.00  0.00           H  
ATOM   2958  HA  ALA   202     150.750 115.971 175.990  1.00  0.00           H  
ATOM   2959  HB1 ALA   202     149.640 118.087 176.660  1.00  0.00           H  
ATOM   2960  HB2 ALA   202     149.962 117.708 178.366  1.00  0.00           H  
ATOM   2961  HB3 ALA   202     151.308 117.995 177.248  1.00  0.00           H  
ATOM   2962  N   VAL   203     152.582 115.486 177.785  1.00  0.00           N  
ATOM   2963  CA  VAL   203     153.634 114.995 178.691  1.00  0.00           C  
ATOM   2964  C   VAL   203     154.398 116.182 179.275  1.00  0.00           C  
ATOM   2965  O   VAL   203     154.629 117.173 178.583  1.00  0.00           O  
ATOM   2966  CB  VAL   203     154.568 113.989 177.980  1.00  0.00           C  
ATOM   2967  CG1 VAL   203     155.811 113.601 178.802  1.00  0.00           C  
ATOM   2968  CG2 VAL   203     153.798 112.688 177.694  1.00  0.00           C  
ATOM   2969  H   VAL   203     152.864 116.121 177.051  1.00  0.00           H  
ATOM   2970  HA  VAL   203     153.171 114.469 179.526  1.00  0.00           H  
ATOM   2971  HB  VAL   203     154.905 114.422 177.038  1.00  0.00           H  
ATOM   2972 HG11 VAL   203     156.449 114.470 178.964  1.00  0.00           H  
ATOM   2973 HG12 VAL   203     155.512 113.177 179.761  1.00  0.00           H  
ATOM   2974 HG13 VAL   203     156.404 112.868 178.255  1.00  0.00           H  
ATOM   2975 HG21 VAL   203     153.436 112.249 178.624  1.00  0.00           H  
ATOM   2976 HG22 VAL   203     152.952 112.890 177.037  1.00  0.00           H  
ATOM   2977 HG23 VAL   203     154.456 111.968 177.207  1.00  0.00           H  
ATOM   2978  N   HIS   204     154.783 116.074 180.547  1.00  0.00           N  
ATOM   2979  CA  HIS   204     155.698 116.984 181.241  1.00  0.00           C  
ATOM   2980  C   HIS   204     156.934 116.183 181.675  1.00  0.00           C  
ATOM   2981  O   HIS   204     156.801 115.069 182.179  1.00  0.00           O  
ATOM   2982  CB  HIS   204     154.956 117.654 182.412  1.00  0.00           C  
ATOM   2983  CG  HIS   204     155.350 119.086 182.678  1.00  0.00           C  
ATOM   2984  ND1 HIS   204     155.889 119.581 183.869  1.00  0.00           N  
ATOM   2985  CD2 HIS   204     155.145 120.129 181.822  1.00  0.00           C  
ATOM   2986  CE1 HIS   204     156.029 120.908 183.678  1.00  0.00           C  
ATOM   2987  NE2 HIS   204     155.589 121.266 182.458  1.00  0.00           N  
ATOM   2988  H   HIS   204     154.548 115.220 181.033  1.00  0.00           H  
ATOM   2989  HA  HIS   204     156.028 117.753 180.543  1.00  0.00           H  
ATOM   2990  HB2 HIS   204     155.093 117.057 183.313  1.00  0.00           H  
ATOM   2991  HB3 HIS   204     153.887 117.665 182.196  1.00  0.00           H  
ATOM   2992  HD2 HIS   204     154.706 120.058 180.838  1.00  0.00           H  
ATOM   2993  HE2 HIS   204     155.593 122.203 182.082  1.00  0.00           H  
ATOM   2994  HE1 HIS   204     156.435 121.595 184.405  1.00  0.00           H  
ATOM   2995  N   GLU   205     158.123 116.682 181.352  1.00  0.00           N  
ATOM   2996  CA  GLU   205     159.302 115.839 181.071  1.00  0.00           C  
ATOM   2997  C   GLU   205     160.323 115.796 182.229  1.00  0.00           C  
ATOM   2998  O   GLU   205     161.440 116.289 182.093  1.00  0.00           O  
ATOM   2999  CB  GLU   205     159.905 116.309 179.729  1.00  0.00           C  
ATOM   3000  CG  GLU   205     158.944 116.068 178.548  1.00  0.00           C  
ATOM   3001  CD  GLU   205     159.307 116.877 177.299  1.00  0.00           C  
ATOM   3002  OE1 GLU   205     158.373 117.399 176.643  1.00  0.00           O  
ATOM   3003  OE2 GLU   205     160.505 117.003 176.940  1.00  0.00           O1-
ATOM   3004  H   GLU   205     158.137 117.603 180.939  1.00  0.00           H  
ATOM   3005  HA  GLU   205     158.984 114.807 180.921  1.00  0.00           H  
ATOM   3006  HB2 GLU   205     160.132 117.373 179.797  1.00  0.00           H  
ATOM   3007  HB3 GLU   205     160.832 115.768 179.534  1.00  0.00           H  
ATOM   3008  HG2 GLU   205     157.930 116.344 178.836  1.00  0.00           H  
ATOM   3009  HG3 GLU   205     158.937 115.005 178.308  1.00  0.00           H  
ATOM   3010  N   GLU   206     159.930 115.296 183.409  1.00  0.00           N  
ATOM   3011  CA  GLU   206     160.788 115.276 184.613  1.00  0.00           C  
ATOM   3012  C   GLU   206     161.978 114.287 184.560  1.00  0.00           C  
ATOM   3013  O   GLU   206     163.098 114.721 184.808  1.00  0.00           O  
ATOM   3014  CB  GLU   206     159.983 115.136 185.924  1.00  0.00           C  
ATOM   3015  CG  GLU   206     159.037 116.317 186.174  1.00  0.00           C  
ATOM   3016  CD  GLU   206     158.438 116.330 187.584  1.00  0.00           C  
ATOM   3017  OE1 GLU   206     159.204 116.429 188.571  1.00  0.00           O  
ATOM   3018  OE2 GLU   206     157.191 116.396 187.690  1.00  0.00           O1-
ATOM   3019  H   GLU   206     159.026 114.849 183.469  1.00  0.00           H  
ATOM   3020  HA  GLU   206     161.266 116.254 184.666  1.00  0.00           H  
ATOM   3021  HB2 GLU   206     159.394 114.219 185.927  1.00  0.00           H  
ATOM   3022  HB3 GLU   206     160.694 115.082 186.749  1.00  0.00           H  
ATOM   3023  HG2 GLU   206     158.234 116.295 185.438  1.00  0.00           H  
ATOM   3024  HG3 GLU   206     159.598 117.243 186.044  1.00  0.00           H  
ATOM   3025  N   GLN   207     161.912 112.984 184.244  1.00  0.00           N  
ATOM   3026  CA  GLN   207     160.834 111.978 184.184  1.00  0.00           C  
ATOM   3027  C   GLN   207     159.550 112.339 183.424  1.00  0.00           C  
ATOM   3028  O   GLN   207     158.615 112.902 183.991  1.00  0.00           O  
ATOM   3029  CB  GLN   207     160.565 111.415 185.598  1.00  0.00           C  
ATOM   3030  CG  GLN   207     159.531 110.273 185.650  1.00  0.00           C  
ATOM   3031  CD  GLN   207     159.926 109.083 184.783  1.00  0.00           C  
ATOM   3032  OE1 GLN   207     160.888 108.387 185.056  1.00  0.00           O  
ATOM   3033  NE2 GLN   207     159.252 108.834 183.684  1.00  0.00           N  
ATOM   3034  H   GLN   207     162.840 112.595 184.156  1.00  0.00           H  
ATOM   3035  HA  GLN   207     161.265 111.148 183.624  1.00  0.00           H  
ATOM   3036  HB2 GLN   207     161.505 111.044 186.006  1.00  0.00           H  
ATOM   3037  HB3 GLN   207     160.221 112.215 186.253  1.00  0.00           H  
ATOM   3038  HG2 GLN   207     158.551 110.641 185.345  1.00  0.00           H  
ATOM   3039  HG3 GLN   207     159.443 109.928 186.681  1.00  0.00           H  
ATOM   3040 HE21 GLN   207     158.454 109.391 183.412  1.00  0.00           H  
ATOM   3041 HE22 GLN   207     159.591 108.081 183.102  1.00  0.00           H  
ATOM   3042  N   ASP   208     159.431 111.848 182.190  1.00  0.00           N  
ATOM   3043  CA  ASP   208     158.198 111.844 181.399  1.00  0.00           C  
ATOM   3044  C   ASP   208     156.991 111.348 182.211  1.00  0.00           C  
ATOM   3045  O   ASP   208     156.965 110.207 182.682  1.00  0.00           O  
ATOM   3046  CB  ASP   208     158.393 110.930 180.180  1.00  0.00           C  
ATOM   3047  CG  ASP   208     159.607 111.339 179.352  1.00  0.00           C  
ATOM   3048  OD1 ASP   208     160.731 111.010 179.801  1.00  0.00           O  
ATOM   3049  OD2 ASP   208     159.390 112.000 178.316  1.00  0.00           O1-
ATOM   3050  H   ASP   208     160.235 111.435 181.740  1.00  0.00           H  
ATOM   3051  HA  ASP   208     157.998 112.854 181.043  1.00  0.00           H  
ATOM   3052  HB2 ASP   208     157.496 110.968 179.562  1.00  0.00           H  
ATOM   3053  HB3 ASP   208     158.528 109.901 180.512  1.00  0.00           H  
ATOM   3054  N   ALA   209     155.978 112.200 182.353  1.00  0.00           N  
ATOM   3055  CA  ALA   209     154.704 111.875 182.982  1.00  0.00           C  
ATOM   3056  C   ALA   209     153.563 112.569 182.229  1.00  0.00           C  
ATOM   3057  O   ALA   209     153.704 113.719 181.803  1.00  0.00           O  
ATOM   3058  CB  ALA   209     154.763 112.297 184.454  1.00  0.00           C  
ATOM   3059  H   ALA   209     156.117 113.156 182.059  1.00  0.00           H  
ATOM   3060  HA  ALA   209     154.540 110.798 182.933  1.00  0.00           H  
ATOM   3061  HB1 ALA   209     155.554 111.746 184.962  1.00  0.00           H  
ATOM   3062  HB2 ALA   209     154.979 113.364 184.520  1.00  0.00           H  
ATOM   3063  HB3 ALA   209     153.809 112.084 184.938  1.00  0.00           H  
ATOM   3064  N   GLU   210     152.423 111.894 182.069  1.00  0.00           N  
ATOM   3065  CA  GLU   210     151.292 112.453 181.323  1.00  0.00           C  
ATOM   3066  C   GLU   210     150.631 113.609 182.079  1.00  0.00           C  
ATOM   3067  O   GLU   210     149.891 113.409 183.045  1.00  0.00           O  
ATOM   3068  CB  GLU   210     150.246 111.388 180.977  1.00  0.00           C  
ATOM   3069  CG  GLU   210     150.776 110.330 180.000  1.00  0.00           C  
ATOM   3070  CD  GLU   210     149.603 109.614 179.320  1.00  0.00           C  
ATOM   3071  OE1 GLU   210     149.624 109.494 178.073  1.00  0.00           O  
ATOM   3072  OE2 GLU   210     148.631 109.246 180.025  1.00  0.00           O1-
ATOM   3073  H   GLU   210     152.339 110.960 182.444  1.00  0.00           H  
ATOM   3074  HA  GLU   210     151.667 112.845 180.377  1.00  0.00           H  
ATOM   3075  HB2 GLU   210     149.895 110.902 181.887  1.00  0.00           H  
ATOM   3076  HB3 GLU   210     149.403 111.897 180.509  1.00  0.00           H  
ATOM   3077  HG2 GLU   210     151.394 109.613 180.541  1.00  0.00           H  
ATOM   3078  HG3 GLU   210     151.390 110.816 179.241  1.00  0.00           H  
ATOM   3079  N   TRP   211     150.802 114.823 181.561  1.00  0.00           N  
ATOM   3080  CA  TRP   211     150.031 115.988 181.968  1.00  0.00           C  
ATOM   3081  C   TRP   211     148.694 116.010 181.217  1.00  0.00           C  
ATOM   3082  O   TRP   211     148.479 116.730 180.243  1.00  0.00           O  
ATOM   3083  CB  TRP   211     150.891 117.265 181.941  1.00  0.00           C  
ATOM   3084  CG  TRP   211     151.164 117.762 183.336  1.00  0.00           C  
ATOM   3085  CD1 TRP   211     150.682 118.909 183.864  1.00  0.00           C  
ATOM   3086  CD2 TRP   211     151.813 117.066 184.450  1.00  0.00           C  
ATOM   3087  NE1 TRP   211     150.886 118.924 185.228  1.00  0.00           N  
ATOM   3088  CE2 TRP   211     151.559 117.802 185.648  1.00  0.00           C  
ATOM   3089  CE3 TRP   211     152.527 115.855 184.589  1.00  0.00           C  
ATOM   3090  CZ2 TRP   211     151.934 117.339 186.917  1.00  0.00           C  
ATOM   3091  CZ3 TRP   211     152.938 115.395 185.857  1.00  0.00           C  
ATOM   3092  CH2 TRP   211     152.631 116.124 187.020  1.00  0.00           C  
ATOM   3093  H   TRP   211     151.324 114.886 180.699  1.00  0.00           H  
ATOM   3094  HA  TRP   211     149.760 115.840 183.013  1.00  0.00           H  
ATOM   3095  HB2 TRP   211     151.836 117.066 181.436  1.00  0.00           H  
ATOM   3096  HB3 TRP   211     150.381 118.043 181.372  1.00  0.00           H  
ATOM   3097  HD1 TRP   211     150.108 119.639 183.314  1.00  0.00           H  
ATOM   3098  HE1 TRP   211     150.396 119.558 185.843  1.00  0.00           H  
ATOM   3099  HE3 TRP   211     152.720 115.256 183.711  1.00  0.00           H  
ATOM   3100  HZ2 TRP   211     151.675 117.903 187.801  1.00  0.00           H  
ATOM   3101  HZ3 TRP   211     153.451 114.449 185.946  1.00  0.00           H  
ATOM   3102  HH2 TRP   211     152.921 115.741 187.987  1.00  0.00           H  
ATOM   3103  N   HIS   212     147.800 115.123 181.661  1.00  0.00           N  
ATOM   3104  CA  HIS   212     146.384 115.094 181.276  1.00  0.00           C  
ATOM   3105  C   HIS   212     145.635 116.305 181.855  1.00  0.00           C  
ATOM   3106  O   HIS   212     146.126 116.955 182.777  1.00  0.00           O  
ATOM   3107  CB  HIS   212     145.772 113.760 181.739  1.00  0.00           C  
ATOM   3108  CG  HIS   212     144.569 113.292 180.950  1.00  0.00           C  
ATOM   3109  ND1 HIS   212     143.888 114.018 179.963  1.00  0.00           N  
ATOM   3110  CD2 HIS   212     144.061 112.026 180.996  1.00  0.00           C  
ATOM   3111  CE1 HIS   212     142.989 113.162 179.440  1.00  0.00           C  
ATOM   3112  NE2 HIS   212     143.082 111.957 180.035  1.00  0.00           N  
ATOM   3113  H   HIS   212     148.116 114.495 182.387  1.00  0.00           H  
ATOM   3114  HA  HIS   212     146.322 115.152 180.190  1.00  0.00           H  
ATOM   3115  HB2 HIS   212     145.490 113.834 182.789  1.00  0.00           H  
ATOM   3116  HB3 HIS   212     146.532 112.983 181.653  1.00  0.00           H  
ATOM   3117  HD2 HIS   212     144.416 111.204 181.601  1.00  0.00           H  
ATOM   3118  HE2 HIS   212     142.634 111.100 179.742  1.00  0.00           H  
ATOM   3119  HE1 HIS   212     142.325 113.393 178.620  1.00  0.00           H  
ATOM   3120  N   ALA   213     144.434 116.600 181.357  1.00  0.00           N  
ATOM   3121  CA  ALA   213     143.697 117.844 181.618  1.00  0.00           C  
ATOM   3122  C   ALA   213     143.516 118.194 183.112  1.00  0.00           C  
ATOM   3123  O   ALA   213     143.618 119.357 183.500  1.00  0.00           O  
ATOM   3124  CB  ALA   213     142.347 117.726 180.896  1.00  0.00           C  
ATOM   3125  H   ALA   213     144.068 115.985 180.644  1.00  0.00           H  
ATOM   3126  HA  ALA   213     144.244 118.675 181.172  1.00  0.00           H  
ATOM   3127  HB1 ALA   213     142.484 117.898 179.829  1.00  0.00           H  
ATOM   3128  HB2 ALA   213     141.926 116.730 181.032  1.00  0.00           H  
ATOM   3129  HB3 ALA   213     141.641 118.461 181.282  1.00  0.00           H  
ATOM   3130  N   ASP   214     143.351 117.200 183.985  1.00  0.00           N  
ATOM   3131  CA  ASP   214     143.231 117.410 185.434  1.00  0.00           C  
ATOM   3132  C   ASP   214     144.590 117.593 186.131  1.00  0.00           C  
ATOM   3133  O   ASP   214     144.688 118.403 187.049  1.00  0.00           O  
ATOM   3134  CB  ASP   214     142.421 116.265 186.055  1.00  0.00           C  
ATOM   3135  CG  ASP   214     143.117 114.916 185.901  1.00  0.00           C  
ATOM   3136  OD1 ASP   214     143.258 114.463 184.740  1.00  0.00           O  
ATOM   3137  OD2 ASP   214     143.548 114.338 186.917  1.00  0.00           O1-
ATOM   3138  H   ASP   214     143.404 116.250 183.647  1.00  0.00           H  
ATOM   3139  HA  ASP   214     142.668 118.327 185.606  1.00  0.00           H  
ATOM   3140  HB2 ASP   214     141.447 116.216 185.567  1.00  0.00           H  
ATOM   3141  HB3 ASP   214     142.259 116.478 187.111  1.00  0.00           H  
ATOM   3142  N   LYS   215     145.667 116.977 185.620  1.00  0.00           N  
ATOM   3143  CA  LYS   215     147.049 117.211 186.088  1.00  0.00           C  
ATOM   3144  C   LYS   215     147.525 118.600 185.659  1.00  0.00           C  
ATOM   3145  O   LYS   215     148.192 119.300 186.418  1.00  0.00           O  
ATOM   3146  CB  LYS   215     148.037 116.143 185.563  1.00  0.00           C  
ATOM   3147  CG  LYS   215     147.483 114.746 185.242  1.00  0.00           C  
ATOM   3148  CD  LYS   215     146.818 114.004 186.406  1.00  0.00           C  
ATOM   3149  CE  LYS   215     146.125 112.757 185.837  1.00  0.00           C  
ATOM   3150  NZ  LYS   215     145.145 112.194 186.793  1.00  0.00           N1+
ATOM   3151  H   LYS   215     145.538 116.426 184.783  1.00  0.00           H  
ATOM   3152  HA  LYS   215     147.057 117.191 187.178  1.00  0.00           H  
ATOM   3153  HB2 LYS   215     148.477 116.518 184.639  1.00  0.00           H  
ATOM   3154  HB3 LYS   215     148.852 116.044 186.281  1.00  0.00           H  
ATOM   3155  HG2 LYS   215     146.763 114.846 184.429  1.00  0.00           H  
ATOM   3156  HG3 LYS   215     148.306 114.130 184.878  1.00  0.00           H  
ATOM   3157  HD2 LYS   215     146.083 114.654 186.881  1.00  0.00           H  
ATOM   3158  HD3 LYS   215     147.569 113.720 187.143  1.00  0.00           H  
ATOM   3159  HE2 LYS   215     146.879 112.019 185.562  1.00  0.00           H  
ATOM   3160  HE3 LYS   215     145.587 113.053 184.936  1.00  0.00           H  
ATOM   3161  HZ1 LYS   215     145.576 111.931 187.667  1.00  0.00           H  
ATOM   3162  HZ2 LYS   215     144.463 112.914 186.987  1.00  0.00           H  
ATOM   3163  HZ3 LYS   215     144.640 111.418 186.389  1.00  0.00           H  
ATOM   3164  N   VAL   216     147.098 119.035 184.471  1.00  0.00           N  
ATOM   3165  CA  VAL   216     147.264 120.399 183.963  1.00  0.00           C  
ATOM   3166  C   VAL   216     146.513 121.385 184.845  1.00  0.00           C  
ATOM   3167  O   VAL   216     147.139 122.306 185.361  1.00  0.00           O  
ATOM   3168  CB  VAL   216     146.834 120.491 182.487  1.00  0.00           C  
ATOM   3169  CG1 VAL   216     146.775 121.930 181.968  1.00  0.00           C  
ATOM   3170  CG2 VAL   216     147.828 119.717 181.618  1.00  0.00           C  
ATOM   3171  H   VAL   216     146.597 118.371 183.897  1.00  0.00           H  
ATOM   3172  HA  VAL   216     148.316 120.678 184.026  1.00  0.00           H  
ATOM   3173  HB  VAL   216     145.846 120.045 182.366  1.00  0.00           H  
ATOM   3174 HG11 VAL   216     145.999 122.492 182.489  1.00  0.00           H  
ATOM   3175 HG12 VAL   216     147.737 122.425 182.105  1.00  0.00           H  
ATOM   3176 HG13 VAL   216     146.523 121.922 180.907  1.00  0.00           H  
ATOM   3177 HG21 VAL   216     148.816 120.174 181.673  1.00  0.00           H  
ATOM   3178 HG22 VAL   216     147.898 118.682 181.952  1.00  0.00           H  
ATOM   3179 HG23 VAL   216     147.508 119.712 180.576  1.00  0.00           H  
ATOM   3180  N   ARG   217     145.224 121.178 185.140  1.00  0.00           N  
ATOM   3181  CA  ARG   217     144.483 122.128 185.987  1.00  0.00           C  
ATOM   3182  C   ARG   217     144.870 122.078 187.474  1.00  0.00           C  
ATOM   3183  O   ARG   217     144.844 123.124 188.112  1.00  0.00           O  
ATOM   3184  CB  ARG   217     142.979 122.041 185.700  1.00  0.00           C  
ATOM   3185  CG  ARG   217     142.247 123.246 186.313  1.00  0.00           C  
ATOM   3186  CD  ARG   217     140.934 123.544 185.593  1.00  0.00           C  
ATOM   3187  NE  ARG   217     140.221 124.626 186.281  1.00  0.00           N  
ATOM   3188  CZ  ARG   217     139.055 125.136 185.957  1.00  0.00           C  
ATOM   3189  NH1 ARG   217     138.473 125.949 186.783  1.00  0.00           N  
ATOM   3190  NH2 ARG   217     138.443 124.847 184.851  1.00  0.00           N1+
ATOM   3191  H   ARG   217     144.728 120.420 184.693  1.00  0.00           H  
ATOM   3192  HA  ARG   217     144.788 123.125 185.669  1.00  0.00           H  
ATOM   3193  HB2 ARG   217     142.835 122.055 184.620  1.00  0.00           H  
ATOM   3194  HB3 ARG   217     142.569 121.111 186.095  1.00  0.00           H  
ATOM   3195  HG2 ARG   217     142.869 124.139 186.242  1.00  0.00           H  
ATOM   3196  HG3 ARG   217     142.049 123.044 187.366  1.00  0.00           H  
ATOM   3197  HD2 ARG   217     140.313 122.649 185.576  1.00  0.00           H  
ATOM   3198  HD3 ARG   217     141.153 123.846 184.569  1.00  0.00           H  
ATOM   3199  HE  ARG   217     140.593 124.962 187.158  1.00  0.00           H  
ATOM   3200 HH11 ARG   217     137.552 126.281 186.534  1.00  0.00           H  
ATOM   3201 HH12 ARG   217     138.949 126.158 187.650  1.00  0.00           H  
ATOM   3202 HH21 ARG   217     138.925 124.317 184.139  1.00  0.00           H  
ATOM   3203 HH22 ARG   217     137.468 125.091 184.757  1.00  0.00           H  
ATOM   3204  N   GLN   218     145.468 120.986 187.957  1.00  0.00           N  
ATOM   3205  CA  GLN   218     146.176 120.937 189.249  1.00  0.00           C  
ATOM   3206  C   GLN   218     147.441 121.828 189.282  1.00  0.00           C  
ATOM   3207  O   GLN   218     147.914 122.186 190.359  1.00  0.00           O  
ATOM   3208  CB  GLN   218     146.478 119.463 189.585  1.00  0.00           C  
ATOM   3209  CG  GLN   218     147.035 119.209 190.997  1.00  0.00           C  
ATOM   3210  CD  GLN   218     146.135 119.752 192.102  1.00  0.00           C  
ATOM   3211  OE1 GLN   218     146.472 120.690 192.808  1.00  0.00           O  
ATOM   3212  NE2 GLN   218     144.956 119.204 192.301  1.00  0.00           N  
ATOM   3213  H   GLN   218     145.409 120.136 187.415  1.00  0.00           H  
ATOM   3214  HA  GLN   218     145.499 121.330 190.007  1.00  0.00           H  
ATOM   3215  HB2 GLN   218     145.556 118.891 189.488  1.00  0.00           H  
ATOM   3216  HB3 GLN   218     147.192 119.071 188.860  1.00  0.00           H  
ATOM   3217  HG2 GLN   218     148.024 119.658 191.089  1.00  0.00           H  
ATOM   3218  HG3 GLN   218     147.146 118.134 191.137  1.00  0.00           H  
ATOM   3219 HE21 GLN   218     144.645 118.427 191.736  1.00  0.00           H  
ATOM   3220 HE22 GLN   218     144.385 119.616 193.025  1.00  0.00           H  
ATOM   3221  N   VAL   219     147.938 122.280 188.123  1.00  0.00           N  
ATOM   3222  CA  VAL   219     148.829 123.448 188.016  1.00  0.00           C  
ATOM   3223  C   VAL   219     148.022 124.734 187.829  1.00  0.00           C  
ATOM   3224  O   VAL   219     148.209 125.685 188.582  1.00  0.00           O  
ATOM   3225  CB  VAL   219     149.851 123.305 186.867  1.00  0.00           C  
ATOM   3226  CG1 VAL   219     150.849 124.467 186.898  1.00  0.00           C  
ATOM   3227  CG2 VAL   219     150.616 121.979 186.925  1.00  0.00           C  
ATOM   3228  H   VAL   219     147.542 121.917 187.268  1.00  0.00           H  
ATOM   3229  HA  VAL   219     149.388 123.554 188.946  1.00  0.00           H  
ATOM   3230  HB  VAL   219     149.339 123.345 185.906  1.00  0.00           H  
ATOM   3231 HG11 VAL   219     150.336 125.399 186.662  1.00  0.00           H  
ATOM   3232 HG12 VAL   219     151.295 124.568 187.887  1.00  0.00           H  
ATOM   3233 HG13 VAL   219     151.625 124.316 186.148  1.00  0.00           H  
ATOM   3234 HG21 VAL   219     151.103 121.859 187.893  1.00  0.00           H  
ATOM   3235 HG22 VAL   219     149.918 121.154 186.783  1.00  0.00           H  
ATOM   3236 HG23 VAL   219     151.354 121.943 186.123  1.00  0.00           H  
ATOM   3237  N   LEU   220     147.151 124.793 186.816  1.00  0.00           N  
ATOM   3238  CA  LEU   220     146.600 126.061 186.325  1.00  0.00           C  
ATOM   3239  C   LEU   220     145.603 126.740 187.281  1.00  0.00           C  
ATOM   3240  O   LEU   220     145.566 127.967 187.305  1.00  0.00           O  
ATOM   3241  CB  LEU   220     146.040 125.902 184.898  1.00  0.00           C  
ATOM   3242  CG  LEU   220     147.036 125.390 183.833  1.00  0.00           C  
ATOM   3243  CD1 LEU   220     146.439 125.520 182.432  1.00  0.00           C  
ATOM   3244  CD2 LEU   220     148.370 126.137 183.837  1.00  0.00           C  
ATOM   3245  H   LEU   220     147.037 123.969 186.243  1.00  0.00           H  
ATOM   3246  HA  LEU   220     147.431 126.763 186.250  1.00  0.00           H  
ATOM   3247  HB2 LEU   220     145.175 125.239 184.920  1.00  0.00           H  
ATOM   3248  HB3 LEU   220     145.693 126.886 184.580  1.00  0.00           H  
ATOM   3249  HG  LEU   220     147.242 124.335 184.009  1.00  0.00           H  
ATOM   3250 HD11 LEU   220     145.460 125.043 182.399  1.00  0.00           H  
ATOM   3251 HD12 LEU   220     146.331 126.571 182.165  1.00  0.00           H  
ATOM   3252 HD13 LEU   220     147.092 125.037 181.705  1.00  0.00           H  
ATOM   3253 HD21 LEU   220     148.189 127.211 183.783  1.00  0.00           H  
ATOM   3254 HD22 LEU   220     148.926 125.908 184.746  1.00  0.00           H  
ATOM   3255 HD23 LEU   220     148.970 125.822 182.983  1.00  0.00           H  
ATOM   3256  N   ASP   221     144.903 126.002 188.151  1.00  0.00           N  
ATOM   3257  CA  ASP   221     144.056 126.582 189.215  1.00  0.00           C  
ATOM   3258  C   ASP   221     144.885 127.118 190.411  1.00  0.00           C  
ATOM   3259  O   ASP   221     144.390 127.920 191.205  1.00  0.00           O  
ATOM   3260  CB  ASP   221     142.965 125.570 189.641  1.00  0.00           C  
ATOM   3261  CG  ASP   221     141.551 126.168 189.600  1.00  0.00           C  
ATOM   3262  OD1 ASP   221     141.218 126.995 190.472  1.00  0.00           O  
ATOM   3263  OD2 ASP   221     140.796 125.873 188.642  1.00  0.00           O1-
ATOM   3264  H   ASP   221     144.981 124.996 188.110  1.00  0.00           H  
ATOM   3265  HA  ASP   221     143.545 127.450 188.799  1.00  0.00           H  
ATOM   3266  HB2 ASP   221     143.176 125.208 190.647  1.00  0.00           H  
ATOM   3267  HB3 ASP   221     142.979 124.706 188.975  1.00  0.00           H  
ATOM   3268  N   ARG   222     146.182 126.773 190.495  1.00  0.00           N  
ATOM   3269  CA  ARG   222     147.131 127.351 191.469  1.00  0.00           C  
ATOM   3270  C   ARG   222     147.796 128.637 190.977  1.00  0.00           C  
ATOM   3271  O   ARG   222     148.307 129.400 191.789  1.00  0.00           O  
ATOM   3272  CB  ARG   222     148.220 126.337 191.851  1.00  0.00           C  
ATOM   3273  CG  ARG   222     147.667 125.019 192.405  1.00  0.00           C  
ATOM   3274  CD  ARG   222     148.845 124.130 192.801  1.00  0.00           C  
ATOM   3275  NE  ARG   222     148.391 122.850 193.364  1.00  0.00           N  
ATOM   3276  CZ  ARG   222     148.836 122.264 194.460  1.00  0.00           C  
ATOM   3277  NH1 ARG   222     149.813 122.726 195.180  1.00  0.00           N  
ATOM   3278  NH2 ARG   222     148.309 121.154 194.865  1.00  0.00           N1+
ATOM   3279  H   ARG   222     146.549 126.153 189.787  1.00  0.00           H  
ATOM   3280  HA  ARG   222     146.589 127.627 192.373  1.00  0.00           H  
ATOM   3281  HB2 ARG   222     148.847 126.128 190.985  1.00  0.00           H  
ATOM   3282  HB3 ARG   222     148.853 126.791 192.613  1.00  0.00           H  
ATOM   3283  HG2 ARG   222     147.069 124.511 191.648  1.00  0.00           H  
ATOM   3284  HG3 ARG   222     147.049 125.220 193.281  1.00  0.00           H  
ATOM   3285  HD2 ARG   222     149.454 124.672 193.524  1.00  0.00           H  
ATOM   3286  HD3 ARG   222     149.449 123.933 191.914  1.00  0.00           H  
ATOM   3287  HE  ARG   222     147.685 122.340 192.854  1.00  0.00           H  
ATOM   3288 HH11 ARG   222     150.091 122.148 195.960  1.00  0.00           H  
ATOM   3289 HH12 ARG   222     150.463 123.376 194.761  1.00  0.00           H  
ATOM   3290 HH21 ARG   222     147.596 120.728 194.290  1.00  0.00           H  
ATOM   3291 HH22 ARG   222     148.845 120.622 195.535  1.00  0.00           H  
ATOM   3292  N   VAL   223     147.816 128.876 189.662  1.00  0.00           N  
ATOM   3293  CA  VAL   223     148.387 130.096 189.064  1.00  0.00           C  
ATOM   3294  C   VAL   223     147.630 131.309 189.601  1.00  0.00           C  
ATOM   3295  O   VAL   223     146.398 131.303 189.613  1.00  0.00           O  
ATOM   3296  CB  VAL   223     148.336 130.033 187.523  1.00  0.00           C  
ATOM   3297  CG1 VAL   223     148.922 131.275 186.853  1.00  0.00           C  
ATOM   3298  CG2 VAL   223     149.133 128.845 186.985  1.00  0.00           C  
ATOM   3299  H   VAL   223     147.352 128.211 189.060  1.00  0.00           H  
ATOM   3300  HA  VAL   223     149.428 130.193 189.374  1.00  0.00           H  
ATOM   3301  HB  VAL   223     147.302 129.924 187.194  1.00  0.00           H  
ATOM   3302 HG11 VAL   223     148.322 132.154 187.088  1.00  0.00           H  
ATOM   3303 HG12 VAL   223     149.945 131.419 187.200  1.00  0.00           H  
ATOM   3304 HG13 VAL   223     148.937 131.145 185.771  1.00  0.00           H  
ATOM   3305 HG21 VAL   223     150.187 129.000 187.212  1.00  0.00           H  
ATOM   3306 HG22 VAL   223     148.809 127.917 187.457  1.00  0.00           H  
ATOM   3307 HG23 VAL   223     149.000 128.762 185.907  1.00  0.00           H  
ATOM   3308  N   SER   224     148.324 132.358 190.041  1.00  0.00           N  
ATOM   3309  CA  SER   224     147.653 133.545 190.584  1.00  0.00           C  
ATOM   3310  C   SER   224     147.162 134.495 189.487  1.00  0.00           C  
ATOM   3311  O   SER   224     147.437 134.335 188.296  1.00  0.00           O  
ATOM   3312  CB  SER   224     148.542 134.270 191.599  1.00  0.00           C  
ATOM   3313  OG  SER   224     149.546 135.006 190.944  1.00  0.00           O  
ATOM   3314  H   SER   224     149.332 132.360 189.993  1.00  0.00           H  
ATOM   3315  HA  SER   224     146.772 133.217 191.136  1.00  0.00           H  
ATOM   3316  HB2 SER   224     148.996 133.548 192.278  1.00  0.00           H  
ATOM   3317  HB3 SER   224     147.929 134.958 192.182  1.00  0.00           H  
ATOM   3318  HG  SER   224     150.210 134.368 190.673  1.00  0.00           H  
ATOM   3319  N   ASP   225     146.384 135.489 189.893  1.00  0.00           N  
ATOM   3320  CA  ASP   225     145.919 136.581 189.044  1.00  0.00           C  
ATOM   3321  C   ASP   225     147.062 137.533 188.640  1.00  0.00           C  
ATOM   3322  O   ASP   225     147.026 138.071 187.536  1.00  0.00           O  
ATOM   3323  CB  ASP   225     144.796 137.303 189.802  1.00  0.00           C  
ATOM   3324  CG  ASP   225     143.651 136.334 190.113  1.00  0.00           C  
ATOM   3325  OD1 ASP   225     142.642 136.367 189.372  1.00  0.00           O  
ATOM   3326  OD2 ASP   225     143.831 135.517 191.043  1.00  0.00           O1-
ATOM   3327  H   ASP   225     145.990 135.451 190.822  1.00  0.00           H  
ATOM   3328  HA  ASP   225     145.497 136.166 188.129  1.00  0.00           H  
ATOM   3329  HB2 ASP   225     144.423 138.133 189.202  1.00  0.00           H  
ATOM   3330  HB3 ASP   225     145.190 137.711 190.733  1.00  0.00           H  
ATOM   3331  N   ASP   226     148.120 137.637 189.458  1.00  0.00           N  
ATOM   3332  CA  ASP   226     149.368 138.348 189.135  1.00  0.00           C  
ATOM   3333  C   ASP   226     150.185 137.581 188.086  1.00  0.00           C  
ATOM   3334  O   ASP   226     150.464 138.127 187.023  1.00  0.00           O  
ATOM   3335  CB  ASP   226     150.189 138.584 190.417  1.00  0.00           C  
ATOM   3336  CG  ASP   226     151.456 139.416 190.164  1.00  0.00           C  
ATOM   3337  OD1 ASP   226     151.312 140.521 189.597  1.00  0.00           O  
ATOM   3338  OD2 ASP   226     152.555 138.969 190.567  1.00  0.00           O1-
ATOM   3339  H   ASP   226     148.116 137.089 190.307  1.00  0.00           H  
ATOM   3340  HA  ASP   226     149.124 139.321 188.710  1.00  0.00           H  
ATOM   3341  HB2 ASP   226     150.467 137.624 190.851  1.00  0.00           H  
ATOM   3342  HB3 ASP   226     149.568 139.112 191.140  1.00  0.00           H  
ATOM   3343  N   ASP   227     150.400 136.272 188.276  1.00  0.00           N  
ATOM   3344  CA  ASP   227     151.052 135.407 187.277  1.00  0.00           C  
ATOM   3345  C   ASP   227     150.326 135.479 185.920  1.00  0.00           C  
ATOM   3346  O   ASP   227     150.947 135.646 184.867  1.00  0.00           O  
ATOM   3347  CB  ASP   227     151.043 133.939 187.736  1.00  0.00           C  
ATOM   3348  CG  ASP   227     151.792 133.651 189.035  1.00  0.00           C  
ATOM   3349  OD1 ASP   227     153.026 133.836 189.070  1.00  0.00           O  
ATOM   3350  OD2 ASP   227     151.108 133.227 189.998  1.00  0.00           O1-
ATOM   3351  H   ASP   227     150.121 135.872 189.161  1.00  0.00           H  
ATOM   3352  HA  ASP   227     152.083 135.732 187.138  1.00  0.00           H  
ATOM   3353  HB2 ASP   227     151.478 133.325 186.947  1.00  0.00           H  
ATOM   3354  HB3 ASP   227     150.004 133.635 187.863  1.00  0.00           H  
ATOM   3355  N   ALA   228     148.989 135.421 185.946  1.00  0.00           N  
ATOM   3356  CA  ALA   228     148.145 135.547 184.765  1.00  0.00           C  
ATOM   3357  C   ALA   228     148.279 136.931 184.108  1.00  0.00           C  
ATOM   3358  O   ALA   228     148.581 137.007 182.912  1.00  0.00           O  
ATOM   3359  CB  ALA   228     146.706 135.229 185.178  1.00  0.00           C  
ATOM   3360  H   ALA   228     148.542 135.291 186.842  1.00  0.00           H  
ATOM   3361  HA  ALA   228     148.462 134.806 184.030  1.00  0.00           H  
ATOM   3362  HB1 ALA   228     146.668 134.223 185.596  1.00  0.00           H  
ATOM   3363  HB2 ALA   228     146.373 135.941 185.933  1.00  0.00           H  
ATOM   3364  HB3 ALA   228     146.040 135.285 184.316  1.00  0.00           H  
ATOM   3365  N   ARG   229     148.180 138.024 184.880  1.00  0.00           N  
ATOM   3366  CA  ARG   229     148.284 139.388 184.337  1.00  0.00           C  
ATOM   3367  C   ARG   229     149.683 139.718 183.832  1.00  0.00           C  
ATOM   3368  O   ARG   229     149.793 140.434 182.836  1.00  0.00           O  
ATOM   3369  CB  ARG   229     147.769 140.418 185.365  1.00  0.00           C  
ATOM   3370  CG  ARG   229     147.391 141.767 184.725  1.00  0.00           C  
ATOM   3371  CD  ARG   229     146.120 141.607 183.874  1.00  0.00           C  
ATOM   3372  NE  ARG   229     145.934 142.610 182.819  1.00  0.00           N  
ATOM   3373  CZ  ARG   229     146.610 142.714 181.686  1.00  0.00           C  
ATOM   3374  NH1 ARG   229     146.075 143.372 180.708  1.00  0.00           N  
ATOM   3375  NH2 ARG   229     147.785 142.180 181.479  1.00  0.00           N1+
ATOM   3376  H   ARG   229     147.980 137.911 185.864  1.00  0.00           H  
ATOM   3377  HA  ARG   229     147.656 139.407 183.447  1.00  0.00           H  
ATOM   3378  HB2 ARG   229     146.881 140.025 185.859  1.00  0.00           H  
ATOM   3379  HB3 ARG   229     148.534 140.577 186.126  1.00  0.00           H  
ATOM   3380  HG2 ARG   229     148.224 142.135 184.126  1.00  0.00           H  
ATOM   3381  HG3 ARG   229     147.195 142.497 185.511  1.00  0.00           H  
ATOM   3382  HD2 ARG   229     145.255 141.635 184.538  1.00  0.00           H  
ATOM   3383  HD3 ARG   229     146.108 140.633 183.386  1.00  0.00           H  
ATOM   3384  HE  ARG   229     144.999 142.990 182.781  1.00  0.00           H  
ATOM   3385 HH11 ARG   229     146.465 143.280 179.780  1.00  0.00           H  
ATOM   3386 HH12 ARG   229     145.075 143.507 180.754  1.00  0.00           H  
ATOM   3387 HH21 ARG   229     148.262 142.327 180.601  1.00  0.00           H  
ATOM   3388 HH22 ARG   229     148.250 141.637 182.193  1.00  0.00           H  
ATOM   3389  N   LEU   230     150.717 139.099 184.401  1.00  0.00           N  
ATOM   3390  CA  LEU   230     152.099 139.163 183.931  1.00  0.00           C  
ATOM   3391  C   LEU   230     152.345 138.307 182.682  1.00  0.00           C  
ATOM   3392  O   LEU   230     153.230 138.664 181.903  1.00  0.00           O  
ATOM   3393  CB  LEU   230     153.041 138.785 185.090  1.00  0.00           C  
ATOM   3394  CG  LEU   230     153.447 139.945 186.026  1.00  0.00           C  
ATOM   3395  CD1 LEU   230     152.350 140.948 186.389  1.00  0.00           C  
ATOM   3396  CD2 LEU   230     154.022 139.356 187.310  1.00  0.00           C  
ATOM   3397  H   LEU   230     150.536 138.580 185.248  1.00  0.00           H  
ATOM   3398  HA  LEU   230     152.307 140.191 183.633  1.00  0.00           H  
ATOM   3399  HB2 LEU   230     152.580 137.987 185.672  1.00  0.00           H  
ATOM   3400  HB3 LEU   230     153.962 138.371 184.680  1.00  0.00           H  
ATOM   3401  HG  LEU   230     154.233 140.507 185.521  1.00  0.00           H  
ATOM   3402 HD11 LEU   230     151.982 141.470 185.505  1.00  0.00           H  
ATOM   3403 HD12 LEU   230     151.526 140.436 186.886  1.00  0.00           H  
ATOM   3404 HD13 LEU   230     152.745 141.683 187.091  1.00  0.00           H  
ATOM   3405 HD21 LEU   230     153.246 138.805 187.843  1.00  0.00           H  
ATOM   3406 HD22 LEU   230     154.855 138.685 187.101  1.00  0.00           H  
ATOM   3407 HD23 LEU   230     154.358 140.161 187.964  1.00  0.00           H  
ATOM   3408  N   MET   231     151.546 137.266 182.434  1.00  0.00           N  
ATOM   3409  CA  MET   231     151.500 136.567 181.143  1.00  0.00           C  
ATOM   3410  C   MET   231     150.675 137.294 180.068  1.00  0.00           C  
ATOM   3411  O   MET   231     150.756 136.914 178.902  1.00  0.00           O  
ATOM   3412  CB  MET   231     151.009 135.123 181.332  1.00  0.00           C  
ATOM   3413  CG  MET   231     152.123 134.228 181.865  1.00  0.00           C  
ATOM   3414  SD  MET   231     151.711 132.469 182.061  1.00  0.00           S  
ATOM   3415  CE  MET   231     150.379 132.539 183.291  1.00  0.00           C  
ATOM   3416  H   MET   231     150.909 136.969 183.159  1.00  0.00           H  
ATOM   3417  HA  MET   231     152.514 136.527 180.745  1.00  0.00           H  
ATOM   3418  HB2 MET   231     150.692 134.717 180.371  1.00  0.00           H  
ATOM   3419  HB3 MET   231     150.166 135.107 182.023  1.00  0.00           H  
ATOM   3420  HG2 MET   231     152.464 134.636 182.816  1.00  0.00           H  
ATOM   3421  HG3 MET   231     152.953 134.285 181.161  1.00  0.00           H  
ATOM   3422  HE1 MET   231     150.716 133.086 184.172  1.00  0.00           H  
ATOM   3423  HE2 MET   231     149.506 133.033 182.864  1.00  0.00           H  
ATOM   3424  HE3 MET   231     150.113 131.523 183.583  1.00  0.00           H  
ATOM   3425  N   GLY   232     149.925 138.342 180.428  1.00  0.00           N  
ATOM   3426  CA  GLY   232     149.056 139.106 179.524  1.00  0.00           C  
ATOM   3427  C   GLY   232     147.586 138.666 179.510  1.00  0.00           C  
ATOM   3428  O   GLY   232     146.786 139.253 178.786  1.00  0.00           O  
ATOM   3429  H   GLY   232     149.922 138.609 181.402  1.00  0.00           H  
ATOM   3430  HA2 GLY   232     149.080 140.150 179.834  1.00  0.00           H  
ATOM   3431  HA3 GLY   232     149.438 139.046 178.504  1.00  0.00           H  
ATOM   3432  N   PHE   233     147.209 137.693 180.343  1.00  0.00           N  
ATOM   3433  CA  PHE   233     145.816 137.314 180.581  1.00  0.00           C  
ATOM   3434  C   PHE   233     145.149 138.350 181.498  1.00  0.00           C  
ATOM   3435  O   PHE   233     145.581 138.484 182.642  1.00  0.00           O  
ATOM   3436  CB  PHE   233     145.770 135.963 181.313  1.00  0.00           C  
ATOM   3437  CG  PHE   233     146.216 134.706 180.599  1.00  0.00           C  
ATOM   3438  CD1 PHE   233     147.586 134.426 180.454  1.00  0.00           C  
ATOM   3439  CD2 PHE   233     145.266 133.738 180.233  1.00  0.00           C  
ATOM   3440  CE1 PHE   233     148.008 133.187 179.940  1.00  0.00           C  
ATOM   3441  CE2 PHE   233     145.683 132.500 179.720  1.00  0.00           C  
ATOM   3442  CZ  PHE   233     147.053 132.225 179.566  1.00  0.00           C  
ATOM   3443  H   PHE   233     147.899 137.319 180.979  1.00  0.00           H  
ATOM   3444  HA  PHE   233     145.269 137.248 179.641  1.00  0.00           H  
ATOM   3445  HB2 PHE   233     146.368 136.041 182.222  1.00  0.00           H  
ATOM   3446  HB3 PHE   233     144.747 135.808 181.655  1.00  0.00           H  
ATOM   3447  HD1 PHE   233     148.312 135.169 180.748  1.00  0.00           H  
ATOM   3448  HD2 PHE   233     144.211 133.941 180.352  1.00  0.00           H  
ATOM   3449  HE1 PHE   233     149.062 132.978 179.827  1.00  0.00           H  
ATOM   3450  HE2 PHE   233     144.939 131.770 179.436  1.00  0.00           H  
ATOM   3451  HZ  PHE   233     147.375 131.277 179.161  1.00  0.00           H  
ATOM   3452  N   ASP   234     144.053 139.001 181.094  1.00  0.00           N  
ATOM   3453  CA  ASP   234     143.196 139.720 182.054  1.00  0.00           C  
ATOM   3454  C   ASP   234     142.344 138.717 182.858  1.00  0.00           C  
ATOM   3455  O   ASP   234     141.355 138.200 182.332  1.00  0.00           O  
ATOM   3456  CB  ASP   234     142.347 140.799 181.358  1.00  0.00           C  
ATOM   3457  CG  ASP   234     142.978 142.172 181.575  1.00  0.00           C  
ATOM   3458  OD1 ASP   234     143.454 142.789 180.598  1.00  0.00           O  
ATOM   3459  OD2 ASP   234     143.119 142.571 182.751  1.00  0.00           O1-
ATOM   3460  H   ASP   234     143.746 138.913 180.136  1.00  0.00           H  
ATOM   3461  HA  ASP   234     143.848 140.236 182.759  1.00  0.00           H  
ATOM   3462  HB2 ASP   234     141.347 140.820 181.792  1.00  0.00           H  
ATOM   3463  HB3 ASP   234     142.251 140.585 180.293  1.00  0.00           H  
ATOM   3464  N   PRO   235     142.686 138.405 184.126  1.00  0.00           N  
ATOM   3465  CA  PRO   235     142.379 137.105 184.729  1.00  0.00           C  
ATOM   3466  C   PRO   235     140.882 136.823 184.890  1.00  0.00           C  
ATOM   3467  O   PRO   235     140.424 135.711 184.634  1.00  0.00           O  
ATOM   3468  CB  PRO   235     143.122 137.089 186.068  1.00  0.00           C  
ATOM   3469  CG  PRO   235     143.330 138.565 186.402  1.00  0.00           C  
ATOM   3470  CD  PRO   235     143.518 139.191 185.025  1.00  0.00           C  
ATOM   3471  HA  PRO   235     142.802 136.316 184.106  1.00  0.00           H  
ATOM   3472  HB2 PRO   235     142.555 136.571 186.841  1.00  0.00           H  
ATOM   3473  HB3 PRO   235     144.094 136.615 185.932  1.00  0.00           H  
ATOM   3474  HG2 PRO   235     144.210 138.721 187.026  1.00  0.00           H  
ATOM   3475  HG3 PRO   235     142.436 138.969 186.877  1.00  0.00           H  
ATOM   3476  HD2 PRO   235     144.567 139.106 184.739  1.00  0.00           H  
ATOM   3477  HD3 PRO   235     143.215 140.237 185.036  1.00  0.00           H  
ATOM   3478  N   GLN   236     140.073 137.838 185.206  1.00  0.00           N  
ATOM   3479  CA  GLN   236     138.621 137.665 185.342  1.00  0.00           C  
ATOM   3480  C   GLN   236     137.833 137.783 184.030  1.00  0.00           C  
ATOM   3481  O   GLN   236     136.650 137.458 184.027  1.00  0.00           O  
ATOM   3482  CB  GLN   236     138.087 138.483 186.533  1.00  0.00           C  
ATOM   3483  CG  GLN   236     137.868 137.595 187.777  1.00  0.00           C  
ATOM   3484  CD  GLN   236     139.042 136.661 188.087  1.00  0.00           C  
ATOM   3485  OE1 GLN   236     139.033 135.496 187.705  1.00  0.00           O  
ATOM   3486  NE2 GLN   236     140.090 137.165 188.702  1.00  0.00           N  
ATOM   3487  H   GLN   236     140.485 138.745 185.372  1.00  0.00           H  
ATOM   3488  HA  GLN   236     138.448 136.620 185.597  1.00  0.00           H  
ATOM   3489  HB2 GLN   236     138.785 139.284 186.777  1.00  0.00           H  
ATOM   3490  HB3 GLN   236     137.134 138.942 186.269  1.00  0.00           H  
ATOM   3491  HG2 GLN   236     136.982 136.982 187.615  1.00  0.00           H  
ATOM   3492  HG3 GLN   236     137.678 138.234 188.640  1.00  0.00           H  
ATOM   3493 HE21 GLN   236     140.096 138.115 189.046  1.00  0.00           H  
ATOM   3494 HE22 GLN   236     140.895 136.587 188.894  1.00  0.00           H  
ATOM   3495  N   ARG   237     138.519 138.039 182.906  1.00  0.00           N  
ATOM   3496  CA  ARG   237     138.020 137.790 181.543  1.00  0.00           C  
ATOM   3497  C   ARG   237     138.499 136.427 181.020  1.00  0.00           C  
ATOM   3498  O   ARG   237     137.701 135.653 180.507  1.00  0.00           O  
ATOM   3499  CB  ARG   237     138.466 138.933 180.619  1.00  0.00           C  
ATOM   3500  CG  ARG   237     137.999 140.342 181.023  1.00  0.00           C  
ATOM   3501  CD  ARG   237     136.473 140.435 181.121  1.00  0.00           C  
ATOM   3502  NE  ARG   237     135.994 141.820 180.970  1.00  0.00           N  
ATOM   3503  CZ  ARG   237     134.725 142.176 180.874  1.00  0.00           C  
ATOM   3504  NH1 ARG   237     134.425 143.341 180.367  1.00  0.00           N  
ATOM   3505  NH2 ARG   237     133.754 141.379 181.208  1.00  0.00           N1+
ATOM   3506  H   ARG   237     139.506 138.232 182.995  1.00  0.00           H  
ATOM   3507  HA  ARG   237     136.931 137.745 181.552  1.00  0.00           H  
ATOM   3508  HB2 ARG   237     139.556 138.943 180.582  1.00  0.00           H  
ATOM   3509  HB3 ARG   237     138.097 138.726 179.614  1.00  0.00           H  
ATOM   3510  HG2 ARG   237     138.355 141.038 180.263  1.00  0.00           H  
ATOM   3511  HG3 ARG   237     138.442 140.628 181.977  1.00  0.00           H  
ATOM   3512  HD2 ARG   237     136.136 140.011 182.066  1.00  0.00           H  
ATOM   3513  HD3 ARG   237     136.051 139.848 180.305  1.00  0.00           H  
ATOM   3514  HE  ARG   237     136.644 142.474 180.558  1.00  0.00           H  
ATOM   3515 HH11 ARG   237     133.460 143.611 180.246  1.00  0.00           H  
ATOM   3516 HH12 ARG   237     135.143 143.845 179.866  1.00  0.00           H  
ATOM   3517 HH21 ARG   237     132.852 141.492 180.768  1.00  0.00           H  
ATOM   3518 HH22 ARG   237     133.975 140.401 181.335  1.00  0.00           H  
ATOM   3519  N   CYS   238     139.763 136.075 181.246  1.00  0.00           N  
ATOM   3520  CA  CYS   238     140.246 134.695 181.215  1.00  0.00           C  
ATOM   3521  C   CYS   238     141.535 134.571 182.029  1.00  0.00           C  
ATOM   3522  O   CYS   238     142.445 135.385 181.909  1.00  0.00           O  
ATOM   3523  CB  CYS   238     140.499 134.247 179.773  1.00  0.00           C  
ATOM   3524  SG  CYS   238     140.894 132.469 179.736  1.00  0.00           S  
ATOM   3525  H   CYS   238     140.392 136.770 181.622  1.00  0.00           H  
ATOM   3526  HA  CYS   238     139.492 134.042 181.652  1.00  0.00           H  
ATOM   3527  HB2 CYS   238     141.325 134.827 179.361  1.00  0.00           H  
ATOM   3528  HB3 CYS   238     139.606 134.425 179.174  1.00  0.00           H  
ATOM   3529  HG  CYS   238     141.863 132.450 180.656  1.00  0.00           H  
ATOM   3530  N   HIS   239     141.647 133.488 182.786  1.00  0.00           N  
ATOM   3531  CA  HIS   239     142.799 133.063 183.576  1.00  0.00           C  
ATOM   3532  C   HIS   239     143.264 131.689 183.054  1.00  0.00           C  
ATOM   3533  O   HIS   239     142.425 130.935 182.558  1.00  0.00           O  
ATOM   3534  CB  HIS   239     142.345 133.012 185.048  1.00  0.00           C  
ATOM   3535  CG  HIS   239     143.394 132.554 186.016  1.00  0.00           C  
ATOM   3536  ND1 HIS   239     143.748 131.223 186.224  1.00  0.00           N  
ATOM   3537  CD2 HIS   239     144.173 133.350 186.803  1.00  0.00           C  
ATOM   3538  CE1 HIS   239     144.776 131.247 187.082  1.00  0.00           C  
ATOM   3539  NE2 HIS   239     145.050 132.510 187.447  1.00  0.00           N  
ATOM   3540  H   HIS   239     140.855 132.861 182.799  1.00  0.00           H  
ATOM   3541  HA  HIS   239     143.607 133.787 183.470  1.00  0.00           H  
ATOM   3542  HB2 HIS   239     141.491 132.339 185.133  1.00  0.00           H  
ATOM   3543  HB3 HIS   239     142.020 134.006 185.356  1.00  0.00           H  
ATOM   3544  HD2 HIS   239     144.131 134.427 186.877  1.00  0.00           H  
ATOM   3545  HE2 HIS   239     145.790 132.776 188.081  1.00  0.00           H  
ATOM   3546  HE1 HIS   239     145.266 130.370 187.480  1.00  0.00           H  
ATOM   3547  N   PRO   240     144.550 131.301 183.174  1.00  0.00           N  
ATOM   3548  CA  PRO   240     145.029 129.987 182.732  1.00  0.00           C  
ATOM   3549  C   PRO   240     144.196 128.774 183.181  1.00  0.00           C  
ATOM   3550  O   PRO   240     144.094 127.809 182.426  1.00  0.00           O  
ATOM   3551  CB  PRO   240     146.459 129.891 183.260  1.00  0.00           C  
ATOM   3552  CG  PRO   240     146.932 131.341 183.198  1.00  0.00           C  
ATOM   3553  CD  PRO   240     145.680 132.135 183.561  1.00  0.00           C  
ATOM   3554  HA  PRO   240     145.059 129.994 181.642  1.00  0.00           H  
ATOM   3555  HB2 PRO   240     146.460 129.550 184.295  1.00  0.00           H  
ATOM   3556  HB3 PRO   240     147.066 129.237 182.635  1.00  0.00           H  
ATOM   3557  HG2 PRO   240     147.245 131.583 182.183  1.00  0.00           H  
ATOM   3558  HG3 PRO   240     147.741 131.534 183.903  1.00  0.00           H  
ATOM   3559  HD2 PRO   240     145.676 133.086 183.029  1.00  0.00           H  
ATOM   3560  HD3 PRO   240     145.670 132.304 184.637  1.00  0.00           H  
ATOM   3561  N   ARG   241     143.548 128.819 184.356  1.00  0.00           N  
ATOM   3562  CA  ARG   241     142.661 127.741 184.833  1.00  0.00           C  
ATOM   3563  C   ARG   241     141.465 127.490 183.907  1.00  0.00           C  
ATOM   3564  O   ARG   241     141.087 126.342 183.698  1.00  0.00           O  
ATOM   3565  CB  ARG   241     142.229 128.025 186.286  1.00  0.00           C  
ATOM   3566  CG  ARG   241     141.064 129.020 186.452  1.00  0.00           C  
ATOM   3567  CD  ARG   241     140.822 129.419 187.918  1.00  0.00           C  
ATOM   3568  NE  ARG   241     141.885 130.312 188.425  1.00  0.00           N  
ATOM   3569  CZ  ARG   241     142.474 130.300 189.611  1.00  0.00           C  
ATOM   3570  NH1 ARG   241     143.413 131.161 189.865  1.00  0.00           N  
ATOM   3571  NH2 ARG   241     142.202 129.463 190.560  1.00  0.00           N1+
ATOM   3572  H   ARG   241     143.659 129.640 184.934  1.00  0.00           H  
ATOM   3573  HA  ARG   241     143.228 126.810 184.834  1.00  0.00           H  
ATOM   3574  HB2 ARG   241     141.932 127.078 186.737  1.00  0.00           H  
ATOM   3575  HB3 ARG   241     143.093 128.400 186.835  1.00  0.00           H  
ATOM   3576  HG2 ARG   241     140.152 128.555 186.079  1.00  0.00           H  
ATOM   3577  HG3 ARG   241     141.257 129.918 185.865  1.00  0.00           H  
ATOM   3578  HD2 ARG   241     140.739 128.516 188.523  1.00  0.00           H  
ATOM   3579  HD3 ARG   241     139.870 129.948 187.970  1.00  0.00           H  
ATOM   3580  HE  ARG   241     142.297 130.935 187.746  1.00  0.00           H  
ATOM   3581 HH11 ARG   241     143.940 131.090 190.724  1.00  0.00           H  
ATOM   3582 HH12 ARG   241     143.656 131.870 189.189  1.00  0.00           H  
ATOM   3583 HH21 ARG   241     141.565 128.695 190.404  1.00  0.00           H  
ATOM   3584 HH22 ARG   241     142.911 129.263 191.251  1.00  0.00           H  
ATOM   3585  N   ASP   242     140.950 128.539 183.266  1.00  0.00           N  
ATOM   3586  CA  ASP   242     139.727 128.493 182.451  1.00  0.00           C  
ATOM   3587  C   ASP   242     139.953 127.829 181.075  1.00  0.00           C  
ATOM   3588  O   ASP   242     139.003 127.536 180.350  1.00  0.00           O  
ATOM   3589  CB  ASP   242     139.162 129.912 182.254  1.00  0.00           C  
ATOM   3590  CG  ASP   242     139.134 130.819 183.492  1.00  0.00           C  
ATOM   3591  OD1 ASP   242     139.390 132.034 183.332  1.00  0.00           O  
ATOM   3592  OD2 ASP   242     138.803 130.383 184.616  1.00  0.00           O1-
ATOM   3593  H   ASP   242     141.399 129.437 183.381  1.00  0.00           H  
ATOM   3594  HA  ASP   242     138.981 127.905 182.986  1.00  0.00           H  
ATOM   3595  HB2 ASP   242     138.144 129.825 181.876  1.00  0.00           H  
ATOM   3596  HB3 ASP   242     139.756 130.407 181.486  1.00  0.00           H  
ATOM   3597  N   LEU   243     141.217 127.574 180.703  1.00  0.00           N  
ATOM   3598  CA  LEU   243     141.607 126.964 179.426  1.00  0.00           C  
ATOM   3599  C   LEU   243     141.238 125.472 179.327  1.00  0.00           C  
ATOM   3600  O   LEU   243     141.209 124.900 178.234  1.00  0.00           O  
ATOM   3601  CB  LEU   243     143.128 127.119 179.245  1.00  0.00           C  
ATOM   3602  CG  LEU   243     143.665 128.561 179.251  1.00  0.00           C  
ATOM   3603  CD1 LEU   243     145.194 128.507 179.216  1.00  0.00           C  
ATOM   3604  CD2 LEU   243     143.179 129.373 178.052  1.00  0.00           C  
ATOM   3605  H   LEU   243     141.951 127.840 181.344  1.00  0.00           H  
ATOM   3606  HA  LEU   243     141.083 127.483 178.623  1.00  0.00           H  
ATOM   3607  HB2 LEU   243     143.620 126.564 180.044  1.00  0.00           H  
ATOM   3608  HB3 LEU   243     143.412 126.652 178.302  1.00  0.00           H  
ATOM   3609  HG  LEU   243     143.359 129.074 180.163  1.00  0.00           H  
ATOM   3610 HD11 LEU   243     145.560 127.994 180.106  1.00  0.00           H  
ATOM   3611 HD12 LEU   243     145.529 127.960 178.335  1.00  0.00           H  
ATOM   3612 HD13 LEU   243     145.602 129.517 179.204  1.00  0.00           H  
ATOM   3613 HD21 LEU   243     143.491 128.893 177.124  1.00  0.00           H  
ATOM   3614 HD22 LEU   243     142.092 129.456 178.074  1.00  0.00           H  
ATOM   3615 HD23 LEU   243     143.594 130.379 178.103  1.00  0.00           H  
ATOM   3616  N   VAL   244     141.016 124.822 180.472  1.00  0.00           N  
ATOM   3617  CA  VAL   244     140.757 123.383 180.592  1.00  0.00           C  
ATOM   3618  C   VAL   244     139.508 123.199 181.447  1.00  0.00           C  
ATOM   3619  O   VAL   244     139.528 123.438 182.654  1.00  0.00           O  
ATOM   3620  CB  VAL   244     141.983 122.660 181.180  1.00  0.00           C  
ATOM   3621  CG1 VAL   244     141.736 121.153 181.205  1.00  0.00           C  
ATOM   3622  CG2 VAL   244     143.249 122.910 180.344  1.00  0.00           C  
ATOM   3623  H   VAL   244     141.018 125.369 181.321  1.00  0.00           H  
ATOM   3624  HA  VAL   244     140.558 122.961 179.607  1.00  0.00           H  
ATOM   3625  HB  VAL   244     142.167 123.005 182.197  1.00  0.00           H  
ATOM   3626 HG11 VAL   244     140.895 120.914 181.856  1.00  0.00           H  
ATOM   3627 HG12 VAL   244     141.536 120.787 180.198  1.00  0.00           H  
ATOM   3628 HG13 VAL   244     142.625 120.657 181.593  1.00  0.00           H  
ATOM   3629 HG21 VAL   244     143.046 122.703 179.293  1.00  0.00           H  
ATOM   3630 HG22 VAL   244     143.563 123.948 180.447  1.00  0.00           H  
ATOM   3631 HG23 VAL   244     144.060 122.271 180.693  1.00  0.00           H  
ATOM   3632  N   LEU   245     138.389 122.883 180.799  1.00  0.00           N  
ATOM   3633  CA  LEU   245     137.059 123.056 181.379  1.00  0.00           C  
ATOM   3634  C   LEU   245     136.541 121.789 182.064  1.00  0.00           C  
ATOM   3635  O   LEU   245     136.800 120.662 181.638  1.00  0.00           O  
ATOM   3636  CB  LEU   245     136.080 123.567 180.304  1.00  0.00           C  
ATOM   3637  CG  LEU   245     136.333 125.018 179.838  1.00  0.00           C  
ATOM   3638  CD1 LEU   245     135.394 125.344 178.674  1.00  0.00           C  
ATOM   3639  CD2 LEU   245     136.075 126.041 180.950  1.00  0.00           C  
ATOM   3640  H   LEU   245     138.459 122.525 179.858  1.00  0.00           H  
ATOM   3641  HA  LEU   245     137.119 123.814 182.160  1.00  0.00           H  
ATOM   3642  HB2 LEU   245     136.132 122.898 179.445  1.00  0.00           H  
ATOM   3643  HB3 LEU   245     135.067 123.514 180.701  1.00  0.00           H  
ATOM   3644  HG  LEU   245     137.360 125.116 179.487  1.00  0.00           H  
ATOM   3645 HD11 LEU   245     135.566 124.649 177.852  1.00  0.00           H  
ATOM   3646 HD12 LEU   245     134.359 125.263 179.006  1.00  0.00           H  
ATOM   3647 HD13 LEU   245     135.580 126.362 178.330  1.00  0.00           H  
ATOM   3648 HD21 LEU   245     135.067 125.928 181.349  1.00  0.00           H  
ATOM   3649 HD22 LEU   245     136.802 125.925 181.754  1.00  0.00           H  
ATOM   3650 HD23 LEU   245     136.188 127.051 180.556  1.00  0.00           H  
ATOM   3651  N   THR   246     135.698 122.020 183.067  1.00  0.00           N  
ATOM   3652  CA  THR   246     134.911 121.014 183.795  1.00  0.00           C  
ATOM   3653  C   THR   246     133.419 121.106 183.452  1.00  0.00           C  
ATOM   3654  O   THR   246     132.629 120.307 183.936  1.00  0.00           O  
ATOM   3655  CB  THR   246     135.101 121.151 185.322  1.00  0.00           C  
ATOM   3656  OG1 THR   246     136.335 121.753 185.654  1.00  0.00           O  
ATOM   3657  CG2 THR   246     135.066 119.792 186.022  1.00  0.00           C  
ATOM   3658  H   THR   246     135.653 122.965 183.421  1.00  0.00           H  
ATOM   3659  HA  THR   246     135.249 120.021 183.500  1.00  0.00           H  
ATOM   3660  HB  THR   246     134.309 121.780 185.728  1.00  0.00           H  
ATOM   3661 HG21 THR   246     134.090 119.326 185.885  1.00  0.00           H  
ATOM   3662 HG22 THR   246     135.833 119.138 185.608  1.00  0.00           H  
ATOM   3663 HG23 THR   246     135.242 119.927 187.089  1.00  0.00           H  
ATOM   3664  HG1 THR   246     136.269 122.667 185.367  1.00  0.00           H  
ATOM   3665  N   VAL   247     132.997 122.078 182.631  1.00  0.00           N  
ATOM   3666  CA  VAL   247     131.599 122.283 182.204  1.00  0.00           C  
ATOM   3667  C   VAL   247     131.571 122.852 180.773  1.00  0.00           C  
ATOM   3668  O   VAL   247     132.427 123.667 180.431  1.00  0.00           O  
ATOM   3669  CB  VAL   247     130.844 123.212 183.187  1.00  0.00           C  
ATOM   3670  CG1 VAL   247     129.348 123.256 182.863  1.00  0.00           C  
ATOM   3671  CG2 VAL   247     130.947 122.809 184.664  1.00  0.00           C  
ATOM   3672  H   VAL   247     133.687 122.712 182.254  1.00  0.00           H  
ATOM   3673  HA  VAL   247     131.097 121.316 182.196  1.00  0.00           H  
ATOM   3674  HB  VAL   247     131.251 124.219 183.099  1.00  0.00           H  
ATOM   3675 HG11 VAL   247     129.192 123.714 181.886  1.00  0.00           H  
ATOM   3676 HG12 VAL   247     128.937 122.246 182.850  1.00  0.00           H  
ATOM   3677 HG13 VAL   247     128.815 123.836 183.616  1.00  0.00           H  
ATOM   3678 HG21 VAL   247     130.567 121.798 184.812  1.00  0.00           H  
ATOM   3679 HG22 VAL   247     131.983 122.842 185.003  1.00  0.00           H  
ATOM   3680 HG23 VAL   247     130.372 123.494 185.287  1.00  0.00           H  
ATOM   3681  N   LEU   248     130.608 122.440 179.932  1.00  0.00           N  
ATOM   3682  CA  LEU   248     130.545 122.773 178.495  1.00  0.00           C  
ATOM   3683  C   LEU   248     129.152 123.269 178.031  1.00  0.00           C  
ATOM   3684  O   LEU   248     128.148 122.709 178.478  1.00  0.00           O  
ATOM   3685  CB  LEU   248     130.955 121.528 177.688  1.00  0.00           C  
ATOM   3686  CG  LEU   248     131.421 121.833 176.253  1.00  0.00           C  
ATOM   3687  CD1 LEU   248     132.825 122.449 176.236  1.00  0.00           C  
ATOM   3688  CD2 LEU   248     131.451 120.548 175.436  1.00  0.00           C  
ATOM   3689  H   LEU   248     129.954 121.752 180.278  1.00  0.00           H  
ATOM   3690  HA  LEU   248     131.284 123.554 178.312  1.00  0.00           H  
ATOM   3691  HB2 LEU   248     131.768 121.017 178.205  1.00  0.00           H  
ATOM   3692  HB3 LEU   248     130.106 120.845 177.656  1.00  0.00           H  
ATOM   3693  HG  LEU   248     130.720 122.512 175.767  1.00  0.00           H  
ATOM   3694 HD11 LEU   248     132.834 123.399 176.771  1.00  0.00           H  
ATOM   3695 HD12 LEU   248     133.539 121.770 176.703  1.00  0.00           H  
ATOM   3696 HD13 LEU   248     133.126 122.631 175.205  1.00  0.00           H  
ATOM   3697 HD21 LEU   248     132.029 119.787 175.960  1.00  0.00           H  
ATOM   3698 HD22 LEU   248     130.425 120.206 175.298  1.00  0.00           H  
ATOM   3699 HD23 LEU   248     131.884 120.740 174.455  1.00  0.00           H  
ATOM   3700  N   PRO   249     129.056 124.267 177.123  1.00  0.00           N  
ATOM   3701  CA  PRO   249     127.780 124.776 176.604  1.00  0.00           C  
ATOM   3702  C   PRO   249     126.892 123.768 175.852  1.00  0.00           C  
ATOM   3703  O   PRO   249     127.352 123.054 174.962  1.00  0.00           O  
ATOM   3704  CB  PRO   249     128.147 125.941 175.676  1.00  0.00           C  
ATOM   3705  CG  PRO   249     129.485 126.437 176.206  1.00  0.00           C  
ATOM   3706  CD  PRO   249     130.141 125.150 176.698  1.00  0.00           C  
ATOM   3707  HA  PRO   249     127.208 125.173 177.443  1.00  0.00           H  
ATOM   3708  HB2 PRO   249     128.297 125.578 174.659  1.00  0.00           H  
ATOM   3709  HB3 PRO   249     127.390 126.726 175.692  1.00  0.00           H  
ATOM   3710  HG2 PRO   249     129.324 127.124 177.037  1.00  0.00           H  
ATOM   3711  HG3 PRO   249     130.076 126.916 175.426  1.00  0.00           H  
ATOM   3712  HD2 PRO   249     130.818 125.390 177.518  1.00  0.00           H  
ATOM   3713  HD3 PRO   249     130.691 124.693 175.875  1.00  0.00           H  
ATOM   3714  N   VAL   250     125.578 123.909 176.053  1.00  0.00           N  
ATOM   3715  CA  VAL   250     124.488 123.405 175.198  1.00  0.00           C  
ATOM   3716  C   VAL   250     123.720 124.629 174.651  1.00  0.00           C  
ATOM   3717  O   VAL   250     122.665 124.986 175.183  1.00  0.00           O  
ATOM   3718  CB  VAL   250     123.578 122.409 175.959  1.00  0.00           C  
ATOM   3719  CG1 VAL   250     122.499 121.792 175.067  1.00  0.00           C  
ATOM   3720  CG2 VAL   250     124.371 121.268 176.595  1.00  0.00           C  
ATOM   3721  H   VAL   250     125.290 124.486 176.830  1.00  0.00           H  
ATOM   3722  HA  VAL   250     124.918 122.856 174.360  1.00  0.00           H  
ATOM   3723  HB  VAL   250     123.056 122.929 176.762  1.00  0.00           H  
ATOM   3724 HG11 VAL   250     121.795 122.576 174.790  1.00  0.00           H  
ATOM   3725 HG12 VAL   250     122.934 121.347 174.172  1.00  0.00           H  
ATOM   3726 HG13 VAL   250     121.953 121.027 175.618  1.00  0.00           H  
ATOM   3727 HG21 VAL   250     124.923 120.718 175.833  1.00  0.00           H  
ATOM   3728 HG22 VAL   250     125.076 121.675 177.320  1.00  0.00           H  
ATOM   3729 HG23 VAL   250     123.699 120.588 177.119  1.00  0.00           H  
ATOM   3730  N   PRO   251     124.283 125.359 173.660  1.00  0.00           N  
ATOM   3731  CA  PRO   251     123.751 126.634 173.156  1.00  0.00           C  
ATOM   3732  C   PRO   251     122.325 126.538 172.576  1.00  0.00           C  
ATOM   3733  O   PRO   251     121.856 125.426 172.307  1.00  0.00           O  
ATOM   3734  CB  PRO   251     124.761 127.109 172.096  1.00  0.00           C  
ATOM   3735  CG  PRO   251     125.460 125.827 171.655  1.00  0.00           C  
ATOM   3736  CD  PRO   251     125.527 125.056 172.966  1.00  0.00           C  
ATOM   3737  HA  PRO   251     123.735 127.346 173.981  1.00  0.00           H  
ATOM   3738  HB2 PRO   251     124.287 127.605 171.249  1.00  0.00           H  
ATOM   3739  HB3 PRO   251     125.489 127.774 172.559  1.00  0.00           H  
ATOM   3740  HG2 PRO   251     126.452 126.021 171.247  1.00  0.00           H  
ATOM   3741  HG3 PRO   251     124.840 125.289 170.938  1.00  0.00           H  
ATOM   3742  HD2 PRO   251     126.366 125.423 173.558  1.00  0.00           H  
ATOM   3743  HD3 PRO   251     125.654 123.991 172.772  1.00  0.00           H  
ATOM   3744  N   PRO   252     121.649 127.674 172.307  1.00  0.00           N  
ATOM   3745  CA  PRO   252     120.247 127.703 171.890  1.00  0.00           C  
ATOM   3746  C   PRO   252     119.958 126.896 170.605  1.00  0.00           C  
ATOM   3747  O   PRO   252     120.630 127.119 169.593  1.00  0.00           O  
ATOM   3748  CB  PRO   252     119.899 129.186 171.698  1.00  0.00           C  
ATOM   3749  CG  PRO   252     120.877 129.909 172.618  1.00  0.00           C  
ATOM   3750  CD  PRO   252     122.121 129.032 172.543  1.00  0.00           C  
ATOM   3751  HA  PRO   252     119.655 127.337 172.729  1.00  0.00           H  
ATOM   3752  HB2 PRO   252     120.083 129.495 170.669  1.00  0.00           H  
ATOM   3753  HB3 PRO   252     118.864 129.393 171.972  1.00  0.00           H  
ATOM   3754  HG2 PRO   252     120.497 129.912 173.640  1.00  0.00           H  
ATOM   3755  HG3 PRO   252     121.075 130.927 172.282  1.00  0.00           H  
ATOM   3756  HD2 PRO   252     122.674 129.107 173.480  1.00  0.00           H  
ATOM   3757  HD3 PRO   252     122.744 129.354 171.709  1.00  0.00           H  
ATOM   3758  N   PRO   253     118.888 126.072 170.571  1.00  0.00           N  
ATOM   3759  CA  PRO   253     118.329 125.420 169.369  1.00  0.00           C  
ATOM   3760  C   PRO   253     117.774 126.342 168.248  1.00  0.00           C  
ATOM   3761  O   PRO   253     116.782 126.027 167.591  1.00  0.00           O  
ATOM   3762  CB  PRO   253     117.296 124.404 169.881  1.00  0.00           C  
ATOM   3763  CG  PRO   253     117.718 124.135 171.321  1.00  0.00           C  
ATOM   3764  CD  PRO   253     118.316 125.462 171.765  1.00  0.00           C  
ATOM   3765  HA  PRO   253     119.143 124.851 168.918  1.00  0.00           H  
ATOM   3766  HB2 PRO   253     116.296 124.839 169.891  1.00  0.00           H  
ATOM   3767  HB3 PRO   253     117.300 123.493 169.283  1.00  0.00           H  
ATOM   3768  HG2 PRO   253     118.477 123.354 171.336  1.00  0.00           H  
ATOM   3769  HG3 PRO   253     116.872 123.864 171.953  1.00  0.00           H  
ATOM   3770  HD2 PRO   253     119.078 125.276 172.522  1.00  0.00           H  
ATOM   3771  HD3 PRO   253     117.534 126.101 172.177  1.00  0.00           H  
ATOM   3772  N   GLN   254     118.389 127.508 168.035  1.00  0.00           N  
ATOM   3773  CA  GLN   254     118.257 128.354 166.836  1.00  0.00           C  
ATOM   3774  C   GLN   254     119.635 128.646 166.214  1.00  0.00           C  
ATOM   3775  O   GLN   254     119.759 128.640 164.995  1.00  0.00           O  
ATOM   3776  CB  GLN   254     117.518 129.664 167.169  1.00  0.00           C  
ATOM   3777  CG  GLN   254     116.042 129.496 167.571  1.00  0.00           C  
ATOM   3778  CD  GLN   254     115.134 129.048 166.427  1.00  0.00           C  
ATOM   3779  OE1 GLN   254     114.458 129.839 165.786  1.00  0.00           O  
ATOM   3780  NE2 GLN   254     115.048 127.767 166.145  1.00  0.00           N  
ATOM   3781  H   GLN   254     119.164 127.707 168.651  1.00  0.00           H  
ATOM   3782  HA  GLN   254     117.691 127.819 166.073  1.00  0.00           H  
ATOM   3783  HB2 GLN   254     118.043 130.162 167.985  1.00  0.00           H  
ATOM   3784  HB3 GLN   254     117.559 130.321 166.301  1.00  0.00           H  
ATOM   3785  HG2 GLN   254     115.675 130.454 167.940  1.00  0.00           H  
ATOM   3786  HG3 GLN   254     115.969 128.776 168.386  1.00  0.00           H  
ATOM   3787 HE21 GLN   254     115.578 127.086 166.670  1.00  0.00           H  
ATOM   3788 HE22 GLN   254     114.404 127.498 165.415  1.00  0.00           H  
ATOM   3789  N   VAL   255     120.698 128.717 167.031  1.00  0.00           N  
ATOM   3790  CA  VAL   255     122.107 128.637 166.582  1.00  0.00           C  
ATOM   3791  C   VAL   255     122.396 127.270 165.936  1.00  0.00           C  
ATOM   3792  O   VAL   255     123.232 127.155 165.042  1.00  0.00           O  
ATOM   3793  CB  VAL   255     123.060 128.874 167.778  1.00  0.00           C  
ATOM   3794  CG1 VAL   255     124.534 128.919 167.355  1.00  0.00           C  
ATOM   3795  CG2 VAL   255     122.756 130.194 168.504  1.00  0.00           C  
ATOM   3796  H   VAL   255     120.539 128.710 168.029  1.00  0.00           H  
ATOM   3797  HA  VAL   255     122.284 129.404 165.828  1.00  0.00           H  
ATOM   3798  HB  VAL   255     122.941 128.061 168.493  1.00  0.00           H  
ATOM   3799 HG11 VAL   255     124.840 127.957 166.944  1.00  0.00           H  
ATOM   3800 HG12 VAL   255     124.683 129.694 166.602  1.00  0.00           H  
ATOM   3801 HG13 VAL   255     125.165 129.133 168.218  1.00  0.00           H  
ATOM   3802 HG21 VAL   255     122.816 131.027 167.804  1.00  0.00           H  
ATOM   3803 HG22 VAL   255     121.761 130.170 168.947  1.00  0.00           H  
ATOM   3804 HG23 VAL   255     123.475 130.352 169.309  1.00  0.00           H  
ATOM   3805  N   ARG   256     121.642 126.249 166.358  1.00  0.00           N  
ATOM   3806  CA  ARG   256     121.566 124.896 165.797  1.00  0.00           C  
ATOM   3807  C   ARG   256     120.092 124.579 165.460  1.00  0.00           C  
ATOM   3808  O   ARG   256     119.328 124.310 166.386  1.00  0.00           O  
ATOM   3809  CB  ARG   256     122.245 123.916 166.772  1.00  0.00           C  
ATOM   3810  CG  ARG   256     121.692 123.916 168.205  1.00  0.00           C  
ATOM   3811  CD  ARG   256     122.612 123.166 169.162  1.00  0.00           C  
ATOM   3812  NE  ARG   256     122.110 123.285 170.539  1.00  0.00           N  
ATOM   3813  CZ  ARG   256     121.255 122.498 171.155  1.00  0.00           C  
ATOM   3814  NH1 ARG   256     120.712 121.451 170.609  1.00  0.00           N  
ATOM   3815  NH2 ARG   256     120.904 122.771 172.371  1.00  0.00           N1+
ATOM   3816  H   ARG   256     121.000 126.462 167.108  1.00  0.00           H  
ATOM   3817  HA  ARG   256     122.146 124.844 164.876  1.00  0.00           H  
ATOM   3818  HB2 ARG   256     122.191 122.906 166.366  1.00  0.00           H  
ATOM   3819  HB3 ARG   256     123.293 124.209 166.825  1.00  0.00           H  
ATOM   3820  HG2 ARG   256     120.711 123.441 168.226  1.00  0.00           H  
ATOM   3821  HG3 ARG   256     121.600 124.940 168.568  1.00  0.00           H  
ATOM   3822  HD2 ARG   256     123.609 123.603 169.111  1.00  0.00           H  
ATOM   3823  HD3 ARG   256     122.682 122.120 168.862  1.00  0.00           H  
ATOM   3824  HE  ARG   256     122.356 124.116 171.057  1.00  0.00           H  
ATOM   3825 HH11 ARG   256     120.070 120.895 171.154  1.00  0.00           H  
ATOM   3826 HH12 ARG   256     120.837 121.281 169.621  1.00  0.00           H  
ATOM   3827 HH21 ARG   256     120.319 122.110 172.862  1.00  0.00           H  
ATOM   3828 HH22 ARG   256     121.242 123.623 172.795  1.00  0.00           H  
ATOM   3829  N   PRO   257     119.642 124.785 164.204  1.00  0.00           N  
ATOM   3830  CA  PRO   257     118.229 124.666 163.808  1.00  0.00           C  
ATOM   3831  C   PRO   257     117.659 123.232 163.833  1.00  0.00           C  
ATOM   3832  O   PRO   257     118.293 122.294 164.317  1.00  0.00           O  
ATOM   3833  CB  PRO   257     118.158 125.264 162.392  1.00  0.00           C  
ATOM   3834  CG  PRO   257     119.350 126.211 162.327  1.00  0.00           C  
ATOM   3835  CD  PRO   257     120.390 125.454 163.143  1.00  0.00           C  
ATOM   3836  HA  PRO   257     117.631 125.283 164.478  1.00  0.00           H  
ATOM   3837  HB2 PRO   257     118.293 124.482 161.645  1.00  0.00           H  
ATOM   3838  HB3 PRO   257     117.220 125.793 162.224  1.00  0.00           H  
ATOM   3839  HG2 PRO   257     119.104 127.153 162.817  1.00  0.00           H  
ATOM   3840  HG3 PRO   257     119.683 126.379 161.303  1.00  0.00           H  
ATOM   3841  HD2 PRO   257     121.118 126.167 163.531  1.00  0.00           H  
ATOM   3842  HD3 PRO   257     120.886 124.712 162.518  1.00  0.00           H  
ATOM   3843  N   ALA   258     116.476 123.041 163.234  1.00  0.00           N  
ATOM   3844  CA  ALA   258     115.925 121.718 162.954  1.00  0.00           C  
ATOM   3845  C   ALA   258     115.080 121.678 161.673  1.00  0.00           C  
ATOM   3846  O   ALA   258     114.253 122.558 161.438  1.00  0.00           O  
ATOM   3847  CB  ALA   258     115.086 121.269 164.151  1.00  0.00           C  
ATOM   3848  H   ALA   258     115.977 123.837 162.864  1.00  0.00           H  
ATOM   3849  HA  ALA   258     116.749 121.017 162.822  1.00  0.00           H  
ATOM   3850  HB1 ALA   258     115.686 121.308 165.060  1.00  0.00           H  
ATOM   3851  HB2 ALA   258     114.218 121.917 164.269  1.00  0.00           H  
ATOM   3852  HB3 ALA   258     114.760 120.243 163.980  1.00  0.00           H  
ATOM   3853  N   ILE   259     115.171 120.569 160.938  1.00  0.00           N  
ATOM   3854  CA  ILE   259     114.212 120.173 159.903  1.00  0.00           C  
ATOM   3855  C   ILE   259     113.005 119.557 160.617  1.00  0.00           C  
ATOM   3856  O   ILE   259     113.139 118.549 161.313  1.00  0.00           O  
ATOM   3857  CB  ILE   259     114.859 119.180 158.906  1.00  0.00           C  
ATOM   3858  CG1 ILE   259     116.093 119.816 158.220  1.00  0.00           C  
ATOM   3859  CG2 ILE   259     113.821 118.730 157.858  1.00  0.00           C  
ATOM   3860  CD1 ILE   259     116.870 118.860 157.305  1.00  0.00           C  
ATOM   3861  H   ILE   259     115.790 119.844 161.272  1.00  0.00           H  
ATOM   3862  HA  ILE   259     113.890 121.057 159.353  1.00  0.00           H  
ATOM   3863  HB  ILE   259     115.189 118.301 159.458  1.00  0.00           H  
ATOM   3864 HG12 ILE   259     115.780 120.683 157.640  1.00  0.00           H  
ATOM   3865 HG13 ILE   259     116.794 120.157 158.983  1.00  0.00           H  
ATOM   3866 HG21 ILE   259     112.963 118.261 158.339  1.00  0.00           H  
ATOM   3867 HG22 ILE   259     113.482 119.584 157.271  1.00  0.00           H  
ATOM   3868 HG23 ILE   259     114.255 117.987 157.189  1.00  0.00           H  
ATOM   3869 HD11 ILE   259     117.123 117.949 157.847  1.00  0.00           H  
ATOM   3870 HD12 ILE   259     116.282 118.612 156.421  1.00  0.00           H  
ATOM   3871 HD13 ILE   259     117.790 119.345 156.979  1.00  0.00           H  
ATOM   3872  N   SER   260     111.829 120.168 160.468  1.00  0.00           N  
ATOM   3873  CA  SER   260     110.599 119.730 161.140  1.00  0.00           C  
ATOM   3874  C   SER   260     109.414 119.753 160.179  1.00  0.00           C  
ATOM   3875  O   SER   260     109.161 120.763 159.528  1.00  0.00           O  
ATOM   3876  CB  SER   260     110.306 120.603 162.369  1.00  0.00           C  
ATOM   3877  OG  SER   260     111.410 120.617 163.262  1.00  0.00           O  
ATOM   3878  H   SER   260     111.768 120.975 159.864  1.00  0.00           H  
ATOM   3879  HA  SER   260     110.719 118.700 161.475  1.00  0.00           H  
ATOM   3880  HB2 SER   260     109.431 120.209 162.885  1.00  0.00           H  
ATOM   3881  HB3 SER   260     110.092 121.623 162.048  1.00  0.00           H  
ATOM   3882  HG  SER   260     112.111 121.108 162.826  1.00  0.00           H  
ATOM   3883  N   PHE   261     108.701 118.632 160.088  1.00  0.00           N  
ATOM   3884  CA  PHE   261     107.589 118.397 159.169  1.00  0.00           C  
ATOM   3885  C   PHE   261     106.524 117.497 159.826  1.00  0.00           C  
ATOM   3886  O   PHE   261     106.744 116.928 160.898  1.00  0.00           O  
ATOM   3887  CB  PHE   261     108.166 117.776 157.883  1.00  0.00           C  
ATOM   3888  CG  PHE   261     107.158 117.599 156.763  1.00  0.00           C  
ATOM   3889  CD1 PHE   261     106.724 118.720 156.030  1.00  0.00           C  
ATOM   3890  CD2 PHE   261     106.614 116.330 156.489  1.00  0.00           C  
ATOM   3891  CE1 PHE   261     105.748 118.572 155.028  1.00  0.00           C  
ATOM   3892  CE2 PHE   261     105.633 116.185 155.492  1.00  0.00           C  
ATOM   3893  CZ  PHE   261     105.201 117.305 154.760  1.00  0.00           C  
ATOM   3894  H   PHE   261     108.989 117.832 160.632  1.00  0.00           H  
ATOM   3895  HA  PHE   261     107.120 119.348 158.919  1.00  0.00           H  
ATOM   3896  HB2 PHE   261     108.966 118.418 157.512  1.00  0.00           H  
ATOM   3897  HB3 PHE   261     108.612 116.812 158.124  1.00  0.00           H  
ATOM   3898  HD1 PHE   261     107.140 119.695 156.236  1.00  0.00           H  
ATOM   3899  HD2 PHE   261     106.926 115.466 157.056  1.00  0.00           H  
ATOM   3900  HE1 PHE   261     105.419 119.432 154.463  1.00  0.00           H  
ATOM   3901  HE2 PHE   261     105.210 115.211 155.293  1.00  0.00           H  
ATOM   3902  HZ  PHE   261     104.450 117.191 153.991  1.00  0.00           H  
ATOM   3903  N   GLY   262     105.359 117.348 159.188  1.00  0.00           N  
ATOM   3904  CA  GLY   262     104.292 116.459 159.655  1.00  0.00           C  
ATOM   3905  C   GLY   262     104.772 115.010 159.783  1.00  0.00           C  
ATOM   3906  O   GLY   262     105.041 114.354 158.782  1.00  0.00           O  
ATOM   3907  H   GLY   262     105.260 117.766 158.274  1.00  0.00           H  
ATOM   3908  HA2 GLY   262     103.926 116.809 160.620  1.00  0.00           H  
ATOM   3909  HA3 GLY   262     103.466 116.481 158.944  1.00  0.00           H  
ATOM   3910  N   GLY   263     104.910 114.527 161.022  1.00  0.00           N  
ATOM   3911  CA  GLY   263     105.374 113.169 161.326  1.00  0.00           C  
ATOM   3912  C   GLY   263     106.879 112.917 161.142  1.00  0.00           C  
ATOM   3913  O   GLY   263     107.297 111.768 161.251  1.00  0.00           O  
ATOM   3914  H   GLY   263     104.750 115.158 161.794  1.00  0.00           H  
ATOM   3915  HA2 GLY   263     105.127 112.937 162.362  1.00  0.00           H  
ATOM   3916  HA3 GLY   263     104.844 112.463 160.687  1.00  0.00           H  
ATOM   3917  N   LEU   264     107.700 113.944 160.877  1.00  0.00           N  
ATOM   3918  CA  LEU   264     109.130 113.781 160.583  1.00  0.00           C  
ATOM   3919  C   LEU   264     109.965 114.935 161.156  1.00  0.00           C  
ATOM   3920  O   LEU   264     109.705 116.101 160.863  1.00  0.00           O  
ATOM   3921  CB  LEU   264     109.290 113.660 159.054  1.00  0.00           C  
ATOM   3922  CG  LEU   264     110.742 113.536 158.552  1.00  0.00           C  
ATOM   3923  CD1 LEU   264     111.435 112.274 159.071  1.00  0.00           C  
ATOM   3924  CD2 LEU   264     110.749 113.494 157.024  1.00  0.00           C  
ATOM   3925  H   LEU   264     107.311 114.875 160.824  1.00  0.00           H  
ATOM   3926  HA  LEU   264     109.479 112.855 161.039  1.00  0.00           H  
ATOM   3927  HB2 LEU   264     108.728 112.791 158.715  1.00  0.00           H  
ATOM   3928  HB3 LEU   264     108.843 114.541 158.593  1.00  0.00           H  
ATOM   3929  HG  LEU   264     111.315 114.407 158.869  1.00  0.00           H  
ATOM   3930 HD11 LEU   264     111.536 112.312 160.156  1.00  0.00           H  
ATOM   3931 HD12 LEU   264     110.857 111.392 158.796  1.00  0.00           H  
ATOM   3932 HD13 LEU   264     112.432 112.197 158.638  1.00  0.00           H  
ATOM   3933 HD21 LEU   264     110.192 112.626 156.670  1.00  0.00           H  
ATOM   3934 HD22 LEU   264     110.289 114.399 156.629  1.00  0.00           H  
ATOM   3935 HD23 LEU   264     111.775 113.437 156.660  1.00  0.00           H  
ATOM   3936  N   ARG   265     111.027 114.612 161.906  1.00  0.00           N  
ATOM   3937  CA  ARG   265     111.964 115.597 162.470  1.00  0.00           C  
ATOM   3938  C   ARG   265     113.416 115.116 162.467  1.00  0.00           C  
ATOM   3939  O   ARG   265     113.698 113.988 162.868  1.00  0.00           O  
ATOM   3940  CB  ARG   265     111.512 115.988 163.896  1.00  0.00           C  
ATOM   3941  CG  ARG   265     110.772 117.334 163.885  1.00  0.00           C  
ATOM   3942  CD  ARG   265     110.256 117.820 165.250  1.00  0.00           C  
ATOM   3943  NE  ARG   265     111.252 117.718 166.330  1.00  0.00           N  
ATOM   3944  CZ  ARG   265     112.462 118.247 166.369  1.00  0.00           C  
ATOM   3945  NH1 ARG   265     112.907 119.134 165.531  1.00  0.00           N  
ATOM   3946  NH2 ARG   265     113.307 117.870 167.272  1.00  0.00           N1+
ATOM   3947  H   ARG   265     111.187 113.638 162.119  1.00  0.00           H  
ATOM   3948  HA  ARG   265     111.943 116.486 161.840  1.00  0.00           H  
ATOM   3949  HB2 ARG   265     110.869 115.218 164.321  1.00  0.00           H  
ATOM   3950  HB3 ARG   265     112.392 116.084 164.531  1.00  0.00           H  
ATOM   3951  HG2 ARG   265     109.919 117.271 163.209  1.00  0.00           H  
ATOM   3952  HG3 ARG   265     111.466 118.077 163.492  1.00  0.00           H  
ATOM   3953  HD2 ARG   265     109.393 117.214 165.525  1.00  0.00           H  
ATOM   3954  HD3 ARG   265     109.924 118.854 165.156  1.00  0.00           H  
ATOM   3955  HE  ARG   265     110.983 117.142 167.115  1.00  0.00           H  
ATOM   3956 HH11 ARG   265     113.876 119.396 165.648  1.00  0.00           H  
ATOM   3957 HH12 ARG   265     112.316 119.529 164.813  1.00  0.00           H  
ATOM   3958 HH21 ARG   265     113.096 117.092 167.880  1.00  0.00           H  
ATOM   3959 HH22 ARG   265     114.251 118.222 167.206  1.00  0.00           H  
ATOM   3960  N   SER   266     114.335 116.028 162.159  1.00  0.00           N  
ATOM   3961  CA  SER   266     115.762 115.924 162.483  1.00  0.00           C  
ATOM   3962  C   SER   266     116.279 117.292 162.892  1.00  0.00           C  
ATOM   3963  O   SER   266     116.125 118.263 162.156  1.00  0.00           O  
ATOM   3964  CB  SER   266     116.600 115.419 161.303  1.00  0.00           C  
ATOM   3965  OG  SER   266     117.980 115.436 161.647  1.00  0.00           O  
ATOM   3966  H   SER   266     114.008 116.935 161.858  1.00  0.00           H  
ATOM   3967  HA  SER   266     115.898 115.233 163.315  1.00  0.00           H  
ATOM   3968  HB2 SER   266     116.435 116.057 160.434  1.00  0.00           H  
ATOM   3969  HB3 SER   266     116.299 114.400 161.059  1.00  0.00           H  
ATOM   3970  HG  SER   266     118.282 116.346 161.696  1.00  0.00           H  
ATOM   3971  N   ASP   267     117.004 117.344 163.999  1.00  0.00           N  
ATOM   3972  CA  ASP   267     117.734 118.542 164.401  1.00  0.00           C  
ATOM   3973  C   ASP   267     119.044 118.697 163.594  1.00  0.00           C  
ATOM   3974  O   ASP   267     119.399 117.828 162.789  1.00  0.00           O  
ATOM   3975  CB  ASP   267     117.909 118.524 165.924  1.00  0.00           C  
ATOM   3976  CG  ASP   267     116.564 118.329 166.641  1.00  0.00           C  
ATOM   3977  OD1 ASP   267     116.464 117.425 167.501  1.00  0.00           O  
ATOM   3978  OD2 ASP   267     115.584 119.030 166.304  1.00  0.00           O1-
ATOM   3979  H   ASP   267     117.124 116.508 164.554  1.00  0.00           H  
ATOM   3980  HA  ASP   267     117.120 119.414 164.176  1.00  0.00           H  
ATOM   3981  HB2 ASP   267     118.342 119.474 166.240  1.00  0.00           H  
ATOM   3982  HB3 ASP   267     118.592 117.719 166.195  1.00  0.00           H  
ATOM   3983  N   ASP   268     119.711 119.840 163.749  1.00  0.00           N  
ATOM   3984  CA  ASP   268     120.962 120.218 163.072  1.00  0.00           C  
ATOM   3985  C   ASP   268     122.203 119.405 163.513  1.00  0.00           C  
ATOM   3986  O   ASP   268     122.246 118.870 164.622  1.00  0.00           O  
ATOM   3987  CB  ASP   268     121.154 121.720 163.325  1.00  0.00           C  
ATOM   3988  CG  ASP   268     122.493 122.241 162.835  1.00  0.00           C  
ATOM   3989  OD1 ASP   268     122.726 122.242 161.611  1.00  0.00           O  
ATOM   3990  OD2 ASP   268     123.346 122.603 163.672  1.00  0.00           O1-
ATOM   3991  H   ASP   268     119.273 120.563 164.302  1.00  0.00           H  
ATOM   3992  HA  ASP   268     120.838 120.068 162.000  1.00  0.00           H  
ATOM   3993  HB2 ASP   268     121.071 121.917 164.394  1.00  0.00           H  
ATOM   3994  HB3 ASP   268     120.368 122.267 162.806  1.00  0.00           H  
ATOM   3995  N   GLU   269     123.266 119.411 162.689  1.00  0.00           N  
ATOM   3996  CA  GLU   269     124.582 118.809 162.981  1.00  0.00           C  
ATOM   3997  C   GLU   269     125.089 119.102 164.398  1.00  0.00           C  
ATOM   3998  O   GLU   269     125.541 118.190 165.093  1.00  0.00           O  
ATOM   3999  CB  GLU   269     125.659 119.378 162.044  1.00  0.00           C  
ATOM   4000  CG  GLU   269     125.516 119.032 160.561  1.00  0.00           C  
ATOM   4001  CD  GLU   269     126.748 119.568 159.820  1.00  0.00           C  
ATOM   4002  OE1 GLU   269     127.775 118.854 159.798  1.00  0.00           O  
ATOM   4003  OE2 GLU   269     126.701 120.738 159.363  1.00  0.00           O1-
ATOM   4004  H   GLU   269     123.189 119.953 161.841  1.00  0.00           H  
ATOM   4005  HA  GLU   269     124.534 117.727 162.857  1.00  0.00           H  
ATOM   4006  HB2 GLU   269     125.682 120.462 162.152  1.00  0.00           H  
ATOM   4007  HB3 GLU   269     126.626 119.003 162.379  1.00  0.00           H  
ATOM   4008  HG2 GLU   269     124.607 119.486 160.166  1.00  0.00           H  
ATOM   4009  HG3 GLU   269     125.448 117.951 160.447  1.00  0.00           H  
ATOM   4010  N   LEU   270     124.991 120.359 164.850  1.00  0.00           N  
ATOM   4011  CA  LEU   270     125.490 120.758 166.164  1.00  0.00           C  
ATOM   4012  C   LEU   270     124.617 120.205 167.298  1.00  0.00           C  
ATOM   4013  O   LEU   270     125.142 119.900 168.364  1.00  0.00           O  
ATOM   4014  CB  LEU   270     125.613 122.287 166.232  1.00  0.00           C  
ATOM   4015  CG  LEU   270     126.652 122.909 165.281  1.00  0.00           C  
ATOM   4016  CD1 LEU   270     126.607 124.434 165.418  1.00  0.00           C  
ATOM   4017  CD2 LEU   270     128.085 122.454 165.572  1.00  0.00           C  
ATOM   4018  H   LEU   270     124.555 121.058 164.267  1.00  0.00           H  
ATOM   4019  HA  LEU   270     126.483 120.330 166.302  1.00  0.00           H  
ATOM   4020  HB2 LEU   270     124.637 122.708 165.989  1.00  0.00           H  
ATOM   4021  HB3 LEU   270     125.863 122.571 167.255  1.00  0.00           H  
ATOM   4022  HG  LEU   270     126.408 122.647 164.251  1.00  0.00           H  
ATOM   4023 HD11 LEU   270     125.605 124.794 165.187  1.00  0.00           H  
ATOM   4024 HD12 LEU   270     126.860 124.722 166.438  1.00  0.00           H  
ATOM   4025 HD13 LEU   270     127.323 124.892 164.735  1.00  0.00           H  
ATOM   4026 HD21 LEU   270     128.346 122.660 166.610  1.00  0.00           H  
ATOM   4027 HD22 LEU   270     128.185 121.387 165.374  1.00  0.00           H  
ATOM   4028 HD23 LEU   270     128.779 122.976 164.914  1.00  0.00           H  
ATOM   4029  N   THR   271     123.322 119.968 167.070  1.00  0.00           N  
ATOM   4030  CA  THR   271     122.457 119.276 168.040  1.00  0.00           C  
ATOM   4031  C   THR   271     122.821 117.797 168.158  1.00  0.00           C  
ATOM   4032  O   THR   271     122.941 117.306 169.279  1.00  0.00           O  
ATOM   4033  CB  THR   271     120.972 119.448 167.691  1.00  0.00           C  
ATOM   4034  OG1 THR   271     120.629 120.813 167.801  1.00  0.00           O  
ATOM   4035  CG2 THR   271     120.051 118.702 168.656  1.00  0.00           C  
ATOM   4036  H   THR   271     122.968 120.118 166.136  1.00  0.00           H  
ATOM   4037  HA  THR   271     122.621 119.715 169.024  1.00  0.00           H  
ATOM   4038  HB  THR   271     120.781 119.108 166.673  1.00  0.00           H  
ATOM   4039 HG21 THR   271     120.061 117.637 168.424  1.00  0.00           H  
ATOM   4040 HG22 THR   271     120.377 118.841 169.687  1.00  0.00           H  
ATOM   4041 HG23 THR   271     119.028 119.066 168.555  1.00  0.00           H  
ATOM   4042  HG1 THR   271     119.916 120.975 167.179  1.00  0.00           H  
ATOM   4043  N   HIS   272     123.117 117.110 167.049  1.00  0.00           N  
ATOM   4044  CA  HIS   272     123.609 115.721 167.090  1.00  0.00           C  
ATOM   4045  C   HIS   272     125.001 115.617 167.722  1.00  0.00           C  
ATOM   4046  O   HIS   272     125.240 114.732 168.541  1.00  0.00           O  
ATOM   4047  CB  HIS   272     123.604 115.108 165.686  1.00  0.00           C  
ATOM   4048  CG  HIS   272     122.223 115.018 165.089  1.00  0.00           C  
ATOM   4049  ND1 HIS   272     121.183 114.210 165.561  1.00  0.00           N  
ATOM   4050  CD2 HIS   272     121.769 115.753 164.037  1.00  0.00           C  
ATOM   4051  CE1 HIS   272     120.131 114.477 164.769  1.00  0.00           C  
ATOM   4052  NE2 HIS   272     120.456 115.401 163.850  1.00  0.00           N  
ATOM   4053  H   HIS   272     123.005 117.563 166.153  1.00  0.00           H  
ATOM   4054  HA  HIS   272     122.936 115.128 167.710  1.00  0.00           H  
ATOM   4055  HB2 HIS   272     124.009 114.098 165.743  1.00  0.00           H  
ATOM   4056  HB3 HIS   272     124.250 115.693 165.032  1.00  0.00           H  
ATOM   4057  HD2 HIS   272     122.321 116.506 163.493  1.00  0.00           H  
ATOM   4058  HE2 HIS   272     119.823 115.840 163.196  1.00  0.00           H  
ATOM   4059  HE1 HIS   272     119.155 114.026 164.869  1.00  0.00           H  
ATOM   4060  N   GLN   273     125.883 116.580 167.442  1.00  0.00           N  
ATOM   4061  CA  GLN   273     127.206 116.673 168.055  1.00  0.00           C  
ATOM   4062  C   GLN   273     127.130 116.935 169.567  1.00  0.00           C  
ATOM   4063  O   GLN   273     127.799 116.239 170.329  1.00  0.00           O  
ATOM   4064  CB  GLN   273     128.008 117.759 167.324  1.00  0.00           C  
ATOM   4065  CG  GLN   273     129.368 118.105 167.946  1.00  0.00           C  
ATOM   4066  CD  GLN   273     130.361 116.949 167.978  1.00  0.00           C  
ATOM   4067  OE1 GLN   273     131.284 116.885 167.191  1.00  0.00           O  
ATOM   4068  NE2 GLN   273     130.214 116.004 168.876  1.00  0.00           N  
ATOM   4069  H   GLN   273     125.643 117.251 166.726  1.00  0.00           H  
ATOM   4070  HA  GLN   273     127.712 115.719 167.911  1.00  0.00           H  
ATOM   4071  HB2 GLN   273     128.160 117.451 166.290  1.00  0.00           H  
ATOM   4072  HB3 GLN   273     127.417 118.675 167.318  1.00  0.00           H  
ATOM   4073  HG2 GLN   273     129.227 118.486 168.957  1.00  0.00           H  
ATOM   4074  HG3 GLN   273     129.801 118.901 167.341  1.00  0.00           H  
ATOM   4075 HE21 GLN   273     129.478 116.052 169.566  1.00  0.00           H  
ATOM   4076 HE22 GLN   273     130.826 115.203 168.813  1.00  0.00           H  
ATOM   4077  N   ILE   274     126.305 117.877 170.031  1.00  0.00           N  
ATOM   4078  CA  ILE   274     126.164 118.144 171.469  1.00  0.00           C  
ATOM   4079  C   ILE   274     125.457 116.974 172.165  1.00  0.00           C  
ATOM   4080  O   ILE   274     125.940 116.517 173.196  1.00  0.00           O  
ATOM   4081  CB  ILE   274     125.473 119.500 171.714  1.00  0.00           C  
ATOM   4082  CG1 ILE   274     126.351 120.673 171.212  1.00  0.00           C  
ATOM   4083  CG2 ILE   274     125.222 119.690 173.220  1.00  0.00           C  
ATOM   4084  CD1 ILE   274     125.530 121.937 170.932  1.00  0.00           C  
ATOM   4085  H   ILE   274     125.788 118.448 169.378  1.00  0.00           H  
ATOM   4086  HA  ILE   274     127.160 118.207 171.906  1.00  0.00           H  
ATOM   4087  HB  ILE   274     124.518 119.509 171.189  1.00  0.00           H  
ATOM   4088 HG12 ILE   274     127.120 120.899 171.951  1.00  0.00           H  
ATOM   4089 HG13 ILE   274     126.861 120.403 170.288  1.00  0.00           H  
ATOM   4090 HG21 ILE   274     124.445 119.011 173.570  1.00  0.00           H  
ATOM   4091 HG22 ILE   274     126.138 119.507 173.781  1.00  0.00           H  
ATOM   4092 HG23 ILE   274     124.900 120.712 173.422  1.00  0.00           H  
ATOM   4093 HD11 ILE   274     124.844 121.752 170.105  1.00  0.00           H  
ATOM   4094 HD12 ILE   274     124.945 122.221 171.807  1.00  0.00           H  
ATOM   4095 HD13 ILE   274     126.200 122.753 170.660  1.00  0.00           H  
ATOM   4096  N   MET   275     124.459 116.350 171.531  1.00  0.00           N  
ATOM   4097  CA  MET   275     123.855 115.102 172.009  1.00  0.00           C  
ATOM   4098  C   MET   275     124.872 113.944 172.075  1.00  0.00           C  
ATOM   4099  O   MET   275     124.777 113.115 172.980  1.00  0.00           O  
ATOM   4100  CB  MET   275     122.647 114.770 171.118  1.00  0.00           C  
ATOM   4101  CG  MET   275     121.997 113.425 171.461  1.00  0.00           C  
ATOM   4102  SD  MET   275     120.400 113.064 170.666  1.00  0.00           S  
ATOM   4103  CE  MET   275     120.717 113.537 168.939  1.00  0.00           C  
ATOM   4104  H   MET   275     124.105 116.751 170.675  1.00  0.00           H  
ATOM   4105  HA  MET   275     123.491 115.267 173.023  1.00  0.00           H  
ATOM   4106  HB2 MET   275     122.973 114.739 170.078  1.00  0.00           H  
ATOM   4107  HB3 MET   275     121.903 115.558 171.230  1.00  0.00           H  
ATOM   4108  HG2 MET   275     121.850 113.384 172.540  1.00  0.00           H  
ATOM   4109  HG3 MET   275     122.695 112.634 171.185  1.00  0.00           H  
ATOM   4110  HE1 MET   275     120.887 114.612 168.873  1.00  0.00           H  
ATOM   4111  HE2 MET   275     121.590 113.010 168.556  1.00  0.00           H  
ATOM   4112  HE3 MET   275     119.852 113.286 168.325  1.00  0.00           H  
ATOM   4113  N   SER   276     125.878 113.906 171.194  1.00  0.00           N  
ATOM   4114  CA  SER   276     127.008 112.965 171.275  1.00  0.00           C  
ATOM   4115  C   SER   276     127.923 113.261 172.472  1.00  0.00           C  
ATOM   4116  O   SER   276     128.280 112.343 173.211  1.00  0.00           O  
ATOM   4117  CB  SER   276     127.816 112.964 169.973  1.00  0.00           C  
ATOM   4118  OG  SER   276     128.789 111.938 170.013  1.00  0.00           O  
ATOM   4119  H   SER   276     125.857 114.561 170.425  1.00  0.00           H  
ATOM   4120  HA  SER   276     126.607 111.959 171.396  1.00  0.00           H  
ATOM   4121  HB2 SER   276     128.317 113.923 169.841  1.00  0.00           H  
ATOM   4122  HB3 SER   276     127.149 112.793 169.128  1.00  0.00           H  
ATOM   4123  HG  SER   276     129.620 112.323 169.724  1.00  0.00           H  
ATOM   4124  N   ILE   277     128.184 114.539 172.774  1.00  0.00           N  
ATOM   4125  CA  ILE   277     128.905 114.955 173.990  1.00  0.00           C  
ATOM   4126  C   ILE   277     128.098 114.582 175.248  1.00  0.00           C  
ATOM   4127  O   ILE   277     128.680 114.026 176.179  1.00  0.00           O  
ATOM   4128  CB  ILE   277     129.275 116.460 173.925  1.00  0.00           C  
ATOM   4129  CG1 ILE   277     130.227 116.733 172.735  1.00  0.00           C  
ATOM   4130  CG2 ILE   277     129.958 116.960 175.212  1.00  0.00           C  
ATOM   4131  CD1 ILE   277     130.488 118.216 172.448  1.00  0.00           C  
ATOM   4132  H   ILE   277     127.824 115.256 172.161  1.00  0.00           H  
ATOM   4133  HA  ILE   277     129.837 114.392 174.042  1.00  0.00           H  
ATOM   4134  HB  ILE   277     128.360 117.036 173.787  1.00  0.00           H  
ATOM   4135 HG12 ILE   277     131.183 116.244 172.922  1.00  0.00           H  
ATOM   4136 HG13 ILE   277     129.813 116.301 171.824  1.00  0.00           H  
ATOM   4137 HG21 ILE   277     129.433 116.625 176.107  1.00  0.00           H  
ATOM   4138 HG22 ILE   277     130.992 116.618 175.249  1.00  0.00           H  
ATOM   4139 HG23 ILE   277     129.952 118.049 175.221  1.00  0.00           H  
ATOM   4140 HD11 ILE   277     129.544 118.746 172.325  1.00  0.00           H  
ATOM   4141 HD12 ILE   277     131.061 118.666 173.259  1.00  0.00           H  
ATOM   4142 HD13 ILE   277     131.067 118.305 171.528  1.00  0.00           H  
ATOM   4143  N   VAL   278     126.759 114.697 175.239  1.00  0.00           N  
ATOM   4144  CA  VAL   278     125.912 114.157 176.327  1.00  0.00           C  
ATOM   4145  C   VAL   278     126.019 112.630 176.392  1.00  0.00           C  
ATOM   4146  O   VAL   278     126.250 112.104 177.473  1.00  0.00           O  
ATOM   4147  CB  VAL   278     124.425 114.578 176.254  1.00  0.00           C  
ATOM   4148  CG1 VAL   278     123.677 114.156 177.531  1.00  0.00           C  
ATOM   4149  CG2 VAL   278     124.204 116.090 176.145  1.00  0.00           C  
ATOM   4150  H   VAL   278     126.328 115.187 174.468  1.00  0.00           H  
ATOM   4151  HA  VAL   278     126.305 114.541 177.268  1.00  0.00           H  
ATOM   4152  HB  VAL   278     123.958 114.101 175.393  1.00  0.00           H  
ATOM   4153 HG11 VAL   278     123.692 113.073 177.653  1.00  0.00           H  
ATOM   4154 HG12 VAL   278     124.146 114.603 178.408  1.00  0.00           H  
ATOM   4155 HG13 VAL   278     122.639 114.486 177.488  1.00  0.00           H  
ATOM   4156 HG21 VAL   278     124.621 116.588 177.021  1.00  0.00           H  
ATOM   4157 HG22 VAL   278     124.678 116.488 175.248  1.00  0.00           H  
ATOM   4158 HG23 VAL   278     123.137 116.308 176.087  1.00  0.00           H  
ATOM   4159  N   LYS   279     125.983 111.898 175.265  1.00  0.00           N  
ATOM   4160  CA  LYS   279     126.176 110.429 175.232  1.00  0.00           C  
ATOM   4161  C   LYS   279     127.496 110.004 175.886  1.00  0.00           C  
ATOM   4162  O   LYS   279     127.511 109.035 176.643  1.00  0.00           O  
ATOM   4163  CB  LYS   279     126.114 109.887 173.782  1.00  0.00           C  
ATOM   4164  CG  LYS   279     124.820 109.142 173.395  1.00  0.00           C  
ATOM   4165  CD  LYS   279     123.950 109.896 172.374  1.00  0.00           C  
ATOM   4166  CE  LYS   279     122.710 109.060 172.030  1.00  0.00           C  
ATOM   4167  NZ  LYS   279     121.653 109.878 171.385  1.00  0.00           N1+
ATOM   4168  H   LYS   279     125.815 112.385 174.397  1.00  0.00           H  
ATOM   4169  HA  LYS   279     125.397 109.960 175.833  1.00  0.00           H  
ATOM   4170  HB2 LYS   279     126.296 110.696 173.075  1.00  0.00           H  
ATOM   4171  HB3 LYS   279     126.931 109.179 173.645  1.00  0.00           H  
ATOM   4172  HG2 LYS   279     125.102 108.187 172.950  1.00  0.00           H  
ATOM   4173  HG3 LYS   279     124.233 108.923 174.287  1.00  0.00           H  
ATOM   4174  HD2 LYS   279     124.526 110.087 171.469  1.00  0.00           H  
ATOM   4175  HD3 LYS   279     123.641 110.854 172.793  1.00  0.00           H  
ATOM   4176  HE2 LYS   279     122.313 108.633 172.951  1.00  0.00           H  
ATOM   4177  HE3 LYS   279     123.013 108.241 171.378  1.00  0.00           H  
ATOM   4178  HZ1 LYS   279     121.327 110.578 172.036  1.00  0.00           H  
ATOM   4179  HZ2 LYS   279     121.990 110.344 170.554  1.00  0.00           H  
ATOM   4180  HZ3 LYS   279     120.854 109.308 171.148  1.00  0.00           H  
ATOM   4181  N   ARG   280     128.598 110.716 175.621  1.00  0.00           N  
ATOM   4182  CA  ARG   280     129.940 110.340 176.108  1.00  0.00           C  
ATOM   4183  C   ARG   280     130.287 110.917 177.482  1.00  0.00           C  
ATOM   4184  O   ARG   280     130.991 110.254 178.235  1.00  0.00           O  
ATOM   4185  CB  ARG   280     131.001 110.630 175.033  1.00  0.00           C  
ATOM   4186  CG  ARG   280     130.702 109.952 173.681  1.00  0.00           C  
ATOM   4187  CD  ARG   280     130.461 108.432 173.766  1.00  0.00           C  
ATOM   4188  NE  ARG   280     130.132 107.877 172.439  1.00  0.00           N  
ATOM   4189  CZ  ARG   280     129.905 106.606 172.144  1.00  0.00           C  
ATOM   4190  NH1 ARG   280     129.631 106.262 170.914  1.00  0.00           N  
ATOM   4191  NH2 ARG   280     129.943 105.645 173.024  1.00  0.00           N1+
ATOM   4192  H   ARG   280     128.508 111.483 174.970  1.00  0.00           H  
ATOM   4193  HA  ARG   280     129.953 109.265 176.283  1.00  0.00           H  
ATOM   4194  HB2 ARG   280     131.070 111.707 174.874  1.00  0.00           H  
ATOM   4195  HB3 ARG   280     131.969 110.280 175.392  1.00  0.00           H  
ATOM   4196  HG2 ARG   280     131.532 110.157 173.005  1.00  0.00           H  
ATOM   4197  HG3 ARG   280     129.817 110.408 173.236  1.00  0.00           H  
ATOM   4198  HD2 ARG   280     129.626 108.231 174.437  1.00  0.00           H  
ATOM   4199  HD3 ARG   280     131.351 107.950 174.170  1.00  0.00           H  
ATOM   4200  HE  ARG   280     130.047 108.547 171.688  1.00  0.00           H  
ATOM   4201 HH11 ARG   280     129.466 105.291 170.691  1.00  0.00           H  
ATOM   4202 HH12 ARG   280     129.611 106.960 170.185  1.00  0.00           H  
ATOM   4203 HH21 ARG   280     129.774 104.682 172.771  1.00  0.00           H  
ATOM   4204 HH22 ARG   280     130.140 105.837 173.996  1.00  0.00           H  
ATOM   4205  N   ASN   281     129.654 112.006 177.916  1.00  0.00           N  
ATOM   4206  CA  ASN   281     129.696 112.409 179.324  1.00  0.00           C  
ATOM   4207  C   ASN   281     128.758 111.564 180.204  1.00  0.00           C  
ATOM   4208  O   ASN   281     129.120 111.227 181.327  1.00  0.00           O  
ATOM   4209  CB  ASN   281     129.409 113.903 179.456  1.00  0.00           C  
ATOM   4210  CG  ASN   281     129.635 114.337 180.892  1.00  0.00           C  
ATOM   4211  OD1 ASN   281     130.735 114.261 181.418  1.00  0.00           O  
ATOM   4212  ND2 ASN   281     128.601 114.759 181.576  1.00  0.00           N  
ATOM   4213  H   ASN   281     129.107 112.551 177.265  1.00  0.00           H  
ATOM   4214  HA  ASN   281     130.706 112.242 179.698  1.00  0.00           H  
ATOM   4215  HB2 ASN   281     128.385 114.116 179.150  1.00  0.00           H  
ATOM   4216  HB3 ASN   281     130.090 114.470 178.820  1.00  0.00           H  
ATOM   4217 HD21 ASN   281     127.681 114.802 181.161  1.00  0.00           H  
ATOM   4218 HD22 ASN   281     128.809 115.234 182.443  1.00  0.00           H  
ATOM   4219  N   ASN   282     127.636 111.082 179.660  1.00  0.00           N  
ATOM   4220  CA  ASN   282     126.814 110.054 180.298  1.00  0.00           C  
ATOM   4221  C   ASN   282     127.596 108.752 180.505  1.00  0.00           C  
ATOM   4222  O   ASN   282     127.301 108.047 181.460  1.00  0.00           O  
ATOM   4223  CB  ASN   282     125.545 109.770 179.472  1.00  0.00           C  
ATOM   4224  CG  ASN   282     124.412 110.747 179.721  1.00  0.00           C  
ATOM   4225  OD1 ASN   282     124.568 111.846 180.216  1.00  0.00           O  
ATOM   4226  ND2 ASN   282     123.197 110.308 179.484  1.00  0.00           N  
ATOM   4227  H   ASN   282     127.337 111.434 178.762  1.00  0.00           H  
ATOM   4228  HA  ASN   282     126.518 110.404 181.287  1.00  0.00           H  
ATOM   4229  HB2 ASN   282     125.182 108.779 179.745  1.00  0.00           H  
ATOM   4230  HB3 ASN   282     125.776 109.749 178.407  1.00  0.00           H  
ATOM   4231 HD21 ASN   282     123.058 109.357 179.175  1.00  0.00           H  
ATOM   4232 HD22 ASN   282     122.482 110.858 179.938  1.00  0.00           H  
ATOM   4233  N   GLN   283     128.603 108.456 179.678  1.00  0.00           N  
ATOM   4234  CA  GLN   283     129.567 107.381 179.933  1.00  0.00           C  
ATOM   4235  C   GLN   283     130.644 107.775 180.953  1.00  0.00           C  
ATOM   4236  O   GLN   283     130.812 107.078 181.949  1.00  0.00           O  
ATOM   4237  CB  GLN   283     130.205 106.936 178.617  1.00  0.00           C  
ATOM   4238  CG  GLN   283     129.315 105.961 177.840  1.00  0.00           C  
ATOM   4239  CD  GLN   283     130.179 105.104 176.930  1.00  0.00           C  
ATOM   4240  OE1 GLN   283     130.312 105.364 175.738  1.00  0.00           O  
ATOM   4241  NE2 GLN   283     130.819 104.094 177.479  1.00  0.00           N  
ATOM   4242  H   GLN   283     128.747 109.039 178.866  1.00  0.00           H  
ATOM   4243  HA  GLN   283     129.049 106.524 180.363  1.00  0.00           H  
ATOM   4244  HB2 GLN   283     130.455 107.791 177.989  1.00  0.00           H  
ATOM   4245  HB3 GLN   283     131.140 106.431 178.855  1.00  0.00           H  
ATOM   4246  HG2 GLN   283     128.580 106.512 177.253  1.00  0.00           H  
ATOM   4247  HG3 GLN   283     128.795 105.299 178.531  1.00  0.00           H  
ATOM   4248 HE21 GLN   283     131.491 103.579 176.928  1.00  0.00           H  
ATOM   4249 HE22 GLN   283     130.790 103.988 178.483  1.00  0.00           H  
ATOM   4250  N   LEU   284     131.250 108.962 180.841  1.00  0.00           N  
ATOM   4251  CA  LEU   284     132.219 109.449 181.834  1.00  0.00           C  
ATOM   4252  C   LEU   284     131.621 109.581 183.256  1.00  0.00           C  
ATOM   4253  O   LEU   284     132.361 109.539 184.238  1.00  0.00           O  
ATOM   4254  CB  LEU   284     132.832 110.758 181.308  1.00  0.00           C  
ATOM   4255  CG  LEU   284     134.119 111.212 182.025  1.00  0.00           C  
ATOM   4256  CD1 LEU   284     135.230 110.163 181.976  1.00  0.00           C  
ATOM   4257  CD2 LEU   284     134.626 112.478 181.337  1.00  0.00           C  
ATOM   4258  H   LEU   284     131.120 109.491 179.991  1.00  0.00           H  
ATOM   4259  HA  LEU   284     133.001 108.692 181.894  1.00  0.00           H  
ATOM   4260  HB2 LEU   284     133.066 110.626 180.252  1.00  0.00           H  
ATOM   4261  HB3 LEU   284     132.087 111.549 181.392  1.00  0.00           H  
ATOM   4262  HG  LEU   284     133.906 111.446 183.068  1.00  0.00           H  
ATOM   4263 HD11 LEU   284     134.970 109.312 182.605  1.00  0.00           H  
ATOM   4264 HD12 LEU   284     135.381 109.821 180.952  1.00  0.00           H  
ATOM   4265 HD13 LEU   284     136.157 110.583 182.366  1.00  0.00           H  
ATOM   4266 HD21 LEU   284     134.855 112.267 180.293  1.00  0.00           H  
ATOM   4267 HD22 LEU   284     133.863 113.255 181.395  1.00  0.00           H  
ATOM   4268 HD23 LEU   284     135.528 112.837 181.832  1.00  0.00           H  
ATOM   4269  N   ARG   285     130.285 109.629 183.361  1.00  0.00           N  
ATOM   4270  CA  ARG   285     129.480 109.303 184.548  1.00  0.00           C  
ATOM   4271  C   ARG   285     129.208 107.805 184.721  1.00  0.00           C  
ATOM   4272  O   ARG   285     129.750 107.199 185.633  1.00  0.00           O  
ATOM   4273  CB  ARG   285     128.168 110.104 184.517  1.00  0.00           C  
ATOM   4274  CG  ARG   285     128.311 111.497 185.146  1.00  0.00           C  
ATOM   4275  CD  ARG   285     128.569 111.463 186.671  1.00  0.00           C  
ATOM   4276  NE  ARG   285     127.538 110.673 187.372  1.00  0.00           N  
ATOM   4277  CZ  ARG   285     126.248 110.920 187.265  1.00  0.00           C  
ATOM   4278  NH1 ARG   285     125.812 112.142 187.210  1.00  0.00           N  
ATOM   4279  NH2 ARG   285     125.386 109.958 187.146  1.00  0.00           N1+
ATOM   4280  H   ARG   285     129.789 109.817 182.501  1.00  0.00           H  
ATOM   4281  HA  ARG   285     130.049 109.567 185.439  1.00  0.00           H  
ATOM   4282  HB2 ARG   285     127.829 110.212 183.486  1.00  0.00           H  
ATOM   4283  HB3 ARG   285     127.388 109.552 185.042  1.00  0.00           H  
ATOM   4284  HG2 ARG   285     127.394 112.054 184.950  1.00  0.00           H  
ATOM   4285  HG3 ARG   285     129.119 112.025 184.639  1.00  0.00           H  
ATOM   4286  HD2 ARG   285     128.585 112.483 187.056  1.00  0.00           H  
ATOM   4287  HD3 ARG   285     129.545 111.021 186.870  1.00  0.00           H  
ATOM   4288  HE  ARG   285     127.779 109.719 187.599  1.00  0.00           H  
ATOM   4289 HH11 ARG   285     126.460 112.912 187.290  1.00  0.00           H  
ATOM   4290 HH12 ARG   285     124.846 112.299 186.959  1.00  0.00           H  
ATOM   4291 HH21 ARG   285     124.490 110.180 186.737  1.00  0.00           H  
ATOM   4292 HH22 ARG   285     125.753 109.018 187.094  1.00  0.00           H  
ATOM   4293  N   ARG   286     128.380 107.180 183.881  1.00  0.00           N  
ATOM   4294  CA  ARG   286     127.762 105.870 184.172  1.00  0.00           C  
ATOM   4295  C   ARG   286     128.685 104.664 183.946  1.00  0.00           C  
ATOM   4296  O   ARG   286     128.424 103.611 184.517  1.00  0.00           O  
ATOM   4297  CB  ARG   286     126.400 105.751 183.463  1.00  0.00           C  
ATOM   4298  CG  ARG   286     125.422 106.856 183.919  1.00  0.00           C  
ATOM   4299  CD  ARG   286     124.138 106.882 183.082  1.00  0.00           C  
ATOM   4300  NE  ARG   286     123.291 108.042 183.436  1.00  0.00           N  
ATOM   4301  CZ  ARG   286     122.245 108.505 182.781  1.00  0.00           C  
ATOM   4302  NH1 ARG   286     121.759 107.927 181.720  1.00  0.00           N  
ATOM   4303  NH2 ARG   286     121.657 109.582 183.190  1.00  0.00           N1+
ATOM   4304  H   ARG   286     128.028 107.701 183.090  1.00  0.00           H  
ATOM   4305  HA  ARG   286     127.552 105.847 185.241  1.00  0.00           H  
ATOM   4306  HB2 ARG   286     126.550 105.798 182.384  1.00  0.00           H  
ATOM   4307  HB3 ARG   286     125.962 104.781 183.700  1.00  0.00           H  
ATOM   4308  HG2 ARG   286     125.895 107.834 183.831  1.00  0.00           H  
ATOM   4309  HG3 ARG   286     125.160 106.693 184.965  1.00  0.00           H  
ATOM   4310  HD2 ARG   286     123.588 105.956 183.250  1.00  0.00           H  
ATOM   4311  HD3 ARG   286     124.419 106.948 182.031  1.00  0.00           H  
ATOM   4312  HE  ARG   286     123.596 108.635 184.194  1.00  0.00           H  
ATOM   4313 HH11 ARG   286     120.892 108.288 181.349  1.00  0.00           H  
ATOM   4314 HH12 ARG   286     122.144 107.033 181.450  1.00  0.00           H  
ATOM   4315 HH21 ARG   286     121.143 110.175 182.554  1.00  0.00           H  
ATOM   4316 HH22 ARG   286     122.078 110.016 183.999  1.00  0.00           H  
ATOM   4317  N   ASP   287     129.829 104.851 183.284  1.00  0.00           N  
ATOM   4318  CA  ASP   287     130.983 103.949 183.391  1.00  0.00           C  
ATOM   4319  C   ASP   287     131.623 104.105 184.790  1.00  0.00           C  
ATOM   4320  O   ASP   287     131.807 103.132 185.520  1.00  0.00           O  
ATOM   4321  CB  ASP   287     132.069 104.243 182.324  1.00  0.00           C  
ATOM   4322  CG  ASP   287     131.675 104.322 180.838  1.00  0.00           C  
ATOM   4323  OD1 ASP   287     132.516 104.836 180.065  1.00  0.00           O  
ATOM   4324  OD2 ASP   287     130.580 103.884 180.418  1.00  0.00           O1-
ATOM   4325  H   ASP   287     129.962 105.727 182.799  1.00  0.00           H  
ATOM   4326  HA  ASP   287     130.648 102.919 183.270  1.00  0.00           H  
ATOM   4327  HB2 ASP   287     132.834 103.473 182.416  1.00  0.00           H  
ATOM   4328  HB3 ASP   287     132.547 105.189 182.578  1.00  0.00           H  
ATOM   4329  N   LYS   288     131.898 105.354 185.201  1.00  0.00           N  
ATOM   4330  CA  LYS   288     132.555 105.756 186.464  1.00  0.00           C  
ATOM   4331  C   LYS   288     131.727 105.509 187.732  1.00  0.00           C  
ATOM   4332  O   LYS   288     132.307 105.322 188.797  1.00  0.00           O  
ATOM   4333  CB  LYS   288     132.977 107.226 186.336  1.00  0.00           C  
ATOM   4334  CG  LYS   288     133.769 107.741 187.548  1.00  0.00           C  
ATOM   4335  CD  LYS   288     134.358 109.137 187.315  1.00  0.00           C  
ATOM   4336  CE  LYS   288     135.321 109.211 186.126  1.00  0.00           C  
ATOM   4337  NZ  LYS   288     136.521 108.353 186.289  1.00  0.00           N1+
ATOM   4338  H   LYS   288     131.610 106.098 184.582  1.00  0.00           H  
ATOM   4339  HA  LYS   288     133.466 105.169 186.581  1.00  0.00           H  
ATOM   4340  HB2 LYS   288     133.584 107.312 185.435  1.00  0.00           H  
ATOM   4341  HB3 LYS   288     132.093 107.853 186.218  1.00  0.00           H  
ATOM   4342  HG2 LYS   288     133.104 107.802 188.410  1.00  0.00           H  
ATOM   4343  HG3 LYS   288     134.571 107.043 187.790  1.00  0.00           H  
ATOM   4344  HD2 LYS   288     134.879 109.456 188.219  1.00  0.00           H  
ATOM   4345  HD3 LYS   288     133.539 109.834 187.136  1.00  0.00           H  
ATOM   4346  HE2 LYS   288     135.641 110.248 186.017  1.00  0.00           H  
ATOM   4347  HE3 LYS   288     134.791 108.943 185.212  1.00  0.00           H  
ATOM   4348  HZ1 LYS   288     137.041 108.587 187.122  1.00  0.00           H  
ATOM   4349  HZ2 LYS   288     136.322 107.364 186.346  1.00  0.00           H  
ATOM   4350  HZ3 LYS   288     137.141 108.526 185.511  1.00  0.00           H  
ATOM   4351  N   GLU   289     130.416 105.317 187.602  1.00  0.00           N  
ATOM   4352  CA  GLU   289     129.550 104.777 188.660  1.00  0.00           C  
ATOM   4353  C   GLU   289     129.989 103.369 189.140  1.00  0.00           C  
ATOM   4354  O   GLU   289     129.576 102.946 190.219  1.00  0.00           O  
ATOM   4355  CB  GLU   289     128.076 104.789 188.200  1.00  0.00           C  
ATOM   4356  CG  GLU   289     127.260 106.005 188.682  1.00  0.00           C  
ATOM   4357  CD  GLU   289     127.462 107.300 187.878  1.00  0.00           C  
ATOM   4358  OE1 GLU   289     128.295 108.146 188.266  1.00  0.00           O  
ATOM   4359  OE2 GLU   289     126.688 107.546 186.923  1.00  0.00           O1-
ATOM   4360  H   GLU   289     129.998 105.619 186.733  1.00  0.00           H  
ATOM   4361  HA  GLU   289     129.641 105.422 189.533  1.00  0.00           H  
ATOM   4362  HB2 GLU   289     128.014 104.701 187.115  1.00  0.00           H  
ATOM   4363  HB3 GLU   289     127.586 103.908 188.615  1.00  0.00           H  
ATOM   4364  HG2 GLU   289     127.476 106.185 189.735  1.00  0.00           H  
ATOM   4365  HG3 GLU   289     126.206 105.734 188.623  1.00  0.00           H  
ATOM   4366  N   SER   290     130.906 102.694 188.427  1.00  0.00           N  
ATOM   4367  CA  SER   290     131.796 101.675 189.015  1.00  0.00           C  
ATOM   4368  C   SER   290     133.284 101.807 188.628  1.00  0.00           C  
ATOM   4369  O   SER   290     134.127 101.238 189.320  1.00  0.00           O  
ATOM   4370  CB  SER   290     131.280 100.275 188.676  1.00  0.00           C  
ATOM   4371  OG  SER   290     131.950  99.314 189.470  1.00  0.00           O  
ATOM   4372  H   SER   290     131.131 103.053 187.510  1.00  0.00           H  
ATOM   4373  HA  SER   290     131.756 101.781 190.099  1.00  0.00           H  
ATOM   4374  HB2 SER   290     131.452 100.070 187.619  1.00  0.00           H  
ATOM   4375  HB3 SER   290     130.211 100.220 188.881  1.00  0.00           H  
ATOM   4376  HG  SER   290     132.856  99.611 189.584  1.00  0.00           H  
ATOM   4377  N   ASP   291     133.616 102.545 187.563  1.00  0.00           N  
ATOM   4378  CA  ASP   291     134.958 102.879 187.047  1.00  0.00           C  
ATOM   4379  C   ASP   291     135.790 101.681 186.534  1.00  0.00           C  
ATOM   4380  O   ASP   291     135.911 101.496 185.324  1.00  0.00           O  
ATOM   4381  CB  ASP   291     135.684 103.800 188.046  1.00  0.00           C  
ATOM   4382  CG  ASP   291     136.827 104.579 187.397  1.00  0.00           C  
ATOM   4383  OD1 ASP   291     137.945 104.029 187.349  1.00  0.00           O  
ATOM   4384  OD2 ASP   291     136.571 105.725 186.949  1.00  0.00           O1-
ATOM   4385  H   ASP   291     132.851 102.887 186.999  1.00  0.00           H  
ATOM   4386  HA  ASP   291     134.787 103.489 186.159  1.00  0.00           H  
ATOM   4387  HB2 ASP   291     136.068 103.212 188.879  1.00  0.00           H  
ATOM   4388  HB3 ASP   291     134.972 104.519 188.453  1.00  0.00           H  
ATOM   4389  N   VAL   292     136.255 100.820 187.447  1.00  0.00           N  
ATOM   4390  CA  VAL   292     136.951  99.513 187.297  1.00  0.00           C  
ATOM   4391  C   VAL   292     138.151  99.369 186.341  1.00  0.00           C  
ATOM   4392  O   VAL   292     138.899  98.405 186.506  1.00  0.00           O  
ATOM   4393  CB  VAL   292     135.972  98.335 187.058  1.00  0.00           C  
ATOM   4394  CG1 VAL   292     134.921  98.219 188.164  1.00  0.00           C  
ATOM   4395  CG2 VAL   292     135.239  98.374 185.708  1.00  0.00           C  
ATOM   4396  H   VAL   292     135.990 101.062 188.391  1.00  0.00           H  
ATOM   4397  HA  VAL   292     137.393  99.325 188.276  1.00  0.00           H  
ATOM   4398  HB  VAL   292     136.550  97.412 187.086  1.00  0.00           H  
ATOM   4399 HG11 VAL   292     135.397  98.263 189.143  1.00  0.00           H  
ATOM   4400 HG12 VAL   292     134.204  99.035 188.068  1.00  0.00           H  
ATOM   4401 HG13 VAL   292     134.387  97.274 188.068  1.00  0.00           H  
ATOM   4402 HG21 VAL   292     134.578  99.239 185.661  1.00  0.00           H  
ATOM   4403 HG22 VAL   292     135.957  98.433 184.890  1.00  0.00           H  
ATOM   4404 HG23 VAL   292     134.644  97.469 185.585  1.00  0.00           H  
ATOM   4405  N   GLN   293     138.335 100.204 185.315  1.00  0.00           N  
ATOM   4406  CA  GLN   293     139.225  99.892 184.188  1.00  0.00           C  
ATOM   4407  C   GLN   293     139.887 101.102 183.520  1.00  0.00           C  
ATOM   4408  O   GLN   293     139.292 102.167 183.380  1.00  0.00           O  
ATOM   4409  CB  GLN   293     138.439  99.086 183.125  1.00  0.00           C  
ATOM   4410  CG  GLN   293     138.672  97.571 183.245  1.00  0.00           C  
ATOM   4411  CD  GLN   293     140.127  97.173 182.991  1.00  0.00           C  
ATOM   4412  OE1 GLN   293     140.950  97.948 182.522  1.00  0.00           O  
ATOM   4413  NE2 GLN   293     140.506  95.951 183.288  1.00  0.00           N  
ATOM   4414  H   GLN   293     137.695 100.980 185.219  1.00  0.00           H  
ATOM   4415  HA  GLN   293     140.047  99.284 184.566  1.00  0.00           H  
ATOM   4416  HB2 GLN   293     137.374  99.300 183.206  1.00  0.00           H  
ATOM   4417  HB3 GLN   293     138.744  99.388 182.123  1.00  0.00           H  
ATOM   4418  HG2 GLN   293     138.045  97.060 182.515  1.00  0.00           H  
ATOM   4419  HG3 GLN   293     138.372  97.232 184.237  1.00  0.00           H  
ATOM   4420 HE21 GLN   293     139.863  95.302 183.718  1.00  0.00           H  
ATOM   4421 HE22 GLN   293     141.478  95.731 183.126  1.00  0.00           H  
ATOM   4422  N   ALA   294     141.032 100.847 182.873  1.00  0.00           N  
ATOM   4423  CA  ALA   294     141.733 101.801 182.003  1.00  0.00           C  
ATOM   4424  CB  ALA   294     143.059 101.156 181.574  1.00  0.00           C  
ATOM   4425  C   ALA   294     140.899 102.256 180.781  1.00  0.00           C  
ATOM   4426  O   ALA   294     141.178 103.300 180.188  1.00  0.00           O  
ATOM   4427  H   ALA   294     141.391  99.904 182.920  1.00  0.00           H  
ATOM   4428  HA  ALA   294     141.959 102.694 182.586  1.00  0.00           H  
ATOM   4429  HB1 ALA   294     143.652 100.907 182.453  1.00  0.00           H  
ATOM   4430  HB2 ALA   294     142.866 100.249 181.001  1.00  0.00           H  
ATOM   4431  HB3 ALA   294     143.622 101.856 180.957  1.00  0.00           H  
ATOM   4432  N   ALA   295     139.801 101.549 180.479  1.00  0.00           N  
ATOM   4433  CA  ALA   295     138.752 101.983 179.556  1.00  0.00           C  
ATOM   4434  C   ALA   295     138.154 103.363 179.905  1.00  0.00           C  
ATOM   4435  O   ALA   295     137.666 104.048 179.009  1.00  0.00           O  
ATOM   4436  CB  ALA   295     137.658 100.908 179.550  1.00  0.00           C  
ATOM   4437  H   ALA   295     139.633 100.709 181.014  1.00  0.00           H  
ATOM   4438  HA  ALA   295     139.177 102.056 178.555  1.00  0.00           H  
ATOM   4439  HB1 ALA   295     138.078  99.948 179.249  1.00  0.00           H  
ATOM   4440  HB2 ALA   295     137.216 100.818 180.542  1.00  0.00           H  
ATOM   4441  HB3 ALA   295     136.876 101.186 178.843  1.00  0.00           H  
ATOM   4442  N   ILE   296     138.276 103.829 181.152  1.00  0.00           N  
ATOM   4443  CA  ILE   296     137.864 105.172 181.579  1.00  0.00           C  
ATOM   4444  C   ILE   296     138.658 106.285 180.883  1.00  0.00           C  
ATOM   4445  O   ILE   296     138.038 107.247 180.436  1.00  0.00           O  
ATOM   4446  CB  ILE   296     137.951 105.241 183.119  1.00  0.00           C  
ATOM   4447  CG1 ILE   296     136.832 104.381 183.756  1.00  0.00           C  
ATOM   4448  CG2 ILE   296     137.946 106.668 183.690  1.00  0.00           C  
ATOM   4449  CD1 ILE   296     135.405 104.944 183.652  1.00  0.00           C  
ATOM   4450  H   ILE   296     138.655 103.218 181.862  1.00  0.00           H  
ATOM   4451  HA  ILE   296     136.826 105.323 181.284  1.00  0.00           H  
ATOM   4452  HB  ILE   296     138.905 104.805 183.414  1.00  0.00           H  
ATOM   4453 HG12 ILE   296     136.836 103.384 183.316  1.00  0.00           H  
ATOM   4454 HG13 ILE   296     137.072 104.247 184.811  1.00  0.00           H  
ATOM   4455 HG21 ILE   296     138.844 107.205 183.386  1.00  0.00           H  
ATOM   4456 HG22 ILE   296     137.073 107.225 183.352  1.00  0.00           H  
ATOM   4457 HG23 ILE   296     137.955 106.602 184.778  1.00  0.00           H  
ATOM   4458 HD11 ILE   296     135.320 105.870 184.221  1.00  0.00           H  
ATOM   4459 HD12 ILE   296     135.134 105.127 182.612  1.00  0.00           H  
ATOM   4460 HD13 ILE   296     134.703 104.219 184.066  1.00  0.00           H  
ATOM   4461  N   ASP   297     139.959 106.113 180.611  1.00  0.00           N  
ATOM   4462  CA  ASP   297     140.700 107.100 179.807  1.00  0.00           C  
ATOM   4463  C   ASP   297     140.291 107.044 178.322  1.00  0.00           C  
ATOM   4464  O   ASP   297     140.203 108.084 177.678  1.00  0.00           O  
ATOM   4465  CB  ASP   297     142.218 106.938 179.997  1.00  0.00           C  
ATOM   4466  CG  ASP   297     143.018 108.137 179.435  1.00  0.00           C  
ATOM   4467  OD1 ASP   297     144.159 107.929 178.952  1.00  0.00           O  
ATOM   4468  OD2 ASP   297     142.542 109.294 179.545  1.00  0.00           O1-
ATOM   4469  H   ASP   297     140.435 105.280 180.925  1.00  0.00           H  
ATOM   4470  HA  ASP   297     140.436 108.092 180.173  1.00  0.00           H  
ATOM   4471  HB2 ASP   297     142.534 106.027 179.489  1.00  0.00           H  
ATOM   4472  HB3 ASP   297     142.438 106.838 181.060  1.00  0.00           H  
ATOM   4473  N   ARG   298     139.851 105.884 177.798  1.00  0.00           N  
ATOM   4474  CA  ARG   298     139.193 105.811 176.475  1.00  0.00           C  
ATOM   4475  C   ARG   298     137.804 106.467 176.481  1.00  0.00           C  
ATOM   4476  O   ARG   298     137.461 107.112 175.499  1.00  0.00           O  
ATOM   4477  CB  ARG   298     139.160 104.360 175.949  1.00  0.00           C  
ATOM   4478  CG  ARG   298     138.458 104.141 174.587  1.00  0.00           C  
ATOM   4479  CD  ARG   298     139.210 104.623 173.331  1.00  0.00           C  
ATOM   4480  NE  ARG   298     139.302 106.091 173.213  1.00  0.00           N  
ATOM   4481  CZ  ARG   298     138.643 106.900 172.399  1.00  0.00           C  
ATOM   4482  NH1 ARG   298     138.945 108.150 172.342  1.00  0.00           N  
ATOM   4483  NH2 ARG   298     137.701 106.558 171.572  1.00  0.00           N1+
ATOM   4484  H   ARG   298     139.882 105.064 178.387  1.00  0.00           H  
ATOM   4485  HA  ARG   298     139.797 106.404 175.788  1.00  0.00           H  
ATOM   4486  HB2 ARG   298     140.181 103.987 175.881  1.00  0.00           H  
ATOM   4487  HB3 ARG   298     138.638 103.743 176.680  1.00  0.00           H  
ATOM   4488  HG2 ARG   298     137.460 104.580 174.600  1.00  0.00           H  
ATOM   4489  HG3 ARG   298     138.322 103.066 174.474  1.00  0.00           H  
ATOM   4490  HD2 ARG   298     138.707 104.219 172.452  1.00  0.00           H  
ATOM   4491  HD3 ARG   298     140.217 104.207 173.345  1.00  0.00           H  
ATOM   4492  HE  ARG   298     139.995 106.545 173.791  1.00  0.00           H  
ATOM   4493 HH11 ARG   298     138.416 108.708 171.687  1.00  0.00           H  
ATOM   4494 HH12 ARG   298     139.833 108.497 172.676  1.00  0.00           H  
ATOM   4495 HH21 ARG   298     137.382 107.281 170.944  1.00  0.00           H  
ATOM   4496 HH22 ARG   298     137.432 105.589 171.472  1.00  0.00           H  
ATOM   4497  N   SER   299     137.047 106.389 177.574  1.00  0.00           N  
ATOM   4498  CA  SER   299     135.737 107.043 177.728  1.00  0.00           C  
ATOM   4499  C   SER   299     135.873 108.571 177.808  1.00  0.00           C  
ATOM   4500  O   SER   299     135.292 109.300 177.001  1.00  0.00           O  
ATOM   4501  CB  SER   299     135.036 106.471 178.965  1.00  0.00           C  
ATOM   4502  OG  SER   299     133.693 106.885 179.003  1.00  0.00           O  
ATOM   4503  H   SER   299     137.385 105.811 178.330  1.00  0.00           H  
ATOM   4504  HA  SER   299     135.121 106.810 176.859  1.00  0.00           H  
ATOM   4505  HB2 SER   299     135.543 106.794 179.874  1.00  0.00           H  
ATOM   4506  HB3 SER   299     135.060 105.383 178.916  1.00  0.00           H  
ATOM   4507  HG  SER   299     133.203 106.162 179.402  1.00  0.00           H  
ATOM   4508  N   ARG   300     136.825 109.053 178.618  1.00  0.00           N  
ATOM   4509  CA  ARG   300     137.250 110.458 178.688  1.00  0.00           C  
ATOM   4510  C   ARG   300     137.823 110.960 177.363  1.00  0.00           C  
ATOM   4511  O   ARG   300     137.524 112.077 176.952  1.00  0.00           O  
ATOM   4512  CB  ARG   300     138.280 110.578 179.820  1.00  0.00           C  
ATOM   4513  CG  ARG   300     138.640 112.032 180.147  1.00  0.00           C  
ATOM   4514  CD  ARG   300     139.575 112.037 181.354  1.00  0.00           C  
ATOM   4515  NE  ARG   300     139.949 113.403 181.755  1.00  0.00           N  
ATOM   4516  CZ  ARG   300     140.873 113.697 182.647  1.00  0.00           C  
ATOM   4517  NH1 ARG   300     141.254 114.921 182.812  1.00  0.00           N  
ATOM   4518  NH2 ARG   300     141.439 112.828 183.426  1.00  0.00           N1+
ATOM   4519  H   ARG   300     137.285 108.396 179.232  1.00  0.00           H  
ATOM   4520  HA  ARG   300     136.382 111.077 178.917  1.00  0.00           H  
ATOM   4521  HB2 ARG   300     137.874 110.111 180.718  1.00  0.00           H  
ATOM   4522  HB3 ARG   300     139.186 110.038 179.544  1.00  0.00           H  
ATOM   4523  HG2 ARG   300     137.735 112.590 180.385  1.00  0.00           H  
ATOM   4524  HG3 ARG   300     139.141 112.496 179.297  1.00  0.00           H  
ATOM   4525  HD2 ARG   300     140.473 111.468 181.116  1.00  0.00           H  
ATOM   4526  HD3 ARG   300     139.067 111.538 182.180  1.00  0.00           H  
ATOM   4527  HE  ARG   300     139.506 114.184 181.291  1.00  0.00           H  
ATOM   4528 HH11 ARG   300     141.953 115.072 183.525  1.00  0.00           H  
ATOM   4529 HH12 ARG   300     140.761 115.647 182.313  1.00  0.00           H  
ATOM   4530 HH21 ARG   300     140.876 112.031 183.687  1.00  0.00           H  
ATOM   4531 HH22 ARG   300     142.162 113.161 184.047  1.00  0.00           H  
ATOM   4532  N   ALA   301     138.572 110.126 176.648  1.00  0.00           N  
ATOM   4533  CA  ALA   301     139.080 110.449 175.324  1.00  0.00           C  
ATOM   4534  C   ALA   301     137.985 110.467 174.252  1.00  0.00           C  
ATOM   4535  O   ALA   301     138.036 111.310 173.368  1.00  0.00           O  
ATOM   4536  CB  ALA   301     140.186 109.466 174.968  1.00  0.00           C  
ATOM   4537  H   ALA   301     138.875 109.264 177.079  1.00  0.00           H  
ATOM   4538  HA  ALA   301     139.526 111.443 175.366  1.00  0.00           H  
ATOM   4539  HB1 ALA   301     140.944 109.505 175.749  1.00  0.00           H  
ATOM   4540  HB2 ALA   301     139.786 108.454 174.911  1.00  0.00           H  
ATOM   4541  HB3 ALA   301     140.636 109.755 174.018  1.00  0.00           H  
ATOM   4542  N   LEU   302     136.965 109.612 174.345  1.00  0.00           N  
ATOM   4543  CA  LEU   302     135.825 109.608 173.424  1.00  0.00           C  
ATOM   4544  C   LEU   302     134.908 110.820 173.661  1.00  0.00           C  
ATOM   4545  O   LEU   302     134.289 111.317 172.718  1.00  0.00           O  
ATOM   4546  CB  LEU   302     135.116 108.248 173.556  1.00  0.00           C  
ATOM   4547  CG  LEU   302     133.975 107.985 172.560  1.00  0.00           C  
ATOM   4548  CD1 LEU   302     134.345 108.204 171.092  1.00  0.00           C  
ATOM   4549  CD2 LEU   302     133.511 106.534 172.712  1.00  0.00           C  
ATOM   4550  H   LEU   302     136.994 108.898 175.059  1.00  0.00           H  
ATOM   4551  HA  LEU   302     136.216 109.699 172.411  1.00  0.00           H  
ATOM   4552  HB2 LEU   302     135.863 107.466 173.424  1.00  0.00           H  
ATOM   4553  HB3 LEU   302     134.718 108.157 174.567  1.00  0.00           H  
ATOM   4554  HG  LEU   302     133.140 108.643 172.801  1.00  0.00           H  
ATOM   4555 HD11 LEU   302     134.603 109.249 170.922  1.00  0.00           H  
ATOM   4556 HD12 LEU   302     135.199 107.583 170.821  1.00  0.00           H  
ATOM   4557 HD13 LEU   302     133.498 107.955 170.452  1.00  0.00           H  
ATOM   4558 HD21 LEU   302     134.338 105.856 172.502  1.00  0.00           H  
ATOM   4559 HD22 LEU   302     133.165 106.364 173.731  1.00  0.00           H  
ATOM   4560 HD23 LEU   302     132.699 106.324 172.015  1.00  0.00           H  
ATOM   4561  N   LEU   303     134.937 111.399 174.869  1.00  0.00           N  
ATOM   4562  CA  LEU   303     134.438 112.749 175.124  1.00  0.00           C  
ATOM   4563  C   LEU   303     135.373 113.823 174.528  1.00  0.00           C  
ATOM   4564  O   LEU   303     134.902 114.690 173.796  1.00  0.00           O  
ATOM   4565  CB  LEU   303     134.207 112.905 176.639  1.00  0.00           C  
ATOM   4566  CG  LEU   303     133.524 114.218 177.060  1.00  0.00           C  
ATOM   4567  CD1 LEU   303     132.132 114.361 176.450  1.00  0.00           C  
ATOM   4568  CD2 LEU   303     133.375 114.230 178.580  1.00  0.00           C  
ATOM   4569  H   LEU   303     135.378 110.893 175.624  1.00  0.00           H  
ATOM   4570  HA  LEU   303     133.477 112.846 174.617  1.00  0.00           H  
ATOM   4571  HB2 LEU   303     133.593 112.071 176.980  1.00  0.00           H  
ATOM   4572  HB3 LEU   303     135.165 112.841 177.155  1.00  0.00           H  
ATOM   4573  HG  LEU   303     134.135 115.070 176.761  1.00  0.00           H  
ATOM   4574 HD11 LEU   303     132.212 114.529 175.376  1.00  0.00           H  
ATOM   4575 HD12 LEU   303     131.546 113.460 176.635  1.00  0.00           H  
ATOM   4576 HD13 LEU   303     131.620 115.211 176.901  1.00  0.00           H  
ATOM   4577 HD21 LEU   303     132.844 113.340 178.916  1.00  0.00           H  
ATOM   4578 HD22 LEU   303     134.363 114.259 179.040  1.00  0.00           H  
ATOM   4579 HD23 LEU   303     132.820 115.110 178.905  1.00  0.00           H  
ATOM   4580  N   GLN   304     136.692 113.726 174.734  1.00  0.00           N  
ATOM   4581  CA  GLN   304     137.698 114.660 174.191  1.00  0.00           C  
ATOM   4582  C   GLN   304     137.719 114.722 172.652  1.00  0.00           C  
ATOM   4583  O   GLN   304     137.955 115.793 172.098  1.00  0.00           O  
ATOM   4584  CB  GLN   304     139.088 114.280 174.737  1.00  0.00           C  
ATOM   4585  CG  GLN   304     140.250 115.191 174.306  1.00  0.00           C  
ATOM   4586  CD  GLN   304     140.082 116.631 174.768  1.00  0.00           C  
ATOM   4587  OE1 GLN   304     140.451 116.988 175.875  1.00  0.00           O  
ATOM   4588  NE2 GLN   304     139.473 117.486 173.975  1.00  0.00           N  
ATOM   4589  H   GLN   304     137.013 113.001 175.358  1.00  0.00           H  
ATOM   4590  HA  GLN   304     137.452 115.658 174.553  1.00  0.00           H  
ATOM   4591  HB2 GLN   304     139.048 114.261 175.827  1.00  0.00           H  
ATOM   4592  HB3 GLN   304     139.332 113.277 174.386  1.00  0.00           H  
ATOM   4593  HG2 GLN   304     140.363 115.166 173.222  1.00  0.00           H  
ATOM   4594  HG3 GLN   304     141.174 114.803 174.734  1.00  0.00           H  
ATOM   4595 HE21 GLN   304     139.103 117.178 173.088  1.00  0.00           H  
ATOM   4596 HE22 GLN   304     139.397 118.436 174.311  1.00  0.00           H  
ATOM   4597  N   GLU   305     137.421 113.623 171.959  1.00  0.00           N  
ATOM   4598  CA  GLU   305     137.288 113.542 170.497  1.00  0.00           C  
ATOM   4599  C   GLU   305     136.078 114.335 169.986  1.00  0.00           C  
ATOM   4600  O   GLU   305     136.140 114.965 168.929  1.00  0.00           O  
ATOM   4601  CB  GLU   305     137.157 112.061 170.093  1.00  0.00           C  
ATOM   4602  CG  GLU   305     138.523 111.358 170.101  1.00  0.00           C  
ATOM   4603  CD  GLU   305     138.448 109.868 169.749  1.00  0.00           C  
ATOM   4604  OE1 GLU   305     139.360 109.393 169.037  1.00  0.00           O  
ATOM   4605  OE2 GLU   305     137.554 109.143 170.251  1.00  0.00           O1-
ATOM   4606  H   GLU   305     137.336 112.760 172.477  1.00  0.00           H  
ATOM   4607  HA  GLU   305     138.172 113.964 170.018  1.00  0.00           H  
ATOM   4608  HB2 GLU   305     136.472 111.559 170.776  1.00  0.00           H  
ATOM   4609  HB3 GLU   305     136.740 111.993 169.089  1.00  0.00           H  
ATOM   4610  HG2 GLU   305     138.999 111.466 171.075  1.00  0.00           H  
ATOM   4611  HG3 GLU   305     139.167 111.863 169.381  1.00  0.00           H  
ATOM   4612  N   HIS   306     134.999 114.395 170.771  1.00  0.00           N  
ATOM   4613  CA  HIS   306     133.782 115.139 170.434  1.00  0.00           C  
ATOM   4614  C   HIS   306     133.852 116.599 170.908  1.00  0.00           C  
ATOM   4615  O   HIS   306     133.431 117.491 170.175  1.00  0.00           O  
ATOM   4616  CB  HIS   306     132.565 114.349 170.943  1.00  0.00           C  
ATOM   4617  CG  HIS   306     132.228 113.190 170.028  1.00  0.00           C  
ATOM   4618  ND1 HIS   306     131.200 113.201 169.080  1.00  0.00           N  
ATOM   4619  CD2 HIS   306     132.972 112.061 169.840  1.00  0.00           C  
ATOM   4620  CE1 HIS   306     131.376 112.104 168.324  1.00  0.00           C  
ATOM   4621  NE2 HIS   306     132.419 111.389 168.775  1.00  0.00           N  
ATOM   4622  H   HIS   306     135.029 113.907 171.655  1.00  0.00           H  
ATOM   4623  HA  HIS   306     133.684 115.193 169.350  1.00  0.00           H  
ATOM   4624  HB2 HIS   306     131.702 115.014 170.967  1.00  0.00           H  
ATOM   4625  HB3 HIS   306     132.742 113.986 171.955  1.00  0.00           H  
ATOM   4626  HD2 HIS   306     133.881 111.805 170.365  1.00  0.00           H  
ATOM   4627  HE2 HIS   306     132.794 110.559 168.339  1.00  0.00           H  
ATOM   4628  HE1 HIS   306     130.769 111.845 167.469  1.00  0.00           H  
ATOM   4629  N   VAL   307     134.572 116.870 172.003  1.00  0.00           N  
ATOM   4630  CA  VAL   307     134.989 118.223 172.429  1.00  0.00           C  
ATOM   4631  C   VAL   307     136.084 118.807 171.514  1.00  0.00           C  
ATOM   4632  O   VAL   307     136.205 120.025 171.398  1.00  0.00           O  
ATOM   4633  CB  VAL   307     135.389 118.222 173.920  1.00  0.00           C  
ATOM   4634  CG1 VAL   307     135.871 119.591 174.426  1.00  0.00           C  
ATOM   4635  CG2 VAL   307     134.176 117.841 174.784  1.00  0.00           C  
ATOM   4636  H   VAL   307     134.874 116.086 172.563  1.00  0.00           H  
ATOM   4637  HA  VAL   307     134.125 118.881 172.338  1.00  0.00           H  
ATOM   4638  HB  VAL   307     136.185 117.494 174.078  1.00  0.00           H  
ATOM   4639 HG11 VAL   307     136.807 119.864 173.938  1.00  0.00           H  
ATOM   4640 HG12 VAL   307     135.117 120.352 174.229  1.00  0.00           H  
ATOM   4641 HG13 VAL   307     136.059 119.548 175.499  1.00  0.00           H  
ATOM   4642 HG21 VAL   307     133.352 118.525 174.579  1.00  0.00           H  
ATOM   4643 HG22 VAL   307     133.843 116.827 174.563  1.00  0.00           H  
ATOM   4644 HG23 VAL   307     134.430 117.891 175.842  1.00  0.00           H  
ATOM   4645  N   ALA   308     136.793 117.973 170.746  1.00  0.00           N  
ATOM   4646  CA  ALA   308     137.590 118.416 169.605  1.00  0.00           C  
ATOM   4647  C   ALA   308     136.706 118.677 168.371  1.00  0.00           C  
ATOM   4648  O   ALA   308     136.733 119.776 167.812  1.00  0.00           O  
ATOM   4649  CB  ALA   308     138.705 117.397 169.328  1.00  0.00           C  
ATOM   4650  H   ALA   308     136.748 116.983 170.939  1.00  0.00           H  
ATOM   4651  HA  ALA   308     138.066 119.360 169.871  1.00  0.00           H  
ATOM   4652  HB1 ALA   308     139.353 117.310 170.199  1.00  0.00           H  
ATOM   4653  HB2 ALA   308     138.283 116.419 169.100  1.00  0.00           H  
ATOM   4654  HB3 ALA   308     139.297 117.726 168.474  1.00  0.00           H  
ATOM   4655  N   THR   309     135.882 117.694 167.986  1.00  0.00           N  
ATOM   4656  CA  THR   309     135.101 117.709 166.736  1.00  0.00           C  
ATOM   4657  C   THR   309     134.105 118.867 166.664  1.00  0.00           C  
ATOM   4658  O   THR   309     134.061 119.528 165.628  1.00  0.00           O  
ATOM   4659  CB  THR   309     134.383 116.366 166.506  1.00  0.00           C  
ATOM   4660  OG1 THR   309     135.332 115.327 166.431  1.00  0.00           O  
ATOM   4661  CG2 THR   309     133.622 116.300 165.183  1.00  0.00           C  
ATOM   4662  H   THR   309     135.921 116.826 168.502  1.00  0.00           H  
ATOM   4663  HA  THR   309     135.798 117.844 165.908  1.00  0.00           H  
ATOM   4664  HB  THR   309     133.700 116.168 167.332  1.00  0.00           H  
ATOM   4665 HG21 THR   309     132.850 117.069 165.142  1.00  0.00           H  
ATOM   4666 HG22 THR   309     134.315 116.441 164.354  1.00  0.00           H  
ATOM   4667 HG23 THR   309     133.138 115.327 165.098  1.00  0.00           H  
ATOM   4668  HG1 THR   309     135.639 115.156 167.324  1.00  0.00           H  
ATOM   4669  N   TYR   310     133.393 119.214 167.747  1.00  0.00           N  
ATOM   4670  CA  TYR   310     132.418 120.319 167.697  1.00  0.00           C  
ATOM   4671  C   TYR   310     133.074 121.679 167.413  1.00  0.00           C  
ATOM   4672  O   TYR   310     132.493 122.514 166.712  1.00  0.00           O  
ATOM   4673  CB  TYR   310     131.561 120.372 168.978  1.00  0.00           C  
ATOM   4674  CG  TYR   310     132.031 121.324 170.063  1.00  0.00           C  
ATOM   4675  CD1 TYR   310     131.345 122.533 170.298  1.00  0.00           C  
ATOM   4676  CD2 TYR   310     133.181 121.019 170.809  1.00  0.00           C  
ATOM   4677  CE1 TYR   310     131.815 123.432 171.276  1.00  0.00           C  
ATOM   4678  CE2 TYR   310     133.657 121.916 171.783  1.00  0.00           C  
ATOM   4679  CZ  TYR   310     132.976 123.129 172.014  1.00  0.00           C  
ATOM   4680  OH  TYR   310     133.468 124.028 172.908  1.00  0.00           O  
ATOM   4681  H   TYR   310     133.435 118.631 168.570  1.00  0.00           H  
ATOM   4682  HA  TYR   310     131.748 120.115 166.862  1.00  0.00           H  
ATOM   4683  HB2 TYR   310     130.558 120.683 168.686  1.00  0.00           H  
ATOM   4684  HB3 TYR   310     131.478 119.371 169.402  1.00  0.00           H  
ATOM   4685  HD1 TYR   310     130.468 122.781 169.719  1.00  0.00           H  
ATOM   4686  HD2 TYR   310     133.715 120.104 170.600  1.00  0.00           H  
ATOM   4687  HE1 TYR   310     131.306 124.368 171.455  1.00  0.00           H  
ATOM   4688  HE2 TYR   310     134.561 121.691 172.330  1.00  0.00           H  
ATOM   4689  HH  TYR   310     134.305 123.735 173.274  1.00  0.00           H  
ATOM   4690  N   PHE   311     134.302 121.883 167.904  1.00  0.00           N  
ATOM   4691  CA  PHE   311     134.998 123.156 167.783  1.00  0.00           C  
ATOM   4692  C   PHE   311     135.861 123.233 166.522  1.00  0.00           C  
ATOM   4693  O   PHE   311     135.773 124.219 165.789  1.00  0.00           O  
ATOM   4694  CB  PHE   311     135.807 123.449 169.052  1.00  0.00           C  
ATOM   4695  CG  PHE   311     136.042 124.935 169.197  1.00  0.00           C  
ATOM   4696  CD1 PHE   311     137.085 125.561 168.489  1.00  0.00           C  
ATOM   4697  CD2 PHE   311     135.113 125.713 169.914  1.00  0.00           C  
ATOM   4698  CE1 PHE   311     137.166 126.962 168.454  1.00  0.00           C  
ATOM   4699  CE2 PHE   311     135.197 127.113 169.882  1.00  0.00           C  
ATOM   4700  CZ  PHE   311     136.206 127.735 169.129  1.00  0.00           C  
ATOM   4701  H   PHE   311     134.738 121.142 168.434  1.00  0.00           H  
ATOM   4702  HA  PHE   311     134.247 123.941 167.702  1.00  0.00           H  
ATOM   4703  HB2 PHE   311     135.257 123.098 169.926  1.00  0.00           H  
ATOM   4704  HB3 PHE   311     136.758 122.918 169.018  1.00  0.00           H  
ATOM   4705  HD1 PHE   311     137.793 124.970 167.926  1.00  0.00           H  
ATOM   4706  HD2 PHE   311     134.307 125.238 170.453  1.00  0.00           H  
ATOM   4707  HE1 PHE   311     137.944 127.442 167.879  1.00  0.00           H  
ATOM   4708  HE2 PHE   311     134.469 127.713 170.407  1.00  0.00           H  
ATOM   4709  HZ  PHE   311     136.232 128.813 169.064  1.00  0.00           H  
ATOM   4710  N   ASN   312     136.663 122.202 166.234  1.00  0.00           N  
ATOM   4711  CA  ASN   312     137.559 122.181 165.078  1.00  0.00           C  
ATOM   4712  C   ASN   312     137.747 120.765 164.498  1.00  0.00           C  
ATOM   4713  O   ASN   312     138.757 120.098 164.736  1.00  0.00           O  
ATOM   4714  CB  ASN   312     138.895 122.844 165.472  1.00  0.00           C  
ATOM   4715  CG  ASN   312     139.808 123.042 164.273  1.00  0.00           C  
ATOM   4716  OD1 ASN   312     139.435 122.838 163.130  1.00  0.00           O  
ATOM   4717  ND2 ASN   312     141.033 123.456 164.488  1.00  0.00           N  
ATOM   4718  H   ASN   312     136.653 121.396 166.842  1.00  0.00           H  
ATOM   4719  HA  ASN   312     137.112 122.779 164.284  1.00  0.00           H  
ATOM   4720  HB2 ASN   312     139.405 122.229 166.213  1.00  0.00           H  
ATOM   4721  HB3 ASN   312     138.707 123.826 165.908  1.00  0.00           H  
ATOM   4722 HD21 ASN   312     141.362 123.643 165.425  1.00  0.00           H  
ATOM   4723 HD22 ASN   312     141.615 123.574 163.672  1.00  0.00           H  
ATOM   4724  N   ASN   313     136.848 120.372 163.591  1.00  0.00           N  
ATOM   4725  CA  ASN   313     136.942 119.141 162.793  1.00  0.00           C  
ATOM   4726  C   ASN   313     137.909 119.283 161.589  1.00  0.00           C  
ATOM   4727  O   ASN   313     137.618 118.861 160.465  1.00  0.00           O  
ATOM   4728  CB  ASN   313     135.522 118.685 162.416  1.00  0.00           C  
ATOM   4729  CG  ASN   313     135.447 117.223 162.022  1.00  0.00           C  
ATOM   4730  OD1 ASN   313     136.356 116.436 162.212  1.00  0.00           O  
ATOM   4731  ND2 ASN   313     134.307 116.795 161.548  1.00  0.00           N  
ATOM   4732  H   ASN   313     136.087 121.005 163.392  1.00  0.00           H  
ATOM   4733  HA  ASN   313     137.371 118.374 163.438  1.00  0.00           H  
ATOM   4734  HB2 ASN   313     135.138 119.300 161.602  1.00  0.00           H  
ATOM   4735  HB3 ASN   313     134.864 118.797 163.277  1.00  0.00           H  
ATOM   4736 HD21 ASN   313     133.548 117.454 161.450  1.00  0.00           H  
ATOM   4737 HD22 ASN   313     134.162 115.798 161.476  1.00  0.00           H  
ATOM   4738  N   ALA   314     138.997 120.025 161.806  1.00  0.00           N  
ATOM   4739  CA  ALA   314     140.116 120.279 160.898  1.00  0.00           C  
ATOM   4740  C   ALA   314     141.423 120.587 161.678  1.00  0.00           C  
ATOM   4741  O   ALA   314     142.336 121.215 161.144  1.00  0.00           O  
ATOM   4742  CB  ALA   314     139.728 121.422 159.943  1.00  0.00           C  
ATOM   4743  H   ALA   314     139.073 120.446 162.721  1.00  0.00           H  
ATOM   4744  HA  ALA   314     140.299 119.379 160.311  1.00  0.00           H  
ATOM   4745  HB1 ALA   314     138.811 121.174 159.409  1.00  0.00           H  
ATOM   4746  HB2 ALA   314     139.579 122.342 160.507  1.00  0.00           H  
ATOM   4747  HB3 ALA   314     140.526 121.578 159.217  1.00  0.00           H  
ATOM   4748  N   SER   315     141.499 120.210 162.964  1.00  0.00           N  
ATOM   4749  CA  SER   315     142.653 120.503 163.827  1.00  0.00           C  
ATOM   4750  C   SER   315     143.905 119.706 163.436  1.00  0.00           C  
ATOM   4751  O   SER   315     143.820 118.545 163.032  1.00  0.00           O  
ATOM   4752  CB  SER   315     142.288 120.269 165.295  1.00  0.00           C  
ATOM   4753  OG  SER   315     143.271 120.844 166.142  1.00  0.00           O  
ATOM   4754  H   SER   315     140.715 119.719 163.370  1.00  0.00           H  
ATOM   4755  HA  SER   315     142.891 121.560 163.712  1.00  0.00           H  
ATOM   4756  HB2 SER   315     142.208 119.200 165.491  1.00  0.00           H  
ATOM   4757  HB3 SER   315     141.327 120.738 165.505  1.00  0.00           H  
ATOM   4758  HG  SER   315     142.969 120.760 167.049  1.00  0.00           H  
ATOM   4759  N   THR   316     145.084 120.313 163.595  1.00  0.00           N  
ATOM   4760  CA  THR   316     146.375 119.787 163.125  1.00  0.00           C  
ATOM   4761  C   THR   316     146.748 118.466 163.811  1.00  0.00           C  
ATOM   4762  O   THR   316     147.126 118.447 164.991  1.00  0.00           O  
ATOM   4763  CB  THR   316     147.488 120.828 163.341  1.00  0.00           C  
ATOM   4764  OG1 THR   316     147.051 122.096 162.920  1.00  0.00           O  
ATOM   4765  CG2 THR   316     148.748 120.505 162.536  1.00  0.00           C  
ATOM   4766  H   THR   316     145.078 121.273 163.909  1.00  0.00           H  
ATOM   4767  HA  THR   316     146.289 119.612 162.053  1.00  0.00           H  
ATOM   4768  HB  THR   316     147.741 120.887 164.399  1.00  0.00           H  
ATOM   4769 HG21 THR   316     149.142 119.532 162.830  1.00  0.00           H  
ATOM   4770 HG22 THR   316     148.514 120.489 161.471  1.00  0.00           H  
ATOM   4771 HG23 THR   316     149.513 121.257 162.725  1.00  0.00           H  
ATOM   4772  HG1 THR   316     147.810 122.681 162.869  1.00  0.00           H  
ATOM   4773  N   TYR   317     146.719 117.370 163.043  1.00  0.00           N  
ATOM   4774  CA  TYR   317     146.805 115.981 163.521  1.00  0.00           C  
ATOM   4775  C   TYR   317     145.685 115.573 164.502  1.00  0.00           C  
ATOM   4776  O   TYR   317     145.912 114.795 165.428  1.00  0.00           O  
ATOM   4777  CB  TYR   317     148.219 115.620 164.003  1.00  0.00           C  
ATOM   4778  CG  TYR   317     149.304 115.660 162.946  1.00  0.00           C  
ATOM   4779  CD1 TYR   317     149.449 114.572 162.063  1.00  0.00           C  
ATOM   4780  CD2 TYR   317     150.208 116.739 162.886  1.00  0.00           C  
ATOM   4781  CE1 TYR   317     150.496 114.562 161.122  1.00  0.00           C  
ATOM   4782  CE2 TYR   317     151.252 116.737 161.939  1.00  0.00           C  
ATOM   4783  CZ  TYR   317     151.398 115.643 161.057  1.00  0.00           C  
ATOM   4784  OH  TYR   317     152.411 115.615 160.152  1.00  0.00           O  
ATOM   4785  H   TYR   317     146.406 117.491 162.090  1.00  0.00           H  
ATOM   4786  HA  TYR   317     146.623 115.356 162.647  1.00  0.00           H  
ATOM   4787  HB2 TYR   317     148.493 116.274 164.831  1.00  0.00           H  
ATOM   4788  HB3 TYR   317     148.199 114.602 164.393  1.00  0.00           H  
ATOM   4789  HD1 TYR   317     148.765 113.738 162.111  1.00  0.00           H  
ATOM   4790  HD2 TYR   317     150.107 117.568 163.571  1.00  0.00           H  
ATOM   4791  HE1 TYR   317     150.620 113.732 160.442  1.00  0.00           H  
ATOM   4792  HE2 TYR   317     151.942 117.566 161.887  1.00  0.00           H  
ATOM   4793  HH  TYR   317     152.957 116.405 160.172  1.00  0.00           H  
ATOM   4794  N   TYR   318     144.463 116.048 164.251  1.00  0.00           N  
ATOM   4795  CA  TYR   318     143.226 115.317 164.548  1.00  0.00           C  
ATOM   4796  C   TYR   318     142.616 114.750 163.239  1.00  0.00           C  
ATOM   4797  O   TYR   318     143.252 114.807 162.186  1.00  0.00           O  
ATOM   4798  CB  TYR   318     142.273 116.216 165.359  1.00  0.00           C  
ATOM   4799  CG  TYR   318     141.072 115.466 165.909  1.00  0.00           C  
ATOM   4800  CD1 TYR   318     141.274 114.348 166.742  1.00  0.00           C  
ATOM   4801  CD2 TYR   318     139.771 115.779 165.463  1.00  0.00           C  
ATOM   4802  CE1 TYR   318     140.192 113.527 167.105  1.00  0.00           C  
ATOM   4803  CE2 TYR   318     138.689 114.947 165.809  1.00  0.00           C  
ATOM   4804  CZ  TYR   318     138.899 113.808 166.617  1.00  0.00           C  
ATOM   4805  OH  TYR   318     137.892 112.928 166.850  1.00  0.00           O  
ATOM   4806  H   TYR   318     144.380 116.755 163.534  1.00  0.00           H  
ATOM   4807  HA  TYR   318     143.476 114.456 165.167  1.00  0.00           H  
ATOM   4808  HB2 TYR   318     142.819 116.644 166.200  1.00  0.00           H  
ATOM   4809  HB3 TYR   318     141.936 117.034 164.722  1.00  0.00           H  
ATOM   4810  HD1 TYR   318     142.269 114.083 167.068  1.00  0.00           H  
ATOM   4811  HD2 TYR   318     139.605 116.620 164.806  1.00  0.00           H  
ATOM   4812  HE1 TYR   318     140.355 112.649 167.712  1.00  0.00           H  
ATOM   4813  HE2 TYR   318     137.703 115.159 165.421  1.00  0.00           H  
ATOM   4814  HH  TYR   318     137.120 113.144 166.322  1.00  0.00           H  
ATOM   4815  N   LYS   319     141.428 114.129 163.297  1.00  0.00           N  
ATOM   4816  CA  LYS   319     140.821 113.337 162.208  1.00  0.00           C  
ATOM   4817  C   LYS   319     139.413 113.831 161.817  1.00  0.00           C  
ATOM   4818  O   LYS   319     138.631 114.155 162.713  1.00  0.00           O  
ATOM   4819  CB  LYS   319     140.831 111.846 162.600  1.00  0.00           C  
ATOM   4820  CG  LYS   319     139.982 111.546 163.849  1.00  0.00           C  
ATOM   4821  CD  LYS   319     140.267 110.159 164.432  1.00  0.00           C  
ATOM   4822  CE  LYS   319     139.562 110.047 165.787  1.00  0.00           C  
ATOM   4823  NZ  LYS   319     139.979 108.828 166.514  1.00  0.00           N1+
ATOM   4824  H   LYS   319     140.918 114.177 164.168  1.00  0.00           H  
ATOM   4825  HA  LYS   319     141.462 113.444 161.333  1.00  0.00           H  
ATOM   4826  HB2 LYS   319     140.462 111.247 161.767  1.00  0.00           H  
ATOM   4827  HB3 LYS   319     141.864 111.555 162.791  1.00  0.00           H  
ATOM   4828  HG2 LYS   319     140.206 112.283 164.620  1.00  0.00           H  
ATOM   4829  HG3 LYS   319     138.923 111.617 163.598  1.00  0.00           H  
ATOM   4830  HD2 LYS   319     141.341 110.048 164.577  1.00  0.00           H  
ATOM   4831  HD3 LYS   319     139.909 109.387 163.751  1.00  0.00           H  
ATOM   4832  HE2 LYS   319     138.482 110.065 165.647  1.00  0.00           H
[truncated: 1,485,087 more chars]
