# Supplementary material for: Genetic and structural study of DNA-directed RNA polymerase II of Trypanosoma brucei, towards the designing of novel antiparasitic agents
Source: PeerJ. 2017 Mar 1;5:e3061. doi: 10.7717/peerj.3061 (PMC5335688; doi:10.7717/peerj.3061)
Supplement: Data S6 [file peerj-05-3061-s013.txt]

Protein Geometry Report

Fri Sep 30 21:20:58 2016 (MOE 2015.10, Protein Geometry 2015.06)

Options:
-------
Write Outliers Only :  TRUE

Topics:
--------
Bond Lengths:  TRUE
Bond Angles :  TRUE
Dihedrals   :  TRUE
Ramachandran:  TRUE
Rotamer     :  TRUE
Atom Clashes:  TRUE


Backbone Bond Lengths
=====================

Z-Score Threshold:	  4.0

 #    Chain      Residue     Length Z-Score     Bond
-----------------------------------------------------------------
  1   1:[3H0G.A] MET 347     1.229   10.594 <   pC N    
  2   1:[3H0G.A] MET 469     1.577    4.312 <   CA C    
  3   1:[3H0G.A] MET 1124    1.583    4.804 <   CA C    
  4   1:[3H0G.A] ILE 1395    1.258    7.494 <   pC N    
  5   1:[3H0G.A] ALA 1446    1.269    6.393 <   pC N    
-----------------------------------------------------------------
pC : backbone carbon of N-terminally bonded residue
Expected Bond Length Values:
	 Bond	general		  PRO		    GlY
-----------------------------------------------------------------
    pC-N:  1.330 +/- 0.010   1.335 +/- 0.011   1.328 +/- 0.010
    N-CA:  1.459 +/- 0.012   1.464 +/- 0.011   1.453 +/- 0.012
    CA-C:  1.523 +/- 0.012   1.523 +/- 0.013   1.515 +/- 0.011
     C=O:  1.233 +/- 0.012   1.234 +/- 0.012   1.233 +/- 0.012
   CB-CA:  1.532 +/- 0.015   1.532 +/- 0.011     NaN +/-   NaN
_________________________________________________________________


Backbone Bond Angles
====================

Z-Score Threshold:	  4.0

 #    Chain      Residue     Angle  Z-Score     Type
-----------------------------------------------------------------
  1   1:[3H0G.A] MET 347     122.3    4.120 <   pCA pC N    
  2   1:[3H0G.A] TYR 410     121.3    4.182 <   N   CA C    
  3   1:[3H0G.A] PRO 454     131.9    5.173 <   pC  N  CA   
  4   1:[3H0G.A] VAL 552     128.5    4.425 <   pC  N  CA   
  5   1:[3H0G.A] GLY 610     107.7    4.332 <   N   CA C    
  6   1:[3H0G.A] GLY 629     105.9    5.689 <   N   CA C    
  7   1:[3H0G.A] TRP 640     121.5    4.283 <   N   CA C    
  8   1:[3H0G.A] LYS 641     122.1    4.019 <   pCA pC N    
  9   1:[3H0G.A] LYS 641     128.2    4.241 <   pC  N  CA   
 10   1:[3H0G.A] GLY 756     105.9    5.682 <   N   CA C    
 11   1:[3H0G.A] GLY 784     107.4    4.536 <   N   CA C    
 12   1:[3H0G.A] TYR 874     125.1    4.376 <   CA  C  O    
 13   1:[3H0G.A] GLY 875     109.7    5.304 <   pCA pC N    
 14   1:[3H0G.A] GLY 875     105.6    5.888 <   N   CA C    
 15   1:[3H0G.A] GLY 1005    107.9    4.133 <   N   CA C    
 16   1:[3H0G.A] PRO 1063    133.9    6.092 <   pC  N  CA   
 17   1:[3H0G.A] PRO 1125    131.6    5.035 <   pC  N  CA   
 18   1:[3H0G.A] GLY 1302    106.7    5.041 <   N   CA C    
 19   1:[3H0G.A] TYR 1368    128.1    4.156 <   pC  N  CA   
 20   1:[3H0G.A] ALA 1446    107.4    6.893 <   pCA pC N    
 21   1:[3H0G.A] ALA 1446    114.0    4.905 <   pC  N  CA   
-----------------------------------------------------------------
pC : backbone carbon of N-terminally bonded residue
pCA: backbone C-alpha carbon of N-terminally bonded residue
Expected Bond Angle Values:
	Angle	 general	    PRO		      GlY
-----------------------------------------------------------------
pCA-pC-N: 116.70 +/- 1.355  117.90 +/- 1.299  116.70 +/- 1.326
 pC-N-CA: 121.60 +/- 1.554  120.50 +/- 2.203  121.50 +/- 2.637
  N-CA-C: 110.80 +/- 2.506  113.00 +/- 2.636  113.30 +/- 1.303
  CA-C=O: 120.50 +/- 1.055  120.40 +/- 1.311  120.50 +/- 1.303
 N-CA-CB: 110.60 +/- 1.420  103.40 +/- 1.000     NaN +/-   NaN
_________________________________________________________________


Phi/Psi Plot Values
===================

Cutoff-Value:	 0.0005

 #    Chain     Residue        Psi      Phi      Score
-----------------------------------------------------------------
  1   1:[3H0G.A] SER 9       -91.9     55.6    0.00043  outlier
  2   1:[3H0G.A] SER 10     -126.3     15.5    0.00001  outlier
  3   1:[3H0G.A] PRO 12     -107.3     -4.8    0.00000  outlier
  4   1:[3H0G.A] ARG 14       99.7     49.4    0.00016  outlier
  5   1:[3H0G.A] LEU 24      149.4    -31.2    0.00007  outlier
  6   1:[3H0G.A] ILE 37       67.3     96.0    0.00001  outlier
  7   1:[3H0G.A] PRO 40      -73.8    -21.7    0.00023  outlier
  8   1:[3H0G.A] THR 42     -119.2    -60.5    0.00000  outlier
  9   1:[3H0G.A] PRO 50      -96.6   -107.5    0.00000  outlier
 10   1:[3H0G.A] ARG 51      175.9    158.1    0.00006  outlier
 11   1:[3H0G.A] VAL 52      150.4    101.0    0.00019  outlier
 12   1:[3H0G.A] ASP 57     -122.6    -60.8    0.00000  outlier
 13   1:[3H0G.A] PRO 58       70.9     -3.1    0.00000  outlier
 14   1:[3H0G.A] GLN 66       74.5    -52.2    0.00002  outlier
 15   1:[3H0G.A] CYS 69       88.6    -13.0    0.00001  outlier
 16   1:[3H0G.A] THR 71      -26.5    116.7    0.00001  outlier
 17   1:[3H0G.A] CYS 72     -139.9   -177.1    0.00007  outlier
 18   1:[3H0G.A] ASP 78      -14.4     54.8    0.00018  outlier
 19   1:[3H0G.A] GLU 87     -140.4     25.7    0.00006  outlier
 20   1:[3H0G.A] LEU 88      -86.4    160.5    0.00000  outlier
 21   1:[3H0G.A] PRO 91      110.1     -8.2    0.00000  outlier
 22   1:[3H0G.A] ILE 95      -92.9    -29.5    0.00006  outlier
 23   1:[3H0G.A] GLY 96      -95.1    -24.4    0.00000  outlier
 24   1:[3H0G.A] LEU 105      98.5      9.2    0.00000  outlier
 25   1:[3H0G.A] GLU 106      23.1    116.0    0.00000  outlier
 26   1:[3H0G.A] VAL 108     -21.0   -164.6    0.00036  outlier
 27   1:[3H0G.A] CYS 109     137.4     64.2    0.00025  outlier
 28   1:[3H0G.A] LEU 115     138.9    -23.2    0.00020  outlier
 29   1:[3H0G.A] ILE 117     173.8    -42.9    0.00013  outlier
 30   1:[3H0G.A] TYR 130      29.7    -66.3    0.00047  outlier
 31   1:[3H0G.A] ARG 136     -13.5    -41.0    0.00009  outlier
 32   1:[3H0G.A] MET 148      22.9    145.6    0.00000  outlier
 33   1:[3H0G.A] THR 152    -116.3    -64.5    0.00001  outlier
 34   1:[3H0G.A] LEU 154    -178.3     45.1    0.00016  outlier
 35   1:[3H0G.A] GLY 157    -122.4     10.4    0.00000  outlier
 36   1:[3H0G.A] ASP 162      97.9    171.0    0.00011  outlier
 37   1:[3H0G.A] LEU 163      64.6   -178.2    0.00030  outlier
 38   1:[3H0G.A] ASN 165    -154.3   -127.3    0.00033  outlier
 39   1:[3H0G.A] ASN 169    -147.4    160.7    0.00000  outlier
 40   1:[3H0G.A] MET 170     104.3     63.1    0.00019  outlier
 41   1:[3H0G.A] CYS 175    -105.8    152.9    0.00000  outlier
 42   1:[3H0G.A] ALA 177    -165.9    151.2    0.00000  outlier
 43   1:[3H0G.A] GLN 179     -12.9    107.1    0.00000  outlier
 44   1:[3H0G.A] PRO 180     121.2   -120.1    0.00023  outlier
 45   1:[3H0G.A] LYS 197      54.6    126.3    0.00000  outlier
 46   1:[3H0G.A] ASP 198     -14.5   -175.9    0.00006  outlier
 47   1:[3H0G.A] GLU 199     127.1    145.3    0.00000  outlier
 48   1:[3H0G.A] LEU 202    -141.7   -116.4    0.00000  outlier
 49   1:[3H0G.A] GLU 204     -52.2   -160.1    0.00050  outlier
 50   1:[3H0G.A] ARG 206      96.8     87.4    0.00018  outlier
 51   1:[3H0G.A] PRO 210     -51.9    -92.1    0.00023  outlier
 52   1:[3H0G.A] GLU 232      18.5    -64.2    0.00037  outlier
 53   1:[3H0G.A] LEU 245     114.6     -7.0    0.00000  outlier
 54   1:[3H0G.A] PRO 254     178.6   -122.0    0.00034  outlier
 55   1:[3H0G.A] ILE 256     164.1    141.3    0.00000  outlier
 56   1:[3H0G.A] VAL 258      29.5    -63.9    0.00035  outlier
 57   1:[3H0G.A] ASP 259     114.6    -12.6    0.00018  outlier
 58   1:[3H0G.A] THR 261      98.9      8.7    0.00000  outlier
 59   1:[3H0G.A] SER 262     173.0    132.2    0.00000  outlier
 60   1:[3H0G.A] ARG 263      45.2    159.3    0.00000  outlier
 61   1:[3H0G.A] ASP 267     -40.3    169.4    0.00003  outlier
 62   1:[3H0G.A] LEU 268    -178.7     83.4    0.00039  outlier
 63   1:[3H0G.A] THR 269     -71.3      2.2    0.00000  outlier
 64   1:[3H0G.A] HIS 270     -62.1     -7.3    0.00005  outlier
 65   1:[3H0G.A] PRO 318     -48.2    -89.1    0.00044  outlier
 66   1:[3H0G.A] GLN 319     -62.1    107.9    0.00000  outlier
 67   1:[3H0G.A] PRO 327     144.5    -25.7    0.00023  outlier
 68   1:[3H0G.A] LYS 329      98.4    -23.3    0.00016  outlier
 69   1:[3H0G.A] GLY 337     -97.8    -51.7    0.00000  outlier
 70   1:[3H0G.A] LYS 338    -143.3    -61.4    0.00000  outlier
 71   1:[3H0G.A] ARG 341    -129.9    -57.7    0.00000  outlier
 72   1:[3H0G.A] LEU 342     -85.0     38.8    0.00005  outlier
 73   1:[3H0G.A] GLY 344     -21.5    179.2    0.00047  outlier
 74   1:[3H0G.A] ARG 350     -92.7    -40.6    0.00010  outlier
 75   1:[3H0G.A] VAL 351     177.9    119.4    0.00000  outlier
 76   1:[3H0G.A] LEU 380    -132.0   -156.0    0.00037  outlier
 77   1:[3H0G.A] TYR 382      66.1     95.5    0.00050  outlier
 78   1:[3H0G.A] PRO 383     -94.8    -63.6    0.00000  outlier
 79   1:[3H0G.A] GLU 384     105.8     94.8    0.00013  outlier
 80   1:[3H0G.A] HIS 405     -79.6      0.9    0.00000  outlier
 81   1:[3H0G.A] TYR 410     136.4     50.2    0.00001  outlier
 82   1:[3H0G.A] ARG 422    -152.4    -57.9    0.00000  outlier
 83   1:[3H0G.A] HIS 424     -90.0    -43.2    0.00020  outlier
 84   1:[3H0G.A] LYS 425    -103.0    -58.0    0.00002  outlier
 85   1:[3H0G.A] ALA 427    -140.7   -176.6    0.00010  outlier
 86   1:[3H0G.A] GLY 428      91.0     44.3    0.00000  outlier
 87   1:[3H0G.A] PRO 431     -94.9     -2.6    0.00000  outlier
 88   1:[3H0G.A] LEU 432     111.8    159.7    0.00001  outlier
 89   1:[3H0G.A] ARG 433     177.6    -44.7    0.00011  outlier
 90   1:[3H0G.A] GLY 445      96.3    -24.7    0.00000  outlier
 91   1:[3H0G.A] ILE 466    -150.7    -47.9    0.00000  outlier
 92   1:[3H0G.A] ARG 467     102.7     76.4    0.00026  outlier
 93   1:[3H0G.A] VAL 468       0.2    164.6    0.00000  outlier
 94   1:[3H0G.A] MET 469     176.9    -36.3    0.00000  outlier
 95   1:[3H0G.A] ASN 485      64.0     12.0    0.00001  outlier
 96   1:[3H0G.A] ASP 489      23.3    -65.7    0.00038  outlier
 97   1:[3H0G.A] ILE 507      25.2    -63.0    0.00028  outlier
 98   1:[3H0G.A] PHE 540     -20.1    168.6    0.00001  outlier
 99   1:[3H0G.A] ALA 551     120.2    151.9    0.00001  outlier
100   1:[3H0G.A] VAL 552     -92.8     40.3    0.00023  outlier
101   1:[3H0G.A] VAL 559     -29.8   -173.0    0.00000  outlier
102   1:[3H0G.A] LYS 573    -165.8    -59.3    0.00026  outlier
103   1:[3H0G.A] GLN 582     -86.3    -31.0    0.00028  outlier
104   1:[3H0G.A] ASP 599    -108.7    -55.4    0.00001  outlier
105   1:[3H0G.A] SER 604    -142.4    -71.1    0.00006  outlier
106   1:[3H0G.A] ALA 630      37.3    -56.7    0.00016  outlier
107   1:[3H0G.A] GLN 632     -94.7    -47.7    0.00006  outlier
108   1:[3H0G.A] GLU 642      87.2     71.8    0.00049  outlier
109   1:[3H0G.A] GLU 646     127.0     91.2    0.00023  outlier
110   1:[3H0G.A] ILE 647      -1.8    -50.0    0.00037  outlier
111   1:[3H0G.A] LEU 708     -94.7    -73.5    0.00029  outlier
112   1:[3H0G.A] LYS 709    -140.9   -106.5    0.00000  outlier
113   1:[3H0G.A] PRO 710    -164.4   -120.2    0.00023  outlier
114   1:[3H0G.A] GLU 711     138.1     86.3    0.00018  outlier
115   1:[3H0G.A] PRO 712    -149.9   -100.3    0.00023  outlier
116   1:[3H0G.A] ASN 748     160.1    -37.4    0.00010  outlier
117   1:[3H0G.A] VAL 771     -66.4   -173.6    0.00021  outlier
118   1:[3H0G.A] VAL 776     124.3    164.2    0.00001  outlier
119   1:[3H0G.A] ILE 781     119.6     -8.7    0.00000  outlier
120   1:[3H0G.A] PHE 783    -150.3    -76.9    0.00049  outlier
121   1:[3H0G.A] GLY 784     127.7     61.7    0.00010  outlier
122   1:[3H0G.A] PRO 794    -148.5    -54.0    0.00023  outlier
123   1:[3H0G.A] GLU 801       2.9    -51.7    0.00032  outlier
124   1:[3H0G.A] GLY 804     107.1      5.7    0.00000  outlier
125   1:[3H0G.A] PHE 805      98.7    169.9    0.00008  outlier
126   1:[3H0G.A] TYR 810      41.7    -61.4    0.00038  outlier
127   1:[3H0G.A] GLN 817      -7.8    -43.9    0.00011  outlier
128   1:[3H0G.A] LYS 836     -12.3    -41.8    0.00010  outlier
129   1:[3H0G.A] GLY 875      46.2    160.1    0.00011  outlier
130   1:[3H0G.A] MET 917     -14.8    -40.3    0.00011  outlier
131   1:[3H0G.A] SER 920     118.4    106.0    0.00004  outlier
132   1:[3H0G.A] GLU 922     -72.4    142.5    0.00000  outlier
133   1:[3H0G.A] VAL 927    -136.7     31.5    0.00034  outlier
134   1:[3H0G.A] GLN 928     -75.3     55.6    0.00029  outlier
135   1:[3H0G.A] PHE 948    -107.9    -63.7    0.00003  outlier
136   1:[3H0G.A] ILE 949       0.8     48.1    0.00004  outlier
137   1:[3H0G.A] PHE 950     -48.9   -142.0    0.00000  outlier
138   1:[3H0G.A] LYS 952     -88.6    -48.6    0.00021  outlier
139   1:[3H0G.A] VAL 961      98.6     66.4    0.00031  outlier
140   1:[3H0G.A] ALA 970     -36.8   -159.4    0.00049  outlier
141   1:[3H0G.A] LEU 976     115.1     59.7    0.00013  outlier
142   1:[3H0G.A] SER 1062   -158.6     63.2    0.00000  outlier
143   1:[3H0G.A] PRO 1063    178.3    -45.1    0.00046  outlier
144   1:[3H0G.A] GLU 1065    -57.4   -173.0    0.00018  outlier
145   1:[3H0G.A] MET 1066     75.5     86.6    0.00010  outlier
146   1:[3H0G.A] THR 1086    -12.7    -44.1    0.00028  outlier
147   1:[3H0G.A] HIS 1088   -109.2      6.5    0.00001  outlier
148   1:[3H0G.A] TYR 1089     89.9    174.6    0.00023  outlier
149   1:[3H0G.A] ALA 1090    125.0     95.6    0.00018  outlier
150   1:[3H0G.A] VAL 1092    107.1     93.9    0.00016  outlier
151   1:[3H0G.A] SER 1093   -172.5    167.0    0.00008  outlier
152   1:[3H0G.A] LYS 1095    148.7     57.3    0.00019  outlier
153   1:[3H0G.A] VAL 1097    149.4    -34.1    0.00024  outlier
154   1:[3H0G.A] THR 1098    -56.0   -172.6    0.00018  outlier
155   1:[3H0G.A] LEU 1099    167.4     93.5    0.00030  outlier
156   1:[3H0G.A] VAL 1101    -76.1     -6.0    0.00000  outlier
157   1:[3H0G.A] PRO 1102    -29.0    -30.7    0.00042  outlier
158   1:[3H0G.A] LYS 1115    -92.1     26.7    0.00005  outlier
159   1:[3H0G.A] SER 1118   -174.0      8.4    0.00000  outlier
160   1:[3H0G.A] LEU 1119    124.1    164.2    0.00001  outlier
161   1:[3H0G.A] ASN 1130   -110.4    -84.4    0.00035  outlier
162   1:[3H0G.A] MET 1131    -82.2   -176.1    0.00013  outlier
163   1:[3H0G.A] THR 1144    -89.5     68.0    0.00033  outlier
164   1:[3H0G.A] THR 1150     59.8     15.2    0.00005  outlier
165   1:[3H0G.A] SER 1151     66.3    122.8    0.00000  outlier
166   1:[3H0G.A] ALA 1152   -143.0    172.1    0.00000  outlier
167   1:[3H0G.A] PRO 1159   -109.3    -56.6    0.00000  outlier
168   1:[3H0G.A] THR 1164   -122.6   -161.5    0.00018  outlier
169   1:[3H0G.A] VAL 1165   -108.8    141.1    0.00000  outlier
170   1:[3H0G.A] GLU 1168   -138.8    144.0    0.00000  outlier
171   1:[3H0G.A] LYS 1170   -135.8     28.8    0.00020  outlier
172   1:[3H0G.A] ASP 1181     80.5     -8.8    0.00000  outlier
173   1:[3H0G.A] GLU 1183     -2.9    167.9    0.00000  outlier
174   1:[3H0G.A] VAL 1184    -63.7    -14.6    0.00021  outlier
175   1:[3H0G.A] GLU 1186    168.2     55.5    0.00033  outlier
176   1:[3H0G.A] TYR 1189   -141.3    165.7    0.00000  outlier
177   1:[3H0G.A] SER 1192     55.0    147.4    0.00000  outlier
178   1:[3H0G.A] LYS 1209     93.5    -54.9    0.00032  outlier
179   1:[3H0G.A] LEU 1239     89.2     49.6    0.00046  outlier
180   1:[3H0G.A] ARG 1247    -83.9   -170.2    0.00025  outlier
181   1:[3H0G.A] ASP 1248    140.3    -25.1    0.00021  outlier
182   1:[3H0G.A] ALA 1253    177.7    100.2    0.00003  outlier
183   1:[3H0G.A] ASP 1255     94.3    -26.6    0.00006  outlier
184   1:[3H0G.A] ASP 1256    112.2    117.5    0.00000  outlier
185   1:[3H0G.A] ILE 1260     93.5     85.0    0.00018  outlier
186   1:[3H0G.A] GLU 1262     89.0     -8.7    0.00001  outlier
187   1:[3H0G.A] ASP 1263    -81.8   -162.6    0.00041  outlier
188   1:[3H0G.A] SER 1276    106.5    167.5    0.00005  outlier
189   1:[3H0G.A] ILE 1277     11.2    159.3    0.00000  outlier
190   1:[3H0G.A] LEU 1279    151.7     91.6    0.00040  outlier
191   1:[3H0G.A] ARG 1280     48.1    -61.4    0.00040  outlier
192   1:[3H0G.A] VAL 1282     75.3    -64.9    0.00000  outlier
193   1:[3H0G.A] PRO 1283    115.4     -9.2    0.00000  outlier
194   1:[3H0G.A] ASN 1284    -44.2    102.3    0.00002  outlier
195   1:[3H0G.A] THR 1286   -142.8    -77.1    0.00019  outlier
196   1:[3H0G.A] THR 1314   -179.9    -46.0    0.00009  outlier
197   1:[3H0G.A] THR 1320    -78.9     44.8    0.00001  outlier
198   1:[3H0G.A] GLU 1363    -32.8   -161.1    0.00049  outlier
199   1:[3H0G.A] GLY 1366     82.2     35.7    0.00028  outlier
200   1:[3H0G.A] TYR 1368     75.8    -39.4    0.00000  outlier
201   1:[3H0G.A] ARG 1392     81.2    -45.3    0.00000  outlier
202   1:[3H0G.A] HIS 1393    -40.2    171.4    0.00003  outlier
203   1:[3H0G.A] ILE 1395    105.8      7.3    0.00000  outlier
204   1:[3H0G.A] ASN 1396     59.7    -59.4    0.00027  outlier
205   1:[3H0G.A] ALA 1398     82.3    145.4    0.00000  outlier
206   1:[3H0G.A] LEU 1403    -52.6    -15.0    0.00016  outlier
207   1:[3H0G.A] GLU 1409    157.1     57.7    0.00028  outlier
208   1:[3H0G.A] THR 1411   -139.9    -56.7    0.00000  outlier
209   1:[3H0G.A] GLU 1413    -64.9    -10.6    0.00009  outlier
210   1:[3H0G.A] TYR 1459    142.7    -20.6    0.00004  outlier
211   1:[3H0G.A] SER 1460    152.7    -29.2    0.00001  outlier
212   1:[3H0G.A] LEU 1461   -173.3    -50.3    0.00005  outlier
213   1:[3H0G.A] ALA 1464   -136.5    174.5    0.00000  outlier
214   1:[3H0G.A] VAL 1465    162.5     84.7    0.00050  outlier
215   1:[3H0G.A] PRO 1466    -38.7   -116.6    0.00000  outlier
216   1:[3H0G.A] THR 1467    -87.8    -20.4    0.00006  outlier
217   1:[3H0G.A] MET 1473     18.8   -170.3    0.00036  outlier
218   1:[3H0G.A] THR 1475    -47.7    150.3    0.00006  outlier
219   1:[3H0G.A] GLU 1480   -107.5   -166.5    0.00011  outlier
220   1:[3H0G.A] GLY 1483     59.1    154.2    0.00018  outlier
221   1:[3H0G.A] TYR 1486     71.6    104.8    0.00000  outlier
222   1:[3H0G.A] SER 1489   -115.2   -174.5    0.00000  outlier
223   1:[3H0G.A] PRO 1490   -101.0     -5.4    0.00000  outlier
224   1:[3H0G.A] MET 1491    -78.5      9.6    0.00000  outlier
-----------------------------------------------------------------
Core: Score > 0.02   Allowed: 0.0005 <= Score <= 0.02   Outlier: Score < 0.0005


Backbone Dihedral Values
========================

Z-Score Threshold:	  4.0

 #    Chain      Residue     Angle  Z-Score     Torsion
-----------------------------------------------------------------
  1   1:[3H0G.A] SER 9        55.6    4.665 <   phi         
  2   1:[3H0G.A] SER 9       -91.9    4.665 <   psi         
  3   1:[3H0G.A] SER 10       15.5  100.000 <   phi         
  4   1:[3H0G.A] SER 10     -126.3  100.000 <   psi         
  5   1:[3H0G.A] PRO 12       -4.8  100.000 <   phi         
  6   1:[3H0G.A] PRO 12     -107.3  100.000 <   psi         
  7   1:[3H0G.A] ARG 14       49.4   12.402 <   phi         
  8   1:[3H0G.A] ARG 14       99.7   12.402 <   psi         
  9   1:[3H0G.A] LEU 24      -31.2   30.582 <   phi         
 10   1:[3H0G.A] LEU 24      149.4   30.582 <   psi         
 11   1:[3H0G.A] ILE 37       96.0  100.000 <   phi         
 12   1:[3H0G.A] ILE 37       67.3  100.000 <   psi         
 13   1:[3H0G.A] PRO 40      -21.7    8.811 <   phi         
 14   1:[3H0G.A] PRO 40      -73.8    8.811 <   psi         
 15   1:[3H0G.A] THR 42      -60.5  100.000 <   phi         
 16   1:[3H0G.A] THR 42     -119.2  100.000 <   psi         
 17   1:[3H0G.A] PRO 50     -107.5  100.000 <   phi         
 18   1:[3H0G.A] PRO 50      -96.6  100.000 <   psi         
 19   1:[3H0G.A] ARG 51      158.1   33.634 <   phi         
 20   1:[3H0G.A] ARG 51      175.9   33.634 <   psi         
 21   1:[3H0G.A] VAL 52      101.0   10.754 <   phi         
 22   1:[3H0G.A] VAL 52      150.4   10.754 <   psi         
 23   1:[3H0G.A] ASP 57      -60.8  100.000 <   phi         
 24   1:[3H0G.A] ASP 57     -122.6  100.000 <   psi         
 25   1:[3H0G.A] PRO 58       -3.1  100.000 <   phi         
 26   1:[3H0G.A] PRO 58       70.9  100.000 <   psi         
 27   1:[3H0G.A] GLN 66      -52.2  100.000 <   phi         
 28   1:[3H0G.A] GLN 66       74.5  100.000 <   psi         
 29   1:[3H0G.A] CYS 69      -13.0  100.000 <   phi         
 30   1:[3H0G.A] CYS 69       88.6  100.000 <   psi         
 31   1:[3H0G.A] THR 71      116.7  100.000 <   phi         
 32   1:[3H0G.A] THR 71      -26.5  100.000 <   psi         
 33   1:[3H0G.A] CYS 72     -177.1   28.137 <   phi         
 34   1:[3H0G.A] CYS 72     -139.9   28.137 <   psi         
 35   1:[3H0G.A] ASP 78       54.8   11.004 <   phi         
 36   1:[3H0G.A] ASP 78      -14.4   11.004 <   psi         
 37   1:[3H0G.A] GLU 87       25.7   35.729 <   phi         
 38   1:[3H0G.A] GLU 87     -140.4   35.729 <   psi         
 39   1:[3H0G.A] LEU 88      160.5  100.000 <   phi         
 40   1:[3H0G.A] LEU 88      -86.4  100.000 <   psi         
 41   1:[3H0G.A] PRO 91       -8.2  100.000 <   phi         
 42   1:[3H0G.A] PRO 91      110.1  100.000 <   psi         
 43   1:[3H0G.A] ILE 95      -29.5   31.459 <   phi         
 44   1:[3H0G.A] ILE 95      -92.9   31.459 <   psi         
 45   1:[3H0G.A] GLY 96      -24.4  100.000 <   phi         
 46   1:[3H0G.A] GLY 96      -95.1  100.000 <   psi         
 47   1:[3H0G.A] LEU 105       9.2  100.000 <   phi         
 48   1:[3H0G.A] LEU 105      98.5  100.000 <   psi         
 49   1:[3H0G.A] GLU 106     116.0  100.000 <   phi         
 50   1:[3H0G.A] GLU 106      23.1  100.000 <   psi         
 51   1:[3H0G.A] VAL 108    -164.6    5.626 <   phi         
 52   1:[3H0G.A] VAL 108     -21.0    5.626 <   psi         
 53   1:[3H0G.A] CYS 109      64.2    7.963 <   phi         
 54   1:[3H0G.A] CYS 109     137.4    7.963 <   psi         
 55   1:[3H0G.A] LEU 115     -23.2   10.211 <   phi         
 56   1:[3H0G.A] LEU 115     138.9   10.211 <   psi         
 57   1:[3H0G.A] ILE 117     -42.9   14.985 <   phi         
 58   1:[3H0G.A] ILE 117     173.8   14.985 <   psi         
 59   1:[3H0G.A] TYR 130     -66.3    4.265 <   phi         
 60   1:[3H0G.A] TYR 130      29.7    4.265 <   psi         
 61   1:[3H0G.A] ARG 136     -41.0   22.841 <   phi         
 62   1:[3H0G.A] ARG 136     -13.5   22.841 <   psi         
 63   1:[3H0G.A] MET 148     145.6  100.000 <   phi         
 64   1:[3H0G.A] MET 148      22.9  100.000 <   psi         
 65   1:[3H0G.A] THR 152     -64.5  100.000 <   phi         
 66   1:[3H0G.A] THR 152    -116.3  100.000 <   psi         
 67   1:[3H0G.A] LEU 154      45.1   12.321 <   phi         
 68   1:[3H0G.A] LEU 154    -178.3   12.321 <   psi         
 69   1:[3H0G.A] GLY 157      10.4  100.000 <   phi         
 70   1:[3H0G.A] GLY 157    -122.4  100.000 <   psi         
 71   1:[3H0G.A] ASP 162     171.0   18.086 <   phi         
 72   1:[3H0G.A] ASP 162      97.9   18.086 <   psi         
 73   1:[3H0G.A] LEU 163    -178.2    6.568 <   phi         
 74   1:[3H0G.A] LEU 163      64.6    6.568 <   psi         
 75   1:[3H0G.A] ASN 165    -127.3    6.001 <   phi         
 76   1:[3H0G.A] ASN 165    -154.3    6.001 <   psi         
 77   1:[3H0G.A] ASN 169     160.7  100.000 <   phi         
 78   1:[3H0G.A] ASN 169    -147.4  100.000 <   psi         
 79   1:[3H0G.A] MET 170      63.1   10.315 <   phi         
 80   1:[3H0G.A] MET 170     104.3   10.315 <   psi         
 81   1:[3H0G.A] CYS 175     152.9  100.000 <   phi         
 82   1:[3H0G.A] CYS 175    -105.8  100.000 <   psi         
 83   1:[3H0G.A] ALA 177     151.2  100.000 <   phi         
 84   1:[3H0G.A] ALA 177    -165.9  100.000 <   psi         
 85   1:[3H0G.A] GLN 179     107.1  100.000 <   phi         
 86   1:[3H0G.A] GLN 179     -12.9  100.000 <   psi         
 87   1:[3H0G.A] PRO 180    -120.1    8.811 <   phi         
 88   1:[3H0G.A] PRO 180     121.2    8.811 <   psi         
 89   1:[3H0G.A] LYS 197     126.3  100.000 <   phi         
 90   1:[3H0G.A] LYS 197      54.6  100.000 <   psi         
 91   1:[3H0G.A] ASP 198    -175.9   35.551 <   phi         
 92   1:[3H0G.A] ASP 198     -14.5   35.551 <   psi         
 93   1:[3H0G.A] GLU 199     145.3  100.000 <   phi         
 94   1:[3H0G.A] GLU 199     127.1  100.000 <   psi         
 95   1:[3H0G.A] LEU 202    -116.4  100.000 <   phi         
 96   1:[3H0G.A] LEU 202    -141.7  100.000 <   psi         
 97   1:[3H0G.A] GLU 204    -160.1    4.034 <   phi         
 98   1:[3H0G.A] GLU 204     -52.2    4.034 <   psi         
 99   1:[3H0G.A] ARG 206      87.4   11.003 <   phi         
100   1:[3H0G.A] ARG 206      96.8   11.003 <   psi         
101   1:[3H0G.A] PRO 210     -92.1    8.811 <   phi         
102   1:[3H0G.A] PRO 210     -51.9    8.811 <   psi         
103   1:[3H0G.A] GLU 232     -64.2    5.439 <   phi         
104   1:[3H0G.A] GLU 232      18.5    5.439 <   psi         
105   1:[3H0G.A] LEU 245      -7.0  100.000 <   phi         
106   1:[3H0G.A] LEU 245     114.6  100.000 <   psi         
107   1:[3H0G.A] PRO 254    -122.0    5.914 <   phi         
108   1:[3H0G.A] PRO 254     178.6    5.914 <   psi         
109   1:[3H0G.A] ILE 256     141.3  100.000 <   phi         
110   1:[3H0G.A] ILE 256     164.1  100.000 <   psi         
111   1:[3H0G.A] VAL 258     -63.9    5.769 <   phi         
112   1:[3H0G.A] VAL 258      29.5    5.769 <   psi         
113   1:[3H0G.A] ASP 259     -12.6   10.811 <   phi         
114   1:[3H0G.A] ASP 259     114.6   10.811 <   psi         
115   1:[3H0G.A] THR 261       8.7  100.000 <   phi         
116   1:[3H0G.A] THR 261      98.9  100.000 <   psi         
117   1:[3H0G.A] SER 262     132.2  100.000 <   phi         
118   1:[3H0G.A] SER 262     173.0  100.000 <   psi         
119   1:[3H0G.A] ARG 263     159.3  100.000 <   phi         
120   1:[3H0G.A] ARG 263      45.2  100.000 <   psi         
121   1:[3H0G.A] ASP 267     169.4   80.000 <   phi         
122   1:[3H0G.A] ASP 267     -40.3   80.000 <   psi         
123   1:[3H0G.A] LEU 268      83.4    5.064 <   phi         
124   1:[3H0G.A] LEU 268    -178.7    5.064 <   psi         
125   1:[3H0G.A] THR 269       2.2  100.000 <   phi         
126   1:[3H0G.A] THR 269     -71.3  100.000 <   psi         
127   1:[3H0G.A] HIS 270      -7.3   39.420 <   phi         
128   1:[3H0G.A] HIS 270     -62.1   39.420 <   psi         
129   1:[3H0G.A] PRO 318     -89.1    4.495 <   phi         
130   1:[3H0G.A] PRO 318     -48.2    4.495 <   psi         
131   1:[3H0G.A] GLN 319     107.9  100.000 <   phi         
132   1:[3H0G.A] GLN 319     -62.1  100.000 <   psi         
133   1:[3H0G.A] PRO 327     -25.7    8.811 <   phi         
134   1:[3H0G.A] PRO 327     144.5    8.811 <   psi         
135   1:[3H0G.A] LYS 329     -23.3   12.441 <   phi         
136   1:[3H0G.A] LYS 329      98.4   12.441 <   psi         
137   1:[3H0G.A] GLY 337     -51.7  100.000 <   phi         
138   1:[3H0G.A] GLY 337     -97.8  100.000 <   psi         
139   1:[3H0G.A] LYS 338     -61.4  100.000 <   phi         
140   1:[3H0G.A] LYS 338    -143.3  100.000 <   psi         
141   1:[3H0G.A] ARG 341     -57.7  100.000 <   phi         
142   1:[3H0G.A] ARG 341    -129.9  100.000 <   psi         
143   1:[3H0G.A] LEU 342      38.8   42.763 <   phi         
144   1:[3H0G.A] LEU 342     -85.0   42.763 <   psi         
145   1:[3H0G.A] GLY 344     179.2    4.222 <   phi         
146   1:[3H0G.A] GLY 344     -21.5    4.222 <   psi         
147   1:[3H0G.A] ARG 350     -40.6   20.028 <   phi         
148   1:[3H0G.A] ARG 350     -92.7   20.028 <   psi         
149   1:[3H0G.A] VAL 351     119.4  100.000 <   phi         
150   1:[3H0G.A] VAL 351     177.9  100.000 <   psi         
151   1:[3H0G.A] ASN 364    -162.0    6.338 <   planarity   
152   1:[3H0G.A] LEU 380    -156.0    5.376 <   phi         
153   1:[3H0G.A] LEU 380    -132.0    5.376 <   psi         
154   1:[3H0G.A] TYR 382      95.5    4.016 <   phi         
155   1:[3H0G.A] TYR 382      66.1    4.016 <   psi         
156   1:[3H0G.A] PRO 383     -63.6  100.000 <   phi         
157   1:[3H0G.A] PRO 383     -94.8  100.000 <   psi         
158   1:[3H0G.A] GLU 384      94.8   15.074 <   phi         
159   1:[3H0G.A] GLU 384     105.8   15.074 <   psi         
160   1:[3H0G.A] HIS 405       0.9  100.000 <   phi         
161   1:[3H0G.A] HIS 405     -79.6  100.000 <   psi         
162   1:[3H0G.A] TYR 410      50.2  100.000 <   phi         
163   1:[3H0G.A] TYR 410     136.4  100.000 <   psi         
164   1:[3H0G.A] ARG 422     -57.9  100.000 <   phi         
165   1:[3H0G.A] ARG 422    -152.4  100.000 <   psi         
166   1:[3H0G.A] HIS 424     -43.2    9.835 <   phi         
167   1:[3H0G.A] HIS 424     -90.0    9.835 <   psi         
168   1:[3H0G.A] LYS 425     -58.0   80.323 <   phi         
169   1:[3H0G.A] LYS 425    -103.0   80.323 <   psi         
170   1:[3H0G.A] ALA 427    -176.6   20.142 <   phi         
171   1:[3H0G.A] ALA 427    -140.7   20.142 <   psi         
172   1:[3H0G.A] GLY 428      44.3  100.000 <   phi         
173   1:[3H0G.A] GLY 428      91.0  100.000 <   psi         
174   1:[3H0G.A] PRO 431      -2.6  100.000 <   phi         
175   1:[3H0G.A] PRO 431     -94.9  100.000 <   psi         
176   1:[3H0G.A] LEU 432     159.7  100.000 <   phi         
177   1:[3H0G.A] LEU 432     111.8  100.000 <   psi         
178   1:[3H0G.A] ARG 433     -44.7   18.154 <   phi         
179   1:[3H0G.A] ARG 433     177.6   18.154 <   psi         
180   1:[3H0G.A] GLY 445     -24.7  100.000 <   phi         
181   1:[3H0G.A] GLY 445      96.3  100.000 <   psi         
182   1:[3H0G.A] ILE 466     -47.9  100.000 <   phi         
183   1:[3H0G.A] ILE 466    -150.7  100.000 <   psi         
184   1:[3H0G.A] ARG 467      76.4    7.722 <   phi         
185   1:[3H0G.A] ARG 467     102.7    7.722 <   psi         
186   1:[3H0G.A] VAL 468     164.6  100.000 <   phi         
187   1:[3H0G.A] VAL 468       0.2  100.000 <   psi         
188   1:[3H0G.A] MET 469     -36.3  100.000 <   phi         
189   1:[3H0G.A] MET 469     176.9  100.000 <   psi         
190   1:[3H0G.A] ASN 485      12.0  100.000 <   phi         
191   1:[3H0G.A] ASN 485      64.0  100.000 <   psi         
192   1:[3H0G.A] ASP 489     -65.7    5.240 <   phi         
193   1:[3H0G.A] ASP 489      23.3    5.240 <   psi         
194   1:[3H0G.A] ILE 507     -63.0    7.024 <   phi         
195   1:[3H0G.A] ILE 507      25.2    7.024 <   psi         
196   1:[3H0G.A] PHE 540     168.6  100.000 <   phi         
197   1:[3H0G.A] PHE 540     -20.1  100.000 <   psi         
198   1:[3H0G.A] ALA 551     151.9  100.000 <   phi         
199   1:[3H0G.A] ALA 551     120.2  100.000 <   psi         
200   1:[3H0G.A] VAL 552      40.3    8.764 <   phi         
201   1:[3H0G.A] VAL 552     -92.8    8.764 <   psi         
202   1:[3H0G.A] VAL 559    -173.0  100.000 <   phi         
203   1:[3H0G.A] VAL 559     -29.8  100.000 <   psi         
204   1:[3H0G.A] PRO 560     -17.7    4.103 <   omega-cis   
205   1:[3H0G.A] LYS 573     -59.3    7.553 <   phi         
206   1:[3H0G.A] LYS 573    -165.8    7.553 <   psi         
207   1:[3H0G.A] GLN 582     -31.0    7.122 <   phi         
208   1:[3H0G.A] GLN 582     -86.3    7.122 <   psi         
209   1:[3H0G.A] ASP 599     -55.4  100.000 <   phi         
210   1:[3H0G.A] ASP 599    -108.7  100.000 <   psi         
211   1:[3H0G.A] SER 604     -71.1   31.753 <   phi         
212   1:[3H0G.A] SER 604    -142.4   31.753 <   psi         
213   1:[3H0G.A] ALA 630     -56.7   12.123 <   phi         
214   1:[3H0G.A] ALA 630      37.3   12.123 <   psi         
215   1:[3H0G.A] GLN 632     -47.7   31.679 <   phi         
216   1:[3H0G.A] GLN 632     -94.7   31.679 <   psi         
217   1:[3H0G.A] GLU 642      71.8    4.079 <   phi         
218   1:[3H0G.A] GLU 642      87.2    4.079 <   psi         
219   1:[3H0G.A] GLU 646      91.2    8.698 <   phi         
220   1:[3H0G.A] GLU 646     127.0    8.698 <   psi         
221   1:[3H0G.A] ILE 647     -50.0    5.468 <   phi         
222   1:[3H0G.A] ILE 647      -1.8    5.468 <   psi         
223   1:[3H0G.A] LEU 708     -73.5    6.921 <   phi         
224   1:[3H0G.A] LEU 708     -94.7    6.921 <   psi         
225   1:[3H0G.A] LYS 709    -106.5  100.000 <   phi         
226   1:[3H0G.A] LYS 709    -140.9  100.000 <   psi         
227   1:[3H0G.A] PRO 710    -120.2    8.811 <   phi         
228   1:[3H0G.A] PRO 710    -164.4    8.811 <   psi         
229   1:[3H0G.A] GLU 711      86.3   11.159 <   phi         
230   1:[3H0G.A] GLU 711     138.1   11.159 <   psi         
231   1:[3H0G.A] PRO 712    -100.3    8.811 <   phi         
232   1:[3H0G.A] PRO 712    -149.9    8.811 <   psi         
233   1:[3H0G.A] ASN 748     -37.4   19.911 <   phi         
234   1:[3H0G.A] ASN 748     160.1   19.911 <   psi         
235   1:[3H0G.A] VAL 771    -173.6    9.728 <   phi         
236   1:[3H0G.A] VAL 771     -66.4    9.728 <   psi         
237   1:[3H0G.A] VAL 776     164.2  100.000 <   phi         
238   1:[3H0G.A] VAL 776     124.3  100.000 <   psi         
239   1:[3H0G.A] ILE 781      -8.7  100.000 <   phi         
240   1:[3H0G.A] ILE 781     119.6  100.000 <   psi         
241   1:[3H0G.A] PHE 783     -76.9    4.107 <   phi         
242   1:[3H0G.A] PHE 783    -150.3    4.107 <   psi         
243   1:[3H0G.A] GLY 784      61.7   19.335 <   phi         
244   1:[3H0G.A] GLY 784     127.7   19.335 <   psi         
245   1:[3H0G.A] PRO 794     -54.0    8.811 <   phi         
246   1:[3H0G.A] PRO 794    -148.5    8.811 <   psi         
247   1:[3H0G.A] GLU 801     -51.7    6.242 <   phi         
248   1:[3H0G.A] GLU 801       2.9    6.242 <   psi         
249   1:[3H0G.A] GLY 804       5.7  100.000 <   phi         
250   1:[3H0G.A] GLY 804     107.1  100.000 <   psi         
251   1:[3H0G.A] PHE 805     169.9   23.558 <   phi         
252   1:[3H0G.A] PHE 805      98.7   23.558 <   psi         
253   1:[3H0G.A] TYR 810     -61.4    5.212 <   phi         
254   1:[3H0G.A] TYR 810      41.7    5.212 <   psi         
255   1:[3H0G.A] GLN 817     -43.9   17.710 <   phi         
256   1:[3H0G.A] GLN 817      -7.8   17.710 <   psi         
257   1:[3H0G.A] LYS 836     -41.8   20.929 <   phi         
258   1:[3H0G.A] LYS 836     -12.3   20.929 <   psi         
259   1:[3H0G.A] GLY 875     160.1   18.177 <   phi         
260   1:[3H0G.A] GLY 875      46.2   18.177 <   psi         
261   1:[3H0G.A] MET 917     -40.3   17.473 <   phi         
262   1:[3H0G.A] MET 917     -14.8   17.473 <   psi         
263   1:[3H0G.A] SER 920     106.0   53.297 <   phi         
264   1:[3H0G.A] SER 920     118.4   53.297 <   psi         
265   1:[3H0G.A] GLU 922     142.5  100.000 <   phi         
266   1:[3H0G.A] GLU 922     -72.4  100.000 <   psi         
267   1:[3H0G.A] VAL 927      31.5    5.967 <   phi         
268   1:[3H0G.A] VAL 927    -136.7    5.967 <   psi         
269   1:[3H0G.A] GLN 928      55.6    6.960 <   phi         
270   1:[3H0G.A] GLN 928     -75.3    6.960 <   psi         
271   1:[3H0G.A] PHE 948     -63.7   75.336 <   phi         
272   1:[3H0G.A] PHE 948    -107.9   75.336 <   psi         
273   1:[3H0G.A] ILE 949      48.1   53.768 <   phi         
274   1:[3H0G.A] ILE 949       0.8   53.768 <   psi         
275   1:[3H0G.A] PHE 950    -142.0  100.000 <   phi         
276   1:[3H0G.A] PHE 950     -48.9  100.000 <   psi         
277   1:[3H0G.A] LYS 952     -48.6    9.375 <   phi         
278   1:[3H0G.A] LYS 952     -88.6    9.375 <   psi         
279   1:[3H0G.A] VAL 961      66.4    6.447 <   phi         
280   1:[3H0G.A] VAL 961      98.6    6.447 <   psi         
281   1:[3H0G.A] ALA 970    -159.4    4.103 <   phi         
282   1:[3H0G.A] ALA 970     -36.8    4.103 <   psi         
283   1:[3H0G.A] LEU 976      59.7   15.230 <   phi         
284   1:[3H0G.A] LEU 976     115.1   15.230 <   psi         
285   1:[3H0G.A] SER 1062     63.2  100.000 <   phi         
286   1:[3H0G.A] SER 1062   -158.6  100.000 <   psi         
287   1:[3H0G.A] PRO 1063    -45.1    4.321 <   phi         
288   1:[3H0G.A] PRO 1063    178.3    4.321 <   psi         
289   1:[3H0G.A] GLU 1065   -173.0   10.826 <   phi         
290   1:[3H0G.A] GLU 1065    -57.4   10.826 <   psi         
291   1:[3H0G.A] MET 1066     86.6   20.228 <   phi         
292   1:[3H0G.A] MET 1066     75.5   20.228 <   psi         
293   1:[3H0G.A] THR 1086    -44.1    7.117 <   phi         
294   1:[3H0G.A] THR 1086    -12.7    7.117 <   psi         
295   1:[3H0G.A] HIS 1088      6.5  100.000 <   phi         
296   1:[3H0G.A] HIS 1088   -109.2  100.000 <   psi         
297   1:[3H0G.A] TYR 1089    174.6    8.542 <   phi         
298   1:[3H0G.A] TYR 1089     89.9    8.542 <   psi         
299   1:[3H0G.A] ALA 1090     95.6   10.811 <   phi         
300   1:[3H0G.A] ALA 1090    125.0   10.811 <   psi         
301   1:[3H0G.A] VAL 1092     93.9   12.259 <   phi         
302   1:[3H0G.A] VAL 1092    107.1   12.259 <   psi         
303   1:[3H0G.A] SER 1093    167.0   24.785 <   phi         
304   1:[3H0G.A] SER 1093   -172.5   24.785 <   psi         
305   1:[3H0G.A] LYS 1095     57.3   10.464 <   phi         
306   1:[3H0G.A] LYS 1095    148.7   10.464 <   psi         
307   1:[3H0G.A] VAL 1097    -34.1    8.229 <   phi         
308   1:[3H0G.A] VAL 1097    149.4    8.229 <   psi         
309   1:[3H0G.A] THR 1098   -172.6   10.811 <   phi         
310   1:[3H0G.A] THR 1098    -56.0   10.811 <   psi         
311   1:[3H0G.A] LEU 1099     93.5    6.676 <   phi         
312   1:[3H0G.A] LEU 1099    167.4    6.676 <   psi         
313   1:[3H0G.A] VAL 1101     -6.0  100.000 <   phi         
314   1:[3H0G.A] VAL 1101    -76.1  100.000 <   psi         
315   1:[3H0G.A] PRO 1102    -30.7    4.782 <   phi         
316   1:[3H0G.A] PRO 1102    -29.0    4.782 <   psi         
317   1:[3H0G.A] LYS 1115     26.7   37.675 <   phi         
318   1:[3H0G.A] LYS 1115    -92.1   37.675 <   psi         
319   1:[3H0G.A] SER 1118      8.4  100.000 <   phi         
320   1:[3H0G.A] SER 1118   -174.0  100.000 <   psi         
321   1:[3H0G.A] LEU 1119    164.2  100.000 <   phi         
322   1:[3H0G.A] LEU 1119    124.1  100.000 <   psi         
323   1:[3H0G.A] PRO 1125    -19.8    4.553 <   omega-cis   
324   1:[3H0G.A] ASN 1130    -84.4    5.717 <   phi         
325   1:[3H0G.A] ASN 1130   -110.4    5.717 <   psi         
326   1:[3H0G.A] MET 1131   -176.1   15.249 <   phi         
327   1:[3H0G.A] MET 1131    -82.2   15.249 <   psi         
328   1:[3H0G.A] THR 1144     68.0    6.020 <   phi         
329   1:[3H0G.A] THR 1144    -89.5    6.020 <   psi         
330   1:[3H0G.A] THR 1150     15.2   39.645 <   phi         
331   1:[3H0G.A] THR 1150     59.8   39.645 <   psi         
332   1:[3H0G.A] SER 1151    122.8  100.000 <   phi         
333   1:[3H0G.A] SER 1151     66.3  100.000 <   psi         
334   1:[3H0G.A] ALA 1152    172.1  100.000 <   phi         
335   1:[3H0G.A] ALA 1152   -143.0  100.000 <   psi         
336   1:[3H0G.A] PRO 1159    -56.6  100.000 <   phi         
337   1:[3H0G.A] PRO 1159   -109.3  100.000 <   psi         
338   1:[3H0G.A] THR 1164   -161.5   11.004 <   phi         
339   1:[3H0G.A] THR 1164   -122.6   11.004 <   psi         
340   1:[3H0G.A] VAL 1165    141.1  100.000 <   phi         
341   1:[3H0G.A] VAL 1165   -108.8  100.000 <   psi         
342   1:[3H0G.A] GLU 1168    144.0  100.000 <   phi         
343   1:[3H0G.A] GLU 1168   -138.8  100.000 <   psi         
344   1:[3H0G.A] LYS 1170     28.8    9.917 <   phi         
345   1:[3H0G.A] LYS 1170   -135.8    9.917 <   psi         
346   1:[3H0G.A] ASP 1181     -8.8  100.000 <   phi         
347   1:[3H0G.A] ASP 1181     80.5  100.000 <   psi         
348   1:[3H0G.A] GLU 1183    167.9  100.000 <   phi         
349   1:[3H0G.A] GLU 1183     -2.9  100.000 <   psi         
350   1:[3H0G.A] VAL 1184    -14.6    9.447 <   phi         
351   1:[3H0G.A] VAL 1184    -63.7    9.447 <   psi         
352   1:[3H0G.A] GLU 1186     55.5    6.033 <   phi         
353   1:[3H0G.A] GLU 1186    168.2    6.033 <   psi         
354   1:[3H0G.A] TYR 1189    165.7  100.000 <   phi         
355   1:[3H0G.A] TYR 1189   -141.3  100.000 <   psi         
356   1:[3H0G.A] SER 1192    147.4  100.000 <   phi         
357   1:[3H0G.A] SER 1192     55.0  100.000 <   psi         
358   1:[3H0G.A] LYS 1209    -54.9    6.241 <   phi         
359   1:[3H0G.A] LYS 1209     93.5    6.241 <   psi         
360   1:[3H0G.A] LEU 1239     49.6    4.363 <   phi         
361   1:[3H0G.A] LEU 1239     89.2    4.363 <   psi         
362   1:[3H0G.A] ARG 1247   -170.2    8.048 <   phi         
363   1:[3H0G.A] ARG 1247    -83.9    8.048 <   psi         
364   1:[3H0G.A] ASP 1248    -25.1    9.365 <   phi         
365   1:[3H0G.A] ASP 1248    140.3    9.365 <   psi         
366   1:[3H0G.A] ALA 1253    100.2   73.339 <   phi         
367   1:[3H0G.A] ALA 1253    177.7   73.339 <   psi         
368   1:[3H0G.A] ASP 1255    -26.6   32.258 <   phi         
369   1:[3H0G.A] ASP 1255     94.3   32.258 <   psi         
370   1:[3H0G.A] ASP 1256    117.5  100.000 <   phi         
371   1:[3H0G.A] ASP 1256    112.2  100.000 <   psi         
372   1:[3H0G.A] ILE 1260     85.0   10.817 <   phi         
373   1:[3H0G.A] ILE 1260     93.5   10.817 <   psi         
374   1:[3H0G.A] GLU 1262     -8.7  100.000 <   phi         
375   1:[3H0G.A] GLU 1262     89.0  100.000 <   psi         
376   1:[3H0G.A] ASP 1263   -162.6    4.895 <   phi         
377   1:[3H0G.A] ASP 1263    -81.8    4.895 <   psi         
378   1:[3H0G.A] SER 1276    167.5   36.523 <   phi         
379   1:[3H0G.A] SER 1276    106.5   36.523 <   psi         
380   1:[3H0G.A] ILE 1277    159.3  100.000 <   phi         
381   1:[3H0G.A] ILE 1277     11.2  100.000 <   psi         
382   1:[3H0G.A] LEU 1279     91.6    4.948 <   phi         
383   1:[3H0G.A] LEU 1279    151.7    4.948 <   psi         
384   1:[3H0G.A] ARG 1280    -61.4    4.960 <   phi         
385   1:[3H0G.A] ARG 1280     48.1    4.960 <   psi         
386   1:[3H0G.A] VAL 1282    -64.9  100.000 <   phi         
387   1:[3H0G.A] VAL 1282     75.3  100.000 <   psi         
388   1:[3H0G.A] PRO 1283     -9.2  100.000 <   phi         
389   1:[3H0G.A] PRO 1283    115.4  100.000 <   psi         
390   1:[3H0G.A] ASN 1284    102.3   80.067 <   phi         
391   1:[3H0G.A] ASN 1284    -44.2   80.067 <   psi         
392   1:[3H0G.A] THR 1286    -77.1   10.485 <   phi         
393   1:[3H0G.A] THR 1286   -142.8   10.485 <   psi         
394   1:[3H0G.A] THR 1314    -46.0   22.438 <   phi         
395   1:[3H0G.A] THR 1314   -179.9   22.438 <   psi         
396   1:[3H0G.A] THR 1320     44.8  100.000 <   phi         
397   1:[3H0G.A] THR 1320    -78.9  100.000 <   psi         
398   1:[3H0G.A] GLU 1363   -161.1    4.115 <   phi         
399   1:[3H0G.A] GLU 1363    -32.8    4.115 <   psi         
400   1:[3H0G.A] GLY 1366     35.7    7.220 <   phi         
401   1:[3H0G.A] GLY 1366     82.2    7.220 <   psi         
402   1:[3H0G.A] TYR 1368    -39.4  100.000 <   phi         
403   1:[3H0G.A] TYR 1368     75.8  100.000 <   psi         
404   1:[3H0G.A] ARG 1392    -45.3  100.000 <   phi         
405   1:[3H0G.A] ARG 1392     81.2  100.000 <   psi         
406   1:[3H0G.A] HIS 1393    171.4   76.041 <   phi         
407   1:[3H0G.A] HIS 1393    -40.2   76.041 <   psi         
408   1:[3H0G.A] ILE 1395      7.3  100.000 <   phi         
409   1:[3H0G.A] ILE 1395    105.8  100.000 <   psi         
410   1:[3H0G.A] ASN 1396    -59.4    7.374 <   phi         
411   1:[3H0G.A] ASN 1396     59.7    7.374 <   psi         
412   1:[3H0G.A] ALA 1398    145.4  100.000 <   phi         
413   1:[3H0G.A] ALA 1398     82.3  100.000 <   psi         
414   1:[3H0G.A] LEU 1403    -15.0   12.463 <   phi         
415   1:[3H0G.A] LEU 1403    -52.6   12.463 <   psi         
416   1:[3H0G.A] GLU 1409     57.7    7.116 <   phi         
417   1:[3H0G.A] GLU 1409    157.1    7.116 <   psi         
418   1:[3H0G.A] THR 1411    -56.7  100.000 <   phi         
419   1:[3H0G.A] THR 1411   -139.9  100.000 <   psi         
420   1:[3H0G.A] GLU 1413    -10.6   22.222 <   phi         
421   1:[3H0G.A] GLU 1413    -64.9   22.222 <   psi         
422   1:[3H0G.A] ALA 1446   -165.2    5.210 <   planarity   
423   1:[3H0G.A] TYR 1459    -20.6   44.760 <   phi         
424   1:[3H0G.A] TYR 1459    142.7   44.760 <   psi         
425   1:[3H0G.A] SER 1460    -29.2  100.000 <   phi         
426   1:[3H0G.A] SER 1460    152.7  100.000 <   psi         
427   1:[3H0G.A] LEU 1461    -50.3   38.485 <   phi         
428   1:[3H0G.A] LEU 1461   -173.3   38.485 <   psi         
429   1:[3H0G.A] ALA 1464    174.5  100.000 <   phi         
430   1:[3H0G.A] ALA 1464   -136.5  100.000 <   psi         
431   1:[3H0G.A] VAL 1465     84.7    4.016 <   phi         
432   1:[3H0G.A] VAL 1465    162.5    4.016 <   psi         
433   1:[3H0G.A] PRO 1466   -116.6  100.000 <   phi         
434   1:[3H0G.A] PRO 1466    -38.7  100.000 <   psi         
435   1:[3H0G.A] THR 1467    -20.4   33.039 <   phi         
436   1:[3H0G.A] THR 1467    -87.8   33.039 <   psi         
437   1:[3H0G.A] MET 1473   -170.3    5.507 <   phi         
438   1:[3H0G.A] MET 1473     18.8    5.507 <   psi         
439   1:[3H0G.A] THR 1475    150.3   32.258 <   phi         
440   1:[3H0G.A] THR 1475    -47.7   32.258 <   psi         
441   1:[3H0G.A] GLU 1480   -166.5   18.324 <   phi         
442   1:[3H0G.A] GLU 1480   -107.5   18.324 <   psi         
443   1:[3H0G.A] GLY 1483    154.2   10.817 <   phi         
444   1:[3H0G.A] GLY 1483     59.1   10.817 <   psi         
445   1:[3H0G.A] TYR 1486    104.8  100.000 <   phi         
446   1:[3H0G.A] TYR 1486     71.6  100.000 <   psi         
447   1:[3H0G.A] SER 1489   -174.5  100.000 <   phi         
448   1:[3H0G.A] SER 1489   -115.2  100.000 <   psi         
449   1:[3H0G.A] PRO 1490     -5.4  100.000 <   phi         
450   1:[3H0G.A] PRO 1490   -101.0  100.000 <   psi         
451   1:[3H0G.A] MET 1491      9.6  100.000 <   phi         
452   1:[3H0G.A] MET 1491    -78.5  100.000 <   psi         
-----------------------------------------------------------------
pC : backbone carbon of N-terminally bonded residue
pCA: backbone C-alpha carbon of N-terminally bonded residue
pO : backbone oxygen of N-terminally bonded residue
Expected Dihedral Values:
	  Torsion    general		PRO
-----------------------------------------------------------------
   planarity:   180.0 +/- 2.84     180.7 +/- 3.21
 trans-omega:   179.3 +/- 6.60     179.3 +/- 6.60
   cis-omega:     0.1 +/- 4.70       1.6 +/- 4.70
      C-beta:   122.4 +/- 7.06     120.1 +/- 2.30
_________________________________________________________________


Rotamer Values (Backbone dependent)
===================================

Energy Threshold:    -1.00 kcal/mol

Chain      Residue     Phi    Psi      E  p-Value   Chi1   Chi2   Chi3   Chi4
--------------------------------------------------------------------------------
1:[3H0G.A] ILE 4    -121.2  154.9  1.467 0.023948   28.7   76.8              
1:[3H0G.A] GLN 5    -152.9   63.8  0.824 0.021354  -76.7  -47.2  141.7       
1:[3H0G.A] PHE 6      59.9   45.4  0.955 0.106160  -64.0  -82.9              
1:[3H0G.A] SER 7      17.2   49.5 -0.232 0.560424   21.9                     
1:[3H0G.A] PRO 8     -45.0  -43.7 -0.159 0.831030  -27.6   34.5              
1:[3H0G.A] SER 9      55.6  -91.9  1.044 0.070143   53.2                     
1:[3H0G.A] SER 10     15.5 -126.3 -0.044 0.452477   15.8                     
1:[3H0G.A] VAL 11    -46.5   91.2  3.713 0.001702  -72.7                     
1:[3H0G.A] PRO 12     -4.8 -107.3 -0.125 0.907672  -27.7   34.6              
1:[3H0G.A] LEU 13   -158.9  -77.5  1.845 0.027892  -43.6  172.1              
1:[3H0G.A] ARG 14     49.4   99.7  0.509 0.016628  -63.9 -101.2  176.4  138.0
1:[3H0G.A] ARG 15    -62.6  157.5  0.784 0.012081    0.6  159.1  117.4  177.0
1:[3H0G.A] VAL 16    -61.1  131.0 -0.159 0.893114  173.2                     
1:[3H0G.A] GLU 17   -113.1  -36.1  0.209 0.078599  -65.8  177.1  -10.0       
1:[3H0G.A] GLU 18   -132.6  157.9 -0.249 0.139173  -69.2  176.9  -10.1       
1:[3H0G.A] VAL 19   -128.6  113.5 -0.038 0.985981  173.4                     
1:[3H0G.A] GLN 20    -96.8  110.8 -0.060 0.098800  -89.1  178.7    1.9       
1:[3H0G.A] PHE 21    -89.2  107.0  0.957 0.071592  -63.7  -82.7              
1:[3H0G.A] ILE 23   -127.4  100.6 -0.219 0.854624  -76.3  175.1              
1:[3H0G.A] LEU 24    -31.2  149.4 -0.351 0.546045  -85.5 -162.1              
1:[3H0G.A] SER 25   -130.7  137.6  0.436 0.170748   58.5                     
1:[3H0G.A] PRO 26    -41.7  -51.4  1.314 0.081856   27.6  -34.5              
1:[3H0G.A] GLU 27    -55.4  -51.1  0.140 0.066487  -59.9  175.3  -12.8       
1:[3H0G.A] GLU 28    -63.9  -46.5  0.140 0.066487  -81.7 -175.7    1.8       
1:[3H0G.A] ILE 29    -51.5  -39.0 -0.357 0.729048  -66.2  163.9              
1:[3H0G.A] ARG 30    -70.3  -49.8 -0.595 0.109308  -84.7 -169.8 -158.7  166.7
1:[3H0G.A] SER 31    -57.2  -54.9  0.655 0.124324   61.7                     
1:[3H0G.A] MET 32    -49.2  -53.7 -0.070 0.104864  -72.1  -48.7  -68.8       
1:[3H0G.A] SER 33    -64.3  141.1  0.526 0.153179   82.7                     
1:[3H0G.A] VAL 34   -120.7   10.6 -0.042 0.984305  -74.5                     
1:[3H0G.A] LYS 36   -103.1  -86.9  1.708 0.003307  -38.1   84.3  162.8   92.5
1:[3H0G.A] ILE 37     96.0   67.3 -0.213 0.781834  -58.9  176.8              
1:[3H0G.A] GLU 38   -112.3   -7.7 -0.507 0.280188  -26.6  171.3  -33.5       
1:[3H0G.A] PHE 39    -97.3   58.1  1.334 0.055310 -136.0   14.8              
1:[3H0G.A] PRO 40    -21.7  -73.8 -0.147 0.868198  -27.7   34.6              
1:[3H0G.A] GLU 41    -74.8   53.0  1.753 0.006094   82.9  176.4  -24.9       
1:[3H0G.A] THR 42    -60.5 -119.2 -0.066 0.558451  -74.4                     
1:[3H0G.A] MET 43     72.8   29.3  4.383 0.000140  102.8 -110.5  -26.5       
1:[3H0G.A] ASP 44     65.3   21.4 -0.373 0.397483  -52.8    1.0              
1:[3H0G.A] GLU 45    -73.4   58.4  1.255 0.013560 -177.1  178.0    2.0       
1:[3H0G.A] SER 46   -107.1    1.5  2.005 0.017712  123.3                     
1:[3H0G.A] GLN 48   -136.7 -165.1  3.126 0.000395   44.8 -116.3  162.4       
1:[3H0G.A] ARG 49   -111.0   45.6  1.243 0.006402  -32.7  112.7 -177.5 -177.5
1:[3H0G.A] PRO 50   -107.5  -96.6 -0.014 0.995696   27.6  -34.5              
1:[3H0G.A] ARG 51    158.1  175.9 -0.619 0.169395   14.2  172.9  155.7  141.1
1:[3H0G.A] VAL 52    101.0  150.4 -0.246 0.576058  126.6                     
1:[3H0G.A] LEU 55   -160.4  -73.0  2.313 0.012094  178.8  -67.9              
1:[3H0G.A] LEU 56    -83.9  -66.2 -0.032 0.321584  175.6   13.1              
1:[3H0G.A] ASP 57    -60.8 -122.6  0.086 0.156362 -109.1   -4.2              
1:[3H0G.A] PRO 58     -3.1   70.9 -0.118 0.917295  -28.0   34.3              
1:[3H0G.A] ARG 59   -105.1  -48.8  0.307 0.032120  -61.0 -125.3  176.1  -97.8
1:[3H0G.A] LEU 60   -122.7  -47.9 -0.330 0.610083 -101.3  168.1              
1:[3H0G.A] THR 62     72.7  160.7  1.319 0.075082  -68.2                     
1:[3H0G.A] ILE 63   -144.6  -10.3  0.446 0.191338  169.0  174.7              
1:[3H0G.A] ASP 64   -140.9  177.8  1.211 0.030177 -157.0    5.1              
1:[3H0G.A] ARG 65    -62.7  -76.9  1.343 0.003868 -155.6  -62.7 -156.4 -157.5
1:[3H0G.A] GLN 66    -52.2   74.5 -0.459 0.206219  -27.9  -95.6  -53.8       
1:[3H0G.A] PHE 67   -176.1  125.8  2.964 0.004024  -21.9   67.1              
1:[3H0G.A] LYS 68   -114.9   36.9  1.754 0.005994  -62.1  104.7 -175.5 -143.7
1:[3H0G.A] CYS 69    -13.0   88.6  0.194 0.359646   78.1                     
1:[3H0G.A] GLN 70    -33.6  143.9 -0.170 0.082517 -112.2  170.8   24.3       
1:[3H0G.A] THR 71    116.7  -26.5 -0.098 0.538733  -82.1                     
1:[3H0G.A] CYS 72   -177.1 -139.9  2.515 0.006907  -20.1                     
1:[3H0G.A] GLU 74    -84.0 -155.5 -0.653 0.354685  -28.2  162.5  -21.7       
1:[3H0G.A] THR 75   -119.3  169.0 -0.090 0.954633   89.0                     
1:[3H0G.A] MET 76    -83.3  -25.3  1.596 0.006798   36.4 -171.1   66.4       
1:[3H0G.A] ASP 78     54.8  -14.4  1.220 0.024024  -82.1   44.4              
1:[3H0G.A] CYS 79   -111.7   96.3 -0.066 0.560628 -150.4                     
1:[3H0G.A] PRO 80    -70.1  157.5 -0.145 0.684806   27.7  -34.5              
1:[3H0G.A] HIS 82   -104.0   94.0 -0.322 0.348982  -79.5  -50.5              
1:[3H0G.A] PHE 83    -48.8  157.2 -0.333 0.545009  -97.5   68.3              
1:[3H0G.A] HIS 85    -81.7  159.9  1.514 0.012451   94.2  132.7              
1:[3H0G.A] ILE 86   -132.0   51.5  7.818 0.000001 -159.9 -117.0              
1:[3H0G.A] GLU 87     25.7 -140.4  1.611 0.004934   37.6   88.1  -60.4       
1:[3H0G.A] LEU 88    160.5  -86.4  1.922 0.024385  -91.9 -124.1              
1:[3H0G.A] LYS 90   -153.2   67.7  1.926 0.002798  -78.8  -91.9  -43.6  -72.3
1:[3H0G.A] PRO 91     -8.2  110.1 -0.095 0.942849  -27.6   34.5              
1:[3H0G.A] VAL 92   -111.1  154.3 -0.148 0.516379  -62.4                     
1:[3H0G.A] PHE 93    -84.0 -168.6  0.743 0.090752  -81.7  -89.1              
1:[3H0G.A] HIS 94   -168.3   86.8 -0.189 0.250560 -165.5   59.8              
1:[3H0G.A] ILE 95    -29.5  -92.9  0.550 0.193263  -57.1  -59.0              
1:[3H0G.A] PHE 97    -43.7  -21.7  1.032 0.048254  -67.1 -100.6              
1:[3H0G.A] LEU 98    -61.9  -46.4 -0.108 0.458298  -93.2 -168.6              
1:[3H0G.A] SER 99    -50.4  -49.9  0.477 0.162664   69.1                     
1:[3H0G.A] LYS 100   -60.4  -55.7 -0.880 0.267111 -179.5  175.2 -178.8 -177.1
1:[3H0G.A] ILE 101   -49.1  -35.7  1.166 0.055689 -169.0   66.0              
1:[3H0G.A] LYS 102   -69.7  -43.4 -0.843 0.240093  -66.6  172.8  177.9 -176.8
1:[3H0G.A] LYS 103   -59.4  -43.7 -0.787 0.220876  -70.8 -178.4 -177.1  178.7
1:[3H0G.A] ILE 104   -46.2  -67.6 -0.253 0.799975  -75.1 -177.0              
1:[3H0G.A] LEU 105     9.2   98.5  1.481 0.047409  -65.0  174.0              
1:[3H0G.A] GLU 106   116.0   23.1 -0.117 0.092475 -107.6  124.1   60.8       
1:[3H0G.A] CYS 107  -108.4    3.3 -0.177 0.615811  -79.8                     
1:[3H0G.A] VAL 108  -164.6  -21.0  1.018 0.080464  177.9                     
1:[3H0G.A] CYS 109    64.2  137.4  2.115 0.013983   88.2                     
1:[3H0G.A] TRP 110   -89.1  135.2  1.455 0.020327   66.3   93.4              
1:[3H0G.A] ASN 111  -114.7   -8.3  1.539 0.011755  177.8   25.8              
1:[3H0G.A] CYS 112   -41.3  -29.9  0.012 0.384777   86.3                     
1:[3H0G.A] LYS 114  -143.8  120.9 -0.823 0.224871  169.6  131.2 -160.5 -137.5
1:[3H0G.A] LEU 115   -23.2  138.9  1.449 0.023386  -71.0   39.9              
1:[3H0G.A] LYS 116   -62.5  -60.1  3.947 0.000077   53.0  -75.9  179.9 -161.5
1:[3H0G.A] ILE 117   -42.9  173.8  2.472 0.007567  -70.9  -20.5              
1:[3H0G.A] ASP 118  -116.5  -82.7  0.487 0.067184  -34.2   -8.8              
1:[3H0G.A] SER 119  -154.8  -25.2  0.267 0.254181 -148.5                     
1:[3H0G.A] SER 120  -145.3  -78.9 -0.136 0.535948  176.5                     
1:[3H0G.A] ASN 121    43.2   55.9  2.587 0.001868  -38.5 -120.9              
1:[3H0G.A] PRO 122   -77.5  -25.7 -0.159 0.832085   27.6  -34.4              
1:[3H0G.A] LYS 123   -74.2  -52.9  2.566 0.000814   58.5  155.3   41.8 -175.0
1:[3H0G.A] PHE 124   -50.8  -52.8  1.120 0.074507  -59.7  -73.4              
1:[3H0G.A] ASN 125   -65.4  -41.5  1.221 0.025303 -168.1   31.1              
1:[3H0G.A] ASP 126   -68.7  -38.7  0.181 0.202427  -66.9  -15.8              
1:[3H0G.A] THR 127   -63.6  -41.7  1.037 0.115907   64.6                     
1:[3H0G.A] GLN 128   -63.3  -28.5 -0.069 0.076499  -41.4  172.3  -52.6       
1:[3H0G.A] ARG 129   -83.3  -28.0  0.136 0.031061  -98.7  -98.8 -173.5 -176.0
1:[3H0G.A] TYR 130   -66.3   29.7  0.000 0.000000  -62.9  -65.6              
1:[3H0G.A] ARG 131  -149.8  127.3 -0.861 0.175696  174.1  141.3 -161.5 -147.9
1:[3H0G.A] ASP 132   -39.3  159.6 -0.116 0.193250  -75.3   12.4              
1:[3H0G.A] PRO 133   -66.1  165.1 -0.163 0.749016   27.7  -34.4              
1:[3H0G.A] LYS 134    74.6    7.4  2.921 0.000851 -177.0  178.0  179.1  180.0
1:[3H0G.A] ASN 135  -135.4  -39.9  1.368 0.010888  -76.2   12.6              
1:[3H0G.A] ARG 136   -41.0  -13.5 -0.727 0.118186  -65.4  142.1  174.3  171.1
1:[3H0G.A] LEU 137   -48.6  -47.5 -0.015 0.378313  -55.0  175.1              
1:[3H0G.A] ASN 138   -45.3  -45.7 -0.631 0.404320  -75.8  -16.9              
1:[3H0G.A] VAL 140   -59.9  -50.9 -0.047 0.983063 -179.0                     
1:[3H0G.A] TRP 141   -55.0  -42.4 -0.209 0.251098 -177.8   87.6              
1:[3H0G.A] ASN 142   -63.1  -36.7 -0.643 0.552713  -70.9  -23.2              
1:[3H0G.A] VAL 143   -71.9  -36.1 -0.142 0.924845  175.0                     
1:[3H0G.A] CYS 144   -66.0  -39.7 -0.241 0.733342  -57.7                     
1:[3H0G.A] LYS 145   -65.9  -25.6 -0.337 0.098816 -177.0  178.0  179.0 -180.0
1:[3H0G.A] THR 146  -101.6   -7.4 -0.041 0.986201   84.6                     
1:[3H0G.A] LYS 147   -89.6 -178.9  2.699 0.001331 -177.0  178.0  178.9  180.0
1:[3H0G.A] MET 148   145.6   22.9  0.039 0.139486  -67.0  177.0 -178.0       
1:[3H0G.A] VAL 149  -171.1  158.5  2.292 0.014098 -179.5                     
1:[3H0G.A] CYS 150  -104.1 -150.5 -0.248 0.775692 -112.3                     
1:[3H0G.A] ASP 151  -157.0 -142.7 -0.124 0.274690 -176.2   26.8              
1:[3H0G.A] THR 152   -64.5 -116.3  0.074 0.440374   61.1                     
1:[3H0G.A] LEU 154    45.1 -178.3  0.604 0.116948    9.0  145.5              
1:[3H0G.A] SER 155   -98.7   61.1  0.465 0.214718   24.8                     
1:[3H0G.A] SER 158    64.5   83.6 -0.272 0.679728  138.7                     
1:[3H0G.A] ASP 159   -64.2  149.8  0.086 0.176697   -4.8  -34.2              
1:[3H0G.A] ASN 160   -76.0  131.1  0.368 0.062608  158.9   70.3              
1:[3H0G.A] PHE 161   179.0  176.9  2.834 0.007097   52.9  -82.0              
1:[3H0G.A] ASP 162   171.0   97.9  5.494 0.000035   44.5   -8.8              
1:[3H0G.A] LEU 163  -178.2   64.6  4.335 0.000371   89.3  150.6              
1:[3H0G.A] SER 164  -103.8  109.1  2.301 0.010610  108.4                     
1:[3H0G.A] ASN 165  -127.3 -154.3  1.778 0.007943  -50.7   57.6              
1:[3H0G.A] PRO 166  -111.3  157.4 -0.031 0.988361   27.6  -34.6              
1:[3H0G.A] SER 167  -146.6   71.9 -0.217 0.659197 -167.1                     
1:[3H0G.A] ASN 169   160.7 -147.4  2.564 0.001197   57.0 -161.1              
1:[3H0G.A] MET 170    63.1  104.3  3.231 0.000382   83.5  155.5  120.1       
1:[3H0G.A] HIS 172    33.2   50.5  0.266 0.112836   46.5  -81.7              
1:[3H0G.A] CYS 175   152.9 -105.8 -0.012 0.341220 -147.5                     
1:[3H0G.A] GLN 179   107.1  -12.9 -0.151 0.094790  -50.9  151.6   75.4       
1:[3H0G.A] PRO 180  -120.1  121.2 -0.041 0.982963   28.0  -34.4              
1:[3H0G.A] THR 181   -75.9 -170.1  3.996 0.000715  -35.8                     
1:[3H0G.A] ILE 182  -155.1  151.4  1.483 0.038650  -39.9  175.7              
1:[3H0G.A] ARG 183  -135.4  156.0 -0.476 0.096734   54.3  176.5 -170.5  176.4
1:[3H0G.A] LYS 184   -97.2  118.5 -0.802 0.203388  173.8 -177.7  178.8  178.5
1:[3H0G.A] ASP 185  -122.9  112.8 -0.424 0.628196 -168.3  -60.9              
1:[3H0G.A] LEU 187  -103.1   26.7 -0.060 0.976814  -55.4 -168.2              
1:[3H0G.A] ARG 188  -132.2  151.1 -0.110 0.049971  -47.0 -113.3  141.0  126.4
1:[3H0G.A] LEU 189  -103.9  131.4 -0.232 0.514352  -68.7  170.3              
1:[3H0G.A] TRP 190  -130.3  149.8 -0.514 0.550354  -65.9   -3.9              
1:[3H0G.A] SER 192  -104.8  158.2 -0.218 0.558419   73.6                     
1:[3H0G.A] TRP 193  -132.4  101.1  0.917 0.060026  -71.6  -88.6              
1:[3H0G.A] LYS 194  -124.9  173.9  3.308 0.000314  148.0  169.5  -31.5  170.0
1:[3H0G.A] ARG 195  -133.9  -74.4  0.374 0.019973  151.2   63.5  149.6  127.3
1:[3H0G.A] LYS 197   126.3   54.6  1.301 0.006059 -113.7   50.5 -124.8 -120.1
1:[3H0G.A] ASP 198  -175.9  -14.5  0.827 0.045542   50.4  -14.6              
1:[3H0G.A] GLU 199   145.3  127.1 -0.278 0.114959 -155.8 -160.3   94.6       
1:[3H0G.A] SER 200  -162.4 -145.9  2.415 0.010056  -23.0                     
1:[3H0G.A] ASP 201  -162.2  149.1  1.571 0.013412  -68.2  -82.8              
1:[3H0G.A] LEU 202  -116.4 -141.7  1.594 0.048804  -25.9   88.9              
1:[3H0G.A] PRO 203   -87.0  101.4 -0.165 0.791699   27.6  -34.6              
1:[3H0G.A] GLU 204  -160.1  -52.2  1.108 0.015861 -116.7  123.2   74.5       
1:[3H0G.A] LYS 205  -154.4 -158.5  0.218 0.041451   35.9  170.9  111.5 -152.9
1:[3H0G.A] ARG 206    87.4   96.8  2.063 0.001248  -40.8   96.3 -139.4 -107.8
1:[3H0G.A] LEU 207   -99.8 -165.5  6.649 0.000011    6.9  -75.7              
1:[3H0G.A] LEU 208  -135.1 -114.5  5.610 0.000029   46.1  -13.7              
1:[3H0G.A] SER 209   163.8  172.0 -0.189 0.868135   41.7                     
1:[3H0G.A] PRO 210   -92.1  -51.9 -0.160 0.736334   27.7  -34.6              
1:[3H0G.A] LEU 211   -49.0  -35.4 -0.112 0.446344  177.4   67.0              
1:[3H0G.A] GLU 212   -70.0  -49.1  0.066 0.074562  -60.8  176.1  -12.6       
1:[3H0G.A] VAL 213   -58.6  -56.2 -0.041 0.986060  174.7                     
1:[3H0G.A] HIS 214   -47.8  -50.7 -0.430 0.407685 -177.8   60.3              
1:[3H0G.A] THR 215   -51.8  -48.4  1.899 0.033968   64.2                     
1:[3H0G.A] ILE 216   -59.9  -43.6 -0.306 0.789525  -67.2  168.3              
1:[3H0G.A] PHE 217   -60.9  -53.8  1.016 0.081675  -64.9  -17.8              
1:[3H0G.A] THR 218   -49.4  -32.9  0.248 0.303703   68.2                     
1:[3H0G.A] HIS 219   -73.4  -27.0 -0.330 0.258329  -65.9  -65.4              
1:[3H0G.A] ILE 220   -39.9  136.5 -0.354 0.458056  -62.1 -169.0              
1:[3H0G.A] SER 221   -70.5  139.7  0.055 0.328028  -73.5                     
1:[3H0G.A] SER 222   -55.2  -42.2  0.071 0.302047   65.5                     
1:[3H0G.A] GLU 223   -72.5  -11.2  0.049 0.067092  -68.7  177.0  -10.0       
1:[3H0G.A] ASP 224   -88.4  -38.6 -0.377 0.498444  -71.2  -14.9              
1:[3H0G.A] LEU 225   -57.1  -28.7 -0.287 0.724284  -71.5  166.0              
1:[3H0G.A] HIS 227   -47.5  -24.9  0.014 0.149165  -91.5  -44.6              
1:[3H0G.A] LEU 228  -113.6  173.4 -0.199 0.892040  -46.5  149.9              
1:[3H0G.A] LEU 230  -121.8  168.8 -0.248 0.863108  -79.4 -174.9              
1:[3H0G.A] ASN 231  -130.4  103.4  0.533 0.061149 -145.4   79.6              
1:[3H0G.A] GLU 232   -64.2   18.5  2.703 0.000822  148.1 -111.2  -36.7       
1:[3H0G.A] GLN 233  -137.1  -35.9 -0.601 0.180012  -96.6 -171.5    1.6       
1:[3H0G.A] TYR 234  -112.1  -57.4  0.000 0.000000  -67.4  -83.3              
1:[3H0G.A] ARG 236  -133.3  108.4 -0.479 0.095341 -105.2 -172.6 -174.2 -136.6
1:[3H0G.A] PRO 237   -28.2  -47.1 -0.099 0.938297  -27.6   34.6              
1:[3H0G.A] ASP 238   -59.4    5.6  0.405 0.102451   67.9   -8.1              
1:[3H0G.A] TRP 239  -106.5  -18.6 -0.416 0.472152  -83.2  -48.4              
1:[3H0G.A] MET 240   -57.0  -23.3 -0.010 0.094344  -86.7  176.5  -92.8       
1:[3H0G.A] ILE 241   -96.7  130.5 -0.280 0.682130  -74.2  140.6              
1:[3H0G.A] ILE 242   -82.3  147.2 -0.160 0.284537  -66.6 -167.4              
1:[3H0G.A] THR 243  -147.5  -33.5  0.755 0.107207  -60.2                     
1:[3H0G.A] VAL 244  -118.5   22.5  3.451 0.002700 -179.7                     
1:[3H0G.A] LEU 245    -7.0  114.6 -0.256 0.571245 -153.8   67.2              
1:[3H0G.A] PRO 246   -69.6  168.1 -0.163 0.749016   27.6  -34.5              
1:[3H0G.A] VAL 247  -136.7  106.3 -0.057 0.976426 -163.3                     
1:[3H0G.A] PRO 248   -63.1  150.1  0.158 0.392009   27.7  -34.6              
1:[3H0G.A] PRO 249   -75.0  151.5 -0.112 0.623390   27.6  -34.5              
1:[3H0G.A] PRO 250   -41.6  -40.7  0.982 0.129550   27.6  -34.4              
1:[3H0G.A] SER 251   -38.3  -32.6 -0.125 0.459085   71.1                     
1:[3H0G.A] VAL 252   -86.6  -19.1  0.425 0.222951 -169.1                     
1:[3H0G.A] ARG 253  -104.2 -178.5 -0.197 0.071360  -13.1 -145.8 -160.2   81.2
1:[3H0G.A] PRO 254  -122.0  178.6 -0.011 0.996867   28.8  -34.2              
1:[3H0G.A] SER 255  -149.2 -129.2 -0.102 0.467706   81.6                     
1:[3H0G.A] ILE 256   141.3  164.1  0.868 0.051837 -115.9   -8.0              
1:[3H0G.A] SER 257  -165.6  102.9  2.375 0.014346  -19.8                     
1:[3H0G.A] VAL 258   -63.9   29.5  0.775 0.139417 -145.0                     
1:[3H0G.A] ASP 259   -12.6  114.6  1.322 0.030805  -68.3   -6.6              
1:[3H0G.A] THR 261     8.7   98.9  1.296 0.050743   80.5                     
1:[3H0G.A] SER 262   132.2  173.0  1.310 0.054740 -147.5                     
1:[3H0G.A] ARG 263   159.3   45.2  2.440 0.000469  169.9  -96.7 -164.9   17.5
1:[3H0G.A] GLU 265  -131.2 -165.8 -0.545 0.197587  -49.6 -134.0  -50.8       
1:[3H0G.A] ASP 266  -118.3  145.6 -0.341 0.349657  -25.0 -142.8              
1:[3H0G.A] ASP 267   169.4  -40.3  0.379 0.143960 -125.6  -12.9              
1:[3H0G.A] LEU 268    83.4 -178.7  2.384 0.012455 -108.1  -46.1              
1:[3H0G.A] THR 269     2.2  -71.3  2.963 0.003300  101.3                     
1:[3H0G.A] HIS 270    -7.3  -62.1  1.855 0.011561  -90.9  -90.4              
1:[3H0G.A] LYS 271   -42.0  -46.9  2.350 0.001083 -143.1  119.9  106.7  112.9
1:[3H0G.A] LEU 272   -45.8  -44.2 -0.152 0.478050  -76.8 -179.9              
1:[3H0G.A] SER 273   -66.3  -35.3  0.042 0.316039   61.1                     
1:[3H0G.A] ASP 274   -64.3  -27.8  0.240 0.182786  -77.5    0.8              
1:[3H0G.A] ILE 275   -76.1  -40.9 -0.325 0.690423  -69.5 -169.6              
1:[3H0G.A] ILE 276   -66.9  -30.7 -0.462 0.521203  -57.8 -161.7              
1:[3H0G.A] LYS 277   -60.4  -38.5 -0.787 0.220876  -74.3  176.9 -173.8  171.3
1:[3H0G.A] ASN 279   -98.4  -47.0  0.409 0.069413  171.8   32.8              
1:[3H0G.A] ASN 281   -74.6  -15.1 -0.631 0.502305  -76.2    4.1              
1:[3H0G.A] VAL 282   -98.1  -32.2 -0.081 0.477280  176.5                     
1:[3H0G.A] ARG 283   -73.0  -32.7  0.513 0.016771  152.8 -173.2 -157.9   90.0
1:[3H0G.A] ARG 284   -68.8  -21.5  0.521 0.016740   63.4  176.4  174.9  100.8
1:[3H0G.A] CYS 285   -85.0    9.1 -0.141 0.660921  -41.4                     
1:[3H0G.A] GLU 286   -59.0  -35.7  1.582 0.005320 -176.1   67.1   13.7       
1:[3H0G.A] GLN 287   -71.7    3.6  0.082 0.079170  -67.2  177.0  -25.0       
1:[3H0G.A] GLU 288  -133.6  140.5 -0.242 0.127398  -53.2  172.4   -1.3       
1:[3H0G.A] PRO 291   -75.6   -7.6  1.100 0.110307  -16.4   31.9              
1:[3H0G.A] HIS 293   -64.8  -26.5 -0.265 0.218947  -71.6  -97.4              
1:[3H0G.A] ILE 294   -83.0  -23.3  0.232 0.164678  -57.2 -172.6              
1:[3H0G.A] VAL 295   -64.1  -26.3 -0.263 0.619474 -177.7                     
1:[3H0G.A] SER 296   -73.1  -26.5 -0.217 0.593308   66.8                     
1:[3H0G.A] GLU 297   -63.7  -35.2  0.042 0.071761  -52.8  163.7    9.3       
1:[3H0G.A] TYR 298   -82.1  -24.2  0.000 0.000000  -69.5  -83.4              
1:[3H0G.A] GLU 299   -68.1  -31.4 -0.089 0.084282  -74.8  176.2   11.0       
1:[3H0G.A] GLN 300   -65.3  -20.3 -0.770 0.237054  -65.9 -177.9   -5.1       
1:[3H0G.A] LEU 301   -72.8  -35.1 -0.235 0.604534  -68.6  174.9              
1:[3H0G.A] LEU 302   -67.7  -25.3 -0.288 0.752982  -79.8 -169.5              
1:[3H0G.A] GLN 303   -69.5  -24.4 -0.770 0.237054  -52.3  175.3    3.6       
1:[3H0G.A] PHE 304   -96.4  -45.7  0.517 0.134097  -71.8  -71.2              
1:[3H0G.A] HIS 305   -62.0  -54.9  0.189 0.139767  -76.5  -90.6              
1:[3H0G.A] VAL 306   -58.6   -5.2  1.326 0.052046  155.2                     
1:[3H0G.A] THR 308   -55.6  -27.7  0.030 0.426645   60.6                     
1:[3H0G.A] TYR 309   -69.0  -21.2  0.667 0.101453 -174.7   67.3              
1:[3H0G.A] MET 310  -104.3  -64.8 -0.391 0.165114  -35.2  -71.0  -67.8       
1:[3H0G.A] ASP 311  -119.0   88.9  0.879 0.081282  -76.4    7.5              
1:[3H0G.A] ASN 312   -38.2  -51.3  0.015 0.099300  -79.1  -74.0              
1:[3H0G.A] GLU 313  -121.0   85.4  2.173 0.002334 -179.1   75.3    7.8       
1:[3H0G.A] ILE 314   -82.4   23.7  0.552 0.169466  -75.1  149.3              
1:[3H0G.A] GLN 317    87.7   53.3 -0.511 0.288079  -84.3  178.6   19.0       
1:[3H0G.A] PRO 318   -89.1  -48.2 -0.160 0.736334   27.7  -34.5              
1:[3H0G.A] GLN 319   107.9  -62.1 -0.331 0.130335  -51.8  166.9    6.6       
1:[3H0G.A] LEU 321   -83.4  124.2  0.114 0.316038  -38.2  155.3              
1:[3H0G.A] GLN 322  -106.4  -43.0  0.133 0.078050 -134.5  126.1   -8.4       
1:[3H0G.A] LYS 323  -144.7  109.8 -0.486 0.142795  -24.3 -159.8  173.9  176.3
1:[3H0G.A] SER 324    70.4   37.9  0.560 0.197873 -164.4                     
1:[3H0G.A] ARG 326  -135.7  126.5  0.476 0.017869  -34.6 -123.5  145.6  114.9
1:[3H0G.A] PRO 327   -25.7  144.5 -0.086 0.587478  -27.6   34.7              
1:[3H0G.A] LEU 328   -95.0   96.7  2.085 0.009811  159.3  -82.9              
1:[3H0G.A] LYS 329   -23.3   98.4 -0.319 0.099013 -118.2  146.2 -129.2 -149.4
1:[3H0G.A] SER 330   -87.0 -177.7 -0.219 0.828823  101.0                     
1:[3H0G.A] ILE 331   -82.0  -32.5  2.050 0.007678   55.7   98.3              
1:[3H0G.A] ARG 332   -71.9  -19.0  0.989 0.007594 -176.4  160.4   97.2   53.6
1:[3H0G.A] ARG 334   -63.3  -49.7 -0.517 0.095818  -55.3  164.5  154.1 -167.6
1:[3H0G.A] LEU 335   -45.7  -82.5  0.175 0.289428  -30.2 -142.1              
1:[3H0G.A] LYS 336   -96.1   79.5 -0.298 0.158377  132.9 -153.6 -171.1  168.3
1:[3H0G.A] LYS 338   -61.4 -143.3  0.021 0.055539 -176.8 -125.6  164.9  126.2
1:[3H0G.A] GLU 339    60.9   28.0  0.026 0.140218  -67.3  177.2  -10.0       
1:[3H0G.A] ARG 341   -57.7 -129.9 -0.773 0.148300  -18.2 -149.9  136.3  170.1
1:[3H0G.A] LEU 342    38.8  -85.0  2.239 0.008788 -166.7  -62.7              
1:[3H0G.A] ARG 343  -107.3   60.1 -0.196 0.080367 -112.0 -163.0 -115.7  153.8
1:[3H0G.A] ASN 345  -130.3   -1.4  0.331 0.089071  -75.7    7.8              
1:[3H0G.A] LEU 346  -132.9  -31.4 -0.293 0.701510  -71.9 -169.1              
1:[3H0G.A] MET 347   -96.7  -66.6  0.690 0.026813  -56.5  -45.9 -178.9       
1:[3H0G.A] LYS 349   -99.3  135.8 -0.875 0.255374  -66.9  178.8  179.0  179.1
1:[3H0G.A] ARG 350   -40.6  -92.7  0.354 0.019540  -66.4  -89.1  163.2 -154.5
1:[3H0G.A] VAL 351   119.4  177.9  1.704 0.038045  155.6                     
1:[3H0G.A] ASP 352  -129.0 -152.9  1.257 0.025595  -56.2  -30.2              
1:[3H0G.A] PHE 353    27.8   54.8 -0.272 0.489746  -69.4  107.2              
1:[3H0G.A] SER 354  -148.8  179.3 -0.195 0.850411   76.2                     
1:[3H0G.A] ARG 356  -161.1  159.5 -0.233 0.103513   68.5 -178.2  -62.3 -165.3
1:[3H0G.A] THR 357  -168.7 -176.4 -0.033 0.987623 -143.1                     
1:[3H0G.A] VAL 358   -71.3  144.2 -0.234 0.808996 -179.9                     
1:[3H0G.A] ILE 359   -94.7  161.8  2.170 0.010370   37.9   57.1              
1:[3H0G.A] THR 360  -143.1  161.2  1.790 0.025988  -65.3                     
1:[3H0G.A] ASP 362  -153.3  127.1 -0.220 0.337139  159.8 -128.3              
1:[3H0G.A] PRO 363   -90.8    0.2 -0.038 0.984569    3.3   16.9              
1:[3H0G.A] ASN 364  -112.3    6.9 -0.304 0.253908  -76.1  -44.0              
1:[3H0G.A] LEU 365  -100.7  149.7 -0.223 0.884889  -64.0 -161.9              
1:[3H0G.A] SER 366   -66.9  168.6 -0.177 0.879193   60.1                     
1:[3H0G.A] LEU 367   -58.0  -58.2 -0.318 0.648301 -177.5   63.8              
1:[3H0G.A] ASP 368   -75.5   40.6 -0.172 0.207218   63.8  177.8              
1:[3H0G.A] GLU 369  -121.7  146.8 -0.284 0.144294  -84.5 -150.4   -3.5       
1:[3H0G.A] LEU 370  -143.8  118.0 -0.327 0.734919 -173.4   56.0              
1:[3H0G.A] VAL 372  -107.4  115.8 -0.038 0.987095  175.4                     
1:[3H0G.A] PRO 373   -59.8  138.7  0.333 0.307532   27.7  -34.5              
1:[3H0G.A] ARG 374   -53.0  -42.5  4.357 0.000023  -70.2   93.2   92.6  -58.1
1:[3H0G.A] SER 375   -43.0  -40.5  0.358 0.192289  139.5                     
1:[3H0G.A] ILE 376   -84.4  -49.2 -0.214 0.756206  -64.9 -170.5              
1:[3H0G.A] LYS 378   -80.5   15.4  0.900 0.026457  -77.9 -155.9  -52.8  167.9
1:[3H0G.A] THR 379  -160.4   73.8  0.383 0.243324  -55.8                     
1:[3H0G.A] LEU 380  -156.0 -132.0 -0.296 0.581849  -78.6 -146.0              
1:[3H0G.A] THR 381    84.0  146.1  1.763 0.026895 -171.0                     
1:[3H0G.A] TYR 382    95.5   66.1  0.290 0.247028 -149.3   83.7              
1:[3H0G.A] PRO 383   -63.6  -94.8  0.011 0.490809  -27.6   34.5              
1:[3H0G.A] GLU 384    94.8  105.8 -0.504 0.212632  173.6  134.3 -122.6       
1:[3H0G.A] THR 385   -69.3  158.2  2.125 0.020925  -24.7                     
1:[3H0G.A] VAL 386   -78.4  104.9 -0.059 0.972852  168.1                     
1:[3H0G.A] THR 387   -83.8  159.1 -0.076 0.968264   81.9                     
1:[3H0G.A] PRO 388   -69.3   -5.1  0.431 0.269515  -21.4   33.4              
1:[3H0G.A] TYR 389   -99.5  -11.6  0.748 0.126246  -44.2  126.3              
1:[3H0G.A] ASN 390  -105.8  -39.3 -0.448 0.388001  -69.0    9.0              
1:[3H0G.A] ILE 391   -26.1  -53.2  2.057 0.011480  -80.4   87.6              
1:[3H0G.A] TYR 392   -72.9  -55.4  0.814 0.138685  -57.7  114.7              
1:[3H0G.A] GLN 393   -55.0  -50.8 -0.125 0.099253 -175.2  174.6  158.4       
1:[3H0G.A] LEU 394   -64.9  -28.9  2.242 0.010106 -156.4  160.2              
1:[3H0G.A] GLN 395   -68.7  -45.2 -0.263 0.123132 -170.9  159.6   23.1       
1:[3H0G.A] GLU 396   -45.3  -42.0 -0.637 0.216370  161.8 -147.6  173.0       
1:[3H0G.A] LEU 397   -54.5  -57.3  0.439 0.183048  -60.3  173.4              
1:[3H0G.A] VAL 398   -54.9  -51.3 -0.075 0.966632 -145.6                     
1:[3H0G.A] ARG 399   -59.1  -17.0  0.701 0.010782 -160.9   72.2  177.2   84.1
1:[3H0G.A] ASN 400   -76.3  -54.1 -0.619 0.423414  -71.0  -23.0              
1:[3H0G.A] PRO 402   -82.8   -1.7 -0.123 0.910109   27.8  -34.5              
1:[3H0G.A] ASP 403  -105.3    6.7 -0.029 0.240372  -79.2  -10.5              
1:[3H0G.A] GLU 404  -124.2   92.6 -0.238 0.136853 -129.8 -178.9   44.2       
1:[3H0G.A] HIS 405     0.9  -79.6 -0.307 0.423630 -175.6   48.8              
1:[3H0G.A] PRO 406   -60.0   44.8  0.302 0.320768  -27.6   34.5              
1:[3H0G.A] LYS 409  -136.2  155.9  0.282 0.039645  -50.5  163.8   58.4 -173.7
1:[3H0G.A] TYR 410    50.2  136.4  0.805 0.089776  -59.0  123.1              
1:[3H0G.A] ILE 411  -133.0  118.6 -0.285 0.817896  -67.9  169.2              
1:[3H0G.A] ILE 412   -96.0  134.4 -0.280 0.682130  -48.0  179.1              
1:[3H0G.A] ARG 413  -116.2  169.1 -0.264 0.089009  -55.5  146.9   59.1 -165.7
1:[3H0G.A] ASP 414   -37.4  -56.1 -0.402 0.305316  -73.8  148.4              
1:[3H0G.A] THR 415   -63.5  -21.1 -0.227 0.775994   60.5                     
1:[3H0G.A] GLU 417  -106.9  131.6 -0.104 0.107082 -134.2  145.8   66.2       
1:[3H0G.A] ARG 418   -91.8  110.9  1.991 0.001440  -66.3   80.8  176.9  179.8
1:[3H0G.A] ILE 419   -89.0   75.1 -0.183 0.767871  -69.7  174.8              
1:[3H0G.A] ASP 420   -43.4  120.7 -0.365 0.507716 -165.8  -40.1              
1:[3H0G.A] LEU 421   -70.2  -22.7  2.457 0.009018  -75.4 -111.8              
1:[3H0G.A] ARG 422   -57.9 -152.4 -0.101 0.048290 -105.5  126.4  104.6  109.3
1:[3H0G.A] TYR 423   -36.5  -46.7  0.000 0.000000  -46.3  -90.4              
1:[3H0G.A] HIS 424   -43.2  -90.0  1.060 0.035606  -98.8 -129.8              
1:[3H0G.A] LYS 425   -58.0 -103.0 -0.674 0.172126 -149.7  136.6 -177.8 -135.4
1:[3H0G.A] ARG 426    65.8   20.0  4.086 0.000088 -150.7   45.6 -134.2 -129.2
1:[3H0G.A] ASP 429   -32.8  -34.0 -0.145 0.293207  -71.0  -15.0              
1:[3H0G.A] ILE 430    23.9   51.8  2.832 0.003704   78.8  -52.1              
1:[3H0G.A] PRO 431    -2.6  -94.9 -0.020 0.993265  -28.4   34.3              
1:[3H0G.A] LEU 432   159.7  111.8  2.144 0.017284  -99.4  152.9              
1:[3H0G.A] ARG 433   -44.7  177.6  1.489 0.003117 -154.0 -153.8 -176.8 -112.4
1:[3H0G.A] TYR 434  -125.1   30.6  4.067 0.000497 -148.6  127.5              
1:[3H0G.A] TRP 436   -81.1 -167.7 -0.044 0.205610   59.1   12.4              
1:[3H0G.A] ARG 437  -125.4  151.4 -0.629 0.120061  -72.1  170.7  162.4 -149.1
1:[3H0G.A] VAL 438  -141.5  129.9 -0.215 0.798669  160.9                     
1:[3H0G.A] GLU 439   -90.8  121.0  0.160 0.063746  -79.8  173.8   -1.0       
1:[3H0G.A] ARG 440  -108.2  175.5  1.234 0.007642   67.2  179.9 -144.1  172.1
1:[3H0G.A] HIS 441   -82.0  177.0  0.142 0.127656  -70.6   94.0              
1:[3H0G.A] ILE 442   -95.7  153.5 -0.285 0.394719   40.2 -164.4              
1:[3H0G.A] ARG 443  -146.5  -56.3  0.436 0.015045   57.7  178.0 -170.5  165.3
1:[3H0G.A] ASP 444  -152.9  122.9  0.191 0.277291  169.4   29.6              
1:[3H0G.A] ASP 446    53.9   65.6  1.148 0.032364 -138.1  -17.7              
1:[3H0G.A] VAL 447   -69.7  158.7 -0.255 0.780632  -75.8                     
1:[3H0G.A] VAL 448  -162.1  149.7 -0.214 0.844698   57.6                     
1:[3H0G.A] ILE 449  -104.8  141.6  1.048 0.055971   57.8 -167.2              
1:[3H0G.A] PHE 450  -128.9  127.5  1.674 0.022199 -153.7   55.4              
1:[3H0G.A] ASN 451  -129.6  170.3 -0.167 0.189757   71.1  -25.6              
1:[3H0G.A] ARG 452  -133.4  113.5  2.831 0.000356 -152.8  -80.9  147.1   99.8
1:[3H0G.A] GLN 453   -71.4  125.6  0.110 0.066346  -52.3 -163.6  -11.0       
1:[3H0G.A] PRO 454   -88.8  130.0  1.190 0.097365   -1.9   23.4              
1:[3H0G.A] SER 455  -102.9   82.8  1.584 0.031879   53.2                     
1:[3H0G.A] LEU 456   -79.0  -57.3  0.083 0.319934  -41.2 -172.8              
1:[3H0G.A] HIS 457   -64.2  152.3  0.105 0.134913  -58.0   73.2              
1:[3H0G.A] LYS 458   -44.8  -35.4 -0.867 0.246367  162.4 -166.9 -143.6 -165.4
1:[3H0G.A] MET 459  -104.5   41.0  4.432 0.000080   63.5  -80.2  -41.1       
1:[3H0G.A] SER 460   -89.1   -9.1  0.542 0.226822  -96.1                     
1:[3H0G.A] MET 461  -124.5  103.7 -0.353 0.176952  -86.3 -166.2  -66.3       
1:[3H0G.A] MET 462  -129.8  168.3 -0.038 0.127234   43.1 -155.5  -36.4       
1:[3H0G.A] HIS 464  -104.3 -169.9  0.011 0.185146  -60.6   76.9              
1:[3H0G.A] ARG 465  -126.4  112.4  0.338 0.023989  -64.8  165.8   53.6 -110.3
1:[3H0G.A] ILE 466   -47.9 -150.7 -0.329 0.809935   48.1  136.6              
1:[3H0G.A] ARG 467    76.4  102.7  1.196 0.005220 -177.8  -90.2  173.1 -165.8
1:[3H0G.A] VAL 468   164.6    0.2  3.291 0.003685   67.7                     
1:[3H0G.A] MET 469   -36.3  176.9  0.516 0.037593  -65.5  -49.5 -170.9       
1:[3H0G.A] PRO 470  -104.5 -178.3  2.973 0.006356   -7.1   27.7              
1:[3H0G.A] TYR 471    75.3  145.1 -0.319 0.763483  -60.0   96.8              
1:[3H0G.A] SER 472   -91.8   39.6  0.134 0.336802    8.5                     
1:[3H0G.A] THR 473  -128.2  167.9 -0.119 0.932272   90.6                     
1:[3H0G.A] PHE 474   -83.5  104.0  1.272 0.041240  -74.1  -69.7              
1:[3H0G.A] ARG 475   -74.1  129.0  2.771 0.000377  -93.3   45.3   55.3   63.1
1:[3H0G.A] LEU 476  -134.9  172.3  0.829 0.102122   65.2   49.5              
1:[3H0G.A] ASN 477   -91.1  122.1  1.713 0.006235 -171.5 -166.6              
1:[3H0G.A] LEU 478   -49.4  -36.6 -0.152 0.478050  -47.2  143.9              
1:[3H0G.A] SER 479   -72.6   -2.0 -0.191 0.795243  113.8                     
1:[3H0G.A] VAL 480  -104.0    7.6  3.351 0.003336 -178.5                     
1:[3H0G.A] THR 481   -80.2  -34.6  0.367 0.274273  -58.7                     
1:[3H0G.A] SER 482   -53.4  -42.3 -0.155 0.448745  -81.2                     
1:[3H0G.A] PRO 483   -66.1  -25.0  0.333 0.307306  -27.6   34.6              
1:[3H0G.A] TYR 484  -101.7   19.3 -0.263 0.827759  -60.4  104.6              
1:[3H0G.A] ASN 485    12.0   64.0  0.929 0.026723   61.1   28.5              
1:[3H0G.A] ASP 487   -81.0 -160.7  0.780 0.079006  -49.7    0.3              
1:[3H0G.A] PHE 488  -102.9   35.4 -0.186 0.798682  -57.6  103.3              
1:[3H0G.A] ASP 489   -65.7   23.3  0.351 0.124084  -75.0   12.9              
1:[3H0G.A] ASP 491   -72.2  155.5 -0.077 0.205255  -63.8    0.7              
1:[3H0G.A] GLU 492  -107.5  152.3 -0.315 0.144053  -52.3 -178.8  -12.7       
1:[3H0G.A] MET 493  -140.6  138.3 -0.292 0.125531  -66.6 -170.3   70.1       
1:[3H0G.A] ASN 494   -86.0  147.2 -0.547 0.361510  -51.7  -18.7              
1:[3H0G.A] MET 495  -119.9  127.1 -0.404 0.174282 -147.5 -158.5  -17.7       
1:[3H0G.A] HIS 496  -115.2  114.8  0.006 0.196870  -61.8   95.2              
1:[3H0G.A] VAL 497   -83.9  135.7 -0.184 0.885374 -177.1                     
1:[3H0G.A] PRO 498   -82.6  166.5  1.117 0.107671   -4.9   23.7              
1:[3H0G.A] GLN 499  -111.0  -85.6  1.855 0.003777  -52.2  -62.1 -103.0       
1:[3H0G.A] SER 500   -42.3  145.3  0.133 0.269207   66.8                     
1:[3H0G.A] GLU 501   -75.2    5.9 -0.073 0.117132  -61.3  -76.1  -66.5       
1:[3H0G.A] GLU 502  -100.7  -22.3  0.759 0.027730   59.7  175.8 -173.5       
1:[3H0G.A] THR 503   -86.7  -33.8 -0.182 0.815750   87.0                     
1:[3H0G.A] ARG 504   -54.5  -18.8  1.068 0.005868 -163.1  154.3  151.3  -76.3
1:[3H0G.A] GLU 506   -56.5  -69.3  0.338 0.049069  -61.2 -173.7  -13.6       
1:[3H0G.A] ILE 507   -63.0   25.2  2.770 0.003339   89.0  -73.5              
1:[3H0G.A] GLN 508  -121.7  -33.6  1.485 0.011823  158.6  149.3   50.6       
1:[3H0G.A] GLU 509  -101.5  -20.5 -0.129 0.124229  -73.6  -66.6  -50.7       
1:[3H0G.A] ILE 510  -114.7  -55.2  3.323 0.001795   56.4 -170.6              
1:[3H0G.A] THR 511   -96.4  110.8  3.832 0.001267  156.2                     
1:[3H0G.A] MET 512  -159.8  123.1  1.122 0.015330  -91.4  -64.5 -100.8       
1:[3H0G.A] VAL 513   -29.2  -32.6  0.019 0.335737  -98.5                     
1:[3H0G.A] PRO 514   -75.9  -56.5  0.153 0.394752  -27.7   34.6              
1:[3H0G.A] LYS 515   -76.9   16.6 -0.751 0.430056  -45.3  178.1  166.4 -155.3
1:[3H0G.A] GLN 516  -131.4   18.2  1.293 0.012564  -65.0  -73.7   17.7       
1:[3H0G.A] ILE 517   -83.5    5.4 -0.189 0.918731   53.3  171.7              
1:[3H0G.A] VAL 518  -150.3   93.5 -0.078 0.967922  164.4                     
1:[3H0G.A] SER 519   -76.1  148.4 -0.163 0.457185   94.4                     
1:[3H0G.A] PRO 520   -90.6   -4.1 -0.038 0.984569    1.7   21.6              
1:[3H0G.A] GLN 521   -40.9  -47.2 -0.539 0.230659 -174.0  173.0   -4.9       
1:[3H0G.A] SER 522  -132.3    9.4  0.236 0.323292  -43.6                     
1:[3H0G.A] ASN 523    32.5   50.6  3.032 0.000726   53.0 -111.2              
1:[3H0G.A] LYS 524  -140.8  150.0  1.073 0.009428  -61.4  -59.2  165.6   96.6
1:[3H0G.A] PRO 525   -54.0  156.3 -0.165 0.774433  -28.7   36.2              
1:[3H0G.A] VAL 526  -123.6   -3.4  2.391 0.014467 -175.8                     
1:[3H0G.A] MET 527  -131.5  151.6 -0.243 0.131056  -36.4  179.5 -175.3       
1:[3H0G.A] ILE 529   -61.4  120.9  2.133 0.012398  -80.6   71.2              
1:[3H0G.A] VAL 530  -145.0  158.3  1.383 0.049232 -158.8                     
1:[3H0G.A] GLN 531    74.1 -142.8 -0.373 0.227953  -60.8  -84.9  -43.2       
1:[3H0G.A] ASP 532   -55.7  -39.9  1.507 0.022088   73.6  164.0              
1:[3H0G.A] THR 533   -62.8  -28.8  0.030 0.426645   98.3                     
1:[3H0G.A] LEU 534   -76.5  -55.0  1.274 0.042884 -154.7 -160.6              
1:[3H0G.A] VAL 537   -51.1  -62.5 -0.040 0.984995  152.3                     
1:[3H0G.A] ARG 538   -39.1  -69.3 -0.033 0.057132 -167.7 -145.1  163.3 -114.3
1:[3H0G.A] LYS 539   -67.5   59.8 -0.269 0.083848 -138.7 -170.0  169.4 -153.9
1:[3H0G.A] PHE 540   168.6  -20.1  2.777 0.005961  167.8  -92.3              
1:[3H0G.A] SER 541   -95.5    3.7 -0.183 0.689328   71.0                     
1:[3H0G.A] LEU 542   -71.5  144.5 -0.310 0.682458  -67.4  160.3              
1:[3H0G.A] ARG 543   -83.8   21.0  2.056 0.002073   63.3  164.3  168.6 -117.2
1:[3H0G.A] ASP 544   -99.1  -13.4  1.052 0.033891  164.4   52.4              
1:[3H0G.A] ASN 545  -103.0  104.5  0.729 0.041587 -179.2 -142.5              
1:[3H0G.A] PHE 546   -95.2  156.7 -0.274 0.771504  -54.8  123.9              
1:[3H0G.A] LEU 547  -111.0  126.4 -0.239 0.517974  -72.4 -163.3              
1:[3H0G.A] THR 548   -66.5  138.8  0.934 0.090362 -170.3                     
1:[3H0G.A] ARG 549   -46.5  -29.1 -0.091 0.035286 -171.2  178.1   71.4   70.5
1:[3H0G.A] ASN 550   -52.6  -15.6  0.833 0.027009  -62.1  152.7              
1:[3H0G.A] VAL 552    40.3  -92.8 -0.066 0.974124 -139.5                     
1:[3H0G.A] MET 553   -34.5  -72.4  0.281 0.057564  -58.0 -160.2  -53.4       
1:[3H0G.A] ASN 554   -41.4  -49.9  0.661 0.033338 -151.8  -35.8              
1:[3H0G.A] ILE 555   -76.0   -8.7 -0.381 0.768354   89.2  149.1              
1:[3H0G.A] MET 556   -73.7  -10.5 -0.516 0.296112  -74.2  -70.0  -72.8       
1:[3H0G.A] LEU 557   -82.1    3.7 -0.151 0.932665  -43.7 -173.2              
1:[3H0G.A] TRP 558  -113.0  143.6 -0.457 0.552661  -76.1  -88.2              
1:[3H0G.A] VAL 559  -173.0  -29.8  1.038 0.097860  -86.8                     
1:[3H0G.A] PRO 560   -88.3   -5.1  1.923 0.033558   -8.8   27.4              
1:[3H0G.A] ASP 561   -96.0   89.2  1.182 0.046045  -72.9    4.1              
1:[3H0G.A] TRP 562   -90.3  126.7  0.201 0.166657 -173.6   16.1              
1:[3H0G.A] ASP 563   -41.8  -38.8  0.247 0.145285  -52.8    9.9              
1:[3H0G.A] ILE 565   -83.8  131.0  3.033 0.002618   44.0  173.3              
1:[3H0G.A] LEU 566   -84.0  125.4 -0.109 0.439174 -179.5   75.8              
1:[3H0G.A] PRO 567   -56.8  138.4 -0.148 0.692468  -21.0   34.7              
1:[3H0G.A] PRO 568   -63.9  115.1 -0.155 0.715663  -23.7   34.0              
1:[3H0G.A] PRO 569   -51.4  142.1 -0.148 0.867082  -26.1   31.0              
1:[3H0G.A] VAL 570   -93.8   -8.0  1.001 0.119716  165.8                     
1:[3H0G.A] ILE 571  -140.7  118.1 -0.341 0.747886  -85.6  176.0              
1:[3H0G.A] LEU 572  -112.6    0.4  1.932 0.029021  -59.6   91.6              
1:[3H0G.A] LYS 573   -59.3 -165.8 -0.804 0.219826  -19.1  152.1  179.3 -178.5
1:[3H0G.A] PRO 574   -41.4  -55.7  1.134 0.105319   11.6  -33.9              
1:[3H0G.A] LYS 575   -97.5  155.9  0.189 0.063330  -78.8  179.4   63.4 -173.4
1:[3H0G.A] VAL 576   -94.0  115.6 -0.039 0.986903 -171.3                     
1:[3H0G.A] LEU 577  -122.9  149.5 -0.263 0.851709  -61.8 -165.4              
1:[3H0G.A] TRP 578  -119.1  134.4  0.247 0.141985  -45.9   69.3              
1:[3H0G.A] THR 579   -75.5  148.3  1.257 0.060130  164.0                     
1:[3H0G.A] LYS 581   -75.3  -52.4 -0.665 0.174688  -47.3 -149.1  175.3  163.5
1:[3H0G.A] GLN 582   -31.0  -86.3  0.900 0.015991 -148.3 -171.6  177.4       
1:[3H0G.A] ILE 583   -57.6  -14.5  3.491 0.000715   79.4  -59.0              
1:[3H0G.A] LEU 584   -76.5  -49.9  1.629 0.025131 -157.9 -179.8              
1:[3H0G.A] SER 585   -58.2   -3.9 -0.171 0.731922   46.4                     
1:[3H0G.A] LEU 586   -71.8  -41.8 -0.235 0.604534  -77.9 -162.4              
1:[3H0G.A] ILE 587   -83.2   10.9  1.894 0.027268   49.7   68.1              
1:[3H0G.A] ILE 588  -101.5  138.8  1.048 0.055971   90.9  168.3              
1:[3H0G.A] PRO 589   -48.0  170.4 -0.143 0.679807  -30.6   39.2              
1:[3H0G.A] LYS 590  -105.5  116.8 -0.707 0.185813  -38.0 -163.5  169.0  170.1
1:[3H0G.A] ILE 592  -115.4  127.4  6.366 0.000009   43.9  -78.5              
1:[3H0G.A] ASN 593  -107.5  149.8  0.745 0.046679  -69.9 -165.4              
1:[3H0G.A] LEU 594  -147.7  135.1  0.139 0.249184  -81.3 -163.4              
1:[3H0G.A] ILE 595  -126.7   84.5  3.202 0.002253   38.9  177.5              
1:[3H0G.A] ARG 596   -69.1  -45.9  0.093 0.034195  178.9  152.3 -169.6   76.0
1:[3H0G.A] ASP 597    48.1   86.3  0.299 0.140247  -79.6   20.8              
1:[3H0G.A] ASP 598   -82.7 -159.7  0.780 0.079006  -76.1   -2.5              
1:[3H0G.A] ASP 599   -55.4 -108.7  0.250 0.123545  -73.0   -9.5              
1:[3H0G.A] LYS 600   -63.4  119.2 -0.131 0.078632  -40.2  176.8  165.5 -168.9
1:[3H0G.A] GLN 601  -158.2  135.6 -0.239 0.104108  163.9 -175.2  -32.9       
1:[3H0G.A] SER 602  -125.9  169.2 -0.199 0.600096   67.8                     
1:[3H0G.A] LEU 603   -44.9  -29.9  1.004 0.062046   46.9   79.6              
1:[3H0G.A] SER 604   -71.1 -142.4 -0.077 0.393619  172.6                     
1:[3H0G.A] ASN 605   -89.6  -46.2  2.394 0.002586  -55.6 -139.1              
1:[3H0G.A] PRO 606   -79.8  -24.7  0.925 0.139833  -19.0   32.5              
1:[3H0G.A] THR 607  -158.6   75.6  0.884 0.088552  167.5                     
1:[3H0G.A] ASP 608    40.0   54.8 -0.095 0.216241 -108.3  173.2              
1:[3H0G.A] SER 609  -120.5  109.4  0.421 0.263124  -67.1                     
1:[3H0G.A] MET 611  -173.4  149.4  0.440 0.057061 -144.8  -77.4  -44.7       
1:[3H0G.A] LEU 612  -172.7  118.9 -0.175 0.908040  157.6   68.7              
1:[3H0G.A] ILE 613  -117.1  154.4 -0.404 0.564314   55.7  164.8              
1:[3H0G.A] GLU 614  -120.5 -129.9  0.032 0.106476  -60.8  -67.6    2.6       
1:[3H0G.A] ASN 615   -62.9   67.6 -0.437 0.244353 -159.6   22.6              
1:[3H0G.A] GLU 617  -147.7  131.5  0.812 0.023253  -76.5 -173.7   12.0       
1:[3H0G.A] ILE 618   -87.6  162.8  1.587 0.027770   86.5  -61.7              
1:[3H0G.A] ILE 619  -154.9   10.1 -0.312 0.683192   46.7  168.5              
1:[3H0G.A] TYR 620  -165.1  119.2  0.000 0.000000 -171.1 -108.4              
1:[3H0G.A] VAL 622  -146.4  133.9 -0.114 0.559790  165.6                     
1:[3H0G.A] VAL 623   -79.1  129.0 -0.064 0.975135 -174.5                     
1:[3H0G.A] ASP 624  -147.8 -164.5  0.891 0.056256   47.9  -10.1              
1:[3H0G.A] LYS 625   -56.8  -26.0  1.318 0.005691  171.7 -160.9  -71.9  -60.5
1:[3H0G.A] LYS 626   -53.3  -25.0  0.419 0.027315  -61.0 -176.1 -179.1  -52.4
1:[3H0G.A] THR 627  -133.4  -26.9 -0.238 0.778632   58.7                     
1:[3H0G.A] VAL 628  -112.6   37.4 -0.148 0.910173  -52.1                     
1:[3H0G.A] SER 631   -63.9  161.4  1.014 0.078565 -175.4                     
1:[3H0G.A] GLN 632   -47.7  -94.7 -0.653 0.208268  -50.2  174.4   -8.9       
1:[3H0G.A] LEU 635   -61.4  -34.8  2.242 0.010106 -167.7  164.9              
1:[3H0G.A] VAL 636   -64.4  -39.2 -0.149 0.918117  168.4                     
1:[3H0G.A] HIS 637   -64.4  -35.8 -0.358 0.306847 -161.2   74.5              
1:[3H0G.A] THR 638   -79.3  -18.0  1.547 0.055023  -46.9                     
1:[3H0G.A] ILE 639  -112.0   65.9  2.228 0.010925   63.6 -150.7              
1:[3H0G.A] TRP 640  -133.7  -45.3 -0.178 0.255198 -175.9   90.3              
1:[3H0G.A] LYS 641    57.9   60.1  2.047 0.003502 -139.7   74.3  165.2  134.8
1:[3H0G.A] GLU 642    71.8   87.2  0.244 0.056074 -150.0  165.2   -6.8       
1:[3H0G.A] LYS 643  -119.0   76.6 -0.716 0.252953  -15.4 -158.1  172.1  170.2
1:[3H0G.A] PRO 645   -57.9  109.0 -0.104 0.611359  -27.7   34.6              
1:[3H0G.A] GLU 646    91.2  127.0  2.252 0.001763   85.4 -176.5   -5.0       
1:[3H0G.A] ILE 647   -50.0   -1.8 -0.350 0.745219   51.9  179.8              
1:[3H0G.A] CYS 648   -43.2  -58.7  0.173 0.302350 -170.9                     
1:[3H0G.A] LYS 649   -55.4  -23.1  0.065 0.049598  153.7 -154.1 -162.6 -164.2
1:[3H0G.A] PHE 651   -50.1  -50.7  1.643 0.030805 -172.9 -119.5              
1:[3H0G.A] PHE 652   -64.6  -29.3 -0.267 0.411659  -65.2   80.6              
1:[3H0G.A] ASN 653   -76.0  -33.8 -0.562 0.513141  -59.4  -48.0              
1:[3H0G.A] ILE 655   -56.3  -47.8 -0.198 0.848658  -27.3 -161.5              
1:[3H0G.A] GLN 656   -69.6    7.1  2.775 0.001068 -166.2 -161.9  136.5       
1:[3H0G.A] ARG 657  -127.2  -43.5 -0.685 0.188493  -84.9 -170.2 -165.2 -173.9
1:[3H0G.A] VAL 658   -62.3  -58.5 -0.041 0.986060 -178.6                     
1:[3H0G.A] VAL 659   -61.8  -54.0 -0.047 0.983063  176.5                     
1:[3H0G.A] ASN 660   -43.8  -38.7  1.835 0.005654  -68.6   21.2              
1:[3H0G.A] TYR 661   -73.0  -39.3 -0.278 0.533413 -179.5   94.9              
1:[3H0G.A] TRP 662   -58.8  -55.6 -0.173 0.315530  166.5 -118.1              
1:[3H0G.A] LEU 663   -56.0  -37.5  1.608 0.026192 -137.0  175.2              
1:[3H0G.A] LEU 664   -45.9  -43.3 -0.112 0.446344 -173.1   75.0              
1:[3H0G.A] HIS 665  -105.4    6.0  0.015 0.260850  -62.2   64.2              
1:[3H0G.A] ASN 666   -97.9  -28.8  1.960 0.007835 -164.1    1.7              
1:[3H0G.A] PHE 668  -162.1  145.6  0.673 0.180530  176.3   81.3              
1:[3H0G.A] SER 669  -177.7  170.7  1.180 0.098009  147.9                     
1:[3H0G.A] ILE 670  -145.1  141.7  1.246 0.038895   73.2  156.3              
1:[3H0G.A] ILE 672   -66.4  -50.2 -0.182 0.852499  -48.3 -161.2              
1:[3H0G.A] ASP 674   -73.3   -1.6  0.199 0.150099  -61.0  -17.2              
1:[3H0G.A] THR 675  -117.8   -9.2  3.024 0.005505 -158.8                     
1:[3H0G.A] ILE 676  -104.0  103.5  2.597 0.005868   77.6  178.2              
1:[3H0G.A] ASP 678   -48.2  139.2  0.324 0.111820 -170.2 -173.2              
1:[3H0G.A] ASP 680   -57.3  -53.5  1.555 0.018821 -149.9    0.8              
1:[3H0G.A] THR 681   -72.8    1.1 -0.104 0.951591   73.2                     
1:[3H0G.A] MET 682  -100.5  -23.5  0.646 0.032249 -131.8  -72.5 -154.9       
1:[3H0G.A] LYS 683   -60.6  -40.3 -0.787 0.220876  -79.0 -179.8 -172.9  165.6
1:[3H0G.A] GLU 684   -76.8   -7.2  1.466 0.006761 -178.5 -166.9  164.2       
1:[3H0G.A] VAL 685   -84.4  -55.0 -0.019 0.994470  173.2                     
1:[3H0G.A] THR 686   -63.3  -19.7  1.526 0.040193 -149.9                     
1:[3H0G.A] ARG 687   -76.0  -42.7  0.648 0.012346  176.7  178.6  -68.2  104.6
1:[3H0G.A] THR 688   -83.5   -0.8  2.489 0.012765 -174.0                     
1:[3H0G.A] VAL 689   -96.4  -52.4 -0.059 0.976742  169.1                     
1:[3H0G.A] LYS 690   -69.7  -13.8 -0.913 0.307377  -63.2  173.9  171.3  179.0
1:[3H0G.A] GLU 691   -89.8    6.5  2.356 0.002107  176.3 -167.9  165.9       
1:[3H0G.A] ARG 693   -64.5  -56.5  1.797 0.002151  -64.2  -65.5 -173.3   87.5
1:[3H0G.A] ARG 694   -48.9  -27.7 -0.224 0.044123  166.5 -177.9  -41.1  -90.6
1:[3H0G.A] GLN 695   -79.1  -16.2 -0.686 0.231943  -72.0  160.2    7.7       
1:[3H0G.A] VAL 696   -94.4  -41.8 -0.109 0.945828  179.1                     
1:[3H0G.A] GLU 698   -75.6   20.4  1.739 0.006546   79.1  171.1   -8.1       
1:[3H0G.A] CYS 699  -135.7  -39.8 -0.116 0.421809  -85.8                     
1:[3H0G.A] ILE 700   -63.6  -33.0  0.733 0.068041   46.0  175.4              
1:[3H0G.A] GLN 701  -103.9  -24.6  1.160 0.014272 -167.6  165.3  -14.7       
1:[3H0G.A] ASP 702   -80.8  -14.6  1.393 0.020630 -174.0   37.6              
1:[3H0G.A] GLN 704  -107.6   -3.5 -0.123 0.158159  -71.0  172.3  -23.4       
1:[3H0G.A] HIS 705  -112.0   28.6 -0.293 0.511445  -59.1  -99.5              
1:[3H0G.A] ASN 706    43.6   37.1 -0.220 0.227556 -163.7   23.1              
1:[3H0G.A] ARG 707  -117.8   59.4  1.323 0.007660 -120.3  124.5 -152.4  174.3
1:[3H0G.A] LEU 708   -73.5  -94.7 -0.085 0.423885 -138.9   22.3              
1:[3H0G.A] LYS 709  -106.5 -140.9 -0.649 0.336564  -59.3  171.5  179.4 -179.3
1:[3H0G.A] PRO 710  -120.2 -164.4 -0.007 0.998245   28.0  -34.4              
1:[3H0G.A] GLU 711    86.3  138.1 -0.511 0.178373  -74.8 -126.8  -22.8       
1:[3H0G.A] PRO 712  -100.3 -149.9 -0.032 0.987635   27.7  -34.5              
1:[3H0G.A] MET 714    61.1  170.7 -0.456 0.215158  -16.4  -82.3  -71.6       
1:[3H0G.A] THR 715   -97.7 -145.2 -0.107 0.935868   75.5                     
1:[3H0G.A] LEU 716   -89.3  -39.8  1.989 0.015354 -164.7  160.7              
1:[3H0G.A] ARG 717   -69.0  -37.4  3.908 0.000054 -159.4  -68.2  169.5   91.6
1:[3H0G.A] GLU 718   -71.8  -44.5 -0.590 0.215017  -53.1 -161.3  178.1       
1:[3H0G.A] SER 719   -65.8   -8.1 -0.183 0.831470   63.0                     
1:[3H0G.A] PHE 720   -84.6  -55.7 -0.293 0.548032  160.1   84.2              
1:[3H0G.A] GLU 721   -44.2  -40.7  1.820 0.003393 -157.3   66.4    3.2       
1:[3H0G.A] LYS 723   -59.2    0.9 -0.366 0.123625  -61.5 -171.5  176.2 -176.6
1:[3H0G.A] VAL 724  -107.8  -58.6 -0.067 0.970094 -157.2                     
1:[3H0G.A] SER 725   -52.3  -19.5 -0.231 0.777100   67.3                     
1:[3H0G.A] ARG 726   -78.9  -44.1  0.309 0.021876  166.7 -177.5  -44.7 -179.2
1:[3H0G.A] ILE 727   -72.1  -38.6  2.395 0.008345   69.7  145.0              
1:[3H0G.A] LEU 728   -67.8  -41.8 -0.235 0.604534  -64.3 -169.4              
1:[3H0G.A] ASN 729   -67.6  -47.8  1.041 0.030372  -85.4   60.1              
1:[3H0G.A] GLN 730   -68.7  -43.0  0.902 0.016946  -89.0 -110.9  113.2       
1:[3H0G.A] ARG 732   -68.1  -49.1  3.585 0.000094  119.7  160.1  145.4 -137.7
1:[3H0G.A] ASP 733   -47.4  -42.3  1.096 0.042763  -30.1   82.8              
1:[3H0G.A] ASN 734   -58.4  -44.2 -0.643 0.552713  -49.2  -26.7              
1:[3H0G.A] ARG 737   -59.8  -35.6 -0.221 0.055845 -103.4 -176.5 -163.0  -96.1
1:[3H0G.A] SER 738   -78.0  -34.2 -0.178 0.572967   35.2                     
1:[3H0G.A] GLU 740   -81.2  -43.7  0.503 0.033663  -96.3   49.7   36.8       
1:[3H0G.A] HIS 741   -62.8    2.2  0.891 0.035927 -164.6   80.5              
1:[3H0G.A] SER 742  -125.5   18.5 -0.212 0.637566   91.8                     
1:[3H0G.A] LEU 743  -113.1  117.9 -0.048 0.387397  -76.5 -170.4              
1:[3H0G.A] LYS 744   -33.9  135.5  1.156 0.007666 -138.7  -57.6  172.8  170.3
1:[3H0G.A] ASP 745   -53.6  -32.0 -0.487 0.582949  -68.8  145.7              
1:[3H0G.A] SER 746   -92.2   56.5  0.393 0.241046   50.7                     
1:[3H0G.A] ASN 747  -119.7  110.4 -0.158 0.182170  154.0   54.7              
1:[3H0G.A] ASN 748   -37.4  160.1 -0.556 0.292169  -56.9  -42.5              
1:[3H0G.A] VAL 749    69.3  -30.4 -0.262 0.664894  161.2                     
1:[3H0G.A] LYS 750   -89.5  -31.9 -0.191 0.082270 -168.7 -173.6  171.3 -156.5
1:[3H0G.A] GLN 751   -82.1  -32.1  1.900 0.003041   59.9 -176.9 -173.8       
1:[3H0G.A] MET 752   -60.3  -27.7  0.539 0.039428 -165.3  163.1  -46.9       
1:[3H0G.A] VAL 753   -84.7  -47.2 -0.027 0.991364  163.5                     
1:[3H0G.A] SER 757   -43.7  -47.4 -0.038 0.358182   75.1                     
1:[3H0G.A] LYS 758  -166.3  126.7  2.073 0.002237 -169.3   75.3  -91.2 -162.4
1:[3H0G.A] SER 760  -153.1  172.0 -0.192 0.869953   52.0                     
1:[3H0G.A] PHE 761   -44.3  -43.0 -0.321 0.775943  177.1   80.0              
1:[3H0G.A] ILE 762   -69.9   -9.4  0.190 0.206843  168.4 -164.3              
1:[3H0G.A] ASN 763   -88.2  -29.8 -0.453 0.454667  -86.1  -26.0              
1:[3H0G.A] ILE 764   -81.5  -45.1  4.295 0.000373   25.0 -161.5              
1:[3H0G.A] SER 765   -60.5  -35.1  0.071 0.302047   42.7                     
1:[3H0G.A] GLN 766   -78.6  -16.1 -0.686 0.231943  -88.5 -171.0   52.5       
1:[3H0G.A] MET 767   -97.6  -31.2 -0.169 0.151255  -68.0 -162.6  -53.8       
1:[3H0G.A] SER 768  -113.2  -22.8 -0.205 0.736676   40.1                     
1:[3H0G.A] CYS 770  -111.4 -133.2  1.805 0.032720   22.3                     
1:[3H0G.A] VAL 771  -173.6  -66.4 -0.142 0.610082  176.6                     
1:[3H0G.A] GLN 773   -91.5  147.2  0.184 0.066179  122.9 -179.7   57.3       
1:[3H0G.A] GLN 774   -92.7  158.2 -0.587 0.285015  -65.9  -60.0  -40.0       
1:[3H0G.A] ILE 775  -119.4 -159.5  1.668 0.043526   67.0   20.0              
1:[3H0G.A] VAL 776   164.2  124.3  1.761 0.030393    3.1                     
1:[3H0G.A] GLU 777    35.3   50.7  0.218 0.104265  -45.8 -149.7  113.8       
1:[3H0G.A] LYS 779  -165.3  116.3 -0.760 0.327342 -158.5 -156.2  159.6  154.3
1:[3H0G.A] ARG 780   -37.8  144.6  1.575 0.002768   73.8 -146.6  -79.3 -106.9
1:[3H0G.A] ILE 781    -8.7  119.6  2.504 0.007240 -165.8   35.0              
1:[3H0G.A] PRO 782   -77.4  155.7  1.152 0.102685  -27.8   34.7              
1:[3H0G.A] PHE 783   -76.9 -150.3  0.734 0.127439  -68.4  -81.9              
1:[3H0G.A] PHE 785   -67.9  157.9  4.262 0.000268   40.2  -53.6              
1:[3H0G.A] LYS 786    48.9 -142.1  2.171 0.002117 -149.3   56.4 -179.2  177.0
1:[3H0G.A] TYR 787  -110.4   64.6  0.000 0.000000  -72.0 -114.5              
1:[3H0G.A] ARG 788  -170.4  150.2 -0.283 0.079616   57.2 -159.4  -63.3 -148.9
1:[3H0G.A] THR 789   -71.7  -37.1  2.504 0.008974 -168.6                     
1:[3H0G.A] LEU 790  -164.3  165.8  1.413 0.037651  -82.3 -177.9              
1:[3H0G.A] PRO 791   -81.4   24.5  2.774 0.008783  -10.1   29.0              
1:[3H0G.A] HIS 792  -122.2   20.3 -0.057 0.303010  -42.6   65.8              
1:[3H0G.A] PHE 793  -139.3  151.4  1.690 0.022217  -60.6  -53.4              
1:[3H0G.A] PRO 794   -54.0 -148.5  0.370 0.292516  -22.9   29.9              
1:[3H0G.A] LYS 795  -130.7  145.0  0.599 0.023555  -37.8 -104.0  -80.5 -171.2
1:[3H0G.A] ASP 796    63.9   39.5 -0.273 0.341655  -59.9   17.4              
1:[3H0G.A] ASP 797   -88.9   65.0  1.177 0.039151 -159.6   -3.5              
1:[3H0G.A] ASP 798   -71.2   45.6 -0.363 0.340424  -66.3 -176.8              
1:[3H0G.A] SER 799  -116.6  149.8  0.097 0.296467   73.3                     
1:[3H0G.A] PRO 800   -66.0  -35.0  0.197 0.370847  -27.7   34.5              
1:[3H0G.A] GLU 801   -51.7    2.9 -0.283 0.117395  -16.3  164.4  -41.5       
1:[3H0G.A] SER 802  -143.1  -69.7  0.743 0.143634  115.0                     
1:[3H0G.A] ARG 803   -55.8  117.5 -0.213 0.064302  -74.7 -140.6  -85.5 -163.6
1:[3H0G.A] PHE 805   169.9   98.7 -0.109 0.939767 -173.1  119.0              
1:[3H0G.A] ILE 806   -90.7  152.6 -0.317 0.433760  -67.1  171.4              
1:[3H0G.A] GLU 807  -110.0  -18.7 -0.075 0.114892 -113.3 -166.4   13.5       
1:[3H0G.A] ASN 808  -107.9  168.3  1.460 0.009879  -53.2  126.0              
1:[3H0G.A] SER 809  -111.6  172.1 -0.236 0.642648   81.7                     
1:[3H0G.A] TYR 810   -61.4   41.7 -0.323 0.606333  -44.8   76.4              
1:[3H0G.A] LEU 811  -126.4  -42.8 -0.324 0.669556 -106.1  175.0              
1:[3H0G.A] ARG 812   -79.4  -53.2 -0.727 0.130839  -51.7 -148.7  145.9  156.5
1:[3H0G.A] LEU 814  -105.1  148.2  1.189 0.078723  -99.7   87.3              
1:[3H0G.A] THR 815  -104.3  144.4  0.244 0.296495   73.3                     
1:[3H0G.A] PRO 816   -37.2  -71.8 -0.149 0.696180  -27.7   34.5              
1:[3H0G.A] GLN 817   -43.9   -7.8 -0.361 0.121103 -118.9  172.7   40.9       
1:[3H0G.A] GLU 818  -110.7  -42.5  0.209 0.078599  -85.4  165.0   17.8       
1:[3H0G.A] PHE 819   -48.1  -42.1  1.524 0.030357  165.1   55.5              
1:[3H0G.A] PHE 820   -68.2  -57.3 -0.286 0.805844 -176.6  102.6              
1:[3H0G.A] PHE 821   -39.6  -44.2  0.714 0.135199  -74.9   92.6              
1:[3H0G.A] HIS 822   -66.9  -44.9 -0.278 0.262743  172.2   45.8              
1:[3H0G.A] MET 824   -91.2  -12.7  0.422 0.049685   68.9  163.9  -78.1       
1:[3H0G.A] ARG 827   -79.3   11.3  3.183 0.000283 -164.7 -146.7 -104.5   27.8
1:[3H0G.A] GLU 828   -96.9  -55.5  0.336 0.050378 -163.4 -162.0  148.7       
1:[3H0G.A] LEU 830  -114.1  -10.2  5.264 0.000102 -165.5  -86.2              
1:[3H0G.A] ILE 831  -115.6  -27.2 -0.189 0.342614   60.9 -159.9              
1:[3H0G.A] ASP 832   -70.8  -14.2 -0.007 0.207398  -67.7   -0.3              
1:[3H0G.A] THR 833   -93.8  -15.9  2.763 0.007797 -128.6                     
1:[3H0G.A] VAL 835   -80.9  -66.2 -0.028 0.991063  175.5                     
1:[3H0G.A] LYS 836   -41.8  -12.3 -0.202 0.063643 -165.0 -142.4  158.1  142.0
1:[3H0G.A] THR 837   -80.4  -27.4  0.367 0.274273  -90.5                     
1:[3H0G.A] GLU 839   -38.2  -60.1  0.260 0.049440 -111.2 -164.7    5.6       
1:[3H0G.A] THR 840   -39.7  -37.7  1.030 0.104075   59.2                     
1:[3H0G.A] TYR 842   -57.6  -54.0  0.000 0.000000  -65.2  -86.0              
1:[3H0G.A] ILE 843   -58.6  -32.0  2.219 0.005537  176.5  -84.7              
1:[3H0G.A] GLN 844   -57.8  -59.7  1.414 0.007390  177.8   84.7 -149.8       
1:[3H0G.A] ARG 845   -54.9  -30.8 -0.684 0.095990  -74.5  175.1 -155.8  175.9
1:[3H0G.A] ARG 846   -51.9  -67.9 -0.303 0.074268 -175.8  105.2   61.5  147.3
1:[3H0G.A] LEU 847   -45.0  -59.6  2.189 0.009525  -76.1  -48.8              
1:[3H0G.A] VAL 848   -44.2  -45.1 -0.172 0.894369 -173.2                     
1:[3H0G.A] LYS 849   -73.5   -5.2 -0.913 0.307377  -83.4  175.4 -164.3  168.7
1:[3H0G.A] MET 851  -117.7  -12.4 -0.266 0.155655  -51.0 -108.2  -85.4       
1:[3H0G.A] GLU 852   -47.5  -48.8  0.298 0.051487  -65.1 -178.8    1.9       
1:[3H0G.A] ASP 853   -29.9  -58.4 -0.189 0.224885  -59.8  153.7              
1:[3H0G.A] VAL 854   -77.2  157.7 -0.253 0.782417  -74.1                     
1:[3H0G.A] MET 855  -180.0  156.6  0.439 0.059734 -173.1 -172.2  -35.5       
1:[3H0G.A] VAL 856   -91.5  115.9 -0.039 0.986903 -151.3                     
1:[3H0G.A] ARG 857   -79.4  149.0  0.746 0.013246  -73.9 -113.5  161.5   20.6
1:[3H0G.A] TYR 858   -53.4   -3.3 -0.088 0.400269  -90.5  112.3              
1:[3H0G.A] ASP 859   -87.4  -14.3  1.259 0.025670   67.1   89.9              
1:[3H0G.A] THR 861  -165.9  144.8 -0.058 0.978369 -136.0                     
1:[3H0G.A] VAL 862   -98.4  128.5 -0.094 0.958208 -168.7                     
1:[3H0G.A] ARG 863  -133.0  158.4 -0.658 0.136995  -75.9  163.5 -167.8 -124.1
1:[3H0G.A] ASN 864   -71.1  172.6  3.183 0.000553 -163.8 -163.8              
1:[3H0G.A] MET 866   -74.4   -5.8 -0.516 0.296112  -83.3  -39.7  -73.9       
1:[3H0G.A] ASP 868   -51.3  116.9  0.826 0.052037  -74.3    7.8              
1:[3H0G.A] ILE 869   -89.0  137.1  1.496 0.030199   95.6  176.4              
1:[3H0G.A] ILE 870  -110.7  -27.0  2.326 0.005572   60.1   75.0              
1:[3H0G.A] GLN 871  -138.0  146.8 -0.521 0.166644  -84.5 -169.6   -2.9       
1:[3H0G.A] PHE 872   -94.3   -9.6 -0.343 0.688782  -67.1  111.9              
1:[3H0G.A] TYR 874  -121.0   -3.6 -0.237 0.792515  -68.8  108.2              
1:[3H0G.A] GLU 876    67.8  -41.6  0.119 0.070656  -68.1  176.9   26.5       
1:[3H0G.A] ASP 877   -72.6  -58.3  0.493 0.075504 -153.9  -34.5              
1:[3H0G.A] LEU 879  -111.9  162.0 -0.174 0.906395  -51.5  177.5              
1:[3H0G.A] ASP 880   -81.8  112.6  0.377 0.169427 -172.8   -9.5              
1:[3H0G.A] THR 882   -59.9  -14.1  2.533 0.009979 -160.4                     
1:[3H0G.A] LEU 883  -116.3   55.7 -0.183 0.898924  -79.1  167.2              
1:[3H0G.A] VAL 884  -143.5  146.1  0.377 0.198550  164.8                     
1:[3H0G.A] GLU 885  -131.2  117.0 -0.340 0.160820  -35.7 -171.7  145.1       
1:[3H0G.A] TYR 886   -44.3  142.6  0.000 0.000000   91.4  -51.1              
1:[3H0G.A] GLN 887  -136.2  177.9  2.409 0.001443  175.7   78.8   58.1       
1:[3H0G.A] VAL 888  -132.5  136.2  0.562 0.165477   58.5                     
1:[3H0G.A] PHE 889   -92.4   95.1 -0.196 0.488096  -63.7   75.8              
1:[3H0G.A] ASP 890   -51.0  -39.2  0.406 0.137131  -47.6  -34.5              
1:[3H0G.A] SER 891   -75.4   12.2 -0.199 0.783402   56.2                     
1:[3H0G.A] LEU 892  -103.6  -75.7 -0.014 0.331627 -173.4   63.5              
1:[3H0G.A] ARG 893   -71.5   39.0  0.733 0.012367  -53.0  175.1   56.2  -97.8
1:[3H0G.A] LEU 894  -109.3  142.8 -0.331 0.738738  -67.2 -179.5              
1:[3H0G.A] SER 895   -73.3  138.9 -0.187 0.493328 -179.9                     
1:[3H0G.A] THR 896   -53.8  -33.7  0.248 0.303703   38.3                     
1:[3H0G.A] LYS 897   -62.5  -36.4  0.358 0.031937  -56.5  -65.2  179.6 -167.5
1:[3H0G.A] GLN 898   -95.5  -20.4  0.778 0.027216   42.1 -163.8   -2.2       
1:[3H0G.A] PHE 899   -54.3  -57.5  1.721 0.032429 -169.7 -105.9              
1:[3H0G.A] GLU 900   -52.5  -33.9 -0.082 0.062635  -54.2 -177.1    1.0       
1:[3H0G.A] LYS 901   -83.3   40.6  0.047 0.062839 -164.1  177.2 -175.3 -170.2
1:[3H0G.A] LYS 902  -157.3  -27.5 -0.504 0.117292 -168.7  166.1 -168.8  164.3
1:[3H0G.A] TYR 903  -129.5  -46.8 -0.233 0.458859  -54.4   81.4              
1:[3H0G.A] ARG 904   -64.2  146.5 -0.092 0.042389 -178.2 -170.9 -174.6  174.2
1:[3H0G.A] ILE 905  -149.6  148.9  4.139 0.000302   53.9  -52.5              
1:[3H0G.A] ASP 906  -158.0  177.3  0.365 0.103783 -156.1   23.5              
1:[3H0G.A] LEU 907  -100.9   -3.5  4.841 0.000212   74.4 -177.4              
1:[3H0G.A] MET 908   -69.0  107.1  0.245 0.065105 -179.2   60.6 -166.7       
1:[3H0G.A] GLU 909    32.1   39.4  1.931 0.003073   48.4   84.4 -141.8       
1:[3H0G.A] ASP 910  -119.3 -101.8  0.405 0.071330  180.0   26.2              
1:[3H0G.A] ARG 911    47.1   58.5  1.420 0.006165 -174.7 -174.0  175.8 -172.4
1:[3H0G.A] SER 912   -97.7  -22.2 -0.205 0.701449   54.3                     
1:[3H0G.A] LEU 913   -67.1  -29.9 -0.288 0.752982  -70.8 -168.4              
1:[3H0G.A] SER 914   -53.3  -19.1 -0.231 0.777100   47.6                     
1:[3H0G.A] LEU 915   -75.9  -12.4 -0.156 0.928020  -69.6 -179.3              
1:[3H0G.A] TYR 916  -114.0  -30.7  0.000 0.000000  -58.7  -59.6              
1:[3H0G.A] MET 917   -40.3  -14.8 -0.529 0.210281  -78.7  -38.6  -77.9       
1:[3H0G.A] GLU 918   -57.7  135.5  0.000 0.068411  -49.9  146.4   11.4       
1:[3H0G.A] ASN 919   -96.6  131.2  4.510 0.000058   11.1 -134.2              
1:[3H0G.A] SER 920   106.0  118.4 -0.115 0.477533 -165.2                     
1:[3H0G.A] ILE 921  -107.9  -50.2  2.785 0.004129   42.3 -158.1              
1:[3H0G.A] GLU 922   142.5  -72.4  1.154 0.011648 -103.6   45.9   94.3       
1:[3H0G.A] ASN 923  -104.8  133.8  2.351 0.002221   62.6  -15.9              
1:[3H0G.A] ASP 924    67.3  -14.7 -0.315 0.398391  -49.9    7.4              
1:[3H0G.A] SER 925    40.6 -133.1 -0.170 0.460176 -153.9                     
1:[3H0G.A] SER 926  -123.7  122.9  1.716 0.026595   64.2                     
1:[3H0G.A] VAL 927    31.5 -136.7 -0.208 0.848731  -70.8                     
1:[3H0G.A] GLN 928    55.6  -75.3 -0.445 0.163600  -59.2  174.7    0.1       
1:[3H0G.A] ASP 929   -55.2  -58.2  0.182 0.135139  -50.2  -15.6              
1:[3H0G.A] LEU 930   -45.7  -30.2 -0.290 0.638434  -58.8 -178.6              
1:[3H0G.A] LEU 931   -86.5  -34.2 -0.257 0.840910  -62.8  171.5              
1:[3H0G.A] ASP 932   -63.8  -31.2  0.240 0.182786  -95.0   -1.3              
1:[3H0G.A] GLU 933   -71.1  -26.5  0.076 0.063841  -68.8  -44.4  -41.2       
1:[3H0G.A] GLU 934   -99.2  -16.0 -0.223 0.145545  -56.6  172.0    8.1       
1:[3H0G.A] TYR 935   -81.7  -36.4  0.106 0.294787 -173.0   84.9              
1:[3H0G.A] THR 936   -57.3  -49.8  3.375 0.002857 -176.2                     
1:[3H0G.A] GLN 937   -72.4  -20.3  1.630 0.004117 -176.3  168.7 -159.2       
1:[3H0G.A] LEU 938   -60.2  -39.2 -0.216 0.570040  -75.5 -165.2              
1:[3H0G.A] VAL 939   -89.6  -35.2 -0.109 0.945828  161.9                     
1:[3H0G.A] ASP 941   -94.5  -33.2  1.227 0.036808  161.6   50.9              
1:[3H0G.A] ARG 942   -70.6   -3.3 -0.655 0.146896  -75.4 -174.9 -172.8  178.4
1:[3H0G.A] GLU 943  -101.4  -24.7 -0.223 0.145545  -54.7 -165.6  -17.2       
1:[3H0G.A] LEU 944   -74.9  -31.9  4.004 0.000536 -175.8  -87.1              
1:[3H0G.A] LEU 945   -83.8  -25.3  2.320 0.009663  176.5  157.8              
1:[3H0G.A] CYS 946  -145.7   95.8 -0.049 0.982097  137.2                     
1:[3H0G.A] LYS 947   -62.4  171.7  2.536 0.001100   11.2   59.7  157.4 -125.5
1:[3H0G.A] PHE 948   -63.7 -107.9  5.806 0.000020   18.4   89.5              
1:[3H0G.A] ILE 949    48.1    0.8 -0.235 0.885793   81.6  161.9              
1:[3H0G.A] PHE 950  -142.0  -48.9  0.982 0.055289  -91.9  -97.2              
1:[3H0G.A] PRO 951   -97.5  134.5  1.064 0.115839  -27.4   34.6              
1:[3H0G.A] LYS 952   -48.6  -88.6  1.607 0.004067  -70.4  -60.9  -90.9 -177.8
1:[3H0G.A] ASP 954   -45.2  163.5  0.001 0.197115  -65.9   -6.6              
1:[3H0G.A] ARG 956   -69.9  118.1 -0.123 0.050639  -91.9  165.7  -20.7 -176.5
1:[3H0G.A] TRP 957  -141.5  154.7  0.621 0.058028  -70.4  125.4              
1:[3H0G.A] PRO 958   -95.0  113.2 -0.159 0.833319    0.4   20.6              
1:[3H0G.A] LEU 959  -110.4  163.9  1.339 0.070417  -99.6   44.1              
1:[3H0G.A] PRO 960   -81.7  146.6 -0.137 0.889016   14.2   -2.4              
1:[3H0G.A] VAL 961    66.4   98.6 -0.035 0.987842  168.5                     
1:[3H0G.A] ASN 962   -62.2  105.8 -0.445 0.390382 -167.1  -20.2              
1:[3H0G.A] VAL 963   -77.5  -46.9 -0.027 0.991364 -159.1                     
1:[3H0G.A] GLN 964   -50.1  -13.8  0.701 0.018732 -178.4 -155.2  -16.4       
1:[3H0G.A] ARG 965  -105.6  -38.1  1.033 0.007841  170.7 -157.7  -69.7  127.1
1:[3H0G.A] ILE 966   -54.7  -20.4  0.200 0.150473   50.4  156.7              
1:[3H0G.A] ILE 967   -88.9  -24.5 -0.465 0.555927   63.3  156.3              
1:[3H0G.A] GLN 968  -148.3  107.9  2.251 0.002363   54.6  157.0   -4.8       
1:[3H0G.A] ASN 969   -74.3  124.7  5.386 0.000015   62.4  156.8              
1:[3H0G.A] LEU 971   -78.2   24.0 -0.200 0.872598  -48.0 -153.3              
1:[3H0G.A] GLN 972  -115.2  -40.5  3.294 0.000509 -175.1  -72.5  135.5       
1:[3H0G.A] ILE 973   -66.2  -43.6  0.714 0.142774  -42.9  -58.9              
1:[3H0G.A] PHE 974  -107.7  -22.1  0.903 0.101685  -57.1  -73.9              
1:[3H0G.A] HIS 975    60.5 -112.8  0.899 0.052628 -159.2  -93.1              
1:[3H0G.A] LEU 976    59.7  115.1 -0.184 0.499359  -66.9  177.2              
1:[3H0G.A] GLU 977   -99.5 -179.7 -0.022 0.114161  -59.9  -61.2  -20.0       
1:[3H0G.A] LYS 979   -53.4  -36.4 -0.876 0.261616 -175.1  176.9  173.1  178.3
1:[3H0G.A] LYS 980   -93.5  112.0  0.230 0.040536  -67.6  -58.4  175.9 -162.2
1:[3H0G.A] PRO 981   -80.4  164.8  1.152 0.102685   -9.5   27.5              
1:[3H0G.A] THR 982   -76.0  124.6  2.193 0.018575  168.5                     
1:[3H0G.A] ASP 983   -80.6   17.4  0.481 0.110954  -53.4   -5.6              
1:[3H0G.A] LEU 984   -88.6 -156.3 -0.096 0.956731  -79.0 -169.7              
1:[3H0G.A] LEU 985  -167.8  124.1  2.480 0.010259 -151.2  -85.5              
1:[3H0G.A] PRO 986   -48.4  -22.4 -0.123 0.640632  -30.3   34.7              
1:[3H0G.A] SER 987   -87.1    3.4  2.703 0.005735 -163.2                     
1:[3H0G.A] ASP 988  -106.1  -53.0 -0.428 0.512881  -65.0  -16.2              
1:[3H0G.A] ILE 989   -56.2  -32.1  5.069 0.000045   88.5  -73.2              
1:[3H0G.A] ILE 990   -75.6  -37.3  2.768 0.003724   57.6  159.8              
1:[3H0G.A] ASN 991   -69.7  -38.6 -0.625 0.571507  -65.8  -10.6              
1:[3H0G.A] LEU 993   -65.9  -65.3 -0.104 0.399465  -71.8 -176.6              
1:[3H0G.A] ASN 994   -43.9  -28.6  1.492 0.010683  -62.9   23.3              
1:[3H0G.A] GLU 995   -89.5  -20.6 -0.095 0.106731  -75.6  169.5   21.7       
1:[3H0G.A] LEU 996  -122.2   23.1 -0.124 0.948816  -67.5  172.0              
1:[3H0G.A] ILE 997  -107.1  -34.6  0.008 0.279626   70.5  172.8              
1:[3H0G.A] LYS 999   -98.2   -3.1  1.315 0.009179 -164.4  166.4 -168.0 -166.1
1:[3H0G.A] LEU 1000  -90.5   36.8 -0.099 0.956778  -36.1 -171.3              
1:[3H0G.A] THR 1001  -74.9  145.3  0.815 0.110801  163.8                     
1:[3H0G.A] ILE 1002 -130.1  -17.9 -0.263 0.860031   59.1 -158.9              
1:[3H0G.A] PHE 1003 -110.3  121.9 -0.270 0.618744  -76.8   82.8              
1:[3H0G.A] ARG 1004 -113.5  139.2 -0.551 0.095528  -31.5 -168.8  153.6  -95.0
1:[3H0G.A] SER 1006 -143.9  112.4 -0.179 0.832763  178.9                     
1:[3H0G.A] ASP 1007   57.3   63.7 -0.268 0.365787 -158.5 -173.6              
1:[3H0G.A] ARG 1008  -48.6  159.6 -0.611 0.133176  -67.4  177.4 -177.1  176.7
1:[3H0G.A] ILE 1009   68.7  -36.4  0.558 0.165343  -69.6  -75.7              
1:[3H0G.A] THR 1010  -70.7   -3.1  1.918 0.031321  -52.5                     
1:[3H0G.A] ARG 1011  -91.1   -8.3  0.954 0.010620   71.9  177.2  167.0  -92.6
1:[3H0G.A] ASP 1012  -74.9  -50.6  0.286 0.154178 -157.7   32.6              
1:[3H0G.A] VAL 1013  -50.6  -26.7 -0.165 0.496711 -179.1                     
1:[3H0G.A] GLN 1014  -88.4  -41.2  2.932 0.000602 -164.5  -81.6  141.6       
1:[3H0G.A] ASN 1015  -53.9  -34.0 -0.707 0.402922  -69.3    6.0              
1:[3H0G.A] ASN 1016 -117.3   15.9 -0.440 0.301804   78.1    6.9              
1:[3H0G.A] THR 1018 -139.7    6.1 -0.198 0.870922   49.7                     
1:[3H0G.A] LEU 1019  -48.5  -41.6  1.265 0.043686 -160.1  144.0              
1:[3H0G.A] LEU 1020  -65.0  -55.8  1.038 0.064975 -157.4 -172.7              
1:[3H0G.A] PHE 1021  -50.9  -21.7 -0.107 0.307302 -176.2   67.7              
1:[3H0G.A] GLN 1022  -78.2  -47.2 -0.650 0.250214  -60.4 -160.4   46.6       
1:[3H0G.A] ILE 1023  -59.0  -18.8 -0.098 0.250113   68.6 -161.7              
1:[3H0G.A] LEU 1024  -67.6  -49.6 -0.130 0.487308 -100.7 -162.2              
1:[3H0G.A] LEU 1025  -70.9   -2.5 -0.199 0.912722  -67.5  168.3              
1:[3H0G.A] ARG 1026 -112.5    8.0 -0.470 0.121826  -65.8  175.3 -174.1  104.9
1:[3H0G.A] SER 1027 -120.6  -26.6 -0.236 0.574635   44.0                     
1:[3H0G.A] LYS 1028 -109.4    2.2  1.065 0.013496  -99.0  166.6  -68.7   67.0
1:[3H0G.A] PHE 1029 -137.0    9.5  0.585 0.200793  -62.7  111.2              
1:[3H0G.A] VAL 1031  -53.6  -68.5 -0.040 0.985598 -163.9                     
1:[3H0G.A] LYS 1032  -48.5  -21.9 -0.055 0.060817  175.4  175.6  179.1  168.4
1:[3H0G.A] ARG 1033  -77.1  -33.2  1.985 0.001368 -169.2   80.9 -177.6  -97.4
1:[3H0G.A] VAL 1034  -90.0   -0.7  1.479 0.062418 -168.8                     
1:[3H0G.A] ILE 1035 -120.3  -34.0 -0.278 0.398141  -56.9  168.2              
1:[3H0G.A] MET 1036  -75.8  -63.4  0.103 0.073306  165.5   75.3  172.4       
1:[3H0G.A] GLU 1037  -90.3  136.7 -0.514 0.193822  -62.8  175.8 -164.9       
1:[3H0G.A] TYR 1038   42.0   79.1  0.000 0.000000   51.5 -108.7              
1:[3H0G.A] ARG 1039  -57.3  125.6  2.455 0.000591  -56.3   81.1 -168.3  -76.1
1:[3H0G.A] LEU 1040 -111.0  163.5 -0.174 0.906395  -59.7 -167.5              
1:[3H0G.A] ASN 1041 -130.3  148.5  0.275 0.077882   53.3   12.8              
1:[3H0G.A] LYS 1042  -23.2  -51.1  0.140 0.039332  -63.2 -174.0  157.3   84.8
1:[3H0G.A] VAL 1043  -66.5  -50.6  2.862 0.007407   74.3                     
1:[3H0G.A] PHE 1045  -44.6  -50.5 -0.303 0.822506 -167.8   76.1              
1:[3H0G.A] GLU 1046  -57.5  -25.6 -0.209 0.094208  -71.6  -77.2  -14.0       
1:[3H0G.A] TRP 1047  -91.1  -34.7  1.303 0.028516  175.1  102.0              
1:[3H0G.A] ILE 1048  -56.6  -64.5 -0.208 0.822452  -64.3 -173.3              
1:[3H0G.A] MET 1049  -55.0   -8.2 -0.600 0.327686  -47.4  -95.6  -30.0       
1:[3H0G.A] GLU 1051  -56.7  -43.1  0.321 0.044750  -57.7  -65.1  -49.4       
1:[3H0G.A] VAL 1052  -49.7  -72.9 -0.040 0.985598 -165.0                     
1:[3H0G.A] GLU 1053  -31.6  -54.9  1.206 0.008401 -166.5 -100.1  -20.6       
1:[3H0G.A] ARG 1055  -68.8  -24.5  0.709 0.012192  -68.9  -67.9  172.5   93.1
1:[3H0G.A] PHE 1056  -68.0  -62.9 -0.286 0.805844 -171.6  101.0              
1:[3H0G.A] GLN 1057  -59.5  -22.0  0.827 0.014849  -64.0  -81.4   -7.7       
1:[3H0G.A] GLN 1058  -79.6   -5.0 -0.610 0.232223  -75.8  178.0   12.4       
1:[3H0G.A] VAL 1060  -71.0  126.1 -0.095 0.953086 -178.3                     
1:[3H0G.A] VAL 1061  -78.1  140.6  1.322 0.069533   53.8                     
1:[3H0G.A] SER 1062   63.2 -158.6  0.849 0.108500   82.2                     
1:[3H0G.A] PRO 1063  -45.1  178.3 -0.013 0.511198  -35.2   34.7              
1:[3H0G.A] GLU 1065 -173.0  -57.4  0.266 0.084459  155.2   82.3   28.8       
1:[3H0G.A] MET 1066   86.6   75.5  1.712 0.004985 -108.1   80.1   79.9       
1:[3H0G.A] VAL 1067  -89.9  -18.1  0.425 0.222951 -155.2                     
1:[3H0G.A] THR 1069  -54.2  -59.8  2.035 0.027087   67.6                     
1:[3H0G.A] LEU 1070  -58.1  -47.2  8.975 0.000000   61.9   80.0              
1:[3H0G.A] GLN 1073  -60.9  -43.1 -0.052 0.081807  -59.4  174.1  -31.8       
1:[3H0G.A] SER 1074  -65.0  -31.5 -0.217 0.593308   65.4                     
1:[3H0G.A] ILE 1075  -72.4  -26.1 -0.462 0.521203  -66.3  165.7              
1:[3H0G.A] GLU 1077  -60.9  -43.4  0.042 0.071761  -65.3  170.5  -10.0       
1:[3H0G.A] PRO 1078  -56.6  -49.4  0.887 0.147186   27.7  -34.5              
1:[3H0G.A] THR 1080  -57.8  -34.1  0.030 0.426645   65.9                     
1:[3H0G.A] GLN 1081  -69.7  -29.0 -0.101 0.084267  -67.5  173.7  -22.3       
1:[3H0G.A] MET 1082  -83.7  -60.5 -0.076 0.099238  -61.9  -69.0  -58.1       
1:[3H0G.A] THR 1083  -25.2  -63.8  2.489 0.009978 -172.3                     
1:[3H0G.A] LEU 1084  -50.7  -60.1  0.439 0.183048  -66.4  172.7              
1:[3H0G.A] ASN 1085  -50.6  -59.5 -0.503 0.267217  -78.8  -21.9              
1:[3H0G.A] THR 1086  -44.1  -12.7 -0.216 0.594175   92.1                     
1:[3H0G.A] PHE 1087 -122.1  -46.6  1.300 0.054506 -105.8   41.1              
1:[3H0G.A] HIS 1088    6.5 -109.2 -0.077 0.159739  -99.7  -52.4              
1:[3H0G.A] TYR 1089  174.6   89.9  0.000 0.000000  119.1 -119.0              
1:[3H0G.A] VAL 1092   93.9  107.1 -0.064 0.972717  168.6                     
1:[3H0G.A] SER 1093  167.0 -172.5 -0.175 0.790054   22.4                     
1:[3H0G.A] SER 1094 -170.7  160.4  2.507 0.007981  -41.9                     
1:[3H0G.A] LYS 1095   57.3  148.7  2.925 0.000476   40.7   89.2  153.7 -178.1
1:[3H0G.A] ASN 1096   64.0  -17.0 -0.522 0.399145  -52.8  -30.2              
1:[3H0G.A] VAL 1097  -34.1  149.4  0.080 0.297888  -89.5                     
1:[3H0G.A] THR 1098 -172.6  -56.0  1.446 0.041884   21.1                     
1:[3H0G.A] LEU 1099   93.5  167.4  1.508 0.053422  -90.0   63.8              
1:[3H0G.A] VAL 1101   -6.0  -76.1  4.655 0.000193   85.5                     
1:[3H0G.A] PRO 1102  -30.7  -29.0  1.126 0.106403   27.3  -34.5              
1:[3H0G.A] ARG 1103  -85.3  -47.0  5.433 0.000005   95.9  118.0   25.2 -161.3
1:[3H0G.A] LEU 1104  -25.6  -65.0  2.480 0.006566  172.9   -0.2              
1:[3H0G.A] LYS 1105  -43.7  -38.9 -0.147 0.073081  -69.0  152.6  177.0 -165.0
1:[3H0G.A] GLU 1106  -59.7  -43.5  0.170 0.057750 -110.7  174.0   28.1       
1:[3H0G.A] ILE 1107  -66.8  -49.4 -0.182 0.852499  -56.5  169.5              
1:[3H0G.A] LEU 1108  -63.8  -33.2 -0.287 0.724284  -63.5  166.4              
1:[3H0G.A] ASN 1109  -84.1   -3.7 -0.448 0.334743  -62.7  -49.5              
1:[3H0G.A] VAL 1110   41.8   21.6  2.058 0.024812  176.2                     
1:[3H0G.A] LYS 1112  -67.6  -50.7  2.584 0.000790   52.3  -64.8  178.5  164.7
1:[3H0G.A] ASN 1113  -77.5   89.6 -0.350 0.255747  160.8   27.0              
1:[3H0G.A] ILE 1114 -107.4   62.2  3.446 0.000965   65.3  -91.9              
1:[3H0G.A] LYS 1115   26.7  -92.1 -0.845 0.194316 -170.5  174.6  174.5  179.6
1:[3H0G.A] THR 1116  -81.0   87.5  0.006 0.394631   59.0                     
1:[3H0G.A] PRO 1117  -73.9  -13.3 -0.159 0.730485   28.1  -34.5              
1:[3H0G.A] SER 1118    8.4 -174.0  0.577 0.213411 -175.2                     
1:[3H0G.A] LEU 1119  164.2  124.1  4.225 0.000497  105.3   74.0              
1:[3H0G.A] THR 1120 -101.1  127.3 -0.172 0.884684  -54.9                     
1:[3H0G.A] ILE 1121 -119.6  129.0 -0.340 0.745162  -67.3  169.0              
1:[3H0G.A] TYR 1122  -97.2  177.9 -0.280 0.725626  -54.6   80.5              
1:[3H0G.A] LEU 1123 -124.1 -147.4  2.466 0.011368  -60.9  -36.9              
1:[3H0G.A] MET 1124  -92.5  -70.8  0.877 0.021142  -66.0  -85.3 -162.0       
1:[3H0G.A] PRO 1125  -85.6  167.4  2.236 0.020731  -10.9   30.9              
1:[3H0G.A] TRP 1126  -81.4  152.5  1.640 0.015363   50.1  -93.2              
1:[3H0G.A] ILE 1127 -115.4  126.7  6.366 0.000009   84.4  -81.1              
1:[3H0G.A] ASN 1130  -84.4 -110.4 -0.307 0.183156  -66.6  -22.0              
1:[3H0G.A] MET 1131 -176.1  -82.2  0.605 0.057759  160.0   63.6 -175.1       
1:[3H0G.A] ASP 1132  -54.2  -20.4  0.609 0.075607   67.1  149.7              
1:[3H0G.A] LEU 1133  -75.8  -42.9  1.808 0.019025 -148.5  173.4              
1:[3H0G.A] LYS 1135  -60.1  -24.3 -0.941 0.271321  -59.2 -179.7 -176.3  172.6
1:[3H0G.A] ASN 1136  -49.9  -45.6  0.322 0.080817 -173.5   20.0              
1:[3H0G.A] VAL 1137  -84.8  -41.5 -0.170 0.900523 -153.7                     
1:[3H0G.A] GLN 1138  -40.4  -43.5 -0.043 0.094377  -55.4 -175.3   -1.0       
1:[3H0G.A] THR 1139 -108.6   32.1  4.084 0.000994 -170.8                     
1:[3H0G.A] GLN 1140 -124.2    5.4 -0.622 0.318974 -114.5 -134.8    2.4       
1:[3H0G.A] ILE 1141 -147.2   51.4 -0.249 0.850674   60.0  163.2              
1:[3H0G.A] GLU 1142 -125.2  150.6 -0.269 0.142888  -91.8 -176.5   17.7       
1:[3H0G.A] HIS 1143  -44.3  -56.1 -0.236 0.295366 -158.8 -111.7              
1:[3H0G.A] THR 1144   68.0  -89.5  0.655 0.195312   68.6                     
1:[3H0G.A] THR 1145   41.1 -145.6 -0.019 0.508001 -169.2                     
1:[3H0G.A] LEU 1146  -90.3   69.7 -0.237 0.867794  -57.9 -161.8              
1:[3H0G.A] SER 1147 -109.4  -12.9  0.582 0.214051  -52.4                     
1:[3H0G.A] THR 1148  -84.0  -24.1 -0.128 0.930617   61.6                     
1:[3H0G.A] VAL 1149  -71.8  -60.6 -0.048 0.982753 -165.4                     
1:[3H0G.A] THR 1150   15.2   59.8 -0.199 0.835850   58.1                     
1:[3H0G.A] SER 1151  122.8   66.3  0.244 0.231514   63.9                     
1:[3H0G.A] THR 1153 -118.1  124.2  1.690 0.045072   38.2                     
1:[3H0G.A] GLU 1154 -123.5  145.1 -0.284 0.144294  -67.7  177.5  -17.2       
1:[3H0G.A] ILE 1155 -114.8  112.6 -0.251 0.724023  -55.1 -173.4              
1:[3H0G.A] HIS 1156 -115.5  137.2 -0.396 0.408467  -58.1  -91.7              
1:[3H0G.A] TYR 1157  -96.6  116.8  0.000 0.000000  -73.7  -90.2              
1:[3H0G.A] ASP 1158 -131.1  106.5  1.340 0.038869  -71.1  -15.0              
1:[3H0G.A] PRO 1159  -56.6 -109.3  1.527 0.060378  -27.6   34.5              
1:[3H0G.A] ASP 1160  -37.6  139.7 -0.363 0.384778  -13.5  -44.7              
1:[3H0G.A] PRO 1161  -56.1   -1.7  0.370 0.292526  -27.8   34.6              
1:[3H0G.A] GLN 1162 -119.4   45.0  5.914 0.000006 -151.2   12.0  142.3       
1:[3H0G.A] ASP 1163 -114.3  147.4 -0.264 0.354666  -71.0  -15.0              
1:[3H0G.A] THR 1164 -161.5 -122.6 -0.245 0.748289   72.6                     
1:[3H0G.A] VAL 1165  141.1 -108.8 -0.104 0.946761  155.5                     
1:[3H0G.A] ILE 1166   78.5  147.9  0.064 0.251553   86.0 -134.8              
1:[3H0G.A] GLU 1167   95.2    5.4  1.740 0.004952  168.9   41.7   48.1       
1:[3H0G.A] GLU 1168  144.0 -138.8 -0.242 0.104367  -67.1  177.0   -9.9       
1:[3H0G.A] ASP 1169 -112.8  -88.9  0.254 0.090656 -113.3   29.3              
1:[3H0G.A] LYS 1170   28.8 -135.8  1.076 0.008721  -57.7   62.0  173.0  171.0
1:[3H0G.A] ASP 1171   60.1  -56.3 -0.000 0.205917  -87.4   -4.8              
1:[3H0G.A] PHE 1172  -51.4  -48.8  1.120 0.074507  -62.3  -84.0              
1:[3H0G.A] VAL 1173  -56.1  -43.9 -0.149 0.918117 -173.7                     
1:[3H0G.A] GLU 1174  -60.7  -43.3  0.042 0.071761  -66.6  173.6   -9.3       
1:[3H0G.A] PHE 1176  -65.6  -35.4  0.609 0.118881  -63.2  -81.6              
1:[3H0G.A] PHE 1177  -69.9  -32.5  0.309 0.170299  -63.4  -78.9              
1:[3H0G.A] ILE 1179  -54.9  -42.3 -0.357 0.729048  -78.1  167.3              
1:[3H0G.A] PRO 1180  -63.2   11.2 -0.165 0.771784   27.6  -34.4              
1:[3H0G.A] ASP 1181   -8.8   80.5  4.250 0.000197   52.3  -15.0              
1:[3H0G.A] GLU 1182 -101.9    4.3  1.183 0.015605   32.6  167.7    7.8       
1:[3H0G.A] GLU 1183  167.9   -2.9  2.248 0.003038 -121.9  109.1   80.7       
1:[3H0G.A] VAL 1184  -14.6  -63.7  0.165 0.387120 -172.3                     
1:[3H0G.A] GLU 1185  -53.4  -56.7  1.172 0.009712   54.4  178.7   -8.7       
1:[3H0G.A] GLU 1186   55.5  168.2 -0.226 0.121057  -40.0 -158.0   -6.1       
1:[3H0G.A] ASN 1187  -47.0  -20.6 -0.609 0.308135  -56.0  -26.4              
1:[3H0G.A] LEU 1188 -100.7  -99.2 -0.297 0.737621  -64.6  174.0              
1:[3H0G.A] TYR 1189  165.7 -141.3  0.000 0.000000   58.1  -75.7              
1:[3H0G.A] LYS 1190 -100.0   95.5 -0.752 0.251262 -103.7  148.7  179.7 -152.5
1:[3H0G.A] GLN 1191 -142.1  132.7  1.049 0.012920 -147.8  -58.3  -24.2       
1:[3H0G.A] SER 1192  147.4   55.0  0.171 0.271085   50.6                     
1:[3H0G.A] PRO 1193  -77.6   50.4  1.965 0.031486  -27.6   34.5              
1:[3H0G.A] TRP 1194 -151.5   56.3  1.606 0.015663  -40.2   92.4              
1:[3H0G.A] LEU 1195  -59.5  138.4  0.181 0.295386 -175.8   55.5              
1:[3H0G.A] LEU 1196 -137.7  131.5  0.204 0.241890  -57.8  163.1              
1:[3H0G.A] ARG 1197 -112.3  159.9 -0.480 0.123228  -87.7 -157.1  167.9 -179.1
1:[3H0G.A] LEU 1198 -143.1  115.3  0.628 0.146404  -60.2  167.3              
1:[3H0G.A] GLU 1199  -90.7  103.3 -0.274 0.154687  -51.0 -161.9 -164.2       
1:[3H0G.A] LEU 1200  -85.4  113.1  0.020 0.355210  -62.5 -171.4              
1:[3H0G.A] ASP 1201  -67.5  127.0  0.267 0.114820  -69.2   -2.4              
1:[3H0G.A] ARG 1202  -76.4   16.1  1.898 0.002705   62.7 -173.1 -176.2 -179.0
1:[3H0G.A] LYS 1204 -120.3    7.6 -0.752 0.310067  -71.4 -172.7  178.7  168.9
1:[3H0G.A] MET 1205  -84.2  -16.6 -0.599 0.299773  -69.6  -53.0  -79.1       
1:[3H0G.A] LEU 1206  -96.3  -41.5 -0.280 0.790250  -64.0  177.9              
1:[3H0G.A] ASP 1207  -71.2  -18.9 -0.034 0.232634  -84.3    8.1              
1:[3H0G.A] LYS 1208 -134.5  110.3  1.130 0.009883  -65.4 -166.9  -87.3 -172.4
1:[3H0G.A] LYS 1209  -54.9   93.5  0.003 0.067120  -66.9 -176.3 -177.7  177.0
1:[3H0G.A] LEU 1210 -133.7  126.9 -0.124 0.400608  -62.9 -174.8              
1:[3H0G.A] SER 1211  -88.3  177.8 -0.219 0.828823   39.6                     
1:[3H0G.A] MET 1212  -93.6  -23.8 -0.636 0.307678  -62.8  -88.4  -54.9       
1:[3H0G.A] SER 1213  -80.1  -18.0 -0.204 0.760140   53.7                     
1:[3H0G.A] ASP 1214  -84.2  -53.7 -0.204 0.286953  -68.7  -10.8              
1:[3H0G.A] VAL 1215  -40.8  -45.6 -0.172 0.894369  170.1                     
1:[3H0G.A] LYS 1218 -115.2    2.0 -0.761 0.325974  -76.3 -168.1 -170.1  172.1
1:[3H0G.A] ILE 1219  -64.4  -49.6 -0.198 0.848658  -39.0  167.3              
1:[3H0G.A] GLU 1221 -104.2   12.6 -0.113 0.143840  -57.8  173.4    0.9       
1:[3H0G.A] SER 1222 -148.6    2.3 -0.174 0.856411   56.3                     
1:[3H0G.A] PHE 1223 -134.8   19.4  1.095 0.089745  -63.3  -75.0              
1:[3H0G.A] GLU 1224   63.4 -110.2  1.727 0.004841 -166.6   66.1    8.6       
1:[3H0G.A] ARG 1225 -131.0   18.4 -0.531 0.130964  -62.3  178.6 -171.9  172.5
1:[3H0G.A] ASP 1226  -63.0  -14.4 -0.003 0.193951  -61.2    4.7              
1:[3H0G.A] LEU 1227 -134.5  141.9 -0.377 0.635551  -58.4  162.3              
1:[3H0G.A] PHE 1228 -122.0  112.3  1.340 0.038979  -72.1  -84.0              
1:[3H0G.A] THR 1229  -95.0  142.6  0.136 0.346737   72.4                     
1:[3H0G.A] ILE 1230 -141.2  106.3 -0.283 0.832949  -50.4  177.9              
1:[3H0G.A] TRP 1231  -98.2 -169.6  0.002 0.204755   52.5  102.3              
1:[3H0G.A] SER 1232 -133.2  171.9 -0.199 0.600096   54.0                     
1:[3H0G.A] GLU 1233  -71.3  169.6  0.110 0.062807  -82.2 -172.6    3.6       
1:[3H0G.A] ASP 1234  -69.6   -3.3  0.199 0.150099  -75.6   -3.3              
1:[3H0G.A] ASN 1235  -76.2   -8.1 -0.580 0.396980  -63.8   -0.8              
1:[3H0G.A] ASP 1237 -110.6   -9.3 -0.363 0.351910  -73.3    2.5              
1:[3H0G.A] LYS 1238 -127.3  -23.1 -0.249 0.161312  -67.7  -53.0  168.2 -172.5
1:[3H0G.A] LEU 1239   49.6   89.2 -0.169 0.346875  -63.6  177.3              
1:[3H0G.A] ILE 1240 -119.7  157.3  1.903 0.025062  -38.5  174.4              
1:[3H0G.A] ILE 1241 -141.4  129.6 -0.356 0.636238  -54.2 -175.6              
1:[3H0G.A] ARG 1242  -90.3  165.0 -0.697 0.196078  -83.6 -152.7 -179.4  155.2
1:[3H0G.A] CYS 1243 -158.3   92.3  2.883 0.006809  -51.1                     
1:[3H0G.A] ARG 1244  -88.2  177.2 -0.637 0.154543  -66.7 -176.4 -179.7  -96.9
1:[3H0G.A] ILE 1245 -140.8  121.9 -0.341 0.747886  -57.4  161.1              
1:[3H0G.A] ILE 1246 -125.5  156.2  4.784 0.000189  -25.5  106.1              
1:[3H0G.A] ARG 1247 -170.2  -83.9  0.652 0.013015  -75.1 -131.2  170.3  135.6
1:[3H0G.A] ASP 1248  -25.1  140.3 -0.131 0.233146 -125.7  -73.1              
1:[3H0G.A] ASP 1249  -81.9   95.4  0.742 0.102410 -167.5   69.9              
1:[3H0G.A] ASP 1250  -89.7  153.0 -0.335 0.338277 -110.9    6.0              
1:[3H0G.A] ARG 1251  -50.2  -37.5  1.735 0.001926  -72.4  103.6 -169.7 -129.6
1:[3H0G.A] LYS 1252   72.0  169.4 -0.823 0.367869 -110.7 -160.7 -160.3 -173.7
1:[3H0G.A] GLU 1254 -128.8 -108.8 -0.125 0.103647 -157.5 -148.5  -41.5       
1:[3H0G.A] ASP 1255  -26.6   94.3  0.073 0.257722  163.5   43.1              
1:[3H0G.A] ASP 1256  117.5  112.2  0.973 0.049072 -108.8  -19.2              
1:[3H0G.A] ASP 1257  -86.8  164.3 -0.386 0.312841  -44.6  -52.5              
1:[3H0G.A] ASN 1258 -140.5   96.5  1.106 0.025493  -71.4  -23.0              
1:[3H0G.A] MET 1259 -126.0   97.1  3.505 0.000305   58.8 -179.9  -81.8       
1:[3H0G.A] ILE 1260   85.0   93.5  3.479 0.001516   87.3  124.8              
1:[3H0G.A] GLU 1261 -163.5  130.7  2.210 0.003226    9.2  142.1  -74.2       
1:[3H0G.A] GLU 1262   -8.7   89.0  1.917 0.005430  -65.0  -58.0  -40.0       
1:[3H0G.A] ASP 1263 -162.6  -81.8  0.549 0.140426 -144.1  -13.0              
1:[3H0G.A] VAL 1264  -29.9  -63.8 -0.205 0.825570 -174.1                     
1:[3H0G.A] PHE 1265  -41.4  -23.4  0.070 0.244839 -143.6   62.1              
1:[3H0G.A] LEU 1266  -77.7  -67.6 -0.285 0.493138  -67.4  161.3              
1:[3H0G.A] LYS 1267  -41.6  -38.0 -0.147 0.073081  -48.0 -175.2  178.1 -175.9
1:[3H0G.A] THR 1268  -61.7  -46.9  1.959 0.031225   55.6                     
1:[3H0G.A] ILE 1269  -56.2  -42.4 -0.306 0.789525  -49.5 -178.0              
1:[3H0G.A] GLU 1270  -53.3  -46.5  0.298 0.051487  -59.2 -175.9   -4.3       
1:[3H0G.A] HIS 1272  -81.8  -40.6 -0.367 0.322513  -63.6  -93.6              
1:[3H0G.A] MET 1273  -58.8  -55.2  0.231 0.071989  -52.6  -60.9  -38.6       
1:[3H0G.A] LEU 1274  -66.9   -9.9 -0.202 0.908651  -43.7  165.0              
1:[3H0G.A] GLU 1275 -121.0   46.7 -0.227 0.203044  -59.0 -177.6    5.9       
1:[3H0G.A] SER 1276  167.5  106.5  1.714 0.044592   93.1                     
1:[3H0G.A] ILE 1277  159.3   11.2 -0.314 0.780764   24.5  147.7              
1:[3H0G.A] SER 1278  -58.8  170.6 -0.220 0.789045   33.6                     
1:[3H0G.A] LEU 1279   91.6  151.7 -0.249 0.856523  -70.1 -149.5              
1:[3H0G.A] ARG 1280  -61.4   48.1  0.956 0.007450 -105.9  111.6 -172.1  177.1
1:[3H0G.A] VAL 1282  -64.9   75.3 -0.042 0.985374  160.5                     
1:[3H0G.A] PRO 1283   -9.2  115.4 -0.096 0.941988  -27.7   34.5              
1:[3H0G.A] ASN 1284  102.3  -44.2 -0.595 0.346444  -66.5  -49.2              
1:[3H0G.A] ILE 1285  -61.3  105.7 -0.195 0.680988  -59.4 -178.2              
1:[3H0G.A] THR 1286  -77.1 -142.8 -0.155 0.902820   38.2                     
1:[3H0G.A] ARG 1287  -67.7  148.6 -0.604 0.111343  -77.2 -128.7  146.1 -133.8
1:[3H0G.A] VAL 1288 -120.5  166.9  2.386 0.014596  179.1                     
1:[3H0G.A] TYR 1289 -135.1  172.9  0.000 0.000000  -47.1  -62.6              
1:[3H0G.A] MET 1290 -142.4  119.0 -0.034 0.109961 -177.1   66.1   75.0       
1:[3H0G.A] MET 1291 -131.2  140.9 -0.092 0.099717  -34.7  -52.4  -35.4       
1:[3H0G.A] GLU 1292  -70.4  114.1  0.306 0.049946  -74.7  173.9   -9.4       
1:[3H0G.A] HIS 1293 -103.1  110.0 -0.297 0.306943  -76.7  -52.9              
1:[3H0G.A] LYS 1294  -60.7   90.5 -0.174 0.082724  -73.6 -174.9 -158.3  168.8
1:[3H0G.A] ILE 1295  -95.8  136.0  1.035 0.057240 -174.0  167.0              
1:[3H0G.A] VAL 1296  -94.0  130.9 -0.082 0.965494  175.5                     
1:[3H0G.A] ARG 1297 -122.9  175.9 -0.458 0.137171  -68.4 -175.7  152.7  158.9
1:[3H0G.A] GLN 1298 -107.5  169.6 -0.236 0.187337  -28.0  172.7   -0.2       
1:[3H0G.A] ILE 1299 -131.6  163.3  2.093 0.017808  -51.9 -174.9              
1:[3H0G.A] GLU 1300  -65.9  -14.9  0.049 0.067092  -54.3  175.1   -6.7       
1:[3H0G.A] ASP 1301  -74.2  -52.7  0.236 0.167910  -84.3   -0.0              
1:[3H0G.A] THR 1303  -47.3  165.6 -0.265 0.663253   41.0                     
1:[3H0G.A] PHE 1304 -116.0  151.9  1.172 0.065740  -67.0  -92.3              
1:[3H0G.A] GLU 1305 -130.1  160.8 -0.659 0.277797  -76.0 -162.6  -21.7       
1:[3H0G.A] ARG 1306  -98.4   87.7  0.055 0.046996  -72.1 -165.7 -146.2  148.1
1:[3H0G.A] ASP 1308  -64.4   85.8  1.191 0.042334  -78.9 -142.6              
1:[3H0G.A] GLU 1309  -99.3  151.3  0.923 0.017631   35.0  133.9  -36.0       
1:[3H0G.A] TRP 1310  -77.5  158.1  0.813 0.077143  -65.8   79.7              
1:[3H0G.A] VAL 1311 -154.9  143.5  0.073 0.348097  179.4                     
1:[3H0G.A] LEU 1312  -93.7  141.9 -0.307 0.742889  -53.6 -179.9              
1:[3H0G.A] GLU 1313 -114.8   95.3  0.227 0.065192  -72.0 -126.4   33.0       
1:[3H0G.A] THR 1314  -46.0 -179.9  0.833 0.132556 -148.8                     
1:[3H0G.A] ASP 1315 -144.7   21.0  1.903 0.013931 -157.2  -71.6              
1:[3H0G.A] ILE 1317  -54.3  160.3  1.652 0.018204   42.2   90.4              
1:[3H0G.A] ASN 1318 -132.8 -175.4 -0.442 0.338249   67.1   27.8              
1:[3H0G.A] LEU 1319  -96.7 -117.8 -0.203 0.894120  -75.2 -177.2              
1:[3H0G.A] THR 1320   44.8  -78.9  1.058 0.079217 -165.9                     
1:[3H0G.A] GLU 1321  -71.8   21.7 -0.123 0.118241  -70.3 -179.4   10.7       
1:[3H0G.A] MET 1323  -97.2  -12.0  3.001 0.000690  -57.4   69.3  152.8       
1:[3H0G.A] THR 1324  -65.7  -11.0  2.277 0.016294  178.3                     
1:[3H0G.A] VAL 1325  -70.2  162.6  0.952 0.101703 -169.7                     
1:[3H0G.A] GLU 1326  -91.5   89.3  0.438 0.048615  -57.5  -78.6    1.0       
1:[3H0G.A] VAL 1328 -134.2  -47.4  2.799 0.007729   24.0                     
1:[3H0G.A] ASP 1329 -134.3  130.2 -0.168 0.233440  161.9 -153.5              
1:[3H0G.A] THR 1331  -66.3  -10.0  2.277 0.016294 -169.3                     
1:[3H0G.A] ARG 1332 -139.3   -0.0  0.257 0.036157  -51.4  174.4   52.7 -149.6
1:[3H0G.A] THR 1333  -67.7  147.8 -0.266 0.687334   58.3                     
1:[3H0G.A] TYR 1334 -140.9  159.8  1.788 0.020418 -175.2   92.5              
1:[3H0G.A] SER 1335 -149.1  179.6 -0.195 0.850411   97.5                     
1:[3H0G.A] ASN 1336 -109.6   -2.5  0.985 0.027679  -72.9   19.6              
1:[3H0G.A] SER 1337 -108.9   96.5  1.221 0.057625   63.7                     
1:[3H0G.A] PHE 1338  -50.5  -48.0  1.037 0.085725  -38.9  112.7              
1:[3H0G.A] VAL 1339  -27.5  -58.8 -0.205 0.825570 -166.3                     
1:[3H0G.A] GLU 1340  -74.7  -39.5 -0.319 0.136085 -153.4 -172.0  -21.5       
1:[3H0G.A] ILE 1341  -58.3  -30.6 -0.443 0.496309  -29.1 -168.5              
1:[3H0G.A] LEU 1342  -72.7  -27.3  4.004 0.000536 -171.2  -88.7              
1:[3H0G.A] GLN 1343  -86.6  -18.7  1.213 0.012094 -170.7  175.0   11.4       
1:[3H0G.A] ILE 1344 -128.6  -13.8 -0.152 0.932425   83.6  180.0              
1:[3H0G.A] LEU 1345 -112.4 -130.1 -0.166 0.916754  -88.8 -175.4              
1:[3H0G.A] ILE 1347  -84.2  -36.7  1.522 0.030524  174.4 -158.3              
1:[3H0G.A] GLU 1348  -61.6  -43.1 -0.036 0.081756 -102.3  -70.0  -14.4       
1:[3H0G.A] THR 1350  -67.0  -24.2  1.751 0.031871  158.0                     
1:[3H0G.A] ARG 1351  -63.9  -56.2  2.661 0.000500  176.5 -101.2 -172.4   81.9
1:[3H0G.A] SER 1352  -47.1  -37.6 -0.155 0.448745  -57.9                     
1:[3H0G.A] LEU 1354  -55.8  -60.0  0.287 0.233746  -84.6 -175.2              
1:[3H0G.A] LEU 1355  -44.2  -49.2  2.024 0.013571 -175.1 -101.4              
1:[3H0G.A] LYS 1356  -66.3  -42.0 -0.638 0.170037 -175.7  172.5 -176.5 -179.2
1:[3H0G.A] GLU 1357  -75.9  -11.7 -0.067 0.090001  -87.8  -48.2  150.3       
1:[3H0G.A] LEU 1358  -93.5  -38.4 -0.305 0.738427  -73.4  149.1              
1:[3H0G.A] ARG 1359  -56.1  -49.3  0.101 0.033718  -73.2 -144.6  176.7  106.6
1:[3H0G.A] ASN 1360  -63.4   -5.0 -0.664 0.430756  -74.5    6.7              
1:[3H0G.A] VAL 1361  -96.5  -39.9 -0.126 0.930059 -179.1                     
1:[3H0G.A] ILE 1362 -124.8   76.4  3.153 0.002510   53.6 -161.3              
1:[3H0G.A] GLU 1363 -161.1  -32.8 -0.146 0.097210 -171.7 -175.2    3.5       
1:[3H0G.A] PHE 1364 -103.0   98.1 -0.262 0.662316  -68.7  103.5              
1:[3H0G.A] ASP 1365 -127.3  174.2  0.354 0.090762   66.9    9.4              
1:[3H0G.A] SER 1367 -135.1  129.9  0.395 0.233544  -82.4                     
1:[3H0G.A] TYR 1368  -39.4   75.8  0.000 0.000000  -65.3  -87.8              
1:[3H0G.A] VAL 1369  -97.1  132.3 -0.094 0.958208 -170.4                     
1:[3H0G.A] ASN 1370 -124.2  115.0 -0.334 0.219619 -163.6    8.0              
1:[3H0G.A] TYR 1371  -52.2  -18.3 -0.001 0.268222  174.0   96.9              
1:[3H0G.A] ARG 1372  -77.2  -55.8 -0.077 0.049114  175.9  152.5  -36.8  -99.2
1:[3H0G.A] HIS 1373  -69.9  -36.4 -0.002 0.165109  -56.2  124.6              
1:[3H0G.A] LEU 1374  -61.4  -51.0  2.704 0.003967  -91.2  -23.8              
1:[3H0G.A] LEU 1376  -67.2  -46.7  1.512 0.030460 -151.4  174.5              
1:[3H0G.A] LEU 1377  -50.9  -46.5  1.041 0.063552 -143.3  175.7              
1:[3H0G.A] CYS 1378  -59.7  -52.4 -0.189 0.638763  -54.1                     
1:[3H0G.A] ASP 1379  -57.5  -33.7 -0.466 0.602049  -86.9  136.7              
1:[3H0G.A] VAL 1380  -66.7  -39.1 -0.142 0.924845  170.0                     
1:[3H0G.A] MET 1381  -68.6  -52.4 -0.292 0.157591  -54.0 -105.2  -70.6       
1:[3H0G.A] THR 1382 -104.3   64.3  4.208 0.000575  175.8                     
1:[3H0G.A] SER 1383 -127.6   -3.6 -0.219 0.736302   64.0                     
1:[3H0G.A] ARG 1384 -132.2   21.9  0.067 0.047700  -65.5 -177.0 -179.0  -83.3
1:[3H0G.A] HIS 1386  -54.6  161.9 -0.438 0.329427  -60.0  -69.1              
1:[3H0G.A] LEU 1387  -83.6   93.5  7.558 0.000001   37.8   97.7              
1:[3H0G.A] MET 1388  -72.5  110.2  0.072 0.087159  -53.2  175.5   71.4       
1:[3H0G.A] ILE 1390 -125.3   65.4  0.542 0.141989  -59.6  -74.6              
1:[3H0G.A] THR 1391  -79.3  158.6  2.159 0.022221 -166.4                     
1:[3H0G.A] ARG 1392  -45.3   81.2 -0.522 0.078053 -149.7 -153.5  159.1  141.4
1:[3H0G.A] HIS 1393  171.4  -40.2  0.784 0.043626  -75.2  -26.4              
1:[3H0G.A] ILE 1395    7.3  105.8  5.053 0.000054   81.0  107.4              
1:[3H0G.A] ASN 1396  -59.4   59.7 -0.205 0.150056  -50.5  -33.7              
1:[3H0G.A] ARG 1397  -92.0 -138.5  2.435 0.000931   99.2 -163.2  -98.1 -117.2
1:[3H0G.A] GLU 1399 -147.9   -0.3  0.255 0.045114 -118.6 -137.8    8.6       
1:[3H0G.A] THR 1400 -115.8   40.4  3.198 0.004356  -28.7                     
1:[3H0G.A] LEU 1403  -15.0  -52.6  1.141 0.045541 -135.5  144.5              
1:[3H0G.A] MET 1404  -63.0  -58.5  0.231 0.071989  -74.1  -77.5  -71.3       
1:[3H0G.A] ARG 1405  -49.1  -46.2 -0.333 0.071319  -26.2  166.5  153.8 -168.1
1:[3H0G.A] CYS 1406  -45.7  -23.7 -0.164 0.510293  -58.3                     
1:[3H0G.A] SER 1407  -77.1  -43.5 -0.111 0.437337  -64.9                     
1:[3H0G.A] PHE 1408  -62.6  -18.0 -0.281 0.414134  -53.3   85.7              
1:[3H0G.A] GLU 1409   57.7  157.1 -0.683 0.251086  -33.3  158.6  -56.5       
1:[3H0G.A] GLU 1410  -88.5  134.2  0.203 0.058632  -97.9  -76.4  -22.1       
1:[3H0G.A] THR 1411  -56.7 -139.9 -0.212 0.851842   29.7                     
1:[3H0G.A] VAL 1412   71.2 -130.6  2.001 0.017135   83.1                     
1:[3H0G.A] GLU 1413  -10.6  -64.9  1.844 0.004424  -34.8 -148.5  -16.9       
1:[3H0G.A] ILE 1414  -33.8  -58.9 -0.281 0.679225  -74.9 -152.7              
1:[3H0G.A] LEU 1415  -68.9  -36.7 -0.235 0.604534  -50.2  174.1              
1:[3H0G.A] MET 1416  -67.6  -21.3 -0.586 0.266277  -67.1  -70.0  -80.9       
1:[3H0G.A] ASP 1417 -101.1  -52.2 -0.350 0.499142  -70.7   -0.9              
1:[3H0G.A] SER 1421 -162.6   -2.1 -0.113 0.945994   49.2                     
1:[3H0G.A] GLU 1423  -87.5  112.7  1.174 0.012299  170.7   81.7   11.0       
1:[3H0G.A] LYS 1424  -73.1  128.3  0.622 0.018805 -170.5 -179.1  -70.9  -69.8
1:[3H0G.A] ASP 1425 -113.5   97.0  1.279 0.039224  -58.5   14.8              
1:[3H0G.A] ASP 1426  -48.9   -7.1  0.017 0.173606  -58.9   -2.2              
1:[3H0G.A] CYS 1427   51.3   24.7 -0.210 0.811306  -62.9                     
1:[3H0G.A] LYS 1428  -71.3   -1.0 -0.842 0.302078  -56.8 -175.1  175.3  178.6
1:[3H0G.A] ILE 1430 -116.9  -20.7  2.306 0.012034   56.1   81.4              
1:[3H0G.A] SER 1431 -100.3  -35.0 -0.039 0.405508   40.2                     
1:[3H0G.A] GLU 1432  -56.6  -33.6 -0.235 0.098373 -169.0  173.6  179.1       
1:[3H0G.A] ASN 1433  -81.0  -45.2  0.843 0.035879 -146.4   -7.0              
1:[3H0G.A] ILE 1434  -70.8   19.2 -0.419 0.718218   39.1  179.0              
1:[3H0G.A] MET 1435 -108.3  -25.8  1.113 0.017240 -169.2   62.9   80.7       
1:[3H0G.A] LEU 1436 -105.9  -19.4 -0.151 0.928287  -61.3 -169.8              
1:[3H0G.A] GLN 1438  -57.8  149.3  0.806 0.015693 -155.1  -93.8  -36.9       
1:[3H0G.A] LEU 1439  -69.8  128.1  1.288 0.041005 -171.1  144.5              
1:[3H0G.A] PRO 1441  -73.3   40.7  1.053 0.117687  -14.3   29.8              
1:[3H0G.A] MET 1442  -74.9   68.1  2.963 0.000686  -93.6   48.0  -80.9       
1:[3H0G.A] THR 1444  -90.9   17.8  3.649 0.002063 -140.7                     
1:[3H0G.A] PHE 1447 -168.6  160.1 -0.130 0.918033   60.1   85.7              
1:[3H0G.A] ASP 1448 -114.0  173.7 -0.342 0.295333  -65.3   -9.1              
1:[3H0G.A] ILE 1449 -136.1  155.4  1.590 0.032516   26.9   52.6              
1:[3H0G.A] TYR 1450 -131.4 -114.7  0.000 0.000000  -65.0  -87.0              
1:[3H0G.A] LEU 1451 -168.6  137.2  1.077 0.069228  -42.1  160.9              
1:[3H0G.A] ASP 1452  -90.8   57.2  1.105 0.029971 -136.9   13.0              
1:[3H0G.A] GLN 1453  -40.5  -35.1  1.106 0.013551  -46.4  134.1  -26.0       
1:[3H0G.A] ASP 1454  -50.0  -44.4  0.406 0.137131  -70.1  -12.3              
1:[3H0G.A] MET 1455  -64.4  -45.4 -0.009 0.098457 -166.9 -174.9  -94.4       
1:[3H0G.A] LEU 1456  -64.9  -30.1 -0.287 0.724284  -52.7  157.1              
1:[3H0G.A] MET 1457  -71.5  -79.5 -0.181 0.122358  -65.1  -70.2  -57.3       
1:[3H0G.A] ASN 1458  -60.6  -15.9 -0.669 0.494356 -106.8  -30.6              
1:[3H0G.A] TYR 1459  -20.6  142.7  0.000 0.000000 -153.3  -41.8              
1:[3H0G.A] SER 1460  -29.2  152.7  0.427 0.172834  -89.8                     
1:[3H0G.A] LEU 1461  -50.3 -173.3  1.509 0.053482  -65.2   63.7              
1:[3H0G.A] THR 1463 -171.7   89.2  0.892 0.087878   83.6                     
1:[3H0G.A] VAL 1465   84.7  162.5  0.111 0.295885  175.0                     
1:[3H0G.A] PRO 1466 -116.6  -38.7 -0.034 0.986527   27.7  -34.5              
1:[3H0G.A] THR 1467  -20.4  -87.8  1.497 0.057288   71.5                     
1:[3H0G.A] LEU 1468  -37.2  -37.3 -0.294 0.603550  177.0   63.0              
1:[3H0G.A] SER 1471 -136.2 -153.5  0.194 0.318293   50.7                     
1:[3H0G.A] MET 1473 -170.3   18.8  1.547 0.011148  -73.0 -123.4  -43.3       
1:[3H0G.A] THR 1475  150.3  -47.7  1.397 0.066011   35.1                     
1:[3H0G.A] SER 1476  -63.0   95.0  1.180 0.061506   47.2                     
1:[3H0G.A] GLN 1477  -30.7  -36.5 -0.194 0.083298  -89.1  175.1   -5.5       
1:[3H0G.A] LEU 1478  -65.1  156.8  2.628 0.008105 -168.4   54.1              
1:[3H0G.A] PRO 1479 -113.0 -176.8 -0.021 0.993011   27.6  -34.5              
1:[3H0G.A] GLU 1480 -166.5 -107.5 -0.136 0.156051 -178.2 -179.3  -17.1       
1:[3H0G.A] THR 1484 -166.6   52.7  0.261 0.278370 -167.2                     
1:[3H0G.A] PRO 1485  -95.5    3.5 -0.012 0.996576   27.7  -34.5              
1:[3H0G.A] TYR 1486  104.8   71.6 -0.281 0.648274  -71.7   59.4              
1:[3H0G.A] GLU 1487 -163.8  140.6  1.084 0.017776   70.4  174.0  -20.9       
1:[3H0G.A] ARG 1488 -113.6 -143.3 -0.076 0.071340  -63.1 -129.0 -104.3  -77.6
1:[3H0G.A] SER 1489 -174.5 -115.2 -0.120 0.550693 -160.2                     
1:[3H0G.A] PRO 1490   -5.4 -101.0 -0.045 0.540999  -27.7   34.5              
1:[3H0G.A] MET 1491    9.6  -78.5  1.578 0.009419  -72.3  -47.7  -82.5       
1:[3H0G.A] VAL 1492  -41.5  -49.0 -0.172 0.894369  175.5                     
1:[3H0G.A] ASP 1493  -55.2  -47.5  0.368 0.139611  -70.9  -15.1              
1:[3H0G.A] SER 1494  -57.9  -42.2  0.071 0.302047   70.0                     
1:[3H0G.A] PHE 1496  -62.3  -44.2  0.649 0.117451  -67.8  -17.4              
________________________________________________________________________________


Atom Clashing Values
====================

Repulsion Energy cutoff:   0.5 kcal/mol
Close contacts within chains only: TRUE

 #  Chain     Atom A            Chain     Atom B         Dist Repulsion
--------------------------------------------------------------------------------
  1 1:[3H0G.A]GLN 5   (O  ) ->  1:[3H0G.A]PRO 8   (CG )  2.47  1.5885
  2 1:[3H0G.A]GLN 5   (O  ) ->  1:[3H0G.A]PRO 8   (CD )  2.35  1.5885
  3 1:[3H0G.A]PHE 6   (C  ) ->  1:[3H0G.A]PRO 8   (CD )  2.76  1.3800
  4 1:[3H0G.A]PHE 6   (O  ) ->  1:[3H0G.A]SER 7   (C  )  2.39  1.5885
  5 1:[3H0G.A]PHE 6   (O  ) ->  1:[3H0G.A]PRO 8   (N  )  2.30  0.9146
  6 1:[3H0G.A]PHE 6   (CD2) ->  1:[3H0G.A]ASP 78  (OD2)  2.32  1.5885
  7 1:[3H0G.A]PHE 6   (CE2) ->  1:[3H0G.A]ASP 78  (CG )  2.89  1.0156
  8 1:[3H0G.A]PHE 6   (CE2) ->  1:[3H0G.A]ASP 78  (OD2)  2.46  1.5885
  9 1:[3H0G.A]SER 9   (O  ) ->  1:[3H0G.A]SER 10  (C  )  2.38  1.5885
 10 1:[3H0G.A]SER 9   (O  ) ->  1:[3H0G.A]SER 10  (O  )  2.34  0.5898
 11 1:[3H0G.A]VAL 11  (O  ) ->  1:[3H0G.A]PRO 12  (C  )  2.36  1.5885
 12 1:[3H0G.A]VAL 11  (O  ) ->  1:[3H0G.A]PRO 12  (O  )  2.30  0.7509
 13 1:[3H0G.A]PRO 12  (C  ) ->  1:[3H0G.A]LEU 13  (CG )  2.97  0.7209
 14 1:[3H0G.A]PRO 12  (O  ) ->  1:[3H0G.A]LEU 13  (CD2)  2.31  1.5885
 15 1:[3H0G.A]ARG 15  (NH1) ->  1:[3H0G.A]GLN 1438(NE2)  2.33  0.8996
 16 1:[3H0G.A]PHE 21  (O  ) ->  1:[3H0G.A]GLY 1422(CA )  2.57  1.0442
 17 1:[3H0G.A]PHE 21  (CZ ) ->  1:[3H0G.A]LEU 1403(CD1)  2.98  0.6770
 18 1:[3H0G.A]ILE 23  (O  ) ->  1:[3H0G.A]LEU 24  (C  )  2.52  1.2950
 19 1:[3H0G.A]ILE 23  (O  ) ->  1:[3H0G.A]LEU 24  (O  )  2.35  0.5371
 20 1:[3H0G.A]ILE 23  (CG1) ->  1:[3H0G.A]ALA 1419(O  )  2.42  1.5885
 21 1:[3H0G.A]ILE 23  (CD1) ->  1:[3H0G.A]ALA 1420(CA )  2.64  1.3800
 22 1:[3H0G.A]SER 25  (O  ) ->  1:[3H0G.A]PRO 26  (C  )  2.68  0.5998
 23 1:[3H0G.A]SER 25  (CB ) ->  1:[3H0G.A]TRP 239 (CD1)  2.87  1.0782
 24 1:[3H0G.A]SER 25  (CB ) ->  1:[3H0G.A]TRP 239 (NE1)  2.23  1.9435
 25 1:[3H0G.A]SER 25  (CB ) ->  1:[3H0G.A]TRP 239 (CE2)  2.84  1.2029
 26 1:[3H0G.A]PRO 26  (CD ) ->  1:[3H0G.A]TRP 239 (CD1)  2.62  1.3800
 27 1:[3H0G.A]ARG 30  (CG ) ->  1:[3H0G.A]VAL 244 (CG1)  2.98  0.7003
 28 1:[3H0G.A]ARG 30  (NE ) ->  1:[3H0G.A]VAL 244 (CG2)  2.53  1.5378
 29 1:[3H0G.A]SER 33  (CB ) ->  1:[3H0G.A]HIS 85  (N  )  2.68  0.7297
 30 1:[3H0G.A]SER 33  (CB ) ->  1:[3H0G.A]GLY 84  (CA )  2.93  0.8695
 31 1:[3H0G.A]LYS 36  (O  ) ->  1:[3H0G.A]ILE 37  (CB )  2.47  1.5745
 32 1:[3H0G.A]GLU 38  (C  ) ->  1:[3H0G.A]PRO 40  (CD )  2.95  0.7992
 33 1:[3H0G.A]GLU 38  (O  ) ->  1:[3H0G.A]PRO 40  (CD )  2.42  1.5885
 34 1:[3H0G.A]PHE 39  (O  ) ->  1:[3H0G.A]PRO 40  (C  )  2.45  1.5885
 35 1:[3H0G.A]PRO 40  (CA ) ->  1:[3H0G.A]ILE 276 (CG2)  2.77  1.3800
 36 1:[3H0G.A]PRO 40  (CB ) ->  1:[3H0G.A]ILE 276 (CG2)  2.46  1.3800
 37 1:[3H0G.A]PRO 40  (CB ) ->  1:[3H0G.A]ILE 276 (CB )  2.92  0.9128
 38 1:[3H0G.A]PRO 40  (CG ) ->  1:[3H0G.A]ILE 276 (CG2)  2.35  1.3800
 39 1:[3H0G.A]GLU 41  (O  ) ->  1:[3H0G.A]GLU 41  (CG )  2.52  1.3317
 40 1:[3H0G.A]THR 42  (O  ) ->  1:[3H0G.A]MET 43  (SD )  2.39  0.7537
 41 1:[3H0G.A]THR 42  (CB ) ->  1:[3H0G.A]LEU 55  (CB )  2.92  0.9040
 42 1:[3H0G.A]THR 42  (CG2) ->  1:[3H0G.A]LEU 55  (CG )  2.61  1.3800
 43 1:[3H0G.A]THR 42  (CG2) ->  1:[3H0G.A]MET 43  (N  )  2.35  1.9435
 44 1:[3H0G.A]THR 42  (CG2) ->  1:[3H0G.A]LEU 55  (CB )  2.42  1.3800
 45 1:[3H0G.A]MET 43  (O  ) ->  1:[3H0G.A]MET 43  (CG )  2.47  1.5885
 46 1:[3H0G.A]GLN 48  (C  ) ->  1:[3H0G.A]PRO 50  (CD )  2.63  1.3800
 47 1:[3H0G.A]GLN 48  (CG ) ->  1:[3H0G.A]PRO 50  (CG )  2.61  1.3800
 48 1:[3H0G.A]GLN 48  (CG ) ->  1:[3H0G.A]PRO 50  (CD )  2.63  1.3800
 49 1:[3H0G.A]ARG 49  (N  ) ->  1:[3H0G.A]PRO 50  (CD )  2.38  1.9435
 50 1:[3H0G.A]PRO 50  (C  ) ->  1:[3H0G.A]ARG 51  (CG )  2.48  1.3800
 51 1:[3H0G.A]PRO 50  (O  ) ->  1:[3H0G.A]ARG 51  (CB )  2.57  1.0636
 52 1:[3H0G.A]PRO 50  (O  ) ->  1:[3H0G.A]ARG 51  (CG )  2.10  1.5885
 53 1:[3H0G.A]ARG 51  (O  ) ->  1:[3H0G.A]VAL 52  (CB )  2.43  1.5885
 54 1:[3H0G.A]LEU 55  (C  ) ->  1:[3H0G.A]LEU 55  (CD1)  2.81  1.3800
 55 1:[3H0G.A]LEU 55  (CD1) ->  1:[3H0G.A]LEU 56  (N  )  2.73  0.5099
 56 1:[3H0G.A]LEU 56  (C  ) ->  1:[3H0G.A]LEU 56  (CD1)  2.77  1.3800
 57 1:[3H0G.A]ASP 57  (C  ) ->  1:[3H0G.A]ARG 59  (CA )  2.98  0.6869
 58 1:[3H0G.A]ASP 57  (C  ) ->  1:[3H0G.A]ARG 59  (O  )  2.65  0.6910
 59 1:[3H0G.A]ASP 57  (C  ) ->  1:[3H0G.A]ARG 59  (C  )  2.67  1.3800
 60 1:[3H0G.A]ASP 57  (O  ) ->  1:[3H0G.A]PRO 58  (C  )  2.36  1.5885
 61 1:[3H0G.A]ASP 57  (O  ) ->  1:[3H0G.A]ARG 59  (CA )  2.67  0.6057
 62 1:[3H0G.A]ASP 57  (O  ) ->  1:[3H0G.A]ARG 59  (C  )  2.35  1.5885
 63 1:[3H0G.A]ASP 57  (CB ) ->  1:[3H0G.A]PRO 58  (CD )  2.32  1.3800
 64 1:[3H0G.A]ARG 59  (N  ) ->  1:[3H0G.A]LEU 60  (CA )  2.62  1.0031
 65 1:[3H0G.A]LEU 60  (O  ) ->  1:[3H0G.A]HIS 82  (CD2)  2.55  1.1630
 66 1:[3H0G.A]THR 62  (CB ) ->  1:[3H0G.A]THR 75  (CG2)  2.99  0.6683
 67 1:[3H0G.A]THR 62  (CG2) ->  1:[3H0G.A]THR 75  (CG2)  2.60  1.3800
 68 1:[3H0G.A]THR 62  (CG2) ->  1:[3H0G.A]THR 75  (CB )  2.96  0.7397
 69 1:[3H0G.A]ILE 63  (O  ) ->  1:[3H0G.A]ILE 63  (CG1)  2.66  0.6595
 70 1:[3H0G.A]ASP 64  (CA ) ->  1:[3H0G.A]PHE 67  (CE1)  2.83  1.2846
 71 1:[3H0G.A]ASP 64  (C  ) ->  1:[3H0G.A]PHE 67  (CD1)  2.53  1.3800
 72 1:[3H0G.A]ASP 64  (C  ) ->  1:[3H0G.A]PHE 67  (CE1)  2.43  1.3800
 73 1:[3H0G.A]ASP 64  (O  ) ->  1:[3H0G.A]PHE 67  (CD1)  2.36  1.5885
 74 1:[3H0G.A]ASP 64  (CB ) ->  1:[3H0G.A]PHE 67  (CZ )  2.37  1.3800
 75 1:[3H0G.A]ASP 64  (CB ) ->  1:[3H0G.A]PHE 67  (CE1)  2.30  1.3800
 76 1:[3H0G.A]ASP 64  (CG ) ->  1:[3H0G.A]PHE 67  (CZ )  2.98  0.6767
 77 1:[3H0G.A]ASP 64  (CG ) ->  1:[3H0G.A]PHE 67  (CE1)  2.95  0.8047
 78 1:[3H0G.A]ARG 65  (N  ) ->  1:[3H0G.A]PHE 67  (CE1)  2.59  1.1401
 79 1:[3H0G.A]ARG 65  (C  ) ->  1:[3H0G.A]PHE 67  (CD1)  2.68  1.3800
 80 1:[3H0G.A]ARG 65  (C  ) ->  1:[3H0G.A]PHE 67  (CE1)  2.97  0.7259
 81 1:[3H0G.A]GLN 66  (C  ) ->  1:[3H0G.A]PHE 67  (CG )  2.61  1.3800
 82 1:[3H0G.A]GLN 66  (C  ) ->  1:[3H0G.A]PHE 67  (CD1)  2.55  1.3800
 83 1:[3H0G.A]GLN 66  (O  ) ->  1:[3H0G.A]PHE 67  (CG )  2.33  1.5885
 84 1:[3H0G.A]GLN 66  (O  ) ->  1:[3H0G.A]PHE 67  (CD2)  2.50  1.4208
 85 1:[3H0G.A]LYS 68  (O  ) ->  1:[3H0G.A]CYS 69  (C  )  2.37  1.5885
 86 1:[3H0G.A]CYS 69  (O  ) ->  1:[3H0G.A]GLN 70  (C  )  2.55  1.1543
 87 1:[3H0G.A]GLN 70  (O  ) ->  1:[3H0G.A]THR 71  (CB )  2.35  1.5885
 88 1:[3H0G.A]THR 71  (C  ) ->  1:[3H0G.A]CYS 72  (SG )  2.63  0.8261
 89 1:[3H0G.A]THR 71  (O  ) ->  1:[3H0G.A]CYS 72  (SG )  2.30  0.9509
 90 1:[3H0G.A]THR 71  (CG2) ->  1:[3H0G.A]HIS 82  (NE2)  2.68  0.7170
 91 1:[3H0G.A]THR 71  (CG2) ->  1:[3H0G.A]CYS 72  (SG )  2.71  0.7002
 92 1:[3H0G.A]THR 75  (CB ) ->  1:[3H0G.A]MET 76  (CA )  2.95  0.7839
 93 1:[3H0G.A]ALA 77  (C  ) ->  1:[3H0G.A]CYS 79  (N  )  2.60  1.0857
 94 1:[3H0G.A]GLY 81  (CA ) ->  1:[3H0G.A]PRO 249 (CG )  2.45  1.3800
 95 1:[3H0G.A]GLY 81  (CA ) ->  1:[3H0G.A]PRO 249 (CB )  2.63  1.3800
 96 1:[3H0G.A]GLY 81  (C  ) ->  1:[3H0G.A]PRO 249 (CG )  2.76  1.3800
 97 1:[3H0G.A]HIS 85  (CB ) ->  1:[3H0G.A]VAL 244 (CG1)  2.74  1.3800
 98 1:[3H0G.A]ILE 86  (O  ) ->  1:[3H0G.A]GLU 87  (C  )  2.46  1.5885
 99 1:[3H0G.A]ILE 86  (O  ) ->  1:[3H0G.A]GLU 87  (O  )  2.35  0.5430
100 1:[3H0G.A]ILE 86  (O  ) ->  1:[3H0G.A]ILE 86  (CG2)  2.52  1.2945
101 1:[3H0G.A]GLU 87  (O  ) ->  1:[3H0G.A]LEU 88  (CB )  2.59  0.9450
102 1:[3H0G.A]GLU 87  (O  ) ->  1:[3H0G.A]LEU 88  (CG )  2.47  1.5885
103 1:[3H0G.A]GLU 87  (O  ) ->  1:[3H0G.A]LEU 88  (CD2)  2.51  1.3545
104 1:[3H0G.A]LEU 88  (CB ) ->  1:[3H0G.A]THR 243 (O  )  2.36  1.5885
105 1:[3H0G.A]LEU 88  (CG ) ->  1:[3H0G.A]THR 243 (O  )  2.54  1.1883
106 1:[3H0G.A]LYS 90  (O  ) ->  1:[3H0G.A]PRO 91  (C  )  2.37  1.5885
107 1:[3H0G.A]LYS 90  (CE ) ->  1:[3H0G.A]VAL 282 (CG1)  2.92  0.8979
108 1:[3H0G.A]LYS 90  (NZ ) ->  1:[3H0G.A]VAL 282 (CG1)  2.31  1.9435
109 1:[3H0G.A]HIS 94  (C  ) ->  1:[3H0G.A]LEU 98  (CG )  2.61  1.3800
110 1:[3H0G.A]HIS 94  (O  ) ->  1:[3H0G.A]LEU 98  (CB )  2.30  1.5885
111 1:[3H0G.A]HIS 94  (O  ) ->  1:[3H0G.A]LEU 98  (CG )  2.30  1.5885
112 1:[3H0G.A]HIS 94  (O  ) ->  1:[3H0G.A]ILE 95  (C  )  2.50  1.4208
113 1:[3H0G.A]HIS 94  (CD2) ->  1:[3H0G.A]PHE 97  (CD2)  2.98  0.6751
114 1:[3H0G.A]ILE 95  (O  ) ->  1:[3H0G.A]LEU 98  (CB )  2.41  1.5885
115 1:[3H0G.A]ILE 95  (O  ) ->  1:[3H0G.A]GLY 96  (C  )  2.47  1.5885
116 1:[3H0G.A]ILE 95  (CB ) ->  1:[3H0G.A]ILE 314 (CD1)  2.99  0.6566
117 1:[3H0G.A]ILE 95  (CG1) ->  1:[3H0G.A]ILE 314 (CD1)  2.47  1.3800
118 1:[3H0G.A]ILE 95  (CG2) ->  1:[3H0G.A]ILE 314 (CD1)  2.73  1.3800
119 1:[3H0G.A]GLY 96  (C  ) ->  1:[3H0G.A]LEU 98  (N  )  2.73  0.5309
120 1:[3H0G.A]GLY 96  (O  ) ->  1:[3H0G.A]PHE 97  (C  )  2.68  0.5884
121 1:[3H0G.A]LEU 98  (O  ) ->  1:[3H0G.A]ILE 101 (CG2)  2.54  1.2155
122 1:[3H0G.A]ILE 101 (CD1) ->  1:[3H0G.A]PHE 217 (CE2)  2.72  1.3800
123 1:[3H0G.A]ILE 101 (CD1) ->  1:[3H0G.A]PHE 217 (CZ )  2.90  0.9770
124 1:[3H0G.A]ILE 104 (O  ) ->  1:[3H0G.A]LEU 105 (C  )  2.35  1.5885
125 1:[3H0G.A]LEU 105 (O  ) ->  1:[3H0G.A]GLU 106 (CB )  2.32  1.5885
126 1:[3H0G.A]LEU 105 (CD1) ->  1:[3H0G.A]ILE 182 (CD1)  2.97  0.7084
127 1:[3H0G.A]GLU 106 (CB ) ->  1:[3H0G.A]CYS 144 (CB )  2.65  1.3800
128 1:[3H0G.A]GLU 106 (CB ) ->  1:[3H0G.A]CYS 144 (SG )  2.32  0.8261
129 1:[3H0G.A]GLU 106 (OE1) ->  1:[3H0G.A]CYS 144 (CB )  2.53  1.2504
130 1:[3H0G.A]CYS 107 (C  ) ->  1:[3H0G.A]VAL 108 (CG2)  2.92  0.8961
131 1:[3H0G.A]CYS 107 (O  ) ->  1:[3H0G.A]VAL 108 (CG2)  2.49  1.4725
132 1:[3H0G.A]CYS 107 (SG ) ->  1:[3H0G.A]VAL 140 (CG1)  2.44  0.8261
133 1:[3H0G.A]VAL 108 (CG1) ->  1:[3H0G.A]GLY 113 (CA )  2.23  1.3800
134 1:[3H0G.A]VAL 108 (CG1) ->  1:[3H0G.A]LYS 114 (N  )  2.52  1.5969
135 1:[3H0G.A]VAL 108 (CG1) ->  1:[3H0G.A]GLY 113 (C  )  2.30  1.3800
136 1:[3H0G.A]TRP 110 (CZ2) ->  1:[3H0G.A]PRO 180 (CG )  2.94  0.8307
137 1:[3H0G.A]ASN 111 (O  ) ->  1:[3H0G.A]CYS 112 (C  )  2.65  0.6906
138 1:[3H0G.A]ASN 111 (OD1) ->  1:[3H0G.A]ILE 216 (CG1)  2.47  1.5703
139 1:[3H0G.A]LYS 114 (O  ) ->  1:[3H0G.A]LEU 115 (O  )  2.30  0.7531
140 1:[3H0G.A]LYS 114 (O  ) ->  1:[3H0G.A]LEU 115 (C  )  2.44  1.5885
141 1:[3H0G.A]LEU 115 (CD2) ->  1:[3H0G.A]HIS 227 (CD2)  2.92  0.9147
142 1:[3H0G.A]LYS 116 (C  ) ->  1:[3H0G.A]ILE 117 (O  )  2.65  0.6847
143 1:[3H0G.A]LYS 116 (O  ) ->  1:[3H0G.A]ILE 117 (C  )  2.67  0.6121
144 1:[3H0G.A]LYS 116 (O  ) ->  1:[3H0G.A]ILE 117 (O  )  2.30  0.7570
145 1:[3H0G.A]ILE 117 (C  ) ->  1:[3H0G.A]ASP 118 (OD1)  2.69  0.5601
146 1:[3H0G.A]ILE 117 (CG2) ->  1:[3H0G.A]ASP 118 (N  )  2.52  1.6086
147 1:[3H0G.A]ILE 117 (CG2) ->  1:[3H0G.A]ASN 125 (CB )  2.92  0.9115
148 1:[3H0G.A]ASP 118 (CB ) ->  1:[3H0G.A]SER 120 (OG )  2.30  1.5885
149 1:[3H0G.A]ASP 118 (CG ) ->  1:[3H0G.A]HIS 172 (ND1)  2.62  1.0160
150 1:[3H0G.A]ASP 118 (CG ) ->  1:[3H0G.A]SER 120 (OG )  2.25  1.5885
151 1:[3H0G.A]SER 119 (N  ) ->  1:[3H0G.A]SER 120 (CA )  2.30  1.9435
152 1:[3H0G.A]SER 119 (N  ) ->  1:[3H0G.A]SER 120 (CB )  2.49  1.7837
153 1:[3H0G.A]SER 119 (O  ) ->  1:[3H0G.A]PRO 122 (CA )  2.69  0.5403
154 1:[3H0G.A]SER 120 (N  ) ->  1:[3H0G.A]PRO 122 (N  )  2.30  1.1344
155 1:[3H0G.A]SER 120 (N  ) ->  1:[3H0G.A]PRO 122 (CA )  2.64  0.9045
156 1:[3H0G.A]SER 120 (N  ) ->  1:[3H0G.A]ASN 121 (C  )  2.30  1.9435
157 1:[3H0G.A]SER 120 (CA ) ->  1:[3H0G.A]ASN 121 (C  )  2.61  1.3800
158 1:[3H0G.A]SER 120 (CB ) ->  1:[3H0G.A]ASN 121 (CB )  2.30  1.3800
159 1:[3H0G.A]SER 120 (CB ) ->  1:[3H0G.A]ASN 121 (CA )  2.57  1.3800
160 1:[3H0G.A]SER 120 (CB ) ->  1:[3H0G.A]ASN 121 (C  )  2.51  1.3800
161 1:[3H0G.A]SER 120 (CB ) ->  1:[3H0G.A]ASN 121 (O  )  2.30  1.5885
162 1:[3H0G.A]SER 120 (OG ) ->  1:[3H0G.A]ASN 121 (CG )  2.49  1.4897
163 1:[3H0G.A]SER 120 (OG ) ->  1:[3H0G.A]ASN 121 (CB )  2.30  1.5885
164 1:[3H0G.A]PRO 122 (O  ) ->  1:[3H0G.A]ASP 126 (CG )  2.51  1.3780
165 1:[3H0G.A]LYS 123 (O  ) ->  1:[3H0G.A]THR 127 (CG2)  2.55  1.1416
166 1:[3H0G.A]PHE 124 (O  ) ->  1:[3H0G.A]GLN 128 (CG )  2.59  0.9402
167 1:[3H0G.A]ASP 126 (C  ) ->  1:[3H0G.A]TYR 130 (CE2)  2.85  1.1709
168 1:[3H0G.A]ASP 126 (C  ) ->  1:[3H0G.A]TYR 130 (CD2)  2.85  1.1614
169 1:[3H0G.A]ASP 126 (O  ) ->  1:[3H0G.A]TYR 130 (CE2)  2.67  0.6297
170 1:[3H0G.A]ASP 126 (O  ) ->  1:[3H0G.A]TYR 130 (CD2)  2.30  1.5885
171 1:[3H0G.A]GLN 128 (O  ) ->  1:[3H0G.A]ARG 136 (CG )  2.50  1.4358
172 1:[3H0G.A]GLN 128 (CG ) ->  1:[3H0G.A]ALA 139 (CB )  2.74  1.3800
173 1:[3H0G.A]ARG 131 (O  ) ->  1:[3H0G.A]ASP 132 (C  )  2.62  0.7982
174 1:[3H0G.A]ASN 135 (C  ) ->  1:[3H0G.A]LEU 137 (N  )  2.60  1.0794
175 1:[3H0G.A]ASN 135 (O  ) ->  1:[3H0G.A]ARG 136 (C  )  2.64  0.7154
176 1:[3H0G.A]LYS 147 (C  ) ->  1:[3H0G.A]MET 148 (CG )  2.80  1.3800
177 1:[3H0G.A]LYS 147 (O  ) ->  1:[3H0G.A]MET 148 (CB )  2.42  1.5885
178 1:[3H0G.A]LYS 147 (O  ) ->  1:[3H0G.A]MET 148 (CG )  1.92  1.5885
179 1:[3H0G.A]LYS 147 (CG ) ->  1:[3H0G.A]MET 148 (N  )  2.72  0.5536
180 1:[3H0G.A]MET 148 (C  ) ->  1:[3H0G.A]VAL 149 (CG2)  2.82  1.3306
181 1:[3H0G.A]MET 148 (O  ) ->  1:[3H0G.A]VAL 149 (CG2)  2.30  1.5885
182 1:[3H0G.A]MET 148 (O  ) ->  1:[3H0G.A]GLN 179 (CA )  2.58  1.0079
183 1:[3H0G.A]MET 148 (CE ) ->  1:[3H0G.A]THR 181 (OG1)  2.48  1.5128
184 1:[3H0G.A]CYS 150 (CB ) ->  1:[3H0G.A]GLY 176 (CA )  2.93  0.8529
185 1:[3H0G.A]ASP 151 (CG ) ->  1:[3H0G.A]THR 152 (N  )  2.58  1.2005
186 1:[3H0G.A]THR 152 (O  ) ->  1:[3H0G.A]GLY 174 (CA )  2.50  1.4461
187 1:[3H0G.A]GLY 153 (C  ) ->  1:[3H0G.A]LEU 154 (CG )  2.97  0.7234
188 1:[3H0G.A]GLY 153 (C  ) ->  1:[3H0G.A]LEU 154 (O  )  2.65  0.6810
189 1:[3H0G.A]GLY 153 (O  ) ->  1:[3H0G.A]LEU 154 (C  )  2.70  0.5037
190 1:[3H0G.A]GLY 153 (O  ) ->  1:[3H0G.A]LEU 154 (O  )  2.30  0.7495
191 1:[3H0G.A]LEU 154 (N  ) ->  1:[3H0G.A]GLY 173 (CA )  2.63  0.9561
192 1:[3H0G.A]LEU 154 (N  ) ->  1:[3H0G.A]GLY 173 (C  )  2.42  1.9435
193 1:[3H0G.A]LEU 154 (CA ) ->  1:[3H0G.A]GLY 173 (CA )  2.87  1.0897
194 1:[3H0G.A]SER 155 (CA ) ->  1:[3H0G.A]ASN 169 (CA )  2.81  1.3647
195 1:[3H0G.A]SER 155 (CB ) ->  1:[3H0G.A]ASN 169 (CA )  2.72  1.3800
196 1:[3H0G.A]SER 155 (CB ) ->  1:[3H0G.A]ASN 169 (CB )  2.50  1.3800
197 1:[3H0G.A]ALA 156 (O  ) ->  1:[3H0G.A]GLY 157 (O  )  2.32  0.6556
198 1:[3H0G.A]ALA 156 (O  ) ->  1:[3H0G.A]GLY 157 (C  )  2.38  1.5885
199 1:[3H0G.A]SER 158 (N  ) ->  1:[3H0G.A]ASP 159 (C  )  2.63  0.9397
200 1:[3H0G.A]SER 158 (CA ) ->  1:[3H0G.A]ASP 159 (C  )  2.91  0.9164
201 1:[3H0G.A]ASP 159 (O  ) ->  1:[3H0G.A]PHE 161 (CE1)  2.42  1.5885
202 1:[3H0G.A]ASP 159 (O  ) ->  1:[3H0G.A]PHE 161 (CD1)  2.50  1.3943
203 1:[3H0G.A]PHE 161 (O  ) ->  1:[3H0G.A]PRO 166 (CB )  2.30  1.5885
204 1:[3H0G.A]PHE 161 (CD2) ->  1:[3H0G.A]ASN 165 (ND2)  2.51  1.6531
205 1:[3H0G.A]PHE 161 (CD2) ->  1:[3H0G.A]ASN 165 (CG )  2.86  1.1540
206 1:[3H0G.A]PHE 161 (CE2) ->  1:[3H0G.A]ASN 165 (ND2)  2.31  1.9435
207 1:[3H0G.A]ASP 162 (CA ) ->  1:[3H0G.A]ASN 165 (CB )  2.96  0.7653
208 1:[3H0G.A]LEU 163 (O  ) ->  1:[3H0G.A]LEU 163 (CG )  2.41  1.5885
209 1:[3H0G.A]ASN 165 (CB ) ->  1:[3H0G.A]PRO 166 (CA )  2.33  1.3800
210 1:[3H0G.A]PRO 166 (C  ) ->  1:[3H0G.A]ALA 168 (CB )  2.42  1.3800
211 1:[3H0G.A]PRO 166 (CB ) ->  1:[3H0G.A]ALA 168 (CB )  2.78  1.3800
212 1:[3H0G.A]SER 167 (N  ) ->  1:[3H0G.A]ALA 168 (CB )  2.20  1.9435
213 1:[3H0G.A]SER 167 (CA ) ->  1:[3H0G.A]ALA 168 (CB )  2.72  1.3800
214 1:[3H0G.A]SER 167 (CA ) ->  1:[3H0G.A]ALA 168 (C  )  2.99  0.6551
215 1:[3H0G.A]ALA 168 (O  ) ->  1:[3H0G.A]ASN 169 (CB )  2.58  0.9725
216 1:[3H0G.A]ASN 169 (O  ) ->  1:[3H0G.A]MET 170 (CG )  2.48  1.5361
217 1:[3H0G.A]MET 170 (O  ) ->  1:[3H0G.A]MET 170 (CG )  2.53  1.2700
218 1:[3H0G.A]GLY 171 (O  ) ->  1:[3H0G.A]HIS 172 (C  )  2.55  1.1558
219 1:[3H0G.A]GLY 174 (O  ) ->  1:[3H0G.A]CYS 175 (CB )  2.50  1.4369
220 1:[3H0G.A]GLY 176 (O  ) ->  1:[3H0G.A]ALA 177 (CB )  2.47  1.5885
221 1:[3H0G.A]ALA 177 (CA ) ->  1:[3H0G.A]ALA 178 (CB )  2.48  1.3800
222 1:[3H0G.A]ALA 177 (CB ) ->  1:[3H0G.A]GLN 179 (NE2)  2.67  0.7422
223 1:[3H0G.A]ALA 177 (CB ) ->  1:[3H0G.A]GLN 179 (CG )  2.62  1.3800
224 1:[3H0G.A]ALA 177 (CB ) ->  1:[3H0G.A]ALA 178 (C  )  2.30  1.3800
225 1:[3H0G.A]ALA 177 (CB ) ->  1:[3H0G.A]ALA 178 (O  )  2.39  1.5885
226 1:[3H0G.A]ALA 177 (CB ) ->  1:[3H0G.A]ALA 178 (CA )  2.52  1.3800
227 1:[3H0G.A]ALA 177 (CB ) ->  1:[3H0G.A]ALA 178 (CB )  2.37  1.3800
228 1:[3H0G.A]ALA 178 (C  ) ->  1:[3H0G.A]GLN 179 (CG )  2.79  1.3800
229 1:[3H0G.A]ALA 178 (C  ) ->  1:[3H0G.A]PRO 180 (CD )  2.58  1.3800
230 1:[3H0G.A]ALA 178 (O  ) ->  1:[3H0G.A]GLN 179 (CD )  2.58  1.0013
231 1:[3H0G.A]ALA 178 (O  ) ->  1:[3H0G.A]GLN 179 (CB )  2.36  1.5885
232 1:[3H0G.A]ALA 178 (O  ) ->  1:[3H0G.A]GLN 179 (CG )  2.30  1.5885
233 1:[3H0G.A]GLN 179 (N  ) ->  1:[3H0G.A]PRO 180 (CD )  2.49  1.7785
234 1:[3H0G.A]PRO 180 (CB ) ->  1:[3H0G.A]TRP 193 (CD1)  2.82  1.3237
235 1:[3H0G.A]PRO 180 (CG ) ->  1:[3H0G.A]TRP 193 (CD1)  2.95  0.7855
236 1:[3H0G.A]PRO 180 (CG ) ->  1:[3H0G.A]TRP 193 (NE1)  2.70  0.6370
237 1:[3H0G.A]THR 181 (C  ) ->  1:[3H0G.A]ILE 182 (CG1)  2.85  1.1756
238 1:[3H0G.A]ARG 183 (CZ ) ->  1:[3H0G.A]PRO 203 (CB )  2.73  1.3800
239 1:[3H0G.A]ARG 183 (NH2) ->  1:[3H0G.A]PRO 203 (C  )  2.61  1.0632
240 1:[3H0G.A]LEU 189 (C  ) ->  1:[3H0G.A]TRP 190 (CD1)  2.97  0.7151
241 1:[3H0G.A]LEU 189 (O  ) ->  1:[3H0G.A]TRP 190 (CD1)  2.67  0.6347
242 1:[3H0G.A]SER 192 (CB ) ->  1:[3H0G.A]ASP 201 (O  )  2.60  0.9085
243 1:[3H0G.A]SER 192 (CB ) ->  1:[3H0G.A]LEU 202 (CA )  2.75  1.3800
244 1:[3H0G.A]SER 192 (CB ) ->  1:[3H0G.A]LEU 202 (C  )  2.88  1.0572
245 1:[3H0G.A]TRP 193 (O  ) ->  1:[3H0G.A]SER 200 (CB )  2.29  1.5885
246 1:[3H0G.A]TRP 193 (CZ3) ->  1:[3H0G.A]ARG 206 (CB )  2.75  1.3800
247 1:[3H0G.A]LYS 194 (CG ) ->  1:[3H0G.A]ARG 195 (N  )  2.59  1.1852
248 1:[3H0G.A]ARG 195 (CB ) ->  1:[3H0G.A]GLY 196 (CA )  2.61  1.3800
249 1:[3H0G.A]ARG 195 (CG ) ->  1:[3H0G.A]GLY 196 (CA )  2.76  1.3800
250 1:[3H0G.A]GLY 196 (O  ) ->  1:[3H0G.A]LYS 197 (CB )  2.32  1.5885
251 1:[3H0G.A]ASP 198 (O  ) ->  1:[3H0G.A]GLU 199 (CB )  2.42  1.5885
252 1:[3H0G.A]SER 200 (O  ) ->  1:[3H0G.A]ASP 201 (CG )  2.61  0.8488
253 1:[3H0G.A]ASP 201 (CB ) ->  1:[3H0G.A]ARG 206 (NH1)  2.40  1.9435
254 1:[3H0G.A]LEU 202 (CB ) ->  1:[3H0G.A]PRO 203 (CD )  2.38  1.3800
255 1:[3H0G.A]LYS 205 (C  ) ->  1:[3H0G.A]ARG 206 (CG )  2.87  1.0806
256 1:[3H0G.A]LYS 205 (C  ) ->  1:[3H0G.A]ARG 206 (CD )  2.53  1.3800
257 1:[3H0G.A]LYS 205 (O  ) ->  1:[3H0G.A]ARG 206 (CB )  2.55  1.1245
258 1:[3H0G.A]LYS 205 (O  ) ->  1:[3H0G.A]ARG 206 (CG )  2.66  0.6531
259 1:[3H0G.A]LYS 205 (O  ) ->  1:[3H0G.A]ARG 206 (CD )  1.98  1.5885
260 1:[3H0G.A]LEU 207 (N  ) ->  1:[3H0G.A]LEU 207 (CD2)  2.59  1.1419
261 1:[3H0G.A]LEU 208 (N  ) ->  1:[3H0G.A]LEU 208 (CD1)  2.38  1.9435
262 1:[3H0G.A]LEU 208 (O  ) ->  1:[3H0G.A]SER 209 (CB )  2.63  0.7576
263 1:[3H0G.A]SER 209 (OG ) ->  1:[3H0G.A]GLU 212 (CD )  2.48  1.5086
264 1:[3H0G.A]LEU 211 (O  ) ->  1:[3H0G.A]THR 215 (CG2)  2.62  0.8189
265 1:[3H0G.A]VAL 213 (CG1) ->  1:[3H0G.A]PHE 217 (CE2)  2.81  1.3570
266 1:[3H0G.A]VAL 213 (CG1) ->  1:[3H0G.A]PHE 217 (CZ )  2.83  1.2570
267 1:[3H0G.A]HIS 214 (CE1) ->  1:[3H0G.A]ASP 238 (O  )  2.67  0.6180
268 1:[3H0G.A]THR 215 (O  ) ->  1:[3H0G.A]HIS 219 (CD2)  2.51  1.3841
269 1:[3H0G.A]HIS 219 (O  ) ->  1:[3H0G.A]ILE 220 (C  )  2.63  0.7657
270 1:[3H0G.A]LEU 230 (CD1) ->  1:[3H0G.A]PRO 237 (CG )  2.33  1.3800
271 1:[3H0G.A]LEU 230 (CD1) ->  1:[3H0G.A]PRO 237 (CD )  2.70  1.3800
272 1:[3H0G.A]ASN 231 (C  ) ->  1:[3H0G.A]GLN 233 (N  )  2.73  0.5212
273 1:[3H0G.A]ASN 231 (O  ) ->  1:[3H0G.A]ALA 235 (O  )  2.30  0.7498
274 1:[3H0G.A]GLU 232 (O  ) ->  1:[3H0G.A]GLU 232 (CG )  2.36  1.5885
275 1:[3H0G.A]ARG 236 (N  ) ->  1:[3H0G.A]TRP 239 (CE3)  2.42  1.9435
276 1:[3H0G.A]ARG 236 (CA ) ->  1:[3H0G.A]TRP 239 (CE3)  2.77  1.3800
277 1:[3H0G.A]ARG 236 (O  ) ->  1:[3H0G.A]PRO 237 (C  )  2.51  1.3599
278 1:[3H0G.A]ARG 236 (CB ) ->  1:[3H0G.A]TRP 239 (CE3)  2.30  1.3800
279 1:[3H0G.A]ARG 236 (CB ) ->  1:[3H0G.A]TRP 239 (CZ3)  2.36  1.3800
280 1:[3H0G.A]ARG 236 (CG ) ->  1:[3H0G.A]TRP 239 (CZ3)  2.92  0.8961
281 1:[3H0G.A]PRO 237 (C  ) ->  1:[3H0G.A]TRP 239 (N  )  2.71  0.5782
282 1:[3H0G.A]ILE 242 (CD1) ->  1:[3H0G.A]LEU 245 (CD1)  2.78  1.3800
283 1:[3H0G.A]VAL 244 (O  ) ->  1:[3H0G.A]VAL 244 (CG1)  2.56  1.0796
284 1:[3H0G.A]VAL 244 (O  ) ->  1:[3H0G.A]LEU 245 (C  )  2.34  1.5885
285 1:[3H0G.A]VAL 244 (O  ) ->  1:[3H0G.A]LEU 245 (O  )  2.36  0.5069
286 1:[3H0G.A]PRO 249 (O  ) ->  1:[3H0G.A]PRO 250 (C  )  2.68  0.5831
287 1:[3H0G.A]PRO 250 (O  ) ->  1:[3H0G.A]SER 251 (C  )  2.61  0.8440
288 1:[3H0G.A]PRO 254 (CG ) ->  1:[3H0G.A]ASP 266 (CG )  2.73  1.3800
289 1:[3H0G.A]PRO 254 (CG ) ->  1:[3H0G.A]ASP 266 (OD1)  2.64  0.7176
290 1:[3H0G.A]SER 255 (O  ) ->  1:[3H0G.A]ILE 256 (CB )  2.41  1.5885
291 1:[3H0G.A]ILE 256 (C  ) ->  1:[3H0G.A]SER 257 (OG )  2.70  0.5202
292 1:[3H0G.A]SER 257 (C  ) ->  1:[3H0G.A]ASP 259 (N  )  2.72  0.5439
293 1:[3H0G.A]VAL 258 (O  ) ->  1:[3H0G.A]ASP 259 (C  )  2.36  1.5885
294 1:[3H0G.A]GLY 260 (O  ) ->  1:[3H0G.A]THR 261 (C  )  2.30  1.5885
295 1:[3H0G.A]GLY 260 (O  ) ->  1:[3H0G.A]THR 261 (O  )  2.30  0.7627
296 1:[3H0G.A]THR 261 (O  ) ->  1:[3H0G.A]SER 262 (CB )  2.33  1.5885
297 1:[3H0G.A]SER 262 (O  ) ->  1:[3H0G.A]ARG 263 (CB )  2.58  1.0050
298 1:[3H0G.A]ARG 263 (O  ) ->  1:[3H0G.A]ARG 263 (CD )  2.30  1.5885
299 1:[3H0G.A]ARG 263 (O  ) ->  1:[3H0G.A]ARG 263 (CG )  2.52  1.2945
300 1:[3H0G.A]ARG 263 (CG ) ->  1:[3H0G.A]ARG 263 (NH2)  2.43  1.9435
301 1:[3H0G.A]ASP 266 (CA ) ->  1:[3H0G.A]ASP 267 (CB )  2.58  1.3800
302 1:[3H0G.A]ASP 266 (CA ) ->  1:[3H0G.A]ASP 267 (CG )  2.91  0.9174
303 1:[3H0G.A]ASP 266 (C  ) ->  1:[3H0G.A]LEU 268 (CB )  2.82  1.3166
304 1:[3H0G.A]ASP 266 (O  ) ->  1:[3H0G.A]THR 269 (CB )  2.66  0.6444
305 1:[3H0G.A]ASP 266 (O  ) ->  1:[3H0G.A]THR 269 (CG2)  2.30  1.5885
306 1:[3H0G.A]ASP 266 (CB ) ->  1:[3H0G.A]ASP 267 (CB )  2.54  1.3800
307 1:[3H0G.A]ASP 266 (CB ) ->  1:[3H0G.A]ASP 267 (CG )  2.93  0.8677
308 1:[3H0G.A]ASP 267 (N  ) ->  1:[3H0G.A]LEU 268 (CA )  2.51  1.6445
309 1:[3H0G.A]ASP 267 (N  ) ->  1:[3H0G.A]LEU 268 (C  )  2.38  1.9435
310 1:[3H0G.A]ASP 267 (N  ) ->  1:[3H0G.A]LEU 268 (CB )  2.30  1.9435
311 1:[3H0G.A]ASP 267 (CA ) ->  1:[3H0G.A]LEU 268 (CB )  2.49  1.3800
312 1:[3H0G.A]ASP 267 (CB ) ->  1:[3H0G.A]LEU 268 (CB )  2.30  1.3800
313 1:[3H0G.A]LEU 268 (O  ) ->  1:[3H0G.A]THR 269 (C  )  2.34  1.5885
314 1:[3H0G.A]THR 269 (O  ) ->  1:[3H0G.A]HIS 270 (C  )  2.34  1.5885
315 1:[3H0G.A]HIS 270 (O  ) ->  1:[3H0G.A]LYS 271 (C  )  2.65  0.6757
316 1:[3H0G.A]LYS 271 (O  ) ->  1:[3H0G.A]LEU 272 (C  )  2.70  0.5095
317 1:[3H0G.A]LYS 271 (CD ) ->  1:[3H0G.A]GLN 322 (CD )  2.94  0.8198
318 1:[3H0G.A]LYS 271 (CD ) ->  1:[3H0G.A]LEU 328 (CG )  2.96  0.7399
319 1:[3H0G.A]LYS 271 (CE ) ->  1:[3H0G.A]LEU 328 (CB )  2.94  0.8118
320 1:[3H0G.A]LYS 271 (CE ) ->  1:[3H0G.A]LEU 328 (CG )  2.45  1.3800
321 1:[3H0G.A]LYS 271 (CE ) ->  1:[3H0G.A]LEU 328 (CD1)  2.71  1.3800
322 1:[3H0G.A]VAL 306 (O  ) ->  1:[3H0G.A]VAL 306 (CG1)  2.69  0.5445
323 1:[3H0G.A]ASP 311 (O  ) ->  1:[3H0G.A]ASN 312 (C  )  2.63  0.7638
324 1:[3H0G.A]ASP 311 (CB ) ->  1:[3H0G.A]ILE 314 (CG1)  2.78  1.3800
325 1:[3H0G.A]ASN 312 (OD1) ->  1:[3H0G.A]LEU 328 (O  )  2.32  0.6370
326 1:[3H0G.A]ASN 312 (ND2) ->  1:[3H0G.A]SER 330 (CB )  2.52  1.6027
327 1:[3H0G.A]ILE 314 (O  ) ->  1:[3H0G.A]ILE 314 (CG2)  2.31  1.5885
328 1:[3H0G.A]GLY 316 (O  ) ->  1:[3H0G.A]GLN 317 (CB )  2.55  1.1467
329 1:[3H0G.A]GLN 317 (N  ) ->  1:[3H0G.A]PRO 318 (CD )  2.65  0.8567
330 1:[3H0G.A]PRO 318 (C  ) ->  1:[3H0G.A]GLN 319 (CG )  2.80  1.3800
331 1:[3H0G.A]PRO 318 (O  ) ->  1:[3H0G.A]GLN 319 (CB )  2.36  1.5885
332 1:[3H0G.A]PRO 318 (O  ) ->  1:[3H0G.A]GLN 319 (CG )  2.30  1.5885
333 1:[3H0G.A]LEU 321 (CD2) ->  1:[3H0G.A]GLY 325 (CA )  2.97  0.7287
334 1:[3H0G.A]LEU 321 (CD2) ->  1:[3H0G.A]GLY 325 (C  )  2.88  1.0374
335 1:[3H0G.A]GLN 322 (OE1) ->  1:[3H0G.A]LEU 328 (CB )  2.34  1.5885
336 1:[3H0G.A]GLN 322 (OE1) ->  1:[3H0G.A]LEU 328 (CG )  2.22  1.5885
337 1:[3H0G.A]GLN 322 (OE1) ->  1:[3H0G.A]LEU 328 (CD2)  2.36  1.5885
338 1:[3H0G.A]ARG 326 (O  ) ->  1:[3H0G.A]PRO 327 (C  )  2.49  1.4863
339 1:[3H0G.A]ARG 326 (O  ) ->  1:[3H0G.A]PRO 327 (O  )  2.30  0.7415
340 1:[3H0G.A]LEU 328 (C  ) ->  1:[3H0G.A]LEU 328 (CD1)  2.97  0.7116
341 1:[3H0G.A]LEU 328 (C  ) ->  1:[3H0G.A]LEU 328 (CD2)  2.92  0.9159
342 1:[3H0G.A]LEU 328 (O  ) ->  1:[3H0G.A]LEU 328 (CD1)  2.36  1.5885
343 1:[3H0G.A]LEU 328 (O  ) ->  1:[3H0G.A]LYS 329 (C  )  2.44  1.5885
344 1:[3H0G.A]ILE 331 (O  ) ->  1:[3H0G.A]LEU 335 (CD2)  2.32  1.5885
345 1:[3H0G.A]LEU 335 (N  ) ->  1:[3H0G.A]LEU 335 (CD2)  2.45  1.9435
346 1:[3H0G.A]LYS 336 (O  ) ->  1:[3H0G.A]LYS 336 (CG )  2.30  1.5885
347 1:[3H0G.A]LYS 336 (CB ) ->  1:[3H0G.A]GLU 1410(OE1)  2.58  0.9944
348 1:[3H0G.A]LYS 336 (CG ) ->  1:[3H0G.A]GLU 1410(OE1)  2.66  0.6677
349 1:[3H0G.A]GLY 337 (CA ) ->  1:[3H0G.A]LYS 338 (C  )  2.86  1.1189
350 1:[3H0G.A]GLY 337 (CA ) ->  1:[3H0G.A]LYS 338 (O  )  2.32  1.5885
351 1:[3H0G.A]LYS 338 (CG ) ->  1:[3H0G.A]GLU 339 (N  )  2.60  1.1227
352 1:[3H0G.A]GLY 340 (O  ) ->  1:[3H0G.A]ARG 341 (O  )  2.34  0.5828
353 1:[3H0G.A]ARG 341 (O  ) ->  1:[3H0G.A]LEU 342 (C  )  2.62  0.8117
354 1:[3H0G.A]LEU 342 (C  ) ->  1:[3H0G.A]LEU 342 (CD1)  2.90  0.9633
355 1:[3H0G.A]LEU 342 (CD1) ->  1:[3H0G.A]GLU 1409(OE2)  2.59  0.9625
356 1:[3H0G.A]ARG 343 (CG ) ->  1:[3H0G.A]GLU 1409(OE2)  2.32  1.5885
357 1:[3H0G.A]ARG 343 (NE ) ->  1:[3H0G.A]GLU 1409(CD )  2.62  0.9913
358 1:[3H0G.A]ASN 345 (O  ) ->  1:[3H0G.A]LYS 349 (CE )  2.25  1.5885
359 1:[3H0G.A]LYS 349 (O  ) ->  1:[3H0G.A]ARG 350 (C  )  2.64  0.7361
360 1:[3H0G.A]ARG 350 (O  ) ->  1:[3H0G.A]VAL 351 (CG2)  2.68  0.5923
361 1:[3H0G.A]ARG 350 (O  ) ->  1:[3H0G.A]VAL 351 (CB )  2.34  1.5885
362 1:[3H0G.A]VAL 351 (CG1) ->  1:[3H0G.A]ASP 352 (N  )  2.40  1.9435
363 1:[3H0G.A]ASP 352 (O  ) ->  1:[3H0G.A]PHE 353 (C  )  2.49  1.4784
364 1:[3H0G.A]PHE 353 (CD2) ->  1:[3H0G.A]THR 381 (O  )  2.33  1.5885
365 1:[3H0G.A]PHE 353 (CE2) ->  1:[3H0G.A]THR 381 (O  )  2.29  1.5885
366 1:[3H0G.A]ILE 359 (C  ) ->  1:[3H0G.A]ILE 359 (CD1)  2.88  1.0448
367 1:[3H0G.A]ILE 359 (O  ) ->  1:[3H0G.A]ILE 359 (CD1)  2.66  0.6624
368 1:[3H0G.A]ASP 362 (OD1) ->  1:[3H0G.A]LEU 365 (CG )  2.32  1.5885
369 1:[3H0G.A]SER 366 (OG ) ->  1:[3H0G.A]GLU 369 (CG )  2.39  1.5885
370 1:[3H0G.A]ASP 368 (CG ) ->  1:[3H0G.A]LYS 649 (CE )  2.62  1.3800
371 1:[3H0G.A]ASP 368 (OD1) ->  1:[3H0G.A]LYS 649 (CE )  2.60  0.9197
372 1:[3H0G.A]ASP 368 (OD2) ->  1:[3H0G.A]LYS 649 (CE )  2.40  1.5885
373 1:[3H0G.A]VAL 372 (O  ) ->  1:[3H0G.A]VAL 468 (C  )  2.63  0.7788
374 1:[3H0G.A]ARG 374 (O  ) ->  1:[3H0G.A]SER 375 (C  )  2.67  0.6027
375 1:[3H0G.A]ARG 374 (CB ) ->  1:[3H0G.A]ARG 374 (NH1)  2.62  1.0009
376 1:[3H0G.A]LYS 378 (CA ) ->  1:[3H0G.A]HIS 441 (CD2)  2.89  1.0026
377 1:[3H0G.A]THR 379 (O  ) ->  1:[3H0G.A]LEU 380 (CD2)  2.30  1.5885
378 1:[3H0G.A]LEU 380 (C  ) ->  1:[3H0G.A]THR 381 (CG2)  2.79  1.3800
379 1:[3H0G.A]LEU 380 (O  ) ->  1:[3H0G.A]THR 381 (CG2)  1.94  1.5885
380 1:[3H0G.A]LEU 380 (O  ) ->  1:[3H0G.A]THR 381 (CB )  2.61  0.8451
381 1:[3H0G.A]LEU 380 (CD1) ->  1:[3H0G.A]VAL 497 (CG2)  2.99  0.6457
382 1:[3H0G.A]LEU 380 (CD1) ->  1:[3H0G.A]ILE 442 (CD1)  2.91  0.9433
383 1:[3H0G.A]THR 381 (CA ) ->  1:[3H0G.A]TYR 382 (CB )  2.30  1.3800
384 1:[3H0G.A]THR 381 (OG1) ->  1:[3H0G.A]TYR 382 (C  )  2.29  1.5885
385 1:[3H0G.A]THR 381 (OG1) ->  1:[3H0G.A]TYR 382 (O  )  1.82  1.8285
386 1:[3H0G.A]TYR 382 (CE1) ->  1:[3H0G.A]ASP 446 (OD1)  2.44  1.5885
387 1:[3H0G.A]TYR 382 (CZ ) ->  1:[3H0G.A]ASP 446 (OD1)  2.68  0.5755
388 1:[3H0G.A]PRO 383 (O  ) ->  1:[3H0G.A]GLU 384 (CB )  2.47  1.5817
389 1:[3H0G.A]VAL 386 (CG2) ->  1:[3H0G.A]TRP 436 (CD1)  2.91  0.9405
390 1:[3H0G.A]PRO 388 (CA ) ->  1:[3H0G.A]TYR 434 (CE2)  2.82  1.2934
391 1:[3H0G.A]PRO 388 (CA ) ->  1:[3H0G.A]TYR 434 (OH )  2.69  0.5393
392 1:[3H0G.A]PRO 388 (CB ) ->  1:[3H0G.A]TYR 434 (CE2)  2.86  1.1380
393 1:[3H0G.A]PRO 388 (CB ) ->  1:[3H0G.A]TYR 434 (OH )  2.56  1.0900
394 1:[3H0G.A]ASN 390 (O  ) ->  1:[3H0G.A]ILE 391 (C  )  2.52  1.2884
395 1:[3H0G.A]GLN 395 (CG ) ->  1:[3H0G.A]LEU 432 (CD1)  2.90  0.9717
396 1:[3H0G.A]VAL 398 (CG1) ->  1:[3H0G.A]LEU 421 (CD1)  2.82  1.3017
397 1:[3H0G.A]GLU 404 (O  ) ->  1:[3H0G.A]HIS 405 (C  )  2.33  1.5885
398 1:[3H0G.A]HIS 405 (CB ) ->  1:[3H0G.A]PRO 406 (CD )  2.54  1.3800
399 1:[3H0G.A]ASP 414 (OD2) ->  1:[3H0G.A]ARG 433 (CZ )  2.61  0.8581
400 1:[3H0G.A]ILE 419 (O  ) ->  1:[3H0G.A]ILE 419 (CG2)  2.63  0.7658
401 1:[3H0G.A]ILE 419 (O  ) ->  1:[3H0G.A]ASP 420 (C  )  2.68  0.5768
402 1:[3H0G.A]ILE 419 (CG2) ->  1:[3H0G.A]LYS 425 (CD )  2.30  1.3800
403 1:[3H0G.A]ARG 422 (O  ) ->  1:[3H0G.A]TYR 423 (C  )  2.59  0.9634
404 1:[3H0G.A]TYR 423 (O  ) ->  1:[3H0G.A]HIS 424 (C  )  2.68  0.5926
405 1:[3H0G.A]LYS 425 (NZ ) ->  1:[3H0G.A]ILE 430 (CG1)  2.66  0.8217
406 1:[3H0G.A]GLY 428 (O  ) ->  1:[3H0G.A]ILE 430 (CG2)  2.54  1.1704
407 1:[3H0G.A]GLY 428 (O  ) ->  1:[3H0G.A]ILE 430 (CD1)  2.37  1.5885
408 1:[3H0G.A]GLY 428 (O  ) ->  1:[3H0G.A]ASP 429 (C  )  2.54  1.1880
409 1:[3H0G.A]ASP 429 (C  ) ->  1:[3H0G.A]ILE 430 (CD1)  2.63  1.3800
410 1:[3H0G.A]ASP 429 (O  ) ->  1:[3H0G.A]ILE 430 (CD1)  2.38  1.5885
411 1:[3H0G.A]ASP 429 (O  ) ->  1:[3H0G.A]ILE 430 (C  )  2.44  1.5885
412 1:[3H0G.A]ILE 430 (O  ) ->  1:[3H0G.A]ILE 430 (CG1)  2.49  1.4786
413 1:[3H0G.A]ILE 430 (O  ) ->  1:[3H0G.A]PRO 431 (C  )  2.36  1.5885
414 1:[3H0G.A]PRO 431 (O  ) ->  1:[3H0G.A]LEU 432 (CG )  2.63  0.7851
415 1:[3H0G.A]PRO 431 (O  ) ->  1:[3H0G.A]LEU 432 (CB )  2.58  0.9713
416 1:[3H0G.A]LEU 432 (CA ) ->  1:[3H0G.A]TRP 436 (CZ2)  2.56  1.3800
417 1:[3H0G.A]LEU 432 (C  ) ->  1:[3H0G.A]TRP 436 (CZ2)  2.77  1.3800
418 1:[3H0G.A]LEU 432 (C  ) ->  1:[3H0G.A]ARG 433 (O  )  2.65  0.6920
419 1:[3H0G.A]LEU 432 (O  ) ->  1:[3H0G.A]ARG 433 (C  )  2.70  0.5178
420 1:[3H0G.A]LEU 432 (O  ) ->  1:[3H0G.A]ARG 433 (O  )  2.30  0.7523
421 1:[3H0G.A]LEU 432 (CD2) ->  1:[3H0G.A]TRP 436 (CZ2)  2.97  0.7238
422 1:[3H0G.A]ARG 433 (N  ) ->  1:[3H0G.A]TRP 436 (CE2)  2.62  0.9900
423 1:[3H0G.A]ARG 433 (N  ) ->  1:[3H0G.A]TRP 436 (CZ2)  2.30  1.9435
424 1:[3H0G.A]ARG 433 (CB ) ->  1:[3H0G.A]TRP 436 (CD2)  2.74  1.3800
425 1:[3H0G.A]TRP 436 (C  ) ->  1:[3H0G.A]TRP 436 (CD1)  2.98  0.6885
426 1:[3H0G.A]ASP 444 (O  ) ->  1:[3H0G.A]ASP 446 (CB )  2.70  0.5081
427 1:[3H0G.A]ASP 444 (O  ) ->  1:[3H0G.A]GLY 445 (C  )  2.51  1.3595
428 1:[3H0G.A]ARG 452 (NH1) ->  1:[3H0G.A]ALA 486 (CB )  2.71  0.6088
429 1:[3H0G.A]HIS 457 (CA ) ->  1:[3H0G.A]GLU 1077(OE2)  2.59  0.9259
430 1:[3H0G.A]HIS 457 (CG ) ->  1:[3H0G.A]GLU 1077(OE2)  2.27  1.5885
431 1:[3H0G.A]HIS 457 (CD2) ->  1:[3H0G.A]GLU 1077(CD )  2.83  1.2515
432 1:[3H0G.A]HIS 457 (CD2) ->  1:[3H0G.A]GLU 1077(OE2)  2.49  1.4997
433 1:[3H0G.A]ARG 465 (O  ) ->  1:[3H0G.A]ILE 466 (O  )  2.18  1.4590
434 1:[3H0G.A]ILE 466 (O  ) ->  1:[3H0G.A]ARG 467 (CB )  2.70  0.5207
435 1:[3H0G.A]ARG 467 (CA ) ->  1:[3H0G.A]VAL 468 (CB )  2.86  1.1282
436 1:[3H0G.A]PRO 470 (O  ) ->  1:[3H0G.A]TYR 471 (CB )  2.70  0.5279
437 1:[3H0G.A]LEU 476 (C  ) ->  1:[3H0G.A]LEU 476 (CD1)  2.93  0.8659
438 1:[3H0G.A]VAL 480 (O  ) ->  1:[3H0G.A]VAL 480 (CG1)  2.63  0.7560
439 1:[3H0G.A]TYR 484 (O  ) ->  1:[3H0G.A]ASN 485 (C  )  2.39  1.5885
440 1:[3H0G.A]ASN 485 (O  ) ->  1:[3H0G.A]ASN 485 (OD1)  2.31  0.7068
441 1:[3H0G.A]GLN 499 (O  ) ->  1:[3H0G.A]SER 500 (C  )  2.70  0.5261
442 1:[3H0G.A]THR 503 (C  ) ->  1:[3H0G.A]ALA 505 (N  )  2.64  0.8791
443 1:[3H0G.A]ALA 505 (O  ) ->  1:[3H0G.A]GLU 506 (C  )  2.66  0.6738
444 1:[3H0G.A]ILE 507 (CA ) ->  1:[3H0G.A]THR 511 (CG2)  2.95  0.7997
445 1:[3H0G.A]ILE 507 (O  ) ->  1:[3H0G.A]ILE 507 (CG1)  2.68  0.5907
446 1:[3H0G.A]MET 512 (C  ) ->  1:[3H0G.A]PRO 514 (CD )  2.75  1.3800
447 1:[3H0G.A]MET 512 (C  ) ->  1:[3H0G.A]PRO 514 (N  )  2.68  0.7155
448 1:[3H0G.A]MET 512 (O  ) ->  1:[3H0G.A]VAL 513 (C  )  2.50  1.4172
449 1:[3H0G.A]MET 512 (O  ) ->  1:[3H0G.A]PRO 514 (N  )  2.30  0.9233
450 1:[3H0G.A]VAL 513 (N  ) ->  1:[3H0G.A]PRO 514 (CD )  2.66  0.7823
451 1:[3H0G.A]VAL 513 (CG2) ->  1:[3H0G.A]PRO 514 (CD )  2.85  1.1770
452 1:[3H0G.A]ILE 517 (CG1) ->  1:[3H0G.A]TRP 640 (CD1)  2.71  1.3800
453 1:[3H0G.A]ILE 517 (CG1) ->  1:[3H0G.A]TRP 640 (NE1)  2.28  1.9435
454 1:[3H0G.A]ILE 517 (CD1) ->  1:[3H0G.A]TRP 640 (CD1)  2.24  1.3800
455 1:[3H0G.A]ILE 517 (CD1) ->  1:[3H0G.A]TRP 640 (NE1)  2.55  1.3770
456 1:[3H0G.A]PRO 520 (O  ) ->  1:[3H0G.A]GLN 521 (C  )  2.62  0.8087
457 1:[3H0G.A]GLN 521 (CG ) ->  1:[3H0G.A]SER 1074(CB )  2.93  0.8711
458 1:[3H0G.A]GLN 521 (CD ) ->  1:[3H0G.A]GLU 1077(OE1)  2.69  0.5348
459 1:[3H0G.A]GLN 521 (OE1) ->  1:[3H0G.A]GLU 1077(OE1)  2.27  0.9225
460 1:[3H0G.A]SER 522 (O  ) ->  1:[3H0G.A]ASN 523 (CG )  2.70  0.5061
461 1:[3H0G.A]SER 522 (O  ) ->  1:[3H0G.A]ASN 523 (C  )  2.56  1.0924
462 1:[3H0G.A]PRO 525 (CD ) ->  1:[3H0G.A]HIS 637 (ND1)  2.57  1.2966
463 1:[3H0G.A]VAL 526 (O  ) ->  1:[3H0G.A]VAL 526 (CG1)  2.67  0.6184
464 1:[3H0G.A]LEU 534 (O  ) ->  1:[3H0G.A]ALA 535 (C  )  2.70  0.5242
465 1:[3H0G.A]VAL 537 (O  ) ->  1:[3H0G.A]ARG 538 (C  )  2.58  0.9747
466 1:[3H0G.A]PHE 540 (CD2) ->  1:[3H0G.A]TRP 662 (CD1)  2.95  0.7748
467 1:[3H0G.A]ASN 550 (O  ) ->  1:[3H0G.A]ALA 551 (CB )  2.55  1.1527
468 1:[3H0G.A]VAL 552 (O  ) ->  1:[3H0G.A]MET 553 (C  )  2.49  1.4855
469 1:[3H0G.A]MET 553 (O  ) ->  1:[3H0G.A]ASN 554 (C  )  2.52  1.3024
470 1:[3H0G.A]TRP 558 (C  ) ->  1:[3H0G.A]VAL 559 (CG2)  2.98  0.6800
471 1:[3H0G.A]TRP 558 (O  ) ->  1:[3H0G.A]VAL 559 (CG1)  2.40  1.5885
472 1:[3H0G.A]PRO 567 (O  ) ->  1:[3H0G.A]TRP 578 (CZ3)  2.41  1.5885
473 1:[3H0G.A]PRO 567 (O  ) ->  1:[3H0G.A]TRP 578 (CH2)  2.56  1.1033
474 1:[3H0G.A]VAL 570 (O  ) ->  1:[3H0G.A]VAL 570 (CG1)  2.68  0.5704
475 1:[3H0G.A]LEU 572 (C  ) ->  1:[3H0G.A]LYS 573 (O  )  2.69  0.5352
476 1:[3H0G.A]LYS 573 (O  ) ->  1:[3H0G.A]PRO 574 (C  )  2.70  0.5007
477 1:[3H0G.A]LYS 573 (CB ) ->  1:[3H0G.A]PRO 574 (CD )  2.66  1.3800
478 1:[3H0G.A]LYS 581 (O  ) ->  1:[3H0G.A]GLN 582 (C  )  2.48  1.5221
479 1:[3H0G.A]LEU 584 (C  ) ->  1:[3H0G.A]LEU 584 (CD2)  2.88  1.0406
480 1:[3H0G.A]LEU 584 (C  ) ->  1:[3H0G.A]LEU 586 (N  )  2.73  0.5016
481 1:[3H0G.A]ILE 587 (C  ) ->  1:[3H0G.A]ILE 587 (CD1)  2.95  0.8021
482 1:[3H0G.A]PRO 589 (O  ) ->  1:[3H0G.A]ILE 592 (CD1)  2.67  0.6135
483 1:[3H0G.A]GLY 591 (O  ) ->  1:[3H0G.A]ASN 969 (OD1)  2.34  0.5664
484 1:[3H0G.A]SER 602 (C  ) ->  1:[3H0G.A]SER 604 (N  )  2.72  0.5678
485 1:[3H0G.A]SER 602 (O  ) ->  1:[3H0G.A]LEU 603 (C  )  2.60  0.9006
486 1:[3H0G.A]ASN 605 (CB ) ->  1:[3H0G.A]PRO 606 (C  )  2.83  1.2638
487 1:[3H0G.A]THR 607 (O  ) ->  1:[3H0G.A]ASP 608 (C  )  2.63  0.7667
488 1:[3H0G.A]TRP 640 (N  ) ->  1:[3H0G.A]LYS 641 (C  )  2.68  0.7234
489 1:[3H0G.A]TRP 640 (O  ) ->  1:[3H0G.A]GLY 644 (CA )  2.46  1.5885
490 1:[3H0G.A]PRO 645 (CA ) ->  1:[3H0G.A]CYS 648 (CB )  2.95  0.8010
491 1:[3H0G.A]PRO 645 (O  ) ->  1:[3H0G.A]GLU 646 (CG )  2.30  1.5885
492 1:[3H0G.A]PRO 645 (O  ) ->  1:[3H0G.A]GLU 646 (CB )  2.52  1.3269
493 1:[3H0G.A]GLU 646 (N  ) ->  1:[3H0G.A]CYS 648 (CB )  2.42  1.9435
494 1:[3H0G.A]GLU 646 (CA ) ->  1:[3H0G.A]CYS 648 (N  )  2.30  1.9435
495 1:[3H0G.A]GLU 646 (CA ) ->  1:[3H0G.A]ILE 647 (C  )  2.66  1.3800
496 1:[3H0G.A]GLU 646 (C  ) ->  1:[3H0G.A]CYS 648 (N  )  2.62  0.9807
497 1:[3H0G.A]ILE 647 (O  ) ->  1:[3H0G.A]CYS 648 (C  )  2.68  0.5933
498 1:[3H0G.A]PHE 651 (CE2) ->  1:[3H0G.A]ILE 655 (CD1)  2.87  1.0937
499 1:[3H0G.A]PHE 651 (CZ ) ->  1:[3H0G.A]ILE 655 (CD1)  2.78  1.3800
500 1:[3H0G.A]PHE 652 (O  ) ->  1:[3H0G.A]GLN 656 (CB )  2.53  1.2411
501 1:[3H0G.A]ASN 653 (O  ) ->  1:[3H0G.A]ARG 657 (CG )  2.59  0.9559
502 1:[3H0G.A]ASN 653 (O  ) ->  1:[3H0G.A]ARG 657 (CB )  2.58  1.0055
503 1:[3H0G.A]VAL 659 (O  ) ->  1:[3H0G.A]ASN 660 (C  )  2.55  1.1634
504 1:[3H0G.A]TYR 661 (C  ) ->  1:[3H0G.A]TYR 661 (CD2)  2.96  0.7570
505 1:[3H0G.A]LEU 663 (O  ) ->  1:[3H0G.A]LEU 664 (C  )  2.66  0.6467
506 1:[3H0G.A]ILE 672 (O  ) ->  1:[3H0G.A]GLY 673 (C  )  2.59  0.9552
507 1:[3H0G.A]VAL 696 (O  ) ->  1:[3H0G.A]ALA 697 (C  )  2.69  0.5497
508 1:[3H0G.A]LEU 708 (CB ) ->  1:[3H0G.A]LYS 709 (CA )  2.30  1.3800
509 1:[3H0G.A]LEU 708 (CB ) ->  1:[3H0G.A]LYS 709 (C  )  2.74  1.3800
510 1:[3H0G.A]LEU 708 (CG ) ->  1:[3H0G.A]LYS 709 (O  )  2.64  0.7216
511 1:[3H0G.A]LYS 709 (CB ) ->  1:[3H0G.A]PRO 710 (CD )  2.56  1.3800
512 1:[3H0G.A]PRO 710 (O  ) ->  1:[3H0G.A]GLU 711 (CB )  2.58  1.0146
513 1:[3H0G.A]PRO 712 (C  ) ->  1:[3H0G.A]MET 714 (N  )  2.67  0.7683
514 1:[3H0G.A]GLY 713 (C  ) ->  1:[3H0G.A]MET 714 (CG )  2.90  0.9558
515 1:[3H0G.A]MET 714 (CB ) ->  1:[3H0G.A]THR 715 (CA )  2.94  0.8112
516 1:[3H0G.A]PHE 720 (O  ) ->  1:[3H0G.A]GLU 721 (C  )  2.64  0.7274
517 1:[3H0G.A]GLU 721 (OE2) ->  1:[3H0G.A]ARG 780 (CD )  2.24  1.5885
518 1:[3H0G.A]VAL 724 (C  ) ->  1:[3H0G.A]ARG 726 (N  )  2.72  0.5532
519 1:[3H0G.A]LEU 728 (CD1) ->  1:[3H0G.A]PHE 805 (CD1)  2.87  1.0773
520 1:[3H0G.A]LEU 728 (CD2) ->  1:[3H0G.A]PHE 805 (CE1)  2.94  0.8322
521 1:[3H0G.A]ASN 729 (O  ) ->  1:[3H0G.A]ASP 733 (OD1)  2.30  0.7590
522 1:[3H0G.A]GLN 730 (CA ) ->  1:[3H0G.A]ASP 733 (OD1)  2.31  1.5885
523 1:[3H0G.A]GLN 730 (C  ) ->  1:[3H0G.A]ASP 733 (OD1)  2.51  1.3343
524 1:[3H0G.A]GLN 730 (O  ) ->  1:[3H0G.A]ASP 733 (OD1)  2.30  0.7601
525 1:[3H0G.A]ARG 732 (O  ) ->  1:[3H0G.A]ASP 733 (C  )  2.69  0.5503
526 1:[3H0G.A]GLU 740 (OE2) ->  1:[3H0G.A]ILE 764 (CB )  2.57  1.0604
527 1:[3H0G.A]LEU 743 (O  ) ->  1:[3H0G.A]LYS 744 (C  )  2.50  1.4386
528 1:[3H0G.A]ASN 747 (C  ) ->  1:[3H0G.A]ASN 748 (O  )  2.54  1.2177
529 1:[3H0G.A]ASN 747 (O  ) ->  1:[3H0G.A]ASN 748 (C  )  2.51  1.3397
530 1:[3H0G.A]ASN 747 (O  ) ->  1:[3H0G.A]ASN 748 (O  )  2.21  1.2732
531 1:[3H0G.A]VAL 749 (O  ) ->  1:[3H0G.A]VAL 749 (CG1)  2.66  0.6517
532 1:[3H0G.A]VAL 753 (O  ) ->  1:[3H0G.A]ALA 754 (C  )  2.68  0.5972
533 1:[3H0G.A]GLY 756 (O  ) ->  1:[3H0G.A]SER 757 (C  )  2.65  0.6980
534 1:[3H0G.A]ILE 762 (O  ) ->  1:[3H0G.A]ILE 762 (CG1)  2.59  0.9499
535 1:[3H0G.A]CYS 770 (C  ) ->  1:[3H0G.A]VAL 771 (CG2)  2.84  1.2359
536 1:[3H0G.A]CYS 770 (O  ) ->  1:[3H0G.A]VAL 771 (CG2)  2.26  1.5885
537 1:[3H0G.A]GLN 773 (NE2) ->  1:[3H0G.A]ARG 780 (CB )  2.55  1.4189
538 1:[3H0G.A]ILE 775 (C  ) ->  1:[3H0G.A]VAL 776 (CG1)  2.43  1.3800
539 1:[3H0G.A]ILE 775 (C  ) ->  1:[3H0G.A]ILE 775 (CD1)  2.30  1.3800
540 1:[3H0G.A]ILE 775 (O  ) ->  1:[3H0G.A]VAL 776 (CG1)  2.30  1.5885
541 1:[3H0G.A]ILE 775 (O  ) ->  1:[3H0G.A]ILE 775 (CD1)  2.63  0.7810
542 1:[3H0G.A]ILE 775 (CG1) ->  1:[3H0G.A]TYR 1089(CD2)  2.91  0.9500
543 1:[3H0G.A]ILE 775 (CD1) ->  1:[3H0G.A]VAL 776 (N  )  2.65  0.8542
544 1:[3H0G.A]VAL 776 (O  ) ->  1:[3H0G.A]VAL 776 (CG2)  2.56  1.0749
545 1:[3H0G.A]VAL 776 (O  ) ->  1:[3H0G.A]GLU 777 (C  )  2.49  1.4718
546 1:[3H0G.A]GLY 778 (CA ) ->  1:[3H0G.A]GLY 1091(C  )  2.51  1.3800
547 1:[3H0G.A]GLY 778 (CA ) ->  1:[3H0G.A]GLY 1091(O  )  2.45  1.5885
548 1:[3H0G.A]GLY 778 (C  ) ->  1:[3H0G.A]VAL 1092(CG2)  2.57  1.3800
549 1:[3H0G.A]GLY 778 (O  ) ->  1:[3H0G.A]VAL 1092(CG2)  2.29  1.5885
550 1:[3H0G.A]LYS 779 (O  ) ->  1:[3H0G.A]ARG 780 (C  )  2.60  0.8872
551 1:[3H0G.A]ARG 780 (O  ) ->  1:[3H0G.A]ILE 781 (C  )  2.34  1.5885
552 1:[3H0G.A]ARG 780 (O  ) ->  1:[3H0G.A]ILE 781 (O  )  2.30  0.7606
553 1:[3H0G.A]ARG 780 (NH1) ->  1:[3H0G.A]ARG 803 (NH2)  2.35  0.8201
554 1:[3H0G.A]ARG 780 (NH1) ->  1:[3H0G.A]ARG 803 (CZ )  2.69  0.6679
555 1:[3H0G.A]ILE 781 (O  ) ->  1:[3H0G.A]ILE 781 (CG2)  2.68  0.5844
556 1:[3H0G.A]ILE 781 (CG1) ->  1:[3H0G.A]PHE 821 (CE2)  2.83  1.2709
557 1:[3H0G.A]ILE 781 (CG2) ->  1:[3H0G.A]ARG 803 (CA )  2.91  0.9311
558 1:[3H0G.A]PHE 783 (C  ) ->  1:[3H0G.A]GLY 784 (O  )  2.70  0.5073
559 1:[3H0G.A]PHE 783 (O  ) ->  1:[3H0G.A]GLY 784 (O  )  2.34  0.5717
560 1:[3H0G.A]PHE 783 (CE2) ->  1:[3H0G.A]ARG 803 (NH1)  2.66  0.7864
561 1:[3H0G.A]PHE 785 (N  ) ->  1:[3H0G.A]PHE 785 (CD1)  2.60  1.1053
562 1:[3H0G.A]PHE 785 (CZ ) ->  1:[3H0G.A]PRO 791 (CG )  2.99  0.6657
563 1:[3H0G.A]HIS 792 (CB ) ->  1:[3H0G.A]GLN 817 (NE2)  2.71  0.5797
564 1:[3H0G.A]PHE 793 (C  ) ->  1:[3H0G.A]PRO 794 (O  )  2.68  0.5871
565 1:[3H0G.A]PHE 793 (CE1) ->  1:[3H0G.A]GLN 817 (OE1)  2.65  0.7015
566 1:[3H0G.A]PHE 793 (CZ ) ->  1:[3H0G.A]GLN 817 (CD )  2.90  0.9620
567 1:[3H0G.A]PHE 793 (CZ ) ->  1:[3H0G.A]GLN 817 (OE1)  2.61  0.8419
568 1:[3H0G.A]PRO 800 (C  ) ->  1:[3H0G.A]SER 802 (N  )  2.62  1.0094
569 1:[3H0G.A]ARG 803 (O  ) ->  1:[3H0G.A]GLY 804 (O  )  2.30  0.7561
570 1:[3H0G.A]ARG 803 (O  ) ->  1:[3H0G.A]GLY 804 (C  )  2.37  1.5885
571 1:[3H0G.A]PHE 805 (C  ) ->  1:[3H0G.A]PHE 805 (CD2)  2.92  0.9043
572 1:[3H0G.A]ILE 806 (CD1) ->  1:[3H0G.A]LEU 814 (CD2)  2.67  1.3800
573 1:[3H0G.A]ASN 808 (CB ) ->  1:[3H0G.A]GLY 813 (O  )  2.47  1.5885
574 1:[3H0G.A]SER 809 (C  ) ->  1:[3H0G.A]LEU 811 (N  )  2.73  0.5096
575 1:[3H0G.A]SER 809 (O  ) ->  1:[3H0G.A]GLY 813 (CA )  2.70  0.5151
576 1:[3H0G.A]ARG 812 (N  ) ->  1:[3H0G.A]GLY 813 (CA )  2.69  0.6572
577 1:[3H0G.A]ARG 812 (CB ) ->  1:[3H0G.A]GLY 813 (CA )  3.00  0.6357
578 1:[3H0G.A]THR 815 (O  ) ->  1:[3H0G.A]PRO 816 (C  )  2.61  0.8434
579 1:[3H0G.A]PRO 816 (C  ) ->  1:[3H0G.A]GLU 818 (N  )  2.59  1.1768
580 1:[3H0G.A]PRO 816 (O  ) ->  1:[3H0G.A]GLN 817 (C  )  2.69  0.5408
581 1:[3H0G.A]PHE 820 (O  ) ->  1:[3H0G.A]PHE 821 (C  )  2.54  1.1865
582 1:[3H0G.A]ARG 827 (CG ) ->  1:[3H0G.A]ARG 827 (NH1)  2.63  0.9320
583 1:[3H0G.A]GLU 828 (C  ) ->  1:[3H0G.A]LEU 830 (N  )  2.73  0.5055
584 1:[3H0G.A]VAL 835 (C  ) ->  1:[3H0G.A]THR 837 (N  )  2.60  1.0810
585 1:[3H0G.A]VAL 835 (O  ) ->  1:[3H0G.A]LYS 836 (C  )  2.66  0.6626
586 1:[3H0G.A]LYS 836 (CG ) ->  1:[3H0G.A]THR 840 (CG2)  2.84  1.2049
587 1:[3H0G.A]ALA 838 (O  ) ->  1:[3H0G.A]GLU 839 (C  )  2.61  0.8442
588 1:[3H0G.A]GLU 839 (O  ) ->  1:[3H0G.A]THR 840 (C  )  2.62  0.8269
589 1:[3H0G.A]ILE 843 (C  ) ->  1:[3H0G.A]ILE 843 (CD1)  2.93  0.8529
590 1:[3H0G.A]ARG 845 (O  ) ->  1:[3H0G.A]ARG 846 (C  )  2.57  1.0326
591 1:[3H0G.A]ARG 846 (O  ) ->  1:[3H0G.A]LEU 847 (C  )  2.61  0.8584
592 1:[3H0G.A]ARG 846 (CG ) ->  1:[3H0G.A]ILE 1390(CG2)  2.92  0.9121
593 1:[3H0G.A]ARG 846 (CD ) ->  1:[3H0G.A]THR 1391(C  )  2.95  0.7938
594 1:[3H0G.A]ARG 846 (CD ) ->  1:[3H0G.A]ILE 1390(O  )  2.36  1.5885
595 1:[3H0G.A]ARG 846 (NH1) ->  1:[3H0G.A]THR 1391(CA )  2.23  1.9435
596 1:[3H0G.A]ARG 846 (NH1) ->  1:[3H0G.A]THR 1391(C  )  2.57  1.2501
597 1:[3H0G.A]ARG 846 (NH1) ->  1:[3H0G.A]ARG 1392(N  )  2.37  0.6874
598 1:[3H0G.A]LEU 847 (O  ) ->  1:[3H0G.A]VAL 848 (C  )  2.67  0.6051
599 1:[3H0G.A]LYS 849 (O  ) ->  1:[3H0G.A]PHE 1408(CE2)  2.56  1.0850
600 1:[3H0G.A]GLU 852 (O  ) ->  1:[3H0G.A]ASP 853 (C  )  2.62  0.8070
601 1:[3H0G.A]VAL 856 (CG2) ->  1:[3H0G.A]VAL 1067(CG2)  2.61  1.3800
602 1:[3H0G.A]ARG 857 (CG ) ->  1:[3H0G.A]ARG 857 (NH1)  2.58  1.2208
603 1:[3H0G.A]ILE 869 (CD1) ->  1:[3H0G.A]PHE 872 (CE2)  2.91  0.9301
604 1:[3H0G.A]ILE 870 (C  ) ->  1:[3H0G.A]ILE 870 (CD1)  2.90  0.9722
605 1:[3H0G.A]LEU 879 (CD1) ->  1:[3H0G.A]PRO 960 (CG )  2.79  1.3800
606 1:[3H0G.A]ASP 880 (O  ) ->  1:[3H0G.A]ALA 881 (C  )  2.53  1.2258
607 1:[3H0G.A]GLU 885 (C  ) ->  1:[3H0G.A]TYR 886 (O  )  2.70  0.5018
608 1:[3H0G.A]GLU 885 (O  ) ->  1:[3H0G.A]TYR 886 (C  )  2.50  1.4114
609 1:[3H0G.A]PHE 889 (O  ) ->  1:[3H0G.A]ASP 890 (C  )  2.70  0.5224
610 1:[3H0G.A]PHE 889 (CZ ) ->  1:[3H0G.A]LEU 1020(CD2)  2.89  1.0077
611 1:[3H0G.A]ILE 905 (N  ) ->  1:[3H0G.A]ILE 905 (CD1)  2.64  0.9090
612 1:[3H0G.A]MET 908 (O  ) ->  1:[3H0G.A]GLU 909 (C  )  2.64  0.7250
613 1:[3H0G.A]ASP 910 (O  ) ->  1:[3H0G.A]ARG 911 (C  )  2.69  0.5381
614 1:[3H0G.A]TYR 916 (C  ) ->  1:[3H0G.A]GLU 918 (N  )  2.61  1.0547
615 1:[3H0G.A]TYR 916 (O  ) ->  1:[3H0G.A]MET 917 (C  )  2.64  0.7463
616 1:[3H0G.A]GLU 918 (OE1) ->  1:[3H0G.A]PRO 981 (CG )  2.51  1.3772
617 1:[3H0G.A]ASN 919 (O  ) ->  1:[3H0G.A]SER 920 (CB )  2.37  1.5885
618 1:[3H0G.A]ILE 921 (O  ) ->  1:[3H0G.A]GLU 922 (CD )  2.51  1.3458
619 1:[3H0G.A]ILE 921 (O  ) ->  1:[3H0G.A]GLU 922 (OE1)  2.30  0.7570
620 1:[3H0G.A]ILE 921 (O  ) ->  1:[3H0G.A]GLU 922 (CB )  2.40  1.5885
621 1:[3H0G.A]GLU 922 (CB ) ->  1:[3H0G.A]ASN 923 (C  )  2.89  1.0142
622 1:[3H0G.A]GLU 922 (CB ) ->  1:[3H0G.A]ASN 923 (CA )  2.64  1.3800
623 1:[3H0G.A]ASP 924 (O  ) ->  1:[3H0G.A]SER 925 (C  )  2.69  0.5502
624 1:[3H0G.A]SER 926 (O  ) ->  1:[3H0G.A]VAL 927 (C  )  2.59  0.9429
625 1:[3H0G.A]ASP 929 (O  ) ->  1:[3H0G.A]LEU 930 (C  )  2.69  0.5474
626 1:[3H0G.A]LEU 944 (C  ) ->  1:[3H0G.A]LYS 947 (O  )  2.65  0.6992
627 1:[3H0G.A]LEU 945 (C  ) ->  1:[3H0G.A]LEU 945 (CD2)  2.95  0.7736
628 1:[3H0G.A]LEU 945 (C  ) ->  1:[3H0G.A]LYS 947 (O  )  2.64  0.7277
629 1:[3H0G.A]LEU 945 (O  ) ->  1:[3H0G.A]ILE 949 (CG2)  2.52  1.3179
630 1:[3H0G.A]CYS 946 (CA ) ->  1:[3H0G.A]LYS 947 (C  )  2.88  1.0524
631 1:[3H0G.A]CYS 946 (CB ) ->  1:[3H0G.A]ILE 949 (CD1)  2.62  1.3800
632 1:[3H0G.A]LYS 947 (CA ) ->  1:[3H0G.A]PHE 948 (C  )  2.90  0.9563
633 1:[3H0G.A]LYS 947 (CA ) ->  1:[3H0G.A]PHE 948 (O  )  2.41  1.5885
634 1:[3H0G.A]LYS 947 (CB ) ->  1:[3H0G.A]PRO 951 (CD )  2.99  0.6474
635 1:[3H0G.A]LYS 947 (CB ) ->  1:[3H0G.A]PHE 948 (CA )  2.92  0.8964
636 1:[3H0G.A]PHE 948 (C  ) ->  1:[3H0G.A]PHE 950 (N  )  2.59  1.1701
637 1:[3H0G.A]PHE 948 (O  ) ->  1:[3H0G.A]ILE 949 (CG1)  2.70  0.5144
638 1:[3H0G.A]PHE 950 (CB ) ->  1:[3H0G.A]PRO 951 (CD )  2.64  1.3800
639 1:[3H0G.A]ARG 965 (O  ) ->  1:[3H0G.A]GLN 968 (C  )  2.60  0.9071
640 1:[3H0G.A]GLN 972 (C  ) ->  1:[3H0G.A]GLN 972 (CD )  2.97  0.7147
641 1:[3H0G.A]HIS 975 (CE1) ->  1:[3H0G.A]GLU 977 (OE2)  2.58  0.9889
642 1:[3H0G.A]LEU 976 (CD1) ->  1:[3H0G.A]ASN 1041(ND2)  2.72  0.5695
643 1:[3H0G.A]GLU 977 (O  ) ->  1:[3H0G.A]ALA 978 (C  )  2.69  0.5373
644 1:[3H0G.A]LEU 993 (O  ) ->  1:[3H0G.A]ASN 994 (C  )  2.66  0.6487
645 1:[3H0G.A]SER 1006(CA ) ->  1:[3H0G.A]ASP 1007(C  )  2.93  0.8739
646 1:[3H0G.A]ASN 1016(C  ) ->  1:[3H0G.A]ASN 1016(OD1)  2.65  0.7100
647 1:[3H0G.A]LEU 1020(O  ) ->  1:[3H0G.A]PHE 1021(C  )  2.67  0.6197
648 1:[3H0G.A]ASN 1041(O  ) ->  1:[3H0G.A]LYS 1042(C  )  2.59  0.9404
649 1:[3H0G.A]TRP 1047(C  ) ->  1:[3H0G.A]TRP 1047(CE3)  2.99  0.6497
650 1:[3H0G.A]ILE 1048(C  ) ->  1:[3H0G.A]GLY 1050(N  )  2.71  0.5882
651 1:[3H0G.A]VAL 1052(O  ) ->  1:[3H0G.A]GLU 1053(C  )  2.57  1.0541
652 1:[3H0G.A]SER 1062(CA ) ->  1:[3H0G.A]PRO 1063(O  )  2.61  0.8521
653 1:[3H0G.A]SER 1062(CB ) ->  1:[3H0G.A]PRO 1063(CA )  2.93  0.8470
654 1:[3H0G.A]SER 1062(CB ) ->  1:[3H0G.A]PRO 1063(C  )  2.96  0.7492
655 1:[3H0G.A]GLY 1064(CA ) ->  1:[3H0G.A]GLU 1065(CB )  2.91  0.9395
656 1:[3H0G.A]GLU 1065(O  ) ->  1:[3H0G.A]MET 1066(CB )  2.56  1.0698
657 1:[3H0G.A]MET 1066(CE ) ->  1:[3H0G.A]MET 1442(CA )  2.84  1.2397
658 1:[3H0G.A]MET 1066(CE ) ->  1:[3H0G.A]MET 1442(C  )  2.98  0.7006
659 1:[3H0G.A]LEU 1070(CD1) ->  1:[3H0G.A]ALA 1071(N  )  2.67  0.7581
660 1:[3H0G.A]ALA 1071(CA ) ->  1:[3H0G.A]HIS 1373(CD2)  2.77  1.3800
661 1:[3H0G.A]ALA 1071(CB ) ->  1:[3H0G.A]HIS 1373(CG )  2.94  0.8343
662 1:[3H0G.A]ALA 1071(CB ) ->  1:[3H0G.A]HIS 1373(CD2)  2.43  1.3800
663 1:[3H0G.A]SER 1074(O  ) ->  1:[3H0G.A]PRO 1078(CD )  2.30  1.5885
664 1:[3H0G.A]ILE 1075(C  ) ->  1:[3H0G.A]PRO 1078(CG )  2.83  1.2712
665 1:[3H0G.A]ILE 1075(C  ) ->  1:[3H0G.A]PRO 1078(CD )  2.81  1.3694
666 1:[3H0G.A]ILE 1075(O  ) ->  1:[3H0G.A]PRO 1078(CG )  2.39  1.5885
667 1:[3H0G.A]GLY 1076(C  ) ->  1:[3H0G.A]PRO 1078(CD )  2.93  0.8591
668 1:[3H0G.A]GLU 1077(N  ) ->  1:[3H0G.A]PRO 1078(CD )  2.50  1.7350
669 1:[3H0G.A]GLN 1081(NE2) ->  1:[3H0G.A]TYR 1368(CE2)  2.42  1.9435
670 1:[3H0G.A]MET 1082(O  ) ->  1:[3H0G.A]THR 1083(C  )  2.46  1.5885
671 1:[3H0G.A]MET 1082(CE ) ->  1:[3H0G.A]PHE 1364(O  )  2.31  1.5885
672 1:[3H0G.A]THR 1083(OG1) ->  1:[3H0G.A]VAL 1101(CG1)  2.67  0.6251
673 1:[3H0G.A]THR 1083(CG2) ->  1:[3H0G.A]LEU 1084(N  )  2.61  1.0711
674 1:[3H0G.A]ASN 1085(C  ) ->  1:[3H0G.A]PHE 1087(N  )  2.64  0.9088
675 1:[3H0G.A]ASN 1085(O  ) ->  1:[3H0G.A]THR 1086(C  )  2.69  0.5470
676 1:[3H0G.A]ASN 1085(OD1) ->  1:[3H0G.A]HIS 1088(CD2)  2.29  1.5885
677 1:[3H0G.A]PHE 1087(O  ) ->  1:[3H0G.A]ALA 1090(CB )  2.64  0.7319
678 1:[3H0G.A]PHE 1087(O  ) ->  1:[3H0G.A]HIS 1088(C  )  2.34  1.5885
679 1:[3H0G.A]TYR 1089(N  ) ->  1:[3H0G.A]ALA 1090(CB )  2.37  1.9435
680 1:[3H0G.A]TYR 1089(CA ) ->  1:[3H0G.A]ALA 1090(CB )  2.30  1.3800
681 1:[3H0G.A]TYR 1089(C  ) ->  1:[3H0G.A]TYR 1089(CD2)  2.73  1.3800
682 1:[3H0G.A]TYR 1089(O  ) ->  1:[3H0G.A]TYR 1089(CG )  2.31  1.5885
683 1:[3H0G.A]TYR 1089(O  ) ->  1:[3H0G.A]TYR 1089(CD2)  2.31  1.5885
684 1:[3H0G.A]GLY 1091(CA ) ->  1:[3H0G.A]VAL 1092(CG2)  2.95  0.7808
685 1:[3H0G.A]GLY 1091(CA ) ->  1:[3H0G.A]VAL 1092(CB )  2.33  1.3800
686 1:[3H0G.A]VAL 1092(C  ) ->  1:[3H0G.A]SER 1093(OG )  2.64  0.7179
687 1:[3H0G.A]VAL 1092(O  ) ->  1:[3H0G.A]SER 1093(CB )  2.68  0.5799
688 1:[3H0G.A]SER 1093(C  ) ->  1:[3H0G.A]SER 1094(OG )  2.66  0.6373
689 1:[3H0G.A]SER 1094(C  ) ->  1:[3H0G.A]LYS 1095(CG )  2.71  1.3800
690 1:[3H0G.A]SER 1094(O  ) ->  1:[3H0G.A]LYS 1095(O  )  2.35  0.5355
691 1:[3H0G.A]SER 1094(O  ) ->  1:[3H0G.A]LYS 1095(CG )  2.31  1.5885
692 1:[3H0G.A]SER 1094(O  ) ->  1:[3H0G.A]LYS 1095(CD )  2.46  1.5885
693 1:[3H0G.A]ASN 1096(O  ) ->  1:[3H0G.A]VAL 1097(C  )  2.56  1.1148
694 1:[3H0G.A]THR 1098(O  ) ->  1:[3H0G.A]LEU 1099(CB )  2.48  1.5311
695 1:[3H0G.A]GLY 1100(C  ) ->  1:[3H0G.A]PRO 1102(CD )  2.54  1.3800
696 1:[3H0G.A]GLY 1100(O  ) ->  1:[3H0G.A]VAL 1101(C  )  2.34  1.5885
697 1:[3H0G.A]GLY 1100(O  ) ->  1:[3H0G.A]PRO 1102(CD )  2.30  1.5885
698 1:[3H0G.A]VAL 1101(C  ) ->  1:[3H0G.A]ARG 1103(N  )  2.69  0.6905
699 1:[3H0G.A]VAL 1101(O  ) ->  1:[3H0G.A]PRO 1102(C  )  2.54  1.1924
700 1:[3H0G.A]VAL 1101(CG1) ->  1:[3H0G.A]PRO 1102(N  )  2.30  1.9435
701 1:[3H0G.A]VAL 1101(CG1) ->  1:[3H0G.A]PRO 1102(CD )  2.30  1.3800
702 1:[3H0G.A]ARG 1103(O  ) ->  1:[3H0G.A]LEU 1104(C  )  2.46  1.5885
703 1:[3H0G.A]LEU 1104(C  ) ->  1:[3H0G.A]LEU 1104(CD1)  2.54  1.3800
704 1:[3H0G.A]LEU 1104(O  ) ->  1:[3H0G.A]LYS 1105(C  )  2.68  0.5728
705 1:[3H0G.A]LEU 1104(O  ) ->  1:[3H0G.A]LEU 1104(CD1)  2.64  0.7139
706 1:[3H0G.A]LEU 1104(CD1) ->  1:[3H0G.A]LEU 1108(CD1)  2.88  1.0686
707 1:[3H0G.A]ASN 1109(C  ) ->  1:[3H0G.A]ALA 1111(N  )  2.70  0.6108
708 1:[3H0G.A]ASN 1109(O  ) ->  1:[3H0G.A]VAL 1110(C  )  2.66  0.6676
709 1:[3H0G.A]VAL 1110(O  ) ->  1:[3H0G.A]VAL 1110(CG1)  2.50  1.4199
710 1:[3H0G.A]VAL 1110(CG1) ->  1:[3H0G.A]LEU 1387(CD1)  3.00  0.6296
711 1:[3H0G.A]LYS 1112(N  ) ->  1:[3H0G.A]LYS 1112(CD )  2.69  0.6862
712 1:[3H0G.A]ASN 1113(C  ) ->  1:[3H0G.A]ASN 1113(OD1)  2.69  0.5592
713 1:[3H0G.A]ILE 1114(O  ) ->  1:[3H0G.A]ILE 1114(CG1)  2.65  0.6828
714 1:[3H0G.A]ILE 1114(O  ) ->  1:[3H0G.A]LYS 1115(C  )  2.47  1.5878
715 1:[3H0G.A]LYS 1115(O  ) ->  1:[3H0G.A]PRO 1117(CD )  2.30  1.5885
716 1:[3H0G.A]PRO 1117(C  ) ->  1:[3H0G.A]SER 1118(O  )  2.62  0.7980
717 1:[3H0G.A]PRO 1117(O  ) ->  1:[3H0G.A]SER 1118(O  )  1.81  1.8285
718 1:[3H0G.A]PRO 1117(O  ) ->  1:[3H0G.A]SER 1118(C  )  2.53  1.2287
719 1:[3H0G.A]SER 1118(C  ) ->  1:[3H0G.A]THR 1314(CG2)  2.77  1.3800
720 1:[3H0G.A]SER 1118(O  ) ->  1:[3H0G.A]LEU 1119(CB )  2.67  0.6278
721 1:[3H0G.A]LEU 1119(N  ) ->  1:[3H0G.A]THR 1314(CG2)  2.57  1.3031
722 1:[3H0G.A]LEU 1119(CA ) ->  1:[3H0G.A]THR 1314(CG2)  2.92  0.8822
723 1:[3H0G.A]LEU 1119(CB ) ->  1:[3H0G.A]THR 1314(CG2)  2.59  1.3800
724 1:[3H0G.A]LEU 1119(CG ) ->  1:[3H0G.A]THR 1314(CB )  2.74  1.3800
725 1:[3H0G.A]LEU 1119(CG ) ->  1:[3H0G.A]THR 1314(CG2)  2.59  1.3800
726 1:[3H0G.A]ILE 1121(CG2) ->  1:[3H0G.A]VAL 1328(O  )  2.65  0.6793
727 1:[3H0G.A]MET 1124(CG ) ->  1:[3H0G.A]GLY 1327(O  )  2.66  0.6559
728 1:[3H0G.A]PRO 1125(CB ) ->  1:[3H0G.A]ALA 1128(C  )  2.79  1.3800
729 1:[3H0G.A]VAL 1137(O  ) ->  1:[3H0G.A]GLN 1138(C  )  2.62  0.8077
730 1:[3H0G.A]GLN 1140(C  ) ->  1:[3H0G.A]ARG 1280(CB )  2.96  0.7491
731 1:[3H0G.A]GLN 1140(O  ) ->  1:[3H0G.A]ARG 1280(CB )  2.33  1.5885
732 1:[3H0G.A]GLN 1140(O  ) ->  1:[3H0G.A]ARG 1280(CG )  2.54  1.1860
733 1:[3H0G.A]GLU 1142(O  ) ->  1:[3H0G.A]HIS 1143(C  )  2.69  0.5449
734 1:[3H0G.A]GLU 1142(O  ) ->  1:[3H0G.A]GLY 1281(CA )  2.37  1.5885
735 1:[3H0G.A]THR 1144(O  ) ->  1:[3H0G.A]THR 1145(C  )  2.66  0.6544
736 1:[3H0G.A]LEU 1146(CD1) ->  1:[3H0G.A]LEU 1274(CD2)  2.80  1.3800
737 1:[3H0G.A]LEU 1146(CD1) ->  1:[3H0G.A]LEU 1274(CA )  2.94  0.8405
738 1:[3H0G.A]VAL 1149(O  ) ->  1:[3H0G.A]THR 1150(C  )  2.38  1.5885
739 1:[3H0G.A]THR 1150(O  ) ->  1:[3H0G.A]SER 1151(CB )  2.31  1.5885
740 1:[3H0G.A]THR 1150(O  ) ->  1:[3H0G.A]SER 1151(OG )  2.17  1.5746
741 1:[3H0G.A]SER 1151(CA ) ->  1:[3H0G.A]ALA 1152(CB )  2.62  1.3800
742 1:[3H0G.A]PRO 1159(O  ) ->  1:[3H0G.A]ASP 1160(C  )  2.61  0.8760
743 1:[3H0G.A]PRO 1161(CG ) ->  1:[3H0G.A]LYS 1190(CB )  2.84  1.2336
744 1:[3H0G.A]PRO 1161(CG ) ->  1:[3H0G.A]LYS 1190(CD )  2.99  0.6565
745 1:[3H0G.A]PRO 1161(CG ) ->  1:[3H0G.A]LYS 1190(CG )  2.22  1.3800
746 1:[3H0G.A]GLN 1162(CA ) ->  1:[3H0G.A]GLN 1162(NE2)  2.33  1.9435
747 1:[3H0G.A]GLN 1162(C  ) ->  1:[3H0G.A]GLN 1162(NE2)  2.55  1.4002
748 1:[3H0G.A]ASP 1163(C  ) ->  1:[3H0G.A]THR 1164(CG2)  2.86  1.1430
749 1:[3H0G.A]ASP 1163(O  ) ->  1:[3H0G.A]THR 1164(CG2)  2.57  1.0477
750 1:[3H0G.A]THR 1164(O  ) ->  1:[3H0G.A]VAL 1165(CB )  2.41  1.5885
751 1:[3H0G.A]THR 1164(O  ) ->  1:[3H0G.A]VAL 1165(CG2)  2.30  1.5885
752 1:[3H0G.A]VAL 1165(C  ) ->  1:[3H0G.A]ILE 1166(CG2)  2.90  0.9607
753 1:[3H0G.A]VAL 1165(O  ) ->  1:[3H0G.A]ILE 1166(CB )  2.69  0.5454
754 1:[3H0G.A]VAL 1165(O  ) ->  1:[3H0G.A]ILE 1166(CG1)  2.33  1.5885
755 1:[3H0G.A]VAL 1165(O  ) ->  1:[3H0G.A]ILE 1166(CD1)  2.50  1.4004
756 1:[3H0G.A]VAL 1165(CG1) ->  1:[3H0G.A]ILE 1166(N  )  2.30  1.9435
757 1:[3H0G.A]ILE 1166(CA ) ->  1:[3H0G.A]GLU 1167(CB )  2.30  1.3800
758 1:[3H0G.A]ILE 1166(CD1) ->  1:[3H0G.A]ASP 1171(OD2)  2.63  0.7722
759 1:[3H0G.A]ILE 1166(CD1) ->  1:[3H0G.A]ASP 1169(O  )  2.63  0.7670
760 1:[3H0G.A]GLU 1167(C  ) ->  1:[3H0G.A]GLU 1168(CG )  2.80  1.3800
761 1:[3H0G.A]GLU 1167(O  ) ->  1:[3H0G.A]GLU 1167(CG )  2.62  0.8324
762 1:[3H0G.A]GLU 1167(O  ) ->  1:[3H0G.A]GLU 1167(CD )  2.51  1.3615
763 1:[3H0G.A]GLU 1167(O  ) ->  1:[3H0G.A]GLU 1168(CB )  2.41  1.5885
764 1:[3H0G.A]GLU 1167(O  ) ->  1:[3H0G.A]GLU 1168(CG )  1.93  1.5885
765 1:[3H0G.A]ASP 1169(O  ) ->  1:[3H0G.A]LYS 1170(C  )  2.49  1.4528
766 1:[3H0G.A]LYS 1170(N  ) ->  1:[3H0G.A]LYS 1170(CD )  2.69  0.6519
767 1:[3H0G.A]LYS 1170(CE ) ->  1:[3H0G.A]ILE 1240(CD1)  2.60  1.3800
768 1:[3H0G.A]PHE 1172(O  ) ->  1:[3H0G.A]PHE 1176(CD2)  2.30  1.5885
769 1:[3H0G.A]VAL 1173(O  ) ->  1:[3H0G.A]PHE 1177(CD2)  2.30  1.5885
770 1:[3H0G.A]VAL 1173(CG1) ->  1:[3H0G.A]PHE 1177(CE2)  2.38  1.3800
771 1:[3H0G.A]GLU 1174(CD ) ->  1:[3H0G.A]ARG 1242(CZ )  2.77  1.3800
772 1:[3H0G.A]GLU 1174(OE2) ->  1:[3H0G.A]ARG 1242(CZ )  2.26  1.5885
773 1:[3H0G.A]PHE 1176(O  ) ->  1:[3H0G.A]PRO 1180(CD )  2.30  1.5885
774 1:[3H0G.A]PHE 1177(C  ) ->  1:[3H0G.A]PRO 1180(CG )  2.97  0.7170
775 1:[3H0G.A]PHE 1177(C  ) ->  1:[3H0G.A]PRO 1180(CD )  2.85  1.1612
776 1:[3H0G.A]PHE 1177(O  ) ->  1:[3H0G.A]PRO 1180(CG )  2.40  1.5885
777 1:[3H0G.A]PHE 1177(CD2) ->  1:[3H0G.A]ILE 1230(CG2)  2.93  0.8548
778 1:[3H0G.A]ALA 1178(C  ) ->  1:[3H0G.A]PRO 1180(CD )  2.91  0.9174
779 1:[3H0G.A]ILE 1179(N  ) ->  1:[3H0G.A]PRO 1180(CD )  2.54  1.4425
780 1:[3H0G.A]PRO 1180(O  ) ->  1:[3H0G.A]ASP 1181(C  )  2.36  1.5885
781 1:[3H0G.A]GLU 1182(O  ) ->  1:[3H0G.A]GLU 1183(CB )  2.70  0.5307
782 1:[3H0G.A]GLU 1183(O  ) ->  1:[3H0G.A]VAL 1184(C  )  2.38  1.5885
783 1:[3H0G.A]GLU 1183(O  ) ->  1:[3H0G.A]GLU 1186(CG )  2.42  1.5885
784 1:[3H0G.A]LEU 1188(C  ) ->  1:[3H0G.A]TYR 1189(CD1)  2.94  0.8410
785 1:[3H0G.A]LEU 1188(O  ) ->  1:[3H0G.A]TYR 1189(CB )  2.66  0.6532
786 1:[3H0G.A]GLN 1191(C  ) ->  1:[3H0G.A]ILE 1246(CG2)  2.85  1.1822
787 1:[3H0G.A]GLN 1191(C  ) ->  1:[3H0G.A]GLN 1191(OE1)  2.61  0.8409
788 1:[3H0G.A]GLN 1191(O  ) ->  1:[3H0G.A]ILE 1246(CG2)  2.34  1.5885
789 1:[3H0G.A]GLN 1191(O  ) ->  1:[3H0G.A]ILE 1246(CB )  2.70  0.5245
790 1:[3H0G.A]GLN 1191(O  ) ->  1:[3H0G.A]ILE 1246(CG1)  2.37  1.5885
791 1:[3H0G.A]GLN 1191(O  ) ->  1:[3H0G.A]SER 1192(CB )  2.44  1.5885
792 1:[3H0G.A]GLN 1191(CB ) ->  1:[3H0G.A]ILE 1246(CG2)  2.50  1.3800
793 1:[3H0G.A]SER 1192(N  ) ->  1:[3H0G.A]PRO 1193(CD )  2.57  1.2991
794 1:[3H0G.A]SER 1192(CA ) ->  1:[3H0G.A]ILE 1245(O  )  2.43  1.5885
795 1:[3H0G.A]PRO 1193(C  ) ->  1:[3H0G.A]TRP 1194(CG )  2.99  0.6540
796 1:[3H0G.A]TRP 1194(CZ2) ->  1:[3H0G.A]GLU 1262(CG )  2.96  0.7559
797 1:[3H0G.A]TRP 1194(CZ2) ->  1:[3H0G.A]GLU 1262(CB )  2.91  0.9447
798 1:[3H0G.A]TRP 1194(CH2) ->  1:[3H0G.A]GLU 1262(CG )  2.95  0.7797
799 1:[3H0G.A]TRP 1194(CH2) ->  1:[3H0G.A]GLU 1262(CB )  2.32  1.3800
800 1:[3H0G.A]LEU 1195(CD1) ->  1:[3H0G.A]ARG 1242(CD )  2.59  1.3800
801 1:[3H0G.A]LEU 1195(CD2) ->  1:[3H0G.A]ARG 1242(CZ )  2.75  1.3800
802 1:[3H0G.A]LEU 1195(CD2) ->  1:[3H0G.A]ARG 1242(NE )  2.64  0.9130
803 1:[3H0G.A]ASP 1214(O  ) ->  1:[3H0G.A]VAL 1215(C  )  2.69  0.5468
804 1:[3H0G.A]ILE 1219(CG2) ->  1:[3H0G.A]MET 1273(CE )  3.00  0.6372
805 1:[3H0G.A]PHE 1223(CE2) ->  1:[3H0G.A]MET 1273(SD )  2.68  0.7917
806 1:[3H0G.A]PHE 1228(CD2) ->  1:[3H0G.A]ILE 1246(CD1)  2.75  1.3800
807 1:[3H0G.A]PHE 1228(CE2) ->  1:[3H0G.A]ILE 1246(CD1)  2.70  1.3800
808 1:[3H0G.A]ILE 1246(O  ) ->  1:[3H0G.A]ARG 1247(CG )  2.52  1.3048
809 1:[3H0G.A]ARG 1247(O  ) ->  1:[3H0G.A]ASP 1248(C  )  2.46  1.5885
810 1:[3H0G.A]ARG 1247(O  ) ->  1:[3H0G.A]ASP 1248(O  )  2.33  0.5981
811 1:[3H0G.A]ARG 1247(CD ) ->  1:[3H0G.A]ASP 1250(OD2)  2.47  1.5885
812 1:[3H0G.A]LYS 1252(O  ) ->  1:[3H0G.A]ALA 1253(CB )  2.42  1.5885
813 1:[3H0G.A]ALA 1253(CB ) ->  1:[3H0G.A]GLU 1254(CA )  2.81  1.3648
814 1:[3H0G.A]GLU 1254(O  ) ->  1:[3H0G.A]ASP 1255(C  )  2.47  1.5885
815 1:[3H0G.A]ASP 1255(O  ) ->  1:[3H0G.A]ASP 1256(CB )  2.32  1.5885
816 1:[3H0G.A]MET 1259(C  ) ->  1:[3H0G.A]ILE 1260(CG2)  2.79  1.3800
817 1:[3H0G.A]MET 1259(O  ) ->  1:[3H0G.A]ILE 1260(CB )  2.60  0.8933
818 1:[3H0G.A]MET 1259(O  ) ->  1:[3H0G.A]ILE 1260(CG1)  2.33  1.5885
819 1:[3H0G.A]MET 1259(O  ) ->  1:[3H0G.A]ILE 1260(CG2)  2.60  0.8906
820 1:[3H0G.A]ILE 1260(O  ) ->  1:[3H0G.A]ILE 1260(CG1)  2.30  1.5885
821 1:[3H0G.A]GLU 1261(O  ) ->  1:[3H0G.A]GLU 1262(C  )  2.34  1.5885
822 1:[3H0G.A]ASP 1263(O  ) ->  1:[3H0G.A]VAL 1264(C  )  2.51  1.3807
823 1:[3H0G.A]VAL 1264(C  ) ->  1:[3H0G.A]LEU 1266(N  )  2.72  0.5491
824 1:[3H0G.A]VAL 1264(O  ) ->  1:[3H0G.A]PHE 1265(C  )  2.65  0.6891
825 1:[3H0G.A]LEU 1266(O  ) ->  1:[3H0G.A]LYS 1267(C  )  2.65  0.6796
826 1:[3H0G.A]GLU 1275(O  ) ->  1:[3H0G.A]SER 1276(CB )  2.69  0.5587
827 1:[3H0G.A]SER 1276(CA ) ->  1:[3H0G.A]ILE 1277(CB )  2.46  1.3800
828 1:[3H0G.A]SER 1276(CA ) ->  1:[3H0G.A]ILE 1277(CG1)  2.30  1.3800
829 1:[3H0G.A]SER 1276(CA ) ->  1:[3H0G.A]ILE 1277(CG2)  2.30  1.3800
830 1:[3H0G.A]SER 1276(C  ) ->  1:[3H0G.A]ILE 1277(CG1)  2.61  1.3800
831 1:[3H0G.A]SER 1276(CB ) ->  1:[3H0G.A]ILE 1277(CG1)  2.44  1.3800
832 1:[3H0G.A]SER 1278(O  ) ->  1:[3H0G.A]LEU 1279(CB )  2.50  1.3903
833 1:[3H0G.A]GLY 1281(O  ) ->  1:[3H0G.A]PRO 1283(CD )  2.50  1.4299
834 1:[3H0G.A]VAL 1282(O  ) ->  1:[3H0G.A]PRO 1283(C  )  2.37  1.5885
835 1:[3H0G.A]VAL 1282(O  ) ->  1:[3H0G.A]VAL 1282(CG1)  2.51  1.3473
836 1:[3H0G.A]VAL 1282(CB ) ->  1:[3H0G.A]ILE 1285(CD1)  2.68  1.3800
837 1:[3H0G.A]VAL 1282(CG1) ->  1:[3H0G.A]ILE 1285(CD1)  2.42  1.3800
838 1:[3H0G.A]VAL 1282(CG1) ->  1:[3H0G.A]ILE 1285(CG1)  2.78  1.3800
839 1:[3H0G.A]PRO 1283(O  ) ->  1:[3H0G.A]ASN 1284(CB )  2.41  1.5885
840 1:[3H0G.A]VAL 1288(CG1) ->  1:[3H0G.A]TYR 1289(N  )  2.73  0.5281
841 1:[3H0G.A]MET 1290(CE ) ->  1:[3H0G.A]LEU 1312(CD2)  2.23  1.3800
842 1:[3H0G.A]ILE 1295(CG2) ->  1:[3H0G.A]GLU 1309(CG )  2.97  0.7238
843 1:[3H0G.A]ILE 1295(CG2) ->  1:[3H0G.A]ALA 1307(O  )  2.49  1.4869
844 1:[3H0G.A]GLU 1313(C  ) ->  1:[3H0G.A]THR 1314(O  )  2.65  0.6811
845 1:[3H0G.A]GLU 1313(O  ) ->  1:[3H0G.A]THR 1314(O  )  2.30  0.7431
846 1:[3H0G.A]ASN 1318(C  ) ->  1:[3H0G.A]ASN 1318(OD1)  2.65  0.6898
847 1:[3H0G.A]THR 1320(C  ) ->  1:[3H0G.A]ALA 1322(N  )  2.72  0.5611
848 1:[3H0G.A]THR 1320(CG2) ->  1:[3H0G.A]GLU 1321(N  )  2.72  0.5428
849 1:[3H0G.A]ASP 1329(C  ) ->  1:[3H0G.A]ASP 1329(OD2)  2.67  0.6103
850 1:[3H0G.A]PHE 1338(O  ) ->  1:[3H0G.A]VAL 1339(C  )  2.45  1.5885
851 1:[3H0G.A]ILE 1347(O  ) ->  1:[3H0G.A]THR 1350(CG2)  2.69  0.5455
852 1:[3H0G.A]LEU 1354(O  ) ->  1:[3H0G.A]LEU 1355(C  )  2.67  0.6111
853 1:[3H0G.A]TYR 1371(C  ) ->  1:[3H0G.A]TYR 1371(CD2)  2.94  0.8284
854 1:[3H0G.A]TYR 1371(O  ) ->  1:[3H0G.A]TYR 1371(CD2)  2.59  0.9356
855 1:[3H0G.A]LEU 1374(O  ) ->  1:[3H0G.A]ALA 1375(C  )  2.68  0.5873
856 1:[3H0G.A]LEU 1376(O  ) ->  1:[3H0G.A]LEU 1377(C  )  2.70  0.5276
857 1:[3H0G.A]ASP 1379(O  ) ->  1:[3H0G.A]SER 1383(CB )  2.53  1.2233
858 1:[3H0G.A]MET 1388(CE ) ->  1:[3H0G.A]ILE 1395(CD1)  2.97  0.7209
859 1:[3H0G.A]ILE 1390(CD1) ->  1:[3H0G.A]ILE 1395(CG2)  2.90  0.9781
860 1:[3H0G.A]ARG 1392(C  ) ->  1:[3H0G.A]HIS 1393(CG )  2.96  0.7544
861 1:[3H0G.A]ARG 1392(O  ) ->  1:[3H0G.A]HIS 1393(CG )  2.18  1.5885
862 1:[3H0G.A]ARG 1392(O  ) ->  1:[3H0G.A]HIS 1393(ND1)  2.19  1.7390
863 1:[3H0G.A]GLY 1394(O  ) ->  1:[3H0G.A]ILE 1395(C  )  2.32  1.5885
864 1:[3H0G.A]GLY 1394(O  ) ->  1:[3H0G.A]ILE 1395(O  )  2.32  0.6550
865 1:[3H0G.A]ILE 1395(O  ) ->  1:[3H0G.A]ILE 1395(CG1)  2.45  1.5885
866 1:[3H0G.A]ILE 1395(CD1) ->  1:[3H0G.A]ARG 1397(CB )  2.41  1.3800
867 1:[3H0G.A]ILE 1395(CD1) ->  1:[3H0G.A]ARG 1397(CD )  2.90  0.9837
868 1:[3H0G.A]ARG 1397(O  ) ->  1:[3H0G.A]ALA 1398(CB )  2.41  1.5885
869 1:[3H0G.A]ARG 1397(CG ) ->  1:[3H0G.A]ALA 1398(N  )  2.29  1.9435
870 1:[3H0G.A]ALA 1402(O  ) ->  1:[3H0G.A]LEU 1403(C  )  2.38  1.5885
871 1:[3H0G.A]LEU 1403(CB ) ->  1:[3H0G.A]ASP 1425(OD2)  2.68  0.5670
872 1:[3H0G.A]LEU 1403(CD2) ->  1:[3H0G.A]GLU 1432(CG )  2.44  1.3800
873 1:[3H0G.A]MET 1404(CG ) ->  1:[3H0G.A]GLU 1432(OE2)  2.66  0.6535
874 1:[3H0G.A]CYS 1406(SG ) ->  1:[3H0G.A]LEU 1415(CD2)  2.64  0.8261
875 1:[3H0G.A]GLU 1410(O  ) ->  1:[3H0G.A]THR 1411(O  )  2.30  0.7338
876 1:[3H0G.A]THR 1411(O  ) ->  1:[3H0G.A]VAL 1412(CG1)  2.33  1.5885
877 1:[3H0G.A]VAL 1412(O  ) ->  1:[3H0G.A]GLU 1413(C  )  2.35  1.5885
878 1:[3H0G.A]VAL 1412(CG1) ->  1:[3H0G.A]GLU 1413(N  )  2.34  1.9435
879 1:[3H0G.A]VAL 1412(CG1) ->  1:[3H0G.A]GLU 1413(CG )  3.00  0.6391
880 1:[3H0G.A]GLU 1413(O  ) ->  1:[3H0G.A]ILE 1414(C  )  2.55  1.1407
881 1:[3H0G.A]ASP 1425(C  ) ->  1:[3H0G.A]CYS 1427(N  )  2.65  0.8553
882 1:[3H0G.A]ILE 1430(C  ) ->  1:[3H0G.A]ILE 1430(CD1)  2.98  0.6924
883 1:[3H0G.A]THR 1444(O  ) ->  1:[3H0G.A]THR 1444(CG2)  2.56  1.0907
884 1:[3H0G.A]TYR 1450(C  ) ->  1:[3H0G.A]LEU 1451(CG )  2.83  1.2863
885 1:[3H0G.A]TYR 1450(O  ) ->  1:[3H0G.A]LEU 1451(CG )  2.47  1.5885
886 1:[3H0G.A]TYR 1450(O  ) ->  1:[3H0G.A]LEU 1451(CD2)  2.33  1.5885
887 1:[3H0G.A]ASP 1452(O  ) ->  1:[3H0G.A]GLN 1453(C  )  2.64  0.7373
888 1:[3H0G.A]ASN 1458(C  ) ->  1:[3H0G.A]TYR 1459(O  )  2.70  0.5205
889 1:[3H0G.A]ASN 1458(O  ) ->  1:[3H0G.A]TYR 1459(C  )  2.42  1.5885
890 1:[3H0G.A]ASN 1458(O  ) ->  1:[3H0G.A]TYR 1459(O  )  2.18  1.5230
891 1:[3H0G.A]TYR 1459(C  ) ->  1:[3H0G.A]SER 1460(O  )  2.68  0.5914
892 1:[3H0G.A]TYR 1459(O  ) ->  1:[3H0G.A]SER 1460(O  )  2.24  1.1166
893 1:[3H0G.A]TYR 1459(O  ) ->  1:[3H0G.A]SER 1460(C  )  2.50  1.4223
894 1:[3H0G.A]SER 1460(C  ) ->  1:[3H0G.A]LEU 1461(O  )  2.68  0.5940
895 1:[3H0G.A]SER 1460(O  ) ->  1:[3H0G.A]LEU 1461(O  )  2.35  0.5245
896 1:[3H0G.A]LEU 1461(CB ) ->  1:[3H0G.A]GLY 1462(CA )  2.64  1.3800
897 1:[3H0G.A]LEU 1461(CB ) ->  1:[3H0G.A]GLY 1462(C  )  2.83  1.2566
898 1:[3H0G.A]LEU 1461(CB ) ->  1:[3H0G.A]GLY 1462(O  )  2.33  1.5885
899 1:[3H0G.A]GLY 1462(C  ) ->  1:[3H0G.A]THR 1463(CG2)  2.66  1.3800
900 1:[3H0G.A]GLY 1462(O  ) ->  1:[3H0G.A]THR 1463(CG2)  2.30  1.5885
901 1:[3H0G.A]ALA 1464(O  ) ->  1:[3H0G.A]VAL 1465(CB )  2.61  0.8699
902 1:[3H0G.A]VAL 1465(CG1) ->  1:[3H0G.A]PRO 1466(CB )  2.37  1.3800
903 1:[3H0G.A]VAL 1465(CG1) ->  1:[3H0G.A]PRO 1466(CA )  2.32  1.3800
904 1:[3H0G.A]PRO 1466(O  ) ->  1:[3H0G.A]THR 1467(C  )  2.42  1.5885
905 1:[3H0G.A]PRO 1466(O  ) ->  1:[3H0G.A]ALA 1469(CB )  2.40  1.5885
906 1:[3H0G.A]THR 1467(O  ) ->  1:[3H0G.A]LEU 1468(C  )  2.60  0.9229
907 1:[3H0G.A]LEU 1468(O  ) ->  1:[3H0G.A]ALA 1469(C  )  2.65  0.6889
908 1:[3H0G.A]GLY 1472(O  ) ->  1:[3H0G.A]MET 1473(CG )  2.49  1.4646
909 1:[3H0G.A]GLY 1474(C  ) ->  1:[3H0G.A]THR 1475(OG1)  2.62  0.8027
910 1:[3H0G.A]GLY 1474(O  ) ->  1:[3H0G.A]THR 1475(CB )  2.50  1.4312
911 1:[3H0G.A]GLY 1474(O  ) ->  1:[3H0G.A]THR 1475(CG2)  2.31  1.5885
912 1:[3H0G.A]SER 1476(O  ) ->  1:[3H0G.A]GLN 1477(C  )  2.52  1.3245
913 1:[3H0G.A]SER 1476(O  ) ->  1:[3H0G.A]LEU 1478(O  )  2.32  0.6587
914 1:[3H0G.A]THR 1484(N  ) ->  1:[3H0G.A]PRO 1485(CD )  2.58  1.2351
915 1:[3H0G.A]THR 1484(O  ) ->  1:[3H0G.A]THR 1484(CG2)  2.60  0.8994
916 1:[3H0G.A]PRO 1485(C  ) ->  1:[3H0G.A]TYR 1486(CD1)  2.81  1.3438
917 1:[3H0G.A]PRO 1485(O  ) ->  1:[3H0G.A]TYR 1486(CB )  2.38  1.5885
918 1:[3H0G.A]PRO 1485(O  ) ->  1:[3H0G.A]TYR 1486(CD1)  2.63  0.7664
919 1:[3H0G.A]SER 1489(O  ) ->  1:[3H0G.A]PRO 1490(C  )  2.36  1.5885
920 1:[3H0G.A]SER 1489(CB ) ->  1:[3H0G.A]PRO 1490(CD )  2.40  1.3800
921 1:[3H0G.A]PRO 1490(O  ) ->  1:[3H0G.A]MET 1491(C  )  2.36  1.5885
922 1:[3H0G.A]MET 1491(O  ) ->  1:[3H0G.A]VAL 1492(C  )  2.65  0.6895
________________________________________________________________________________
