# Supplementary material for: Genetic and structural study of DNA-directed RNA polymerase II of Trypanosoma brucei, towards the designing of novel antiparasitic agents
Source: PeerJ. 2017 Mar 1;5:e3061. doi: 10.7717/peerj.3061 (PMC5335688; doi:10.7717/peerj.3061)
Supplement: Data S7 [file peerj-05-3061-s014.txt]

Protein Geometry Report

Fri Sep 30 21:23:15 2016 (MOE 2015.10, Protein Geometry 2015.06)

Options:
-------
Write Outliers Only :  TRUE

Topics:
--------
Bond Lengths:  TRUE
Bond Angles :  TRUE
Dihedrals   :  TRUE
Ramachandran:  TRUE
Rotamer     :  TRUE
Atom Clashes:  TRUE


Backbone Bond Lengths
=====================

Z-Score Threshold:	  4.0

 #    Chain      Residue     Length Z-Score     Bond
-----------------------------------------------------------------
  1   1:[TBB Dd] SER 2       1.525    5.628 <   N  CA   
  2   1:[TBB Dd] GLY 3       1.393    6.364 <   pC N    
  3   1:[TBB Dd] GLY 4       1.381    5.222 <   pC N    
  4   1:[TBB Dd] ALA 5       1.381    5.385 <   pC N    
  5   1:[TBB Dd] ALA 6       1.381    5.289 <   pC N    
  6   1:[TBB Dd] LEU 7       1.376    4.813 <   pC N    
  7   1:[TBB Dd] PRO 8       1.386    4.550 <   pC N    
  8   1:[TBB Dd] VAL 9       1.382    5.419 <   pC N    
  9   1:[TBB Dd] SER 10      1.381    5.386 <   pC N    
 10   1:[TBB Dd] GLN 11      1.388    6.077 <   pC N    
 11   1:[TBB Dd] MET 12      1.378    5.057 <   pC N    
 12   1:[TBB Dd] GLU 13      1.376    4.846 <   pC N    
 13   1:[TBB Dd] LEU 14      1.381    5.351 <   pC N    
 14   1:[TBB Dd] HIS 15      1.384    5.619 <   pC N    
 15   1:[TBB Dd] LYS 16      1.379    5.138 <   pC N    
 16   1:[TBB Dd] VAL 17      1.384    5.612 <   pC N    
 17   1:[TBB Dd] ASN 18      1.386    5.818 <   pC N    
 18   1:[TBB Dd] GLU 19      1.380    5.274 <   pC N    
 19   1:[TBB Dd] VAL 20      1.382    5.427 <   pC N    
 20   1:[TBB Dd] GLN 21      1.384    5.674 <   pC N    
 21   1:[TBB Dd] PHE 22      1.386    5.822 <   pC N    
 22   1:[TBB Dd] GLU 23      1.387    6.007 <   pC N    
 23   1:[TBB Dd] ILE 24      1.381    5.283 <   pC N    
 24   1:[TBB Dd] PHE 25      1.384    5.671 <   pC N    
 25   1:[TBB Dd] LYS 26      1.383    5.509 <   pC N    
 26   1:[TBB Dd] GLU 27      1.391    6.400 <   pC N    
 27   1:[TBB Dd] ARG 28      1.378    5.052 <   pC N    
 28   1:[TBB Dd] GLN 29      1.382    5.472 <   pC N    
 29   1:[TBB Dd] ILE 30      1.386    5.893 <   pC N    
 30   1:[TBB Dd] LYS 31      1.386    5.807 <   pC N    
 31   1:[TBB Dd] SER 32      1.378    5.019 <   pC N    
 32   1:[TBB Dd] TYR 33      1.380    5.237 <   pC N    
 33   1:[TBB Dd] ALA 34      1.377    4.915 <   pC N    
 34   1:[TBB Dd] VAL 35      1.394    6.677 <   pC N    
 35   1:[TBB Dd] CYS 36      1.379    5.144 <   pC N    
 36   1:[TBB Dd] LEU 37      1.383    5.530 <   pC N    
 37   1:[TBB Dd] VAL 38      1.375    4.695 <   pC N    
 38   1:[TBB Dd] GLU 39      1.391    6.339 <   pC N    
 39   1:[TBB Dd] HIS 40      1.381    5.378 <   pC N    
 40   1:[TBB Dd] ALA 41      1.387    5.998 <   pC N    
 41   1:[TBB Dd] LYS 42      1.377    4.868 <   pC N    
 42   1:[TBB Dd] SER 43      1.382    5.476 <   pC N    
 43   1:[TBB Dd] TYR 44      1.386    5.818 <   pC N    
 44   1:[TBB Dd] ALA 45      1.393    6.548 <   pC N    
 45   1:[TBB Dd] ASN 46      1.380    5.191 <   pC N    
 46   1:[TBB Dd] ALA 47      1.382    5.483 <   pC N    
 47   1:[TBB Dd] ALA 48      1.386    5.863 <   pC N    
 48   1:[TBB Dd] ASP 49      1.379    5.174 <   pC N    
 49   1:[TBB Dd] GLN 50      1.385    5.800 <   pC N    
 50   1:[TBB Dd] SER 51      1.392    6.520 <   pC N    
 51   1:[TBB Dd] GLY 52      1.373    4.429 <   pC N    
 52   1:[TBB Dd] GLU 53      1.389    6.217 <   pC N    
 53   1:[TBB Dd] ALA 54      1.377    4.967 <   pC N    
 54   1:[TBB Dd] SER 55      1.377    4.959 <   pC N    
 55   1:[TBB Dd] MET 56      1.396    6.955 <   pC N    
 56   1:[TBB Dd] ILE 57      1.390    6.300 <   pC N    
 57   1:[TBB Dd] CYS 58      1.378    5.023 <   pC N    
 58   1:[TBB Dd] VAL 59      1.387    6.009 <   pC N    
 59   1:[TBB Dd] TRP 60      1.386    5.850 <   pC N    
 60   1:[TBB Dd] VAL 61      1.391    6.417 <   pC N    
 61   1:[TBB Dd] PRO 62      1.385    4.434 <   pC N    
 62   1:[TBB Dd] LEU 63      1.387    5.998 <   pC N    
 63   1:[TBB Dd] THR 64      1.376    4.837 <   pC N    
 64   1:[TBB Dd] SER 65      1.378    5.047 <   pC N    
 65   1:[TBB Dd] ASN 66      1.376    4.847 <   pC N    
 66   1:[TBB Dd] SER 67      1.386    5.827 <   pC N    
 67   1:[TBB Dd] ALA 68      1.382    5.415 <   pC N    
 68   1:[TBB Dd] GLU 70      1.385    5.774 <   pC N    
 69   1:[TBB Dd] THR 71      1.372    4.432 <   pC N    
 70   1:[TBB Dd] CYS 72      1.383    5.546 <   pC N    
 71   1:[TBB Dd] HIS 73      1.382    5.409 <   pC N    
 72   1:[TBB Dd] ARG 74      1.389    6.151 <   pC N    
 73   1:[TBB Dd] LYS 75      1.380    5.234 <   pC N    
 74   1:[TBB Dd] HIS 76      1.385    5.776 <   pC N    
 75   1:[TBB Dd] GLU 78      1.377    4.959 <   pC N    
 76   1:[TBB Dd] CYS 79      1.382    5.444 <   pC N    
 77   1:[TBB Dd] PRO 80      1.386    4.509 <   pC N    
 78   1:[TBB Dd] GLY 81      1.381    5.234 <   pC N    
 79   1:[TBB Dd] HIS 82      1.378    5.063 <   pC N    
 80   1:[TBB Dd] PHE 83      1.381    5.320 <   pC N    
 81   1:[TBB Dd] GLY 84      1.388    5.957 <   pC N    
 82   1:[TBB Dd] TYR 85      1.377    4.929 <   pC N    
 83   1:[TBB Dd] ILE 86      1.379    5.177 <   pC N    
 84   1:[TBB Dd] GLU 87      1.381    5.357 <   pC N    
 85   1:[TBB Dd] LEU 88      1.370    4.144 <   pC N    
 86   1:[TBB Dd] ALA 89      1.384    5.699 <   pC N    
 87   1:[TBB Dd] GLU 90      1.386    5.878 <   pC N    
 88   1:[TBB Dd] PRO 91      1.385    4.404 <   pC N    
 89   1:[TBB Dd] VAL 92      1.384    5.661 <   pC N    
 90   1:[TBB Dd] PHE 93      1.389    6.145 <   pC N    
 91   1:[TBB Dd] ASN 94      1.389    6.125 <   pC N    
 92   1:[TBB Dd] ILE 95      1.383    5.509 <   pC N    
 93   1:[TBB Dd] GLY 96      1.381    5.210 <   pC N    
 94   1:[TBB Dd] VAL 97      1.380    5.180 <   pC N    
 95   1:[TBB Dd] PHE 98      1.378    5.040 <   pC N    
 96   1:[TBB Dd] ASP 99      1.381    5.317 <   pC N    
 97   1:[TBB Dd] LEU 100     1.386    5.898 <   pC N    
 98   1:[TBB Dd] VAL 101     1.386    5.859 <   pC N    
 99   1:[TBB Dd] LEU 102     1.378    5.009 <   pC N    
100   1:[TBB Dd] LEU 103     1.381    5.303 <   pC N    
101   1:[TBB Dd] VAL 104     1.381    5.384 <   pC N    
102   1:[TBB Dd] LEU 105     1.383    5.570 <   pC N    
103   1:[TBB Dd] LYS 106     1.384    5.634 <   pC N    
104   1:[TBB Dd] CYS 107     1.377    4.945 <   pC N    
105   1:[TBB Dd] VAL 108     1.384    5.694 <   pC N    
106   1:[TBB Dd] CYS 109     1.381    5.322 <   pC N    
107   1:[TBB Dd] LYS 110     1.395    6.786 <   pC N    
108   1:[TBB Dd] THR 111     1.380    5.209 <   pC N    
109   1:[TBB Dd] CYS 112     1.373    4.532 <   pC N    
110   1:[TBB Dd] GLY 113     1.380    5.114 <   pC N    
111   1:[TBB Dd] ALA 114     1.392    6.435 <   pC N    
112   1:[TBB Dd] LEU 115     1.390    6.262 <   pC N    
113   1:[TBB Dd] LEU 116     1.388    6.063 <   pC N    
114   1:[TBB Dd] LEU 117     1.379    5.117 <   pC N    
115   1:[TBB Dd] ASN 118     1.383    5.494 <   pC N    
116   1:[TBB Dd] THR 119     1.384    5.671 <   pC N    
117   1:[TBB Dd] ARG 120     1.389    6.202 <   pC N    
118   1:[TBB Dd] GLU 121     1.386    5.900 <   pC N    
119   1:[TBB Dd] GLN 122     1.387    5.963 <   pC N    
120   1:[TBB Dd] ASP 123     1.385    5.780 <   pC N    
121   1:[TBB Dd] VAL 124     1.382    5.469 <   pC N    
122   1:[TBB Dd] HIS 125     1.387    5.944 <   pC N    
123   1:[TBB Dd] LYS 126     1.381    5.346 <   pC N    
124   1:[TBB Dd] LYS 127     1.380    5.239 <   pC N    
125   1:[TBB Dd] LEU 128     1.385    5.800 <   pC N    
126   1:[TBB Dd] GLN 129     1.385    5.757 <   pC N    
127   1:[TBB Dd] HIS 130     1.376    4.809 <   pC N    
128   1:[TBB Dd] MET 131     1.387    5.950 <   pC N    
129   1:[TBB Dd] THR 132     1.382    5.467 <   pC N    
130   1:[TBB Dd] GLY 133     1.379    5.033 <   pC N    
131   1:[TBB Dd] LEU 134     1.383    5.508 <   pC N    
132   1:[TBB Dd] ASN 135     1.380    5.258 <   pC N    
133   1:[TBB Dd] ARG 136     1.374    4.617 <   pC N    
134   1:[TBB Dd] LEU 137     1.383    5.509 <   pC N    
135   1:[TBB Dd] ARG 138     1.385    5.734 <   pC N    
136   1:[TBB Dd] GLN 139     1.384    5.610 <   pC N    
137   1:[TBB Dd] VAL 140     1.382    5.462 <   pC N    
138   1:[TBB Dd] ALA 141     1.380    5.223 <   pC N    
139   1:[TBB Dd] LYS 142     1.380    5.245 <   pC N    
140   1:[TBB Dd] MET 143     1.379    5.127 <   pC N    
141   1:[TBB Dd] ALA 144     1.382    5.394 <   pC N    
142   1:[TBB Dd] GLU 145     1.380    5.272 <   pC N    
143   1:[TBB Dd] ALA 146     1.388    6.023 <   pC N    
144   1:[TBB Dd] LYS 147     1.387    5.921 <   pC N    
145   1:[TBB Dd] CYS 148     1.381    5.379 <   pC N    
146   1:[TBB Dd] ARG 149     1.373    4.543 <   pC N    
147   1:[TBB Dd] VAL 150     1.374    4.591 <   pC N    
148   1:[TBB Dd] SER 151     1.379    5.105 <   pC N    
149   1:[TBB Dd] THR 152     1.391    6.329 <   pC N    
150   1:[TBB Dd] SER 153     1.381    5.346 <   pC N    
151   1:[TBB Dd] THR 154     1.374    4.650 <   pC N    
152   1:[TBB Dd] GLU 155     1.391    6.350 <   pC N    
153   1:[TBB Dd] ASP 156     1.377    4.936 <   pC N    
154   1:[TBB Dd] ASP 157     1.384    5.636 <   pC N    
155   1:[TBB Dd] MET 158     1.382    5.415 <   pC N    
156   1:[TBB Dd] GLY 159     1.389    5.989 <   pC N    
157   1:[TBB Dd] ILE 160     1.383    5.541 <   pC N    
158   1:[TBB Dd] ASP 161     1.370    4.138 <   pC N    
159   1:[TBB Dd] GLY 162     1.375    4.650 <   pC N    
160   1:[TBB Dd] PHE 163     1.390    6.266 <   pC N    
161   1:[TBB Dd] ASP 164     1.381    5.386 <   pC N    
162   1:[TBB Dd] SER 165     1.379    5.130 <   pC N    
163   1:[TBB Dd] ALA 166     1.377    4.967 <   pC N    
164   1:[TBB Dd] PRO 167     1.384    4.315 <   pC N    
165   1:[TBB Dd] PHE 168     1.380    5.223 <   pC N    
166   1:[TBB Dd] ASN 169     1.380    5.235 <   pC N    
167   1:[TBB Dd] GLY 170     1.378    4.961 <   pC N    
168   1:[TBB Dd] GLY 171     1.376    4.712 <   pC N    
169   1:[TBB Dd] SER 172     1.382    5.475 <   pC N    
170   1:[TBB Dd] GLY 173     1.383    5.420 <   pC N    
171   1:[TBB Dd] MET 174     1.388    6.103 <   pC N    
172   1:[TBB Dd] GLY 175     1.380    5.123 <   pC N    
173   1:[TBB Dd] PRO 176     1.387    4.612 <   pC N    
174   1:[TBB Dd] GLY 177     1.377    4.812 <   pC N    
175   1:[TBB Dd] ALA 178     1.383    5.493 <   pC N    
176   1:[TBB Dd] THR 179     1.380    5.225 <   pC N    
177   1:[TBB Dd] ARG 180     1.384    5.668 <   pC N    
178   1:[TBB Dd] GLY 181     1.377    4.840 <   pC N    
179   1:[TBB Dd] CYS 182     1.393    6.555 <   pC N    
180   1:[TBB Dd] GLY 183     1.388    5.884 <   pC N    
181   1:[TBB Dd] ALA 184     1.377    4.959 <   pC N    
182   1:[TBB Dd] SER 185     1.385    5.722 <   pC N    
183   1:[TBB Dd] GLN 186     1.382    5.397 <   pC N    
184   1:[TBB Dd] PRO 187     1.384    4.377 <   pC N    
185   1:[TBB Dd] ARG 188     1.386    5.856 <   pC N    
186   1:[TBB Dd] VAL 189     1.387    5.923 <   pC N    
187   1:[TBB Dd] SER 190     1.391    6.417 <   pC N    
188   1:[TBB Dd] ARG 191     1.376    4.765 <   pC N    
189   1:[TBB Dd] PHE 192     1.382    5.440 <   pC N    
190   1:[TBB Dd] TYR 193     1.387    5.991 <   pC N    
191   1:[TBB Dd] GLY 194     1.387    5.850 <   pC N    
192   1:[TBB Dd] ILE 195     1.383    5.592 <   pC N    
193   1:[TBB Dd] TYR 196     1.383    5.585 <   pC N    
194   1:[TBB Dd] PRO 197     1.382    4.123 <   pC N    
195   1:[TBB Dd] THR 198     1.383    5.533 <   pC N    
196   1:[TBB Dd] LEU 199     1.380    5.258 <   pC N    
197   1:[TBB Dd] VAL 200     1.382    5.485 <   pC N    
198   1:[TBB Dd] ILE 201     1.377    4.948 <   pC N    
199   1:[TBB Dd] LYS 202     1.385    5.799 <   pC N    
200   1:[TBB Dd] ALA 203     1.384    5.665 <   pC N    
201   1:[TBB Dd] VAL 204     1.374    4.608 <   pC N    
202   1:[TBB Dd] HIS 205     1.385    5.723 <   pC N    
203   1:[TBB Dd] GLU 206     1.387    5.983 <   pC N    
204   1:[TBB Dd] GLU 207     1.380    5.212 <   pC N    
205   1:[TBB Dd] GLN 208     1.381    5.342 <   pC N    
206   1:[TBB Dd] ASP 209     1.378    4.989 <   pC N    
207   1:[TBB Dd] ALA 210     1.380    5.197 <   pC N    
208   1:[TBB Dd] GLU 211     1.385    5.804 <   pC N    
209   1:[TBB Dd] TRP 212     1.383    5.564 <   pC N    
210   1:[TBB Dd] HIS 213     1.393    6.577 <   pC N    
211   1:[TBB Dd] ALA 214     1.387    5.977 <   pC N    
212   1:[TBB Dd] ASP 215     1.394    6.683 <   pC N    
213   1:[TBB Dd] LYS 216     1.381    5.303 <   pC N    
214   1:[TBB Dd] VAL 217     1.374    4.611 <   pC N    
215   1:[TBB Dd] ARG 218     1.382    5.432 <   pC N    
216   1:[TBB Dd] GLN 219     1.385    5.738 <   pC N    
217   1:[TBB Dd] VAL 220     1.380    5.254 <   pC N    
218   1:[TBB Dd] LEU 221     1.381    5.287 <   pC N    
219   1:[TBB Dd] ASP 222     1.386    5.843 <   pC N    
220   1:[TBB Dd] ARG 223     1.377    4.937 <   pC N    
221   1:[TBB Dd] VAL 224     1.376    4.830 <   pC N    
222   1:[TBB Dd] SER 225     1.382    5.422 <   pC N    
223   1:[TBB Dd] ASP 226     1.383    5.495 <   pC N    
224   1:[TBB Dd] ASP 227     1.380    5.246 <   pC N    
225   1:[TBB Dd] ASP 228     1.382    5.476 <   pC N    
226   1:[TBB Dd] ALA 229     1.387    5.970 <   pC N    
227   1:[TBB Dd] ARG 230     1.379    5.165 <   pC N    
228   1:[TBB Dd] LEU 231     1.380    5.224 <   pC N    
229   1:[TBB Dd] MET 232     1.379    5.101 <   pC N    
230   1:[TBB Dd] GLY 233     1.387    5.802 <   pC N    
231   1:[TBB Dd] PHE 234     1.383    5.507 <   pC N    
232   1:[TBB Dd] ASP 235     1.377    4.934 <   pC N    
233   1:[TBB Dd] PRO 236     1.383    4.239 <   pC N    
234   1:[TBB Dd] GLN 237     1.389    6.171 <   pC N    
235   1:[TBB Dd] ARG 238     1.382    5.439 <   pC N    
236   1:[TBB Dd] HIS 240     1.384    5.645 <   pC N    
237   1:[TBB Dd] ARG 242     1.383    5.525 <   pC N    
238   1:[TBB Dd] ASP 243     1.388    6.034 <   pC N    
239   1:[TBB Dd] LEU 244     1.382    5.464 <   pC N    
240   1:[TBB Dd] VAL 245     1.388    6.040 <   pC N    
241   1:[TBB Dd] LEU 246     1.386    5.817 <   pC N    
242   1:[TBB Dd] THR 247     1.385    5.799 <   pC N    
243   1:[TBB Dd] VAL 248     1.382    5.480 <   pC N    
244   1:[TBB Dd] LEU 249     1.383    5.510 <   pC N    
245   1:[TBB Dd] PRO 250     1.383    4.247 <   pC N    
246   1:[TBB Dd] VAL 251     1.383    5.510 <   pC N    
247   1:[TBB Dd] PRO 252     1.387    4.568 <   pC N    
248   1:[TBB Dd] PRO 253     1.384    4.379 <   pC N    
249   1:[TBB Dd] PRO 254     1.385    4.411 <   pC N    
250   1:[TBB Dd] GLN 255     1.379    5.152 <   pC N    
251   1:[TBB Dd] VAL 256     1.381    5.371 <   pC N    
252   1:[TBB Dd] ARG 257     1.385    5.734 <   pC N    
253   1:[TBB Dd] PRO 258     1.383    4.257 <   pC N    
254   1:[TBB Dd] ALA 259     1.380    5.255 <   pC N    
255   1:[TBB Dd] ILE 260     1.376    4.852 <   pC N    
256   1:[TBB Dd] SER 261     1.380    5.244 <   pC N    
257   1:[TBB Dd] PHE 262     1.378    5.026 <   pC N    
258   1:[TBB Dd] GLY 263     1.378    4.914 <   pC N    
259   1:[TBB Dd] GLY 264     1.380    5.124 <   pC N    
260   1:[TBB Dd] LEU 265     1.381    5.365 <   pC N    
261   1:[TBB Dd] SER 267     1.376    4.844 <   pC N    
262   1:[TBB Dd] ASP 268     1.386    5.809 <   pC N    
263   1:[TBB Dd] ASP 269     1.380    5.182 <   pC N    
264   1:[TBB Dd] GLU 270     1.382    5.400 <   pC N    
265   1:[TBB Dd] LEU 271     1.382    5.412 <   pC N    
266   1:[TBB Dd] THR 272     1.382    5.472 <   pC N    
267   1:[TBB Dd] HIS 273     1.381    5.374 <   pC N    
268   1:[TBB Dd] GLN 274     1.386    5.880 <   pC N    
269   1:[TBB Dd] ILE 275     1.384    5.699 <   pC N    
270   1:[TBB Dd] MET 276     1.379    5.106 <   pC N    
271   1:[TBB Dd] SER 277     1.384    5.680 <   pC N    
272   1:[TBB Dd] ILE 278     1.382    5.439 <   pC N    
273   1:[TBB Dd] VAL 279     1.388    6.030 <   pC N    
274   1:[TBB Dd] LYS 280     1.388    6.101 <   pC N    
275   1:[TBB Dd] ARG 281     1.381    5.284 <   pC N    
276   1:[TBB Dd] ASN 282     1.378    5.023 <   pC N    
277   1:[TBB Dd] ASN 283     1.381    5.283 <   pC N    
278   1:[TBB Dd] GLN 284     1.383    5.517 <   pC N    
279   1:[TBB Dd] LEU 285     1.381    5.293 <   pC N    
280   1:[TBB Dd] ARG 286     1.387    5.960 <   pC N    
281   1:[TBB Dd] ARG 287     1.382    5.391 <   pC N    
282   1:[TBB Dd] ASP 288     1.381    5.338 <   pC N    
283   1:[TBB Dd] LYS 289     1.385    5.745 <   pC N    
284   1:[TBB Dd] GLU 290     1.377    4.895 <   pC N    
285   1:[TBB Dd] SER 291     1.381    5.322 <   pC N    
286   1:[TBB Dd] ASP 292     1.376    4.794 <   pC N    
287   1:[TBB Dd] VAL 293     1.384    5.618 <   pC N    
288   1:[TBB Dd] GLN 294     1.389    6.161 <   pC N    
289   1:[TBB Dd] ALA 295     1.388    6.047 <   pC N    
290   1:[TBB Dd] ALA 296     1.376    4.774 <   pC N    
291   1:[TBB Dd] ILE 297     1.382    5.424 <   pC N    
292   1:[TBB Dd] ASP 298     1.386    5.853 <   pC N    
293   1:[TBB Dd] ARG 299     1.383    5.513 <   pC N    
294   1:[TBB Dd] SER 300     1.384    5.656 <   pC N    
295   1:[TBB Dd] ARG 301     1.379    5.161 <   pC N    
296   1:[TBB Dd] ALA 302     1.386    5.870 <   pC N    
297   1:[TBB Dd] LEU 303     1.382    5.446 <   pC N    
298   1:[TBB Dd] LEU 304     1.386    5.867 <   pC N    
299   1:[TBB Dd] GLN 305     1.384    5.659 <   pC N    
300   1:[TBB Dd] GLU 306     1.385    5.709 <   pC N    
301   1:[TBB Dd] HIS 307     1.387    5.998 <   pC N    
302   1:[TBB Dd] VAL 308     1.387    5.949 <   pC N    
303   1:[TBB Dd] ALA 309     1.379    5.079 <   pC N    
304   1:[TBB Dd] THR 310     1.374    4.563 <   pC N    
305   1:[TBB Dd] TYR 311     1.388    6.020 <   pC N    
306   1:[TBB Dd] PHE 312     1.384    5.609 <   pC N    
307   1:[TBB Dd] ASN 313     1.385    5.708 <   pC N    
308   1:[TBB Dd] ASN 314     1.385    5.749 <   pC N    
309   1:[TBB Dd] ALA 315     1.381    5.313 <   pC N    
310   1:[TBB Dd] SER 316     1.377    4.934 <   pC N    
311   1:[TBB Dd] THR 317     1.373    4.485 <   pC N    
312   1:[TBB Dd] TYR 318     1.382    5.452 <   pC N    
313   1:[TBB Dd] TYR 319     1.387    5.971 <   pC N    
314   1:[TBB Dd] LYS 320     1.382    5.458 <   pC N    
315   1:[TBB Dd] PRO 321     1.387    4.585 <   pC N    
316   1:[TBB Dd] THR 322     1.378    5.028 <   pC N    
317   1:[TBB Dd] LYS 323     1.377    4.925 <   pC N    
318   1:[TBB Dd] VAL 324     1.387    5.935 <   pC N    
319   1:[TBB Dd] VAL 324     1.585    4.999 <   CA C    
320   1:[TBB Dd] ASN 325     1.390    6.249 <   pC N    
321   1:[TBB Dd] ASP 326     1.385    5.722 <   pC N    
322   1:[TBB Dd] THR 327     1.387    5.950 <   pC N    
323   1:[TBB Dd] LYS 328     1.380    5.195 <   pC N    
324   1:[TBB Dd] LYS 329     1.384    5.627 <   pC N    
325   1:[TBB Dd] LEU 330     1.380    5.250 <   pC N    
326   1:[TBB Dd] LYS 331     1.386    5.881 <   pC N    
327   1:[TBB Dd] SER 332     1.379    5.166 <   pC N    
328   1:[TBB Dd] LEU 333     1.388    6.073 <   pC N    
329   1:[TBB Dd] THR 334     1.381    5.354 <   pC N    
330   1:[TBB Dd] GLU 335     1.385    5.719 <   pC N    
331   1:[TBB Dd] ARG 336     1.390    6.243 <   pC N    
332   1:[TBB Dd] LEU 337     1.383    5.574 <   pC N    
333   1:[TBB Dd] LYS 338     1.378    5.018 <   pC N    
334   1:[TBB Dd] GLY 339     1.378    4.891 <   pC N    
335   1:[TBB Dd] TYR 341     1.382    5.420 <   pC N    
336   1:[TBB Dd] GLY 342     1.381    5.264 <   pC N    
337   1:[TBB Dd] ARG 343     1.381    5.349 <   pC N    
338   1:[TBB Dd] LEU 344     1.390    6.304 <   pC N    
339   1:[TBB Dd] ARG 345     1.378    5.014 <   pC N    
340   1:[TBB Dd] GLY 346     1.381    5.201 <   pC N    
341   1:[TBB Dd] ASN 347     1.382    5.399 <   pC N    
342   1:[TBB Dd] LEU 348     1.376    4.857 <   pC N    
343   1:[TBB Dd] MET 349     1.393    6.548 <   pC N    
344   1:[TBB Dd] GLY 350     1.380    5.116 <   pC N    
345   1:[TBB Dd] LYS 351     1.388    6.094 <   pC N    
346   1:[TBB Dd] ARG 352     1.394    6.745 <   pC N    
347   1:[TBB Dd] VAL 353     1.387    5.975 <   pC N    
348   1:[TBB Dd] ASP 354     1.380    5.230 <   pC N    
349   1:[TBB Dd] PHE 355     1.392    6.464 <   pC N    
350   1:[TBB Dd] SER 356     1.380    5.227 <   pC N    
351   1:[TBB Dd] ALA 357     1.383    5.570 <   pC N    
352   1:[TBB Dd] ARG 358     1.385    5.792 <   pC N    
353   1:[TBB Dd] THR 359     1.385    5.716 <   pC N    
354   1:[TBB Dd] VAL 360     1.375    4.739 <   pC N    
355   1:[TBB Dd] ILE 361     1.387    5.939 <   pC N    
356   1:[TBB Dd] THR 362     1.383    5.533 <   pC N    
357   1:[TBB Dd] GLY 363     1.380    5.145 <   pC N    
358   1:[TBB Dd] ASP 364     1.382    5.478 <   pC N    
359   1:[TBB Dd] PRO 365     1.383    4.242 <   pC N    
360   1:[TBB Dd] ASN 366     1.385    5.779 <   pC N    
361   1:[TBB Dd] ILE 367     1.381    5.368 <   pC N    
362   1:[TBB Dd] ASP 368     1.390    6.259 <   pC N    
363   1:[TBB Dd] VAL 369     1.381    5.335 <   pC N    
364   1:[TBB Dd] ASP 370     1.380    5.233 <   pC N    
365   1:[TBB Dd] GLU 371     1.381    5.322 <   pC N    
366   1:[TBB Dd] VAL 372     1.384    5.682 <   pC N    
367   1:[TBB Dd] GLY 373     1.390    6.127 <   pC N    
368   1:[TBB Dd] VAL 374     1.382    5.470 <   pC N    
369   1:[TBB Dd] PHE 376     1.390    6.315 <   pC N    
370   1:[TBB Dd] SER 377     1.394    6.687 <   pC N    
371   1:[TBB Dd] VAL 378     1.373    4.514 <   pC N    
372   1:[TBB Dd] ALA 379     1.386    5.844 <   pC N    
373   1:[TBB Dd] MET 380     1.380    5.241 <   pC N    
374   1:[TBB Dd] THR 381     1.377    4.946 <   pC N    
375   1:[TBB Dd] LEU 382     1.387    5.979 <   pC N    
376   1:[TBB Dd] THR 383     1.379    5.108 <   pC N    
377   1:[TBB Dd] PHE 384     1.382    5.490 <   pC N    
378   1:[TBB Dd] GLU 386     1.393    6.552 <   pC N    
379   1:[TBB Dd] ARG 387     1.385    5.740 <   pC N    
380   1:[TBB Dd] VAL 388     1.392    6.514 <   pC N    
381   1:[TBB Dd] ASN 389     1.381    5.355 <   pC N    
382   1:[TBB Dd] THR 390     1.380    5.242 <   pC N    
383   1:[TBB Dd] ILE 391     1.377    4.935 <   pC N    
384   1:[TBB Dd] ASN 392     1.385    5.782 <   pC N    
385   1:[TBB Dd] LYS 393     1.378    5.066 <   pC N    
386   1:[TBB Dd] LYS 394     1.376    4.831 <   pC N    
387   1:[TBB Dd] ARG 395     1.385    5.739 <   pC N    
388   1:[TBB Dd] LEU 396     1.383    5.576 <   pC N    
389   1:[TBB Dd] THR 397     1.385    5.715 <   pC N    
390   1:[TBB Dd] GLU 398     1.377    4.873 <   pC N    
391   1:[TBB Dd] PHE 399     1.383    5.517 <   pC N    
392   1:[TBB Dd] ALA 400     1.375    4.746 <   pC N    
393   1:[TBB Dd] ARG 401     1.378    5.041 <   pC N    
394   1:[TBB Dd] ARG 402     1.379    5.133 <   pC N    
395   1:[TBB Dd] THR 403     1.381    5.354 <   pC N    
396   1:[TBB Dd] VAL 404     1.384    5.696 <   pC N    
397   1:[TBB Dd] TYR 405     1.381    5.351 <   pC N    
398   1:[TBB Dd] SER 407     1.381    5.350 <   pC N    
399   1:[TBB Dd] ALA 408     1.376    4.833 <   pC N    
400   1:[TBB Dd] ASN 409     1.378    5.031 <   pC N    
401   1:[TBB Dd] TYR 410     1.386    5.882 <   pC N    
402   1:[TBB Dd] ILE 411     1.393    6.548 <   pC N    
403   1:[TBB Dd] HIS 412     1.380    5.198 <   pC N    
404   1:[TBB Dd] HIS 413     1.389    6.209 <   pC N    
405   1:[TBB Dd] PRO 414     1.396    5.427 <   pC N    
406   1:[TBB Dd] ASN 415     1.378    5.013 <   pC N    
407   1:[TBB Dd] GLY 416     1.385    5.613 <   pC N    
408   1:[TBB Dd] THR 417     1.381    5.311 <   pC N    
409   1:[TBB Dd] ILE 418     1.385    5.748 <   pC N    
410   1:[TBB Dd] THR 419     1.385    5.729 <   pC N    
411   1:[TBB Dd] LYS 420     1.392    6.524 <   pC N    
412   1:[TBB Dd] LEU 421     1.385    5.725 <   pC N    
413   1:[TBB Dd] ALA 422     1.383    5.567 <   pC N    
414   1:[TBB Dd] LEU 423     1.383    5.591 <   pC N    
415   1:[TBB Dd] LEU 424     1.384    5.623 <   pC N    
416   1:[TBB Dd] ARG 425     1.384    5.625 <   pC N    
417   1:[TBB Dd] ASP 426     1.384    5.630 <   pC N    
418   1:[TBB Dd] ARG 427     1.378    5.039 <   pC N    
419   1:[TBB Dd] SER 428     1.388    6.025 <   pC N    
420   1:[TBB Dd] LYS 429     1.386    5.862 <   pC N    
421   1:[TBB Dd] VAL 430     1.376    4.772 <   pC N    
422   1:[TBB Dd] THR 431     1.375    4.665 <   pC N    
423   1:[TBB Dd] LEU 432     1.376    4.855 <   pC N    
424   1:[TBB Dd] ASN 433     1.379    5.157 <   pC N    
425   1:[TBB Dd] ILE 434     1.384    5.601 <   pC N    
426   1:[TBB Dd] GLY 435     1.374    4.523 <   pC N    
427   1:[TBB Dd] VAL 437     1.392    6.514 <   pC N    
428   1:[TBB Dd] VAL 438     1.376    4.840 <   pC N    
429   1:[TBB Dd] GLU 439     1.377    4.879 <   pC N    
430   1:[TBB Dd] ARG 440     1.394    6.687 <   pC N    
431   1:[TBB Dd] HIS 441     1.387    5.957 <   pC N    
432   1:[TBB Dd] VAL 442     1.386    5.816 <   pC N    
433   1:[TBB Dd] ILE 443     1.382    5.468 <   pC N    
434   1:[TBB Dd] ASN 444     1.380    5.280 <   pC N    
435   1:[TBB Dd] GLY 445     1.374    4.549 <   pC N    
436   1:[TBB Dd] ASP 446     1.374    4.616 <   pC N    
437   1:[TBB Dd] VAL 447     1.383    5.550 <   pC N    
438   1:[TBB Dd] VAL 448     1.383    5.577 <   pC N    
439   1:[TBB Dd] LEU 449     1.383    5.571 <   pC N    
440   1:[TBB Dd] PHE 450     1.386    5.843 <   pC N    
441   1:[TBB Dd] ASN 451     1.390    6.234 <   pC N    
442   1:[TBB Dd] ARG 452     1.397    6.982 <   pC N    
443   1:[TBB Dd] GLN 453     1.386    5.875 <   pC N    
444   1:[TBB Dd] PRO 454     1.382    4.136 <   pC N    
445   1:[TBB Dd] THR 455     1.379    5.167 <   pC N    
446   1:[TBB Dd] LEU 456     1.381    5.372 <   pC N    
447   1:[TBB Dd] HIS 457     1.380    5.243 <   pC N    
448   1:[TBB Dd] ARG 458     1.396    6.894 <   pC N    
449   1:[TBB Dd] MET 459     1.378    5.007 <   pC N    
450   1:[TBB Dd] SER 460     1.384    5.635 <   pC N    
451   1:[TBB Dd] MET 461     1.384    5.663 <   pC N    
452   1:[TBB Dd] MET 462     1.384    5.696 <   pC N    
453   1:[TBB Dd] GLY 463     1.385    5.639 <   pC N    
454   1:[TBB Dd] HIS 464     1.385    5.703 <   pC N    
455   1:[TBB Dd] ARG 465     1.385    5.793 <   pC N    
456   1:[TBB Dd] VAL 466     1.384    5.695 <   pC N    
457   1:[TBB Dd] ARG 467     1.390    6.305 <   pC N    
458   1:[TBB Dd] VAL 468     1.371    4.320 <   pC N    
459   1:[TBB Dd] LEU 469     1.380    5.270 <   pC N    
460   1:[TBB Dd] ASN 470     1.389    6.124 <   pC N    
461   1:[TBB Dd] TYR 471     1.383    5.504 <   pC N    
462   1:[TBB Dd] ASN 472     1.381    5.325 <   pC N    
463   1:[TBB Dd] THR 473     1.377    4.890 <   pC N    
464   1:[TBB Dd] PHE 474     1.378    5.006 <   pC N    
465   1:[TBB Dd] ARG 475     1.385    5.712 <   pC N    
466   1:[TBB Dd] LEU 476     1.382    5.426 <   pC N    
467   1:[TBB Dd] ASN 477     1.375    4.672 <   pC N    
468   1:[TBB Dd] LEU 478     1.386    5.821 <   pC N    
469   1:[TBB Dd] SER 479     1.378    5.065 <   pC N    
470   1:[TBB Dd] CYS 480     1.379    5.151 <   pC N    
471   1:[TBB Dd] THR 481     1.370    4.177 <   pC N    
472   1:[TBB Dd] THR 482     1.384    5.692 <   pC N    
473   1:[TBB Dd] PRO 483     1.381    4.105 <   pC N    
474   1:[TBB Dd] TYR 484     1.384    5.689 <   pC N    
475   1:[TBB Dd] ASN 485     1.375    4.725 <   pC N    
476   1:[TBB Dd] ALA 486     1.384    5.681 <   pC N    
477   1:[TBB Dd] ASP 487     1.387    6.004 <   pC N    
478   1:[TBB Dd] PHE 488     1.379    5.164 <   pC N    
479   1:[TBB Dd] ASP 489     1.377    4.917 <   pC N    
480   1:[TBB Dd] GLY 490     1.387    5.826 <   pC N    
481   1:[TBB Dd] ASP 491     1.377    4.893 <   pC N    
482   1:[TBB Dd] GLU 492     1.382    5.406 <   pC N    
483   1:[TBB Dd] MET 493     1.385    5.719 <   pC N    
484   1:[TBB Dd] ASN 494     1.382    5.454 <   pC N    
485   1:[TBB Dd] LEU 495     1.388    6.019 <   pC N    
486   1:[TBB Dd] HIS 496     1.384    5.692 <   pC N    
487   1:[TBB Dd] VAL 497     1.387    5.999 <   pC N    
488   1:[TBB Dd] PRO 498     1.383    4.210 <   pC N    
489   1:[TBB Dd] GLN 499     1.384    5.641 <   pC N    
490   1:[TBB Dd] SER 500     1.382    5.391 <   pC N    
491   1:[TBB Dd] LEU 501     1.391    6.383 <   pC N    
492   1:[TBB Dd] LEU 502     1.378    4.996 <   pC N    
493   1:[TBB Dd] THR 503     1.380    5.265 <   pC N    
494   1:[TBB Dd] LYS 504     1.385    5.720 <   pC N    
495   1:[TBB Dd] ALA 505     1.379    5.142 <   pC N    
496   1:[TBB Dd] GLU 506     1.387    5.930 <   pC N    
497   1:[TBB Dd] LEU 507     1.382    5.409 <   pC N    
498   1:[TBB Dd] ILE 508     1.380    5.259 <   pC N    
499   1:[TBB Dd] GLU 509     1.383    5.579 <   pC N    
500   1:[TBB Dd] MET 510     1.376    4.800 <   pC N    
501   1:[TBB Dd] MET 511     1.377    4.962 <   pC N    
502   1:[TBB Dd] MET 512     1.378    5.024 <   pC N    
503   1:[TBB Dd] VAL 513     1.386    5.902 <   pC N    
504   1:[TBB Dd] LYS 515     1.378    5.017 <   pC N    
505   1:[TBB Dd] ASN 516     1.372    4.444 <   pC N    
506   1:[TBB Dd] PHE 517     1.381    5.382 <   pC N    
507   1:[TBB Dd] VAL 518     1.384    5.665 <   pC N    
508   1:[TBB Dd] SER 519     1.390    6.224 <   pC N    
509   1:[TBB Dd] PRO 520     1.382    4.199 <   pC N    
510   1:[TBB Dd] ASN 521     1.372    4.394 <   pC N    
511   1:[TBB Dd] LYS 522     1.380    5.215 <   pC N    
512   1:[TBB Dd] SER 523     1.384    5.631 <   pC N    
513   1:[TBB Dd] ALA 524     1.399    7.183 <   pC N    
514   1:[TBB Dd] PRO 525     1.386    4.512 <   pC N    
515   1:[TBB Dd] CYS 526     1.382    5.424 <   pC N    
516   1:[TBB Dd] MET 527     1.380    5.217 <   pC N    
517   1:[TBB Dd] GLY 528     1.380    5.074 <   pC N    
518   1:[TBB Dd] ILE 529     1.381    5.353 <   pC N    
519   1:[TBB Dd] VAL 530     1.385    5.706 <   pC N    
520   1:[TBB Dd] GLN 531     1.388    6.055 <   pC N    
521   1:[TBB Dd] ASP 532     1.375    4.655 <   pC N    
522   1:[TBB Dd] SER 533     1.375    4.721 <   pC N    
523   1:[TBB Dd] LEU 534     1.385    5.738 <   pC N    
524   1:[TBB Dd] LEU 535     1.384    5.597 <   pC N    
525   1:[TBB Dd] GLY 536     1.379    5.053 <   pC N    
526   1:[TBB Dd] SER 537     1.386    5.865 <   pC N    
527   1:[TBB Dd] TYR 538     1.389    6.198 <   pC N    
528   1:[TBB Dd] ARG 539     1.378    5.025 <   pC N    
529   1:[TBB Dd] LEU 540     1.382    5.479 <   pC N    
530   1:[TBB Dd] THR 541     1.384    5.651 <   pC N    
531   1:[TBB Dd] ASP 542     1.375    4.716 <   pC N    
532   1:[TBB Dd] LYS 543     1.385    5.752 <   pC N    
533   1:[TBB Dd] ASP 544     1.375    4.672 <   pC N    
534   1:[TBB Dd] THR 545     1.387    6.000 <   pC N    
535   1:[TBB Dd] PHE 546     1.382    5.430 <   pC N    
536   1:[TBB Dd] LEU 547     1.388    6.031 <   pC N    
537   1:[TBB Dd] ASP 548     1.385    5.761 <   pC N    
538   1:[TBB Dd] LYS 549     1.378    5.008 <   pC N    
539   1:[TBB Dd] TYR 550     1.378    5.031 <   pC N    
540   1:[TBB Dd] PHE 551     1.380    5.231 <   pC N    
541   1:[TBB Dd] GLN 553     1.382    5.462 <   pC N    
542   1:[TBB Dd] SER 554     1.384    5.600 <   pC N    
543   1:[TBB Dd] VAL 555     1.377    4.962 <   pC N    
544   1:[TBB Dd] ALA 556     1.379    5.111 <   pC N    
545   1:[TBB Dd] LEU 557     1.381    5.364 <   pC N    
546   1:[TBB Dd] TRP 558     1.379    5.092 <   pC N    
547   1:[TBB Dd] LEU 559     1.380    5.184 <   pC N    
548   1:[TBB Dd] ASP 560     1.392    6.445 <   pC N    
549   1:[TBB Dd] LEU 561     1.385    5.789 <   pC N    
550   1:[TBB Dd] TRP 562     1.388    6.066 <   pC N    
551   1:[TBB Dd] GLN 563     1.382    5.479 <   pC N    
552   1:[TBB Dd] LEU 564     1.376    4.796 <   pC N    
553   1:[TBB Dd] PRO 565     1.383    4.263 <   pC N    
554   1:[TBB Dd] ILE 566     1.386    5.843 <   pC N    
555   1:[TBB Dd] PRO 567     1.387    4.617 <   pC N    
556   1:[TBB Dd] ALA 568     1.391    6.405 <   pC N    
557   1:[TBB Dd] ILE 569     1.382    5.440 <   pC N    
558   1:[TBB Dd] LEU 570     1.382    5.460 <   pC N    
559   1:[TBB Dd] LYS 571     1.386    5.876 <   pC N    
560   1:[TBB Dd] PRO 572     1.387    4.588 <   pC N    
561   1:[TBB Dd] ARG 573     1.375    4.699 <   pC N    
562   1:[TBB Dd] LEU 575     1.382    5.469 <   pC N    
563   1:[TBB Dd] TRP 576     1.390    6.311 <   pC N    
564   1:[TBB Dd] THR 577     1.383    5.556 <   pC N    
565   1:[TBB Dd] GLY 578     1.378    4.903 <   pC N    
566   1:[TBB Dd] LYS 579     1.387    5.921 <   pC N    
567   1:[TBB Dd] GLN 580     1.384    5.619 <   pC N    
568   1:[TBB Dd] VAL 581     1.384    5.640 <   pC N    
569   1:[TBB Dd] PHE 582     1.385    5.727 <   pC N    
570   1:[TBB Dd] SER 583     1.381    5.357 <   pC N    
571   1:[TBB Dd] LEU 584     1.384    5.639 <   pC N    
572   1:[TBB Dd] ILE 585     1.375    4.661 <   pC N    
573   1:[TBB Dd] LEU 586     1.379    5.083 <   pC N    
574   1:[TBB Dd] PRO 587     1.381    4.082 <   pC N    
575   1:[TBB Dd] GLU 588     1.386    5.831 <   pC N    
576   1:[TBB Dd] VAL 589     1.386    5.824 <   pC N    
577   1:[TBB Dd] ASN 590     1.379    5.128 <   pC N    
578   1:[TBB Dd] HIS 591     1.377    4.962 <   pC N    
579   1:[TBB Dd] ALA 593     1.376    4.813 <   pC N    
580   1:[TBB Dd] THR 594     1.380    5.254 <   pC N    
581   1:[TBB Dd] PRO 595     1.396    5.401 <   pC N    
582   1:[TBB Dd] GLN 596     1.385    5.803 <   pC N    
583   1:[TBB Dd] ASP 597     1.372    4.351 <   pC N    
584   1:[TBB Dd] ARG 598     1.378    5.038 <   pC N    
585   1:[TBB Dd] PHE 601     1.384    5.650 <   pC N    
586   1:[TBB Dd] HIS 603     1.385    5.763 <   pC N    
587   1:[TBB Dd] ASN 604     1.390    6.265 <   pC N    
588   1:[TBB Dd] ASP 605     1.383    5.564 <   pC N    
589   1:[TBB Dd] SER 606     1.376    4.841 <   pC N    
590   1:[TBB Dd] VAL 607     1.391    6.340 <   pC N    
591   1:[TBB Dd] VAL 608     1.387    5.987 <   pC N    
592   1:[TBB Dd] MET 609     1.385    5.797 <   pC N    
593   1:[TBB Dd] ILE 610     1.389    6.125 <   pC N    
594   1:[TBB Dd] ARG 611     1.382    5.470 <   pC N    
595   1:[TBB Dd] ARG 612     1.382    5.409 <   pC N    
596   1:[TBB Dd] GLY 613     1.383    5.417 <   pC N    
597   1:[TBB Dd] GLN 614     1.384    5.647 <   pC N    
598   1:[TBB Dd] LEU 615     1.387    5.963 <   pC N    
599   1:[TBB Dd] LEU 616     1.381    5.347 <   pC N    
600   1:[TBB Dd] CYS 617     1.388    6.113 <   pC N    
601   1:[TBB Dd] GLY 618     1.384    5.481 <   pC N    
602   1:[TBB Dd] PRO 619     1.386    4.537 <   pC N    
603   1:[TBB Dd] ILE 620     1.385    5.770 <   pC N    
604   1:[TBB Dd] THR 621     1.388    6.062 <   pC N    
605   1:[TBB Dd] LYS 622     1.387    5.993 <   pC N    
606   1:[TBB Dd] SER 623     1.382    5.486 <   pC N    
607   1:[TBB Dd] ILE 624     1.389    6.203 <   pC N    
608   1:[TBB Dd] VAL 625     1.391    6.370 <   pC N    
609   1:[TBB Dd] GLY 626     1.377    4.843 <   pC N    
610   1:[TBB Dd] ALA 627     1.383    5.589 <   pC N    
611   1:[TBB Dd] ALA 628     1.385    5.765 <   pC N    
612   1:[TBB Dd] PRO 629     1.386    4.521 <   pC N    
613   1:[TBB Dd] GLY 630     1.370    4.140 <   pC N    
614   1:[TBB Dd] SER 631     1.373    4.506 <   pC N    
615   1:[TBB Dd] LEU 632     1.390    6.245 <   pC N    
616   1:[TBB Dd] ILE 633     1.386    5.875 <   pC N    
617   1:[TBB Dd] HIS 634     1.393    6.555 <   pC N    
618   1:[TBB Dd] VAL 635     1.393    6.566 <   pC N    
619   1:[TBB Dd] ILE 636     1.385    5.742 <   pC N    
620   1:[TBB Dd] PHE 637     1.384    5.659 <   pC N    
621   1:[TBB Dd] ASN 638     1.394    6.698 <   pC N    
622   1:[TBB Dd] GLU 639     1.372    4.417 <   pC N    
623   1:[TBB Dd] HIS 640     1.375    4.740 <   pC N    
624   1:[TBB Dd] GLY 641     1.382    5.294 <   pC N    
625   1:[TBB Dd] SER 642     1.392    6.474 <   pC N    
626   1:[TBB Dd] GLU 644     1.380    5.200 <   pC N    
627   1:[TBB Dd] VAL 645     1.386    5.903 <   pC N    
628   1:[TBB Dd] ALA 646     1.383    5.569 <   pC N    
629   1:[TBB Dd] ARG 647     1.387    5.986 <   pC N    
630   1:[TBB Dd] PHE 648     1.381    5.295 <   pC N    
631   1:[TBB Dd] ILE 649     1.392    6.465 <   pC N    
632   1:[TBB Dd] ASN 650     1.379    5.090 <   pC N    
633   1:[TBB Dd] GLY 651     1.371    4.219 <   pC N    
634   1:[TBB Dd] VAL 652     1.391    6.369 <   pC N    
635   1:[TBB Dd] GLN 653     1.379    5.155 <   pC N    
636   1:[TBB Dd] ARG 654     1.374    4.648 <   pC N    
637   1:[TBB Dd] VAL 655     1.386    5.851 <   pC N    
638   1:[TBB Dd] THR 656     1.378    5.030 <   pC N    
639   1:[TBB Dd] THR 657     1.378    5.044 <   pC N    
640   1:[TBB Dd] PHE 658     1.386    5.889 <   pC N    
641   1:[TBB Dd] PHE 659     1.387    5.956 <   pC N    
642   1:[TBB Dd] LEU 660     1.386    5.896 <   pC N    
643   1:[TBB Dd] LEU 661     1.383    5.553 <   pC N    
644   1:[TBB Dd] ASN 662     1.384    5.653 <   pC N    
645   1:[TBB Dd] PHE 663     1.379    5.085 <   pC N    
646   1:[TBB Dd] GLY 664     1.383    5.444 <   pC N    
647   1:[TBB Dd] PHE 665     1.386    5.861 <   pC N    
648   1:[TBB Dd] SER 666     1.375    4.705 <   pC N    
649   1:[TBB Dd] VAL 667     1.378    4.973 <   pC N    
650   1:[TBB Dd] GLY 668     1.375    4.664 <   pC N    
651   1:[TBB Dd] VAL 669     1.383    5.527 <   pC N    
652   1:[TBB Dd] GLN 670     1.383    5.577 <   pC N    
653   1:[TBB Dd] ASP 671     1.382    5.422 <   pC N    
654   1:[TBB Dd] THR 672     1.388    6.083 <   pC N    
655   1:[TBB Dd] VAL 673     1.385    5.751 <   pC N    
656   1:[TBB Dd] ALA 674     1.386    5.856 <   pC N    
657   1:[TBB Dd] ASP 675     1.376    4.852 <   pC N    
658   1:[TBB Dd] SER 676     1.385    5.789 <   pC N    
659   1:[TBB Dd] ASP 677     1.379    5.086 <   pC N    
660   1:[TBB Dd] THR 678     1.387    5.957 <   pC N    
661   1:[TBB Dd] LEU 679     1.382    5.450 <   pC N    
662   1:[TBB Dd] ARG 680     1.381    5.343 <   pC N    
663   1:[TBB Dd] GLN 681     1.394    6.659 <   pC N    
664   1:[TBB Dd] MET 682     1.379    5.111 <   pC N    
665   1:[TBB Dd] ASN 683     1.383    5.508 <   pC N    
666   1:[TBB Dd] ASP 684     1.386    5.849 <   pC N    
667   1:[TBB Dd] VAL 685     1.389    6.206 <   pC N    
668   1:[TBB Dd] LEU 686     1.384    5.618 <   pC N    
669   1:[TBB Dd] VAL 687     1.385    5.728 <   pC N    
670   1:[TBB Dd] LYS 688     1.384    5.649 <   pC N    
671   1:[TBB Dd] THR 689     1.382    5.449 <   pC N    
672   1:[TBB Dd] ARG 690     1.386    5.860 <   pC N    
673   1:[TBB Dd] ARG 691     1.390    6.315 <   pC N    
674   1:[TBB Dd] ASN 692     1.377    4.968 <   pC N    
675   1:[TBB Dd] VAL 693     1.382    5.462 <   pC N    
676   1:[TBB Dd] GLU 694     1.387    5.942 <   pC N    
677   1:[TBB Dd] LYS 695     1.384    5.636 <   pC N    
678   1:[TBB Dd] ILE 696     1.384    5.697 <   pC N    
679   1:[TBB Dd] GLY 697     1.387    5.820 <   pC N    
680   1:[TBB Dd] ALA 698     1.380    5.253 <   pC N    
681   1:[TBB Dd] ALA 699     1.385    5.759 <   pC N    
682   1:[TBB Dd] ALA 700     1.378    5.055 <   pC N    
683   1:[TBB Dd] ASN 701     1.381    5.319 <   pC N    
684   1:[TBB Dd] ASN 702     1.380    5.259 <   pC N    
685   1:[TBB Dd] ARG 703     1.384    5.624 <   pC N    
686   1:[TBB Dd] THR 704     1.374    4.573 <   pC N    
687   1:[TBB Dd] LEU 705     1.380    5.234 <   pC N    
688   1:[TBB Dd] ASN 706     1.386    5.848 <   pC N    
689   1:[TBB Dd] ARG 707     1.389    6.123 <   pC N    
690   1:[TBB Dd] LYS 708     1.384    5.694 <   pC N    
691   1:[TBB Dd] ALA 709     1.377    4.914 <   pC N    
692   1:[TBB Dd] GLY 710     1.382    5.291 <   pC N    
693   1:[TBB Dd] MET 711     1.388    6.108 <   pC N    
694   1:[TBB Dd] THR 712     1.378    5.008 <   pC N    
695   1:[TBB Dd] LEU 713     1.386    5.884 <   pC N    
696   1:[TBB Dd] LEU 714     1.381    5.342 <   pC N    
697   1:[TBB Dd] GLN 715     1.380    5.204 <   pC N    
698   1:[TBB Dd] SER 716     1.389    6.217 <   pC N    
699   1:[TBB Dd] PHE 717     1.383    5.527 <   pC N    
700   1:[TBB Dd] GLU 718     1.382    5.430 <   pC N    
701   1:[TBB Dd] ALA 719     1.385    5.800 <   pC N    
702   1:[TBB Dd] ASP 720     1.382    5.390 <   pC N    
703   1:[TBB Dd] VAL 721     1.386    5.827 <   pC N    
704   1:[TBB Dd] ASN 722     1.383    5.572 <   pC N    
705   1:[TBB Dd] SER 723     1.384    5.616 <   pC N    
706   1:[TBB Dd] ALA 724     1.381    5.328 <   pC N    
707   1:[TBB Dd] LEU 725     1.386    5.833 <   pC N    
708   1:[TBB Dd] ASN 726     1.380    5.251 <   pC N    
709   1:[TBB Dd] LYS 727     1.384    5.605 <   pC N    
710   1:[TBB Dd] CYS 728     1.380    5.255 <   pC N    
711   1:[TBB Dd] ARG 729     1.382    5.459 <   pC N    
712   1:[TBB Dd] GLU 730     1.387    5.915 <   pC N    
713   1:[TBB Dd] GLU 731     1.383    5.579 <   pC N    
714   1:[TBB Dd] ALA 732     1.383    5.498 <   pC N    
715   1:[TBB Dd] ALA 733     1.383    5.578 <   pC N    
716   1:[TBB Dd] LYS 734     1.376    4.812 <   pC N    
717   1:[TBB Dd] LYS 735     1.390    6.237 <   pC N    
718   1:[TBB Dd] ALA 736     1.382    5.482 <   pC N    
719   1:[TBB Dd] LEU 737     1.380    5.263 <   pC N    
720   1:[TBB Dd] SER 738     1.384    5.651 <   pC N    
721   1:[TBB Dd] ASN 739     1.379    5.177 <   pC N    
722   1:[TBB Dd] VAL 740     1.384    5.644 <   pC N    
723   1:[TBB Dd] ARG 741     1.383    5.582 <   pC N    
724   1:[TBB Dd] ARG 742     1.392    6.487 <   pC N    
725   1:[TBB Dd] ASN 744     1.380    5.229 <   pC N    
726   1:[TBB Dd] SER 745     1.389    6.183 <   pC N    
727   1:[TBB Dd] PHE 746     1.376    4.788 <   pC N    
728   1:[TBB Dd] LYS 747     1.379    5.157 <   pC N    
729   1:[TBB Dd] VAL 748     1.390    6.278 <   pC N    
730   1:[TBB Dd] MET 749     1.373    4.536 <   pC N    
731   1:[TBB Dd] ILE 750     1.384    5.680 <   pC N    
732   1:[TBB Dd] GLU 751     1.381    5.361 <   pC N    
733   1:[TBB Dd] ALA 752     1.388    6.079 <   pC N    
734   1:[TBB Dd] GLY 753     1.388    5.898 <   pC N    
735   1:[TBB Dd] SER 754     1.384    5.695 <   pC N    
736   1:[TBB Dd] LYS 755     1.376    4.824 <   pC N    
737   1:[TBB Dd] GLY 756     1.382    5.305 <   pC N    
738   1:[TBB Dd] THR 757     1.378    5.031 <   pC N    
739   1:[TBB Dd] ASP 758     1.376    4.792 <   pC N    
740   1:[TBB Dd] LEU 759     1.385    5.800 <   pC N    
741   1:[TBB Dd] ASN 760     1.378    5.027 <   pC N    
742   1:[TBB Dd] ILE 761     1.383    5.493 <   pC N    
743   1:[TBB Dd] CYS 762     1.383    5.524 <   pC N    
744   1:[TBB Dd] GLN 763     1.378    5.027 <   pC N    
745   1:[TBB Dd] ILE 764     1.386    5.900 <   pC N    
746   1:[TBB Dd] ALA 765     1.381    5.368 <   pC N    
747   1:[TBB Dd] VAL 766     1.389    6.199 <   pC N    
748   1:[TBB Dd] PHE 767     1.381    5.298 <   pC N    
749   1:[TBB Dd] VAL 768     1.381    5.297 <   pC N    
750   1:[TBB Dd] GLY 769     1.375    4.635 <   pC N    
751   1:[TBB Dd] GLN 770     1.376    4.812 <   pC N    
752   1:[TBB Dd] GLN 771     1.377    4.946 <   pC N    
753   1:[TBB Dd] ASN 772     1.390    6.266 <   pC N    
754   1:[TBB Dd] VAL 773     1.381    5.285 <   pC N    
755   1:[TBB Dd] ALA 774     1.374    4.619 <   pC N    
756   1:[TBB Dd] GLY 775     1.375    4.600 <   pC N    
757   1:[TBB Dd] SER 776     1.378    4.982 <   pC N    
758   1:[TBB Dd] ARG 777     1.378    5.056 <   pC N    
759   1:[TBB Dd] ILE 778     1.377    4.962 <   pC N    
760   1:[TBB Dd] PRO 779     1.386    4.475 <   pC N    
761   1:[TBB Dd] PHE 780     1.389    6.170 <   pC N    
762   1:[TBB Dd] GLY 781     1.379    4.990 <   pC N    
763   1:[TBB Dd] PHE 782     1.368    4.025 <   pC N    
764   1:[TBB Dd] ARG 783     1.389    6.127 <   pC N    
765   1:[TBB Dd] ARG 784     1.383    5.527 <   pC N    
766   1:[TBB Dd] ARG 785     1.385    5.774 <   pC N    
767   1:[TBB Dd] THR 786     1.384    5.643 <   pC N    
768   1:[TBB Dd] LEU 787     1.380    5.198 <   pC N    
769   1:[TBB Dd] HIS 789     1.374    4.653 <   pC N    
770   1:[TBB Dd] PHE 790     1.380    5.260 <   pC N    
771   1:[TBB Dd] MET 791     1.389    6.141 <   pC N    
772   1:[TBB Dd] LEU 792     1.385    5.754 <   pC N    
773   1:[TBB Dd] ASP 793     1.384    5.686 <   pC N    
774   1:[TBB Dd] ASP 794     1.393    6.639 <   pC N    
775   1:[TBB Dd] TYR 795     1.374    4.629 <   pC N    
776   1:[TBB Dd] GLY 796     1.389    5.963 <   pC N    
777   1:[TBB Dd] GLU 797     1.386    5.894 <   pC N    
778   1:[TBB Dd] THR 798     1.375    4.697 <   pC N    
779   1:[TBB Dd] SER 799     1.387    5.981 <   pC N    
780   1:[TBB Dd] ARG 800     1.381    5.351 <   pC N    
781   1:[TBB Dd] GLY 801     1.381    5.196 <   pC N    
782   1:[TBB Dd] MET 802     1.376    4.801 <   pC N    
783   1:[TBB Dd] ALA 803     1.381    5.283 <   pC N    
784   1:[TBB Dd] ASN 804     1.388    6.059 <   pC N    
785   1:[TBB Dd] ARG 805     1.379    5.105 <   pC N    
786   1:[TBB Dd] GLY 806     1.384    5.553 <   pC N    
787   1:[TBB Dd] TYR 807     1.384    5.669 <   pC N    
788   1:[TBB Dd] VAL 808     1.376    4.838 <   pC N    
789   1:[TBB Dd] GLU 809     1.380    5.200 <   pC N    
790   1:[TBB Dd] LEU 811     1.384    5.674 <   pC N    
791   1:[TBB Dd] LYS 812     1.386    5.864 <   pC N    
792   1:[TBB Dd] PRO 813     1.386    4.489 <   pC N    
793   1:[TBB Dd] HIS 814     1.376    4.829 <   pC N    
794   1:[TBB Dd] GLU 815     1.383    5.588 <   pC N    
795   1:[TBB Dd] PHE 816     1.391    6.347 <   pC N    
796   1:[TBB Dd] PHE 817     1.381    5.305 <   pC N    
797   1:[TBB Dd] PHE 818     1.384    5.659 <   pC N    
798   1:[TBB Dd] HIS 819     1.384    5.664 <   pC N    
799   1:[TBB Dd] THR 820     1.384    5.676 <   pC N    
800   1:[TBB Dd] MET 821     1.384    5.671 <   pC N    
801   1:[TBB Dd] ALA 822     1.383    5.511 <   pC N    
802   1:[TBB Dd] GLY 823     1.386    5.750 <   pC N    
803   1:[TBB Dd] ARG 824     1.380    5.240 <   pC N    
804   1:[TBB Dd] GLU 825     1.388    6.055 <   pC N    
805   1:[TBB Dd] GLY 826     1.385    5.657 <   pC N    
806   1:[TBB Dd] LEU 827     1.383    5.503 <   pC N    
807   1:[TBB Dd] ILE 828     1.388    6.018 <   pC N    
808   1:[TBB Dd] ASP 829     1.377    4.874 <   pC N    
809   1:[TBB Dd] THR 830     1.390    6.242 <   pC N    
810   1:[TBB Dd] ALA 831     1.385    5.712 <   pC N    
811   1:[TBB Dd] VAL 832     1.383    5.582 <   pC N    
812   1:[TBB Dd] LYS 833     1.381    5.357 <   pC N    
813   1:[TBB Dd] THR 834     1.380    5.273 <   pC N    
814   1:[TBB Dd] SER 835     1.378    5.068 <   pC N    
815   1:[TBB Dd] ASP 836     1.387    6.008 <   pC N    
816   1:[TBB Dd] THR 837     1.385    5.779 <   pC N    
817   1:[TBB Dd] GLY 838     1.384    5.487 <   pC N    
818   1:[TBB Dd] TYR 839     1.383    5.566 <   pC N    
819   1:[TBB Dd] LEU 840     1.383    5.575 <   pC N    
820   1:[TBB Dd] GLN 841     1.382    5.391 <   pC N    
821   1:[TBB Dd] ARG 842     1.388    6.068 <   pC N    
822   1:[TBB Dd] LYS 843     1.391    6.357 <   pC N    
823   1:[TBB Dd] LEU 844     1.383    5.529 <   pC N    
824   1:[TBB Dd] ILE 845     1.389    6.137 <   pC N    
825   1:[TBB Dd] LYS 846     1.381    5.355 <   pC N    
826   1:[TBB Dd] ALA 847     1.380    5.218 <   pC N    
827   1:[TBB Dd] LEU 848     1.385    5.710 <   pC N    
828   1:[TBB Dd] GLU 849     1.379    5.084 <   pC N    
829   1:[TBB Dd] ASP 850     1.380    5.187 <   pC N    
830   1:[TBB Dd] VAL 851     1.380    5.218 <   pC N    
831   1:[TBB Dd] HIS 852     1.402    7.566 <   pC N    
832   1:[TBB Dd] ALA 853     1.391    6.339 <   pC N    
833   1:[TBB Dd] ALA 854     1.382    5.454 <   pC N    
834   1:[TBB Dd] TYR 855     1.385    5.731 <   pC N    
835   1:[TBB Dd] ASP 856     1.379    5.157 <   pC N    
836   1:[TBB Dd] GLY 857     1.383    5.383 <   pC N    
837   1:[TBB Dd] THR 858     1.375    4.658 <   pC N    
838   1:[TBB Dd] VAL 859     1.392    6.474 <   pC N    
839   1:[TBB Dd] ARG 860     1.387    5.972 <   pC N    
840   1:[TBB Dd] ASN 861     1.380    5.225 <   pC N    
841   1:[TBB Dd] ALA 862     1.377    4.941 <   pC N    
842   1:[TBB Dd] ASN 863     1.377    4.949 <   pC N    
843   1:[TBB Dd] ASP 864     1.377    4.915 <   pC N    
844   1:[TBB Dd] GLU 865     1.389    6.210 <   pC N    
845   1:[TBB Dd] LEU 866     1.381    5.298 <   pC N    
846   1:[TBB Dd] ILE 867     1.391    6.398 <   pC N    
847   1:[TBB Dd] GLN 868     1.384    5.619 <   pC N    
848   1:[TBB Dd] PHE 869     1.387    5.955 <   pC N    
849   1:[TBB Dd] MET 870     1.379    5.084 <   pC N    
850   1:[TBB Dd] TYR 871     1.381    5.352 <   pC N    
851   1:[TBB Dd] GLU 873     1.378    5.023 <   pC N    
852   1:[TBB Dd] ASP 874     1.380    5.224 <   pC N    
853   1:[TBB Dd] GLY 875     1.380    5.139 <   pC N    
854   1:[TBB Dd] LEU 876     1.378    4.999 <   pC N    
855   1:[TBB Dd] ASP 877     1.379    5.100 <   pC N    
856   1:[TBB Dd] GLY 878     1.381    5.227 <   pC N    
857   1:[TBB Dd] ALA 879     1.381    5.384 <   pC N    
858   1:[TBB Dd] ARG 880     1.373    4.544 <   pC N    
859   1:[TBB Dd] ILE 881     1.375    4.662 <   pC N    
860   1:[TBB Dd] GLU 882     1.393    6.616 <   pC N    
861   1:[TBB Dd] GLY 883     1.384    5.506 <   pC N    
862   1:[TBB Dd] GLY 884     1.387    5.819 <   pC N    
863   1:[TBB Dd] GLN 885     1.381    5.284 <   pC N    
864   1:[TBB Dd] LEU 886     1.391    6.419 <   pC N    
865   1:[TBB Dd] PHE 887     1.385    5.744 <   pC N    
866   1:[TBB Dd] PRO 888     1.386    4.507 <   pC N    
867   1:[TBB Dd] LEU 889     1.374    4.648 <   pC N    
868   1:[TBB Dd] PRO 890     1.383    4.287 <   pC N    
869   1:[TBB Dd] PHE 891     1.378    4.980 <   pC N    
870   1:[TBB Dd] ARG 892     1.384    5.637 <   pC N    
871   1:[TBB Dd] ASP 893     1.385    5.760 <   pC N    
872   1:[TBB Dd] ASP 894     1.386    5.826 <   pC N    
873   1:[TBB Dd] LYS 895     1.380    5.277 <   pC N    
874   1:[TBB Dd] GLU 896     1.381    5.307 <   pC N    
875   1:[TBB Dd] MET 897     1.385    5.770 <   pC N    
876   1:[TBB Dd] GLU 898     1.385    5.767 <   pC N    
877   1:[TBB Dd] ASP 899     1.388    6.099 <   pC N    
878   1:[TBB Dd] THR 900     1.379    5.100 <   pC N    
879   1:[TBB Dd] TYR 901     1.390    6.269 <   pC N    
880   1:[TBB Dd] LYS 902     1.375    4.660 <   pC N    
881   1:[TBB Dd] TYR 903     1.387    5.948 <   pC N    
882   1:[TBB Dd] GLU 904     1.384    5.616 <   pC N    
883   1:[TBB Dd] TYR 905     1.389    6.151 <   pC N    
884   1:[TBB Dd] ASP 906     1.370    4.193 <   pC N    
885   1:[TBB Dd] VAL 907     1.378    4.979 <   pC N    
886   1:[TBB Dd] ASP 908     1.376    4.766 <   pC N    
887   1:[TBB Dd] THR 910     1.385    5.735 <   pC N    
888   1:[TBB Dd] PHE 911     1.387    5.934 <   pC N    
889   1:[TBB Dd] GLY 913     1.383    5.394 <   pC N    
890   1:[TBB Dd] LYS 914     1.394    6.677 <   pC N    
891   1:[TBB Dd] VAL 915     1.380    5.254 <   pC N    
892   1:[TBB Dd] GLY 916     1.382    5.292 <   pC N    
893   1:[TBB Dd] GLY 917     1.381    5.218 <   pC N    
894   1:[TBB Dd] ASN 918     1.380    5.262 <   pC N    
895   1:[TBB Dd] TYR 919     1.377    4.886 <   pC N    
896   1:[TBB Dd] MET 920     1.379    5.079 <   pC N    
897   1:[TBB Dd] ASP 921     1.370    4.232 <   pC N    
898   1:[TBB Dd] HIS 923     1.386    5.907 <   pC N    
899   1:[TBB Dd] VAL 924     1.382    5.414 <   pC N    
900   1:[TBB Dd] ARG 925     1.375    4.752 <   pC N    
901   1:[TBB Dd] LYS 926     1.384    5.607 <   pC N    
902   1:[TBB Dd] MET 927     1.382    5.475 <   pC N    
903   1:[TBB Dd] LEU 928     1.390    6.305 <   pC N    
904   1:[TBB Dd] ARG 929     1.380    5.206 <   pC N    
905   1:[TBB Dd] ALA 930     1.376    4.802 <   pC N    
906   1:[TBB Dd] ASP 931     1.372    4.411 <   pC N    
907   1:[TBB Dd] GLN 933     1.374    4.566 <   pC N    
908   1:[TBB Dd] ASN 934     1.382    5.489 <   pC N    
909   1:[TBB Dd] VAL 935     1.382    5.393 <   pC N    
910   1:[TBB Dd] ARG 936     1.378    5.008 <   pC N    
911   1:[TBB Dd] LYS 937     1.382    5.474 <   pC N    
912   1:[TBB Dd] LEU 938     1.384    5.643 <   pC N    
913   1:[TBB Dd] GLN 939     1.379    5.159 <   pC N    
914   1:[TBB Dd] GLU 940     1.382    5.456 <   pC N    
915   1:[TBB Dd] GLU 941     1.387    5.926 <   pC N    
916   1:[TBB Dd] TYR 942     1.377    4.867 <   pC N    
917   1:[TBB Dd] GLU 943     1.382    5.401 <   pC N    
918   1:[TBB Dd] GLN 944     1.382    5.404 <   pC N    
919   1:[TBB Dd] LEU 945     1.380    5.273 <   pC N    
920   1:[TBB Dd] THR 946     1.374    4.631 <   pC N    
921   1:[TBB Dd] ALA 947     1.384    5.688 <   pC N    
922   1:[TBB Dd] ASP 948     1.380    5.208 <   pC N    
923   1:[TBB Dd] ARG 949     1.382    5.466 <   pC N    
924   1:[TBB Dd] GLU 950     1.389    6.153 <   pC N    
925   1:[TBB Dd] TRP 951     1.382    5.457 <   pC N    
926   1:[TBB Dd] SER 952     1.386    5.909 <   pC N    
927   1:[TBB Dd] ARG 953     1.379    5.113 <   pC N    
928   1:[TBB Dd] LYS 954     1.371    4.312 <   pC N    
929   1:[TBB Dd] MET 955     1.392    6.443 <   pC N    
930   1:[TBB Dd] LEU 956     1.381    5.345 <   pC N    
931   1:[TBB Dd] ASP 957     1.382    5.391 <   pC N    
932   1:[TBB Dd] LEU 958     1.388    6.072 <   pC N    
933   1:[TBB Dd] GLU 959     1.373    4.520 <   pC N    
934   1:[TBB Dd] ASP 960     1.389    6.159 <   pC N    
935   1:[TBB Dd] ARG 961     1.378    5.049 <   pC N    
936   1:[TBB Dd] ASP 962     1.373    4.530 <   pC N    
937   1:[TBB Dd] LYS 963     1.388    6.029 <   pC N    
938   1:[TBB Dd] LEU 964     1.390    6.242 <   pC N    
939   1:[TBB Dd] LYS 965     1.376    4.861 <   pC N    
940   1:[TBB Dd] LEU 966     1.381    5.295 <   pC N    
941   1:[TBB Dd] ASN 967     1.376    4.816 <   pC N    
942   1:[TBB Dd] LEU 968     1.383    5.581 <   pC N    
943   1:[TBB Dd] PRO 969     1.382    4.177 <   pC N    
944   1:[TBB Dd] VAL 970     1.386    5.841 <   pC N    
945   1:[TBB Dd] ASN 971     1.384    5.657 <   pC N    
946   1:[TBB Dd] PRO 972     1.383    4.290 <   pC N    
947   1:[TBB Dd] GLY 973     1.378    4.885 <   pC N    
948   1:[TBB Dd] ARG 974     1.379    5.095 <   pC N    
949   1:[TBB Dd] LEU 975     1.378    4.989 <   pC N    
950   1:[TBB Dd] ILE 976     1.381    5.313 <   pC N    
951   1:[TBB Dd] GLN 977     1.377    4.946 <   pC N    
952   1:[TBB Dd] ASN 978     1.373    4.446 <   pC N    
953   1:[TBB Dd] ALA 979     1.387    5.934 <   pC N    
954   1:[TBB Dd] ARG 980     1.393    6.635 <   pC N    
955   1:[TBB Dd] SER 981     1.379    5.137 <   pC N    
956   1:[TBB Dd] THR 982     1.386    5.838 <   pC N    
957   1:[TBB Dd] MET 983     1.382    5.471 <   pC N    
958   1:[TBB Dd] GLY 984     1.377    4.858 <   pC N    
959   1:[TBB Dd] LYS 985     1.385    5.743 <   pC N    
960   1:[TBB Dd] ARG 986     1.382    5.395 <   pC N    
961   1:[TBB Dd] SER 987     1.380    5.235 <   pC N    
962   1:[TBB Dd] GLN 988     1.390    6.305 <   pC N    
963   1:[TBB Dd] VAL 989     1.385    5.769 <   pC N    
964   1:[TBB Dd] SER 990     1.380    5.253 <   pC N    
965   1:[TBB Dd] ASN 991     1.382    5.407 <   pC N    
966   1:[TBB Dd] LEU 992     1.379    5.079 <   pC N    
967   1:[TBB Dd] SER 993     1.384    5.601 <   pC N    
968   1:[TBB Dd] PRO 994     1.392    5.077 <   pC N    
969   1:[TBB Dd] ILE 995     1.383    5.582 <   pC N    
970   1:[TBB Dd] THR 996     1.383    5.560 <   pC N    
971   1:[TBB Dd] ILE 997     1.383    5.523 <   pC N    
972   1:[TBB Dd] ILE 998     1.377    4.922 <   pC N    
973   1:[TBB Dd] ASP 999     1.375    4.697 <   pC N    
974   1:[TBB Dd] HIS 1000    1.375    4.757 <   pC N    
975   1:[TBB Dd] VAL 1001    1.387    5.948 <   pC N    
976   1:[TBB Dd] ARG 1002    1.387    5.950 <   pC N    
977   1:[TBB Dd] LYS 1003    1.380    5.221 <   pC N    
978   1:[TBB Dd] LEU 1004    1.378    5.007 <   pC N    
979   1:[TBB Dd] GLN 1005    1.381    5.362 <   pC N    
980   1:[TBB Dd] GLU 1006    1.382    5.423 <   pC N    
981   1:[TBB Dd] ASP 1007    1.384    5.692 <   pC N    
982   1:[TBB Dd] LEU 1008    1.383    5.561 <   pC N    
983   1:[TBB Dd] MET 1009    1.385    5.771 <   pC N    
984   1:[TBB Dd] LYS 1010    1.381    5.301 <   pC N    
985   1:[TBB Dd] LEU 1011    1.389    6.167 <   pC N    
986   1:[TBB Dd] PHE 1012    1.381    5.299 <   pC N    
987   1:[TBB Dd] PRO 1013    1.383    4.283 <   pC N    
988   1:[TBB Dd] SER 1014    1.385    5.734 <   pC N    
989   1:[TBB Dd] TYR 1015    1.379    5.111 <   pC N    
990   1:[TBB Dd] HIS 1016    1.380    5.234 <   pC N    
991   1:[TBB Dd] ARG 1017    1.375    4.755 <   pC N    
992   1:[TBB Dd] GLY 1018    1.380    5.118 <   pC N    
993   1:[TBB Dd] GLY 1019    1.383    5.416 <   pC N    
994   1:[TBB Dd] ASP 1020    1.385    5.705 <   pC N    
995   1:[TBB Dd] GLY 1021    1.378    4.971 <   pC N    
996   1:[TBB Dd] TYR 1022    1.385    5.750 <   pC N    
997   1:[TBB Dd] ILE 1023    1.381    5.296 <   pC N    
998   1:[TBB Dd] ARG 1024    1.379    5.169 <   pC N    
999   1:[TBB Dd] ASN 1025    1.384    5.618 <   pC N    
100   1:[TBB Dd] THR 1026    1.385    5.751 <   pC N    
100   1:[TBB Dd] LEU 1027    1.381    5.378 <   pC N    
100   1:[TBB Dd] SER 1028    1.385    5.786 <   pC N    
100   1:[TBB Dd] ARG 1029    1.385    5.792 <   pC N    
100   1:[TBB Dd] GLU 1030    1.380    5.252 <   pC N    
100   1:[TBB Dd] ARG 1031    1.388    6.075 <   pC N    
100   1:[TBB Dd] ILE 1032    1.387    5.978 <   pC N    
100   1:[TBB Dd] GLU 1033    1.377    4.873 <   pC N    
100   1:[TBB Dd] SER 1034    1.386    5.859 <   pC N    
100   1:[TBB Dd] ALA 1035    1.380    5.259 <   pC N    
101   1:[TBB Dd] LEU 1036    1.382    5.445 <   pC N    
101   1:[TBB Dd] THR 1037    1.387    6.014 <   pC N    
101   1:[TBB Dd] LEU 1038    1.377    4.921 <   pC N    
101   1:[TBB Dd] PHE 1039    1.391    6.361 <   pC N    
101   1:[TBB Dd] ASN 1040    1.385    5.747 <   pC N    
101   1:[TBB Dd] VAL 1041    1.386    5.865 <   pC N    
101   1:[TBB Dd] HIS 1042    1.388    6.114 <   pC N    
101   1:[TBB Dd] LEU 1043    1.386    5.876 <   pC N    
101   1:[TBB Dd] ARG 1044    1.380    5.178 <   pC N    
101   1:[TBB Dd] GLN 1045    1.380    5.191 <   pC N    
102   1:[TBB Dd] LEU 1046    1.375    4.669 <   pC N    
102   1:[TBB Dd] LEU 1047    1.384    5.684 <   pC N    
102   1:[TBB Dd] ALA 1048    1.379    5.166 <   pC N    
102   1:[TBB Dd] SER 1049    1.376    4.797 <   pC N    
102   1:[TBB Dd] LYS 1050    1.385    5.757 <   pC N    
102   1:[TBB Dd] ARG 1051    1.379    5.084 <   pC N    
102   1:[TBB Dd] VAL 1052    1.387    5.987 <   pC N    
102   1:[TBB Dd] LEU 1053    1.380    5.266 <   pC N    
102   1:[TBB Dd] LYS 1054    1.384    5.681 <   pC N    
102   1:[TBB Dd] GLU 1055    1.383    5.493 <   pC N    
103   1:[TBB Dd] TYR 1056    1.385    5.789 <   pC N    
103   1:[TBB Dd] LYS 1057    1.394    6.722 <   pC N    
103   1:[TBB Dd] LEU 1058    1.377    4.967 <   pC N    
103   1:[TBB Dd] ASN 1059    1.388    6.056 <   pC N    
103   1:[TBB Dd] ASP 1060    1.382    5.447 <   pC N    
103   1:[TBB Dd] ARG 1061    1.384    5.667 <   pC N    
103   1:[TBB Dd] ALA 1062    1.385    5.786 <   pC N    
103   1:[TBB Dd] PHE 1063    1.380    5.184 <   pC N    
103   1:[TBB Dd] GLU 1064    1.386    5.886 <   pC N    
103   1:[TBB Dd] TYR 1065    1.383    5.549 <   pC N    
104   1:[TBB Dd] LEU 1066    1.383    5.506 <   pC N    
104   1:[TBB Dd] LEU 1067    1.382    5.453 <   pC N    
104   1:[TBB Dd] LYS 1068    1.378    5.059 <   pC N    
104   1:[TBB Dd] GLU 1069    1.380    5.274 <   pC N    
104   1:[TBB Dd] ILE 1070    1.384    5.667 <   pC N    
104   1:[TBB Dd] ARG 1071    1.387    5.960 <   pC N    
104   1:[TBB Dd] THR 1072    1.386    5.884 <   pC N    
104   1:[TBB Dd] LYS 1073    1.372    4.351 <   pC N    
104   1:[TBB Dd] TYR 1074    1.375    4.657 <   pC N    
104   1:[TBB Dd] HIS 1075    1.383    5.545 <   pC N    
105   1:[TBB Dd] GLN 1076    1.384    5.597 <   pC N    
105   1:[TBB Dd] SER 1077    1.377    4.957 <   pC N    
105   1:[TBB Dd] LEU 1078    1.381    5.309 <   pC N    
105   1:[TBB Dd] THR 1079    1.383    5.500 <   pC N    
105   1:[TBB Dd] THR 1080    1.381    5.302 <   pC N    
105   1:[TBB Dd] PRO 1081    1.387    4.595 <   pC N    
105   1:[TBB Dd] GLY 1082    1.380    5.132 <   pC N    
105   1:[TBB Dd] GLU 1083    1.370    4.217 <   pC N    
105   1:[TBB Dd] ASN 1084    1.386    5.838 <   pC N    
105   1:[TBB Dd] ILE 1085    1.387    5.965 <   pC N    
106   1:[TBB Dd] GLY 1086    1.383    5.387 <   pC N    
106   1:[TBB Dd] ALA 1087    1.382    5.422 <   pC N    
106   1:[TBB Dd] ILE 1088    1.386    5.858 <   pC N    
106   1:[TBB Dd] ALA 1089    1.378    5.001 <   pC N    
106   1:[TBB Dd] ALA 1090    1.383    5.595 <   pC N    
106   1:[TBB Dd] GLN 1091    1.387    5.971 <   pC N    
106   1:[TBB Dd] SER 1092    1.384    5.696 <   pC N    
106   1:[TBB Dd] CYS 1093    1.379    5.116 <   pC N    
106   1:[TBB Dd] GLY 1094    1.382    5.276 <   pC N    
106   1:[TBB Dd] GLU 1095    1.382    5.432 <   pC N    
107   1:[TBB Dd] PRO 1096    1.380    4.013 <   pC N    
107   1:[TBB Dd] ALA 1097    1.381    5.364 <   pC N    
107   1:[TBB Dd] THR 1098    1.379    5.138 <   pC N    
107   1:[TBB Dd] GLN 1099    1.379    5.123 <   pC N    
107   1:[TBB Dd] MET 1100    1.386    5.908 <   pC N    
107   1:[TBB Dd] THR 1101    1.382    5.444 <   pC N    
107   1:[TBB Dd] LEU 1102    1.381    5.305 <   pC N    
107   1:[TBB Dd] ASN 1103    1.388    6.029 <   pC N    
107   1:[TBB Dd] THR 1104    1.384    5.625 <   pC N    
107   1:[TBB Dd] PHE 1105    1.394    6.697 <   pC N    
108   1:[TBB Dd] HIS 1106    1.387    6.006 <   pC N    
108   1:[TBB Dd] ASN 1107    1.381    5.337 <   pC N    
108   1:[TBB Dd] ALA 1108    1.371    4.322 <   pC N    
108   1:[TBB Dd] GLY 1109    1.376    4.684 <   pC N    
108   1:[TBB Dd] ILE 1110    1.381    5.367 <   pC N    
108   1:[TBB Dd] SER 1111    1.384    5.621 <   pC N    
108   1:[TBB Dd] SER 1112    1.377    4.933 <   pC N    
108   1:[TBB Dd] LYS 1113    1.384    5.618 <   pC N    
108   1:[TBB Dd] ASN 1114    1.387    5.923 <   pC N    
108   1:[TBB Dd] VAL 1115    1.387    5.956 <   pC N    
109   1:[TBB Dd] THR 1116    1.386    5.908 <   pC N    
109   1:[TBB Dd] LEU 1117    1.386    5.886 <   pC N    
109   1:[TBB Dd] GLY 1118    1.391    6.232 <   pC N    
109   1:[TBB Dd] VAL 1119    1.380    5.265 <   pC N    
109   1:[TBB Dd] ARG 1121    1.379    5.080 <   pC N    
109   1:[TBB Dd] LEU 1122    1.383    5.497 <   pC N    
109   1:[TBB Dd] LEU 1123    1.377    4.966 <   pC N    
109   1:[TBB Dd] GLU 1124    1.376    4.817 <   pC N    
109   1:[TBB Dd] LEU 1125    1.386    5.847 <   pC N    
109   1:[TBB Dd] LEU 1126    1.383    5.562 <   pC N    
110   1:[TBB Dd] ASN 1127    1.384    5.601 <   pC N    
110   1:[TBB Dd] VAL 1128    1.379    5.147 <   pC N    
110   1:[TBB Dd] SER 1129    1.380    5.276 <   pC N    
110   1:[TBB Dd] ARG 1130    1.388    6.032 <   pC N    
110   1:[TBB Dd] ASN 1131    1.381    5.371 <   pC N    
110   1:[TBB Dd] GLN 1132    1.383    5.499 <   pC N    
110   1:[TBB Dd] LYS 1133    1.384    5.668 <   pC N    
110   1:[TBB Dd] HIS 1134    1.370    4.221 <   pC N    
110   1:[TBB Dd] ALA 1135    1.382    5.464 <   pC N    
110   1:[TBB Dd] SER 1136    1.387    5.956 <   pC N    
111   1:[TBB Dd] MET 1137    1.392    6.487 <   pC N    
111   1:[TBB Dd] THR 1138    1.387    5.939 <   pC N    
111   1:[TBB Dd] VAL 1139    1.392    6.474 <   pC N    
111   1:[TBB Dd] SER 1140    1.386    5.843 <   pC N    
111   1:[TBB Dd] LEU 1141    1.384    5.683 <   pC N    
111   1:[TBB Dd] PHE 1142    1.390    6.325 <   pC N    
111   1:[TBB Dd] PRO 1143    1.387    4.576 <   pC N    
111   1:[TBB Dd] PRO 1144    1.383    4.273 <   pC N    
111   1:[TBB Dd] TYR 1145    1.379    5.127 <   pC N    
111   1:[TBB Dd] ASP 1146    1.381    5.292 <   pC N    
112   1:[TBB Dd] GLU 1147    1.385    5.764 <   pC N    
112   1:[TBB Dd] LYS 1148    1.381    5.324 <   pC N    
112   1:[TBB Dd] ARG 1149    1.376    4.851 <   pC N    
112   1:[TBB Dd] ASN 1150    1.390    6.315 <   pC N    
112   1:[TBB Dd] ALA 1151    1.379    5.097 <   pC N    
112   1:[TBB Dd] GLN 1152    1.379    5.125 <   pC N    
112   1:[TBB Dd] LYS 1153    1.387    5.944 <   pC N    
112   1:[TBB Dd] ALA 1154    1.376    4.806 <   pC N    
112   1:[TBB Dd] GLN 1155    1.386    5.811 <   pC N    
112   1:[TBB Dd] HIS 1156    1.383    5.534 <   pC N    
113   1:[TBB Dd] LEU 1157    1.384    5.692 <   pC N    
113   1:[TBB Dd] ILE 1158    1.386    5.820 <   pC N    
113   1:[TBB Dd] GLU 1159    1.371    4.316 <   pC N    
113   1:[TBB Dd] TYR 1160    1.377    4.949 <   pC N    
113   1:[TBB Dd] CYS 1161    1.378    5.056 <   pC N    
113   1:[TBB Dd] THR 1162    1.379    5.077 <   pC N    
113   1:[TBB Dd] LEU 1163    1.370    4.206 <   pC N    
113   1:[TBB Dd] GLU 1164    1.391    6.343 <   pC N    
113   1:[TBB Dd] SER 1165    1.382    5.430 <   pC N    
113   1:[TBB Dd] ILE 1166    1.373    4.455 <   pC N    
114   1:[TBB Dd] THR 1167    1.375    4.746 <   pC N    
114   1:[TBB Dd] ARG 1168    1.376    4.843 <   pC N    
114   1:[TBB Dd] ARG 1169    1.386    5.889 <   pC N    
114   1:[TBB Dd] ILE 1170    1.376    4.821 <   pC N    
114   1:[TBB Dd] GLN 1171    1.378    4.972 <   pC N    
114   1:[TBB Dd] PHE 1172    1.390    6.229 <   pC N    
114   1:[TBB Dd] ILE 1173    1.377    4.887 <   pC N    
114   1:[TBB Dd] TYR 1174    1.382    5.430 <   pC N    
114   1:[TBB Dd] ASP 1175    1.389    6.141 <   pC N    
114   1:[TBB Dd] PRO 1176    1.391    4.918 <   pC N    
115   1:[TBB Dd] ASP 1177    1.373    4.523 <   pC N    
115   1:[TBB Dd] ARG 1179    1.381    5.286 <   pC N    
115   1:[TBB Dd] ARG 1179    1.579    4.486 <   CA C    
115   1:[TBB Dd] HIS 1180    1.394    6.743 <   pC N    
115   1:[TBB Dd] THR 1181    1.410    8.389 <   pC N    
115   1:[TBB Dd] THR 1181    1.602    4.539 <   CB CA   
115   1:[TBB Dd] VAL 1182    1.374    4.620 <   pC N    
115   1:[TBB Dd] VAL 1183    1.386    5.831 <   pC N    
115   1:[TBB Dd] ALA 1185    1.384    5.653 <   pC N    
115   1:[TBB Dd] ASP 1186    1.384    5.598 <   pC N    
116   1:[TBB Dd] ARG 1187    1.386    5.878 <   pC N    
116   1:[TBB Dd] ASP 1188    1.375    4.667 <   pC N    
116   1:[TBB Dd] ILE 1189    1.378    5.071 <   pC N    
116   1:[TBB Dd] LEU 1190    1.383    5.502 <   pC N    
116   1:[TBB Dd] GLU 1191    1.379    5.146 <   pC N    
116   1:[TBB Dd] LEU 1192    1.384    5.637 <   pC N    
116   1:[TBB Dd] GLU 1193    1.382    5.427 <   pC N    
116   1:[TBB Dd] TRP 1194    1.381    5.339 <   pC N    
116   1:[TBB Dd] ASN 1195    1.385    5.714 <   pC N    
116   1:[TBB Dd] VAL 1196    1.383    5.552 <   pC N    
117   1:[TBB Dd] MET 1197    1.382    5.416 <   pC N    
117   1:[TBB Dd] ASP 1198    1.379    5.106 <   pC N    
117   1:[TBB Dd] GLU 1199    1.388    6.097 <   pC N    
117   1:[TBB Dd] SER 1200    1.382    5.483 <   pC N    
117   1:[TBB Dd] ASP 1201    1.379    5.095 <   pC N    
117   1:[TBB Dd] ALA 1202    1.378    5.028 <   pC N    
117   1:[TBB Dd] GLU 1203    1.387    5.917 <   pC N    
117   1:[TBB Dd] LEU 1204    1.386    5.871 <   pC N    
117   1:[TBB Dd] ARG 1205    1.386    5.829 <   pC N    
117   1:[TBB Dd] ILE 1206    1.380    5.202 <   pC N    
118   1:[TBB Dd] GLN 1207    1.377    4.874 <   pC N    
118   1:[TBB Dd] GLU 1208    1.385    5.761 <   pC N    
118   1:[TBB Dd] VAL 1209    1.380    5.213 <   pC N    
118   1:[TBB Dd] VAL 1210    1.385    5.759 <   pC N    
118   1:[TBB Dd] ALA 1211    1.382    5.398 <   pC N    
118   1:[TBB Dd] GLY 1212    1.374    4.487 <   pC N    
118   1:[TBB Dd] SER 1213    1.389    6.223 <   pC N    
118   1:[TBB Dd] TRP 1215    1.371    4.320 <   pC N    
118   1:[TBB Dd] VAL 1216    1.386    5.888 <   pC N    
118   1:[TBB Dd] VAL 1217    1.393    6.632 <   pC N    
119   1:[TBB Dd] ARG 1218    1.391    6.343 <   pC N    
119   1:[TBB Dd] LEU 1219    1.394    6.689 <   pC N    
119   1:[TBB Dd] GLU 1220    1.380    5.277 <   pC N    
119   1:[TBB Dd] LEU 1221    1.383    5.523 <   pC N    
119   1:[TBB Dd] ASP 1222    1.379    5.140 <   pC N    
119   1:[TBB Dd] VAL 1223    1.393    6.583 <   pC N    
119   1:[TBB Dd] MET 1225    1.387    5.966 <   pC N    
119   1:[TBB Dd] VAL 1226    1.381    5.345 <   pC N    
119   1:[TBB Dd] THR 1227    1.376    4.760 <   pC N    
119   1:[TBB Dd] ASP 1228    1.380    5.188 <   pC N    
120   1:[TBB Dd] LYS 1229    1.387    5.962 <   pC N    
120   1:[TBB Dd] ALA 1230    1.378    4.973 <   pC N    
120   1:[TBB Dd] LEU 1231    1.379    5.127 <   pC N    
120   1:[TBB Dd] ASP 1232    1.379    5.155 <   pC N    
120   1:[TBB Dd] MET 1233    1.388    6.086 <   pC N    
120   1:[TBB Dd] LYS 1234    1.382    5.434 <   pC N    
120   1:[TBB Dd] ASP 1235    1.387    6.008 <   pC N    
120   1:[TBB Dd] VAL 1236    1.378    5.018 <   pC N    
120   1:[TBB Dd] LYS 1237    1.384    5.694 <   pC N    
120   1:[TBB Dd] GLN 1238    1.385    5.785 <   pC N    
121   1:[TBB Dd] ALA 1239    1.377    4.930 <   pC N    
121   1:[TBB Dd] ILE 1240    1.380    5.189 <   pC N    
121   1:[TBB Dd] LEU 1241    1.380    5.190 <   pC N    
121   1:[TBB Dd] ARG 1242    1.389    6.145 <   pC N    
121   1:[TBB Dd] VAL 1243    1.378    4.993 <   pC N    
121   1:[TBB Dd] ASP 1244    1.381    5.286 <   pC N    
121   1:[TBB Dd] GLU 1245    1.387    5.980 <   pC N    
121   1:[TBB Dd] TYR 1247    1.390    6.254 <   pC N    
121   1:[TBB Dd] ILE 1248    1.379    5.171 <   pC N    
121   1:[TBB Dd] ILE 1249    1.388    6.040 <   pC N    
122   1:[TBB Dd] GLU 1250    1.382    5.424 <   pC N    
122   1:[TBB Dd] THR 1251    1.379    5.104 <   pC N    
122   1:[TBB Dd] GLY 1252    1.380    5.137 <   pC N    
122   1:[TBB Dd] MET 1253    1.375    4.727 <   pC N    
122   1:[TBB Dd] ALA 1254    1.380    5.223 <   pC N    
122   1:[TBB Dd] ASN 1255    1.375    4.678 <   pC N    
122   1:[TBB Dd] ASN 1256    1.387    5.929 <   pC N    
122   1:[TBB Dd] VAL 1257    1.383    5.524 <   pC N    
122   1:[TBB Dd] ARG 1258    1.388    6.044 <   pC N    
122   1:[TBB Dd] GLN 1259    1.374    4.569 <   pC N    
123   1:[TBB Dd] ARG 1260    1.390    6.273 <   pC N    
123   1:[TBB Dd] THR 1261    1.392    6.461 <   pC N    
123   1:[TBB Dd] ILE 1262    1.384    5.618 <   pC N    
123   1:[TBB Dd] ARG 1263    1.394    6.729 <   pC N    
123   1:[TBB Dd] MET 1264    1.390    6.249 <   pC N    
123   1:[TBB Dd] ARG 1265    1.377    4.943 <   pC N    
123   1:[TBB Dd] SER 1266    1.385    5.706 <   pC N    
123   1:[TBB Dd] ARG 1267    1.385    5.786 <   pC N    
123   1:[TBB Dd] TYR 1268    1.387    5.941 <   pC N    
123   1:[TBB Dd] ASN 1269    1.383    5.571 <   pC N    
124   1:[TBB Dd] GLY 1271    1.373    4.458 <   pC N    
124   1:[TBB Dd] ALA 1272    1.374    4.616 <   pC N    
124   1:[TBB Dd] ASP 1273    1.372    4.407 <   pC N    
124   1:[TBB Dd] SER 1274    1.375    4.757 <   pC N    
124   1:[TBB Dd] ILE 1275    1.382    5.462 <   pC N    
124   1:[TBB Dd] PRO 1276    1.386    4.543 <   pC N    
124   1:[TBB Dd] LYS 1277    1.382    5.439 <   pC N    
124   1:[TBB Dd] LEU 1278    1.389    6.220 <   pC N    
124   1:[TBB Dd] ARG 1280    1.379    5.094 <   pC N    
124   1:[TBB Dd] GLU 1281    1.378    5.044 <   pC N    
125   1:[TBB Dd] ILE 1282    1.379    5.126 <   pC N    
125   1:[TBB Dd] ALA 1284    1.382    5.485 <   pC N    
125   1:[TBB Dd] LEU 1285    1.382    5.460 <   pC N    
125   1:[TBB Dd] LEU 1286    1.382    5.411 <   pC N    
125   1:[TBB Dd] ALA 1287    1.382    5.419 <   pC N    
125   1:[TBB Dd] ARG 1288    1.379    5.142 <   pC N    
125   1:[TBB Dd] VAL 1289    1.395    6.749 <   pC N    
125   1:[TBB Dd] HIS 1290    1.378    5.063 <   pC N    
125   1:[TBB Dd] LEU 1291    1.381    5.298 <   pC N    
125   1:[TBB Dd] ARG 1292    1.374    4.653 <   pC N    
126   1:[TBB Dd] GLY 1293    1.387    5.839 <   pC N    
126   1:[TBB Dd] ILE 1294    1.389    6.202 <   pC N    
126   1:[TBB Dd] PRO 1295    1.390    4.875 <   pC N    
126   1:[TBB Dd] GLY 1296    1.383    5.467 <   pC N    
126   1:[TBB Dd] VAL 1297    1.381    5.287 <   pC N    
126   1:[TBB Dd] ARG 1298    1.382    5.434 <   pC N    
126   1:[TBB Dd] ARG 1299    1.374    4.612 <   pC N    
126   1:[TBB Dd] ALA 1300    1.387    5.926 <   pC N    
126   1:[TBB Dd] LEU 1301    1.393    6.633 <   pC N    
126   1:[TBB Dd] LEU 1302    1.390    6.286 <   pC N    
127   1:[TBB Dd] LYS 1303    1.391    6.373 <   pC N    
127   1:[TBB Dd] ASP 1304    1.385    5.799 <   pC N    
127   1:[TBB Dd] THR 1305    1.373    4.449 <   pC N    
127   1:[TBB Dd] THR 1306    1.384    5.635 <   pC N    
127   1:[TBB Dd] GLU 1307    1.391    6.361 <   pC N    
127   1:[TBB Dd] PHE 1308    1.379    5.084 <   pC N    
127   1:[TBB Dd] THR 1309    1.372    4.406 <   pC N    
127   1:[TBB Dd] VAL 1310    1.372    4.406 <   pC N    
127   1:[TBB Dd] ASP 1311    1.373    4.486 <   pC N    
127   1:[TBB Dd] GLN 1312    1.384    5.620 <   pC N    
128   1:[TBB Dd] ALA 1313    1.387    5.963 <   pC N    
128   1:[TBB Dd] THR 1314    1.373    4.459 <   pC N    
128   1:[TBB Dd] GLY 1315    1.380    5.092 <   pC N    
128   1:[TBB Dd] LYS 1316    1.379    5.086 <   pC N    
128   1:[TBB Dd] MET 1317    1.387    6.000 <   pC N    
128   1:[TBB Dd] SER 1318    1.380    5.270 <   pC N    
128   1:[TBB Dd] GLY 1319    1.382    5.313 <   pC N    
128   1:[TBB Dd] ASN 1320    1.387    5.946 <   pC N    
128   1:[TBB Dd] LYS 1321    1.385    5.754 <   pC N    
128   1:[TBB Dd] ILE 1322    1.375    4.680 <   pC N    
129   1:[TBB Dd] TRP 1323    1.387    5.912 <   pC N    
129   1:[TBB Dd] ALA 1324    1.381    5.381 <   pC N    
129   1:[TBB Dd] ILE 1325    1.386    5.903 <   pC N    
129   1:[TBB Dd] ASP 1326    1.394    6.719 <   pC N    
129   1:[TBB Dd] THR 1327    1.382    5.473 <   pC N    
129   1:[TBB Dd] ASP 1328    1.391    6.383 <   pC N    
129   1:[TBB Dd] GLY 1329    1.386    5.746 <   pC N    
129   1:[TBB Dd] THR 1330    1.389    6.161 <   pC N    
129   1:[TBB Dd] ALA 1331    1.380    5.261 <   pC N    
129   1:[TBB Dd] LEU 1332    1.383    5.519 <   pC N    
130   1:[TBB Dd] ARG 1333    1.386    5.899 <   pC N    
130   1:[TBB Dd] ARG 1334    1.383    5.506 <   pC N    
130   1:[TBB Dd] ALA 1335    1.383    5.595 <   pC N    
130   1:[TBB Dd] PHE 1336    1.382    5.465 <   pC N    
130   1:[TBB Dd] ILE 1337    1.382    5.410 <   pC N    
130   1:[TBB Dd] GLY 1338    1.384    5.497 <   pC N    
130   1:[TBB Dd] VAL 1339    1.379    5.103 <   pC N    
130   1:[TBB Dd] VAL 1340    1.386    5.881 <   pC N    
130   1:[TBB Dd] GLY 1341    1.386    5.706 <   pC N    
130   1:[TBB Dd] GLU 1342    1.377    4.935 <   pC N    
131   1:[TBB Dd] ASP 1343    1.376    4.804 <   pC N    
131   1:[TBB Dd] GLY 1344    1.389    5.966 <   pC N    
131   1:[TBB Dd] LYS 1345    1.379    5.123 <   pC N    
131   1:[TBB Dd] ASN 1346    1.379    5.166 <   pC N    
131   1:[TBB Dd] ILE 1347    1.377    4.943 <   pC N    
131   1:[TBB Dd] ILE 1348    1.379    5.126 <   pC N    
131   1:[TBB Dd] ASN 1349    1.384    5.608 <   pC N    
131   1:[TBB Dd] ALA 1350    1.378    4.976 <   pC N    
131   1:[TBB Dd] VAL 1351    1.381    5.322 <   pC N    
131   1:[TBB Dd] LYS 1352    1.374    4.563 <   pC N    
132   1:[TBB Dd] THR 1353    1.381    5.323 <   pC N    
132   1:[TBB Dd] SER 1354    1.387    5.952 <   pC N    
132   1:[TBB Dd] SER 1355    1.389    6.206 <   pC N    
132   1:[TBB Dd] ASN 1356    1.385    5.703 <   pC N    
132   1:[TBB Dd] LYS 1357    1.385    5.788 <   pC N    
132   1:[TBB Dd] VAL 1358    1.382    5.481 <   pC N    
132   1:[TBB Dd] GLU 1360    1.381    5.350 <   pC N    
132   1:[TBB Dd] VAL 1361    1.380    5.183 <   pC N    
132   1:[TBB Dd] CYS 1362    1.384    5.686 <   pC N    
132   1:[TBB Dd] SER 1363    1.381    5.354 <   pC N    
133   1:[TBB Dd] LEU 1364    1.389    6.130 <   pC N    
133   1:[TBB Dd] LEU 1365    1.383    5.552 <   pC N    
133   1:[TBB Dd] GLY 1366    1.377    4.805 <   pC N    
133   1:[TBB Dd] ILE 1367    1.391    6.357 <   pC N    
133   1:[TBB Dd] GLU 1368    1.389    6.164 <   pC N    
133   1:[TBB Dd] ALA 1369    1.378    5.054 <   pC N    
133   1:[TBB Dd] ALA 1370    1.387    5.995 <   pC N    
133   1:[TBB Dd] ARG 1371    1.379    5.109 <   pC N    
133   1:[TBB Dd] SER 1372    1.383    5.499 <   pC N    
133   1:[TBB Dd] LYS 1373    1.377    4.963 <   pC N    
134   1:[TBB Dd] MET 1374    1.377    4.906 <   pC N    
134   1:[TBB Dd] LEU 1375    1.387    5.935 <   pC N    
134   1:[TBB Dd] THR 1376    1.375    4.683 <   pC N    
134   1:[TBB Dd] GLU 1377    1.387    6.011 <   pC N    
134   1:[TBB Dd] LEU 1378    1.387    5.987 <   pC N    
134   1:[TBB Dd] ARG 1379    1.385    5.746 <   pC N    
134   1:[TBB Dd] GLU 1380    1.383    5.504 <   pC N    
134   1:[TBB Dd] ALA 1381    1.383    5.591 <   pC N    
134   1:[TBB Dd] TYR 1382    1.388    6.060 <   pC N    
134   1:[TBB Dd] LEU 1383    1.385    5.771 <   pC N    
135   1:[TBB Dd] ALA 1384    1.380    5.206 <   pC N    
135   1:[TBB Dd] TYR 1385    1.383    5.538 <   pC N    
135   1:[TBB Dd] GLY 1386    1.378    4.962 <   pC N    
135   1:[TBB Dd] LEU 1387    1.380    5.236 <   pC N    
135   1:[TBB Dd] ASN 1388    1.384    5.654 <   pC N    
135   1:[TBB Dd] ILE 1389    1.378    5.016 <   pC N    
135   1:[TBB Dd] ASN 1390    1.375    4.758 <   pC N    
135   1:[TBB Dd] TYR 1391    1.378    5.069 <   pC N    
135   1:[TBB Dd] ARG 1392    1.384    5.643 <   pC N    
135   1:[TBB Dd] HIS 1393    1.379    5.101 <   pC N    
136   1:[TBB Dd] TYR 1394    1.384    5.597 <   pC N    
136   1:[TBB Dd] THR 1395    1.383    5.564 <   pC N    
136   1:[TBB Dd] ILE 1396    1.382    5.430 <   pC N    
136   1:[TBB Dd] LEU 1397    1.381    5.289 <   pC N    
136   1:[TBB Dd] VAL 1398    1.381    5.306 <   pC N    
136   1:[TBB Dd] ASP 1399    1.374    4.617 <   pC N    
136   1:[TBB Dd] THR 1400    1.385    5.742 <   pC N    
136   1:[TBB Dd] ILE 1401    1.380    5.281 <   pC N    
136   1:[TBB Dd] CYS 1402    1.380    5.237 <   pC N    
136   1:[TBB Dd] GLN 1403    1.378    5.056 <   pC N    
137   1:[TBB Dd] HIS 1404    1.378    5.009 <   pC N    
137   1:[TBB Dd] GLY 1405    1.375    4.658 <   pC N    
137   1:[TBB Dd] TYR 1406    1.383    5.560 <   pC N    
137   1:[TBB Dd] LEU 1407    1.387    5.933 <   pC N    
137   1:[TBB Dd] MET 1408    1.387    5.915 <   pC N    
137   1:[TBB Dd] ALA 1409    1.381    5.383 <   pC N    
137   1:[TBB Dd] VAL 1410    1.385    5.747 <   pC N    
137   1:[TBB Dd] SER 1411    1.387    5.967 <   pC N    
137   1:[TBB Dd] ARG 1412    1.384    5.675 <   pC N    
137   1:[TBB Dd] SER 1413    1.387    5.945 <   pC N    
138   1:[TBB Dd] GLY 1414    1.381    5.233 <   pC N    
138   1:[TBB Dd] ILE 1415    1.386    5.826 <   pC N    
138   1:[TBB Dd] ASN 1416    1.386    5.822 <   pC N    
138   1:[TBB Dd] ARG 1417    1.387    6.011 <   pC N    
138   1:[TBB Dd] SER 1418    1.377    4.890 <   pC N    
138   1:[TBB Dd] ASP 1419    1.379    5.101 <   pC N    
138   1:[TBB Dd] THR 1420    1.389    6.203 <   pC N    
138   1:[TBB Dd] GLY 1422    1.378    4.950 <   pC N    
138   1:[TBB Dd] PRO 1423    1.385    4.401 <   pC N    
138   1:[TBB Dd] LEU 1424    1.381    5.331 <   pC N    
139   1:[TBB Dd] MET 1425    1.387    6.004 <   pC N    
139   1:[TBB Dd] ARG 1426    1.378    5.055 <   pC N    
139   1:[TBB Dd] CYS 1427    1.387    5.928 <   pC N    
139   1:[TBB Dd] SER 1428    1.380    5.255 <   pC N    
139   1:[TBB Dd] PHE 1429    1.388    6.054 <   pC N    
139   1:[TBB Dd] GLU 1430    1.381    5.352 <   pC N    
139   1:[TBB Dd] THR 1432    1.388    6.022 <   pC N    
139   1:[TBB Dd] VAL 1433    1.375    4.733 <   pC N    
139   1:[TBB Dd] LYS 1434    1.377    4.892 <   pC N    
139   1:[TBB Dd] VAL 1435    1.385    5.766 <   pC N    
140   1:[TBB Dd] LEU 1436    1.382    5.429 <   pC N    
140   1:[TBB Dd] MET 1437    1.383    5.514 <   pC N    
140   1:[TBB Dd] ALA 1438    1.380    5.246 <   pC N    
140   1:[TBB Dd] ALA 1439    1.379    5.142 <   pC N    
140   1:[TBB Dd] ALA 1440    1.377    4.965 <   pC N    
140   1:[TBB Dd] SER 1441    1.381    5.386 <   pC N    
140   1:[TBB Dd] PHE 1442    1.384    5.659 <   pC N    
140   1:[TBB Dd] GLY 1443    1.382    5.278 <   pC N    
140   1:[TBB Dd] GLU 1444    1.382    5.481 <   pC N    
140   1:[TBB Dd] CYS 1445    1.382    5.477 <   pC N    
141   1:[TBB Dd] ASP 1446    1.385    5.773 <   pC N    
141   1:[TBB Dd] PRO 1447    1.383    4.218 <   pC N    
141   1:[TBB Dd] VAL 1448    1.387    5.919 <   pC N    
141   1:[TBB Dd] ARG 1449    1.382    5.452 <   pC N    
141   1:[TBB Dd] GLY 1450    1.372    4.331 <   pC N    
141   1:[TBB Dd] VAL 1451    1.381    5.335 <   pC N    
141   1:[TBB Dd] SER 1452    1.377    4.905 <   pC N    
141   1:[TBB Dd] ALA 1453    1.379    5.145 <   pC N    
141   1:[TBB Dd] ASN 1454    1.383    5.519 <   pC N    
141   1:[TBB Dd] LEU 1455    1.383    5.529 <   pC N    
142   1:[TBB Dd] VAL 1456    1.381    5.369 <   pC N    
142   1:[TBB Dd] LEU 1457    1.387    5.933 <   pC N    
142   1:[TBB Dd] GLY 1458    1.382    5.349 <   pC N    
142   1:[TBB Dd] ASN 1459    1.383    5.566 <   pC N    
142   1:[TBB Dd] GLN 1460    1.382    5.409 <   pC N    
142   1:[TBB Dd] ALA 1461    1.383    5.535 <   pC N    
142   1:[TBB Dd] ARG 1462    1.375    4.745 <   pC N    
142   1:[TBB Dd] VAL 1463    1.384    5.652 <   pC N    
142   1:[TBB Dd] GLY 1464    1.380    5.084 <   pC N    
142   1:[TBB Dd] THR 1465    1.387    5.986 <   pC N    
143   1:[TBB Dd] GLY 1466    1.385    5.613 <   pC N    
143   1:[TBB Dd] LEU 1467    1.384    5.667 <   pC N    
143   1:[TBB Dd] PHE 1468    1.376    4.790 <   pC N    
143   1:[TBB Dd] ASP 1469    1.387    5.960 <   pC N    
143   1:[TBB Dd] LEU 1470    1.381    5.357 <   pC N    
143   1:[TBB Dd] VAL 1471    1.386    5.885 <   pC N    
143   1:[TBB Dd] LEU 1472    1.380    5.274 <   pC N    
-----------------------------------------------------------------
pC : backbone carbon of N-terminally bonded residue
Expected Bond Length Values:
	 Bond	general		  PRO		    GlY
-----------------------------------------------------------------
    pC-N:  1.330 +/- 0.010   1.335 +/- 0.011   1.328 +/- 0.010
    N-CA:  1.459 +/- 0.012   1.464 +/- 0.011   1.453 +/- 0.012
    CA-C:  1.523 +/- 0.012   1.523 +/- 0.013   1.515 +/- 0.011
     C=O:  1.233 +/- 0.012   1.234 +/- 0.012   1.233 +/- 0.012
   CB-CA:  1.532 +/- 0.015   1.532 +/- 0.011     NaN +/-   NaN
_________________________________________________________________


Backbone Bond Angles
====================

Z-Score Threshold:	  4.0

 #    Chain      Residue     Angle  Z-Score     Type
-----------------------------------------------------------------
  1   1:[TBB Dd] GLY 3       111.1    4.228 <   pCA pC N    
  2   1:[TBB Dd] GLY 3       106.2    5.413 <   N   CA C    
  3   1:[TBB Dd] SER 10      117.3    4.743 <   N   CA CB   
  4   1:[TBB Dd] TYR 44      117.6    4.898 <   N   CA CB   
  5   1:[TBB Dd] SER 55      116.5    4.178 <   N   CA CB   
  6   1:[TBB Dd] TRP 60      110.2    4.770 <   pCA pC N    
  7   1:[TBB Dd] TRP 60      118.1    5.299 <   N   CA CB   
  8   1:[TBB Dd] VAL 61      110.7    4.429 <   pCA pC N    
  9   1:[TBB Dd] VAL 61      128.9    4.679 <   pC  N  CA   
 10   1:[TBB Dd] ALA 68      110.6    4.484 <   pCA pC N    
 11   1:[TBB Dd] LYS 75      124.7    4.009 <   CA  C  O    
 12   1:[TBB Dd] HIS 76      111.2    4.083 <   pCA pC N    
 13   1:[TBB Dd] GLU 78      128.9    4.676 <   pC  N  CA   
 14   1:[TBB Dd] GLU 87      120.2    6.762 <   N   CA CB   
 15   1:[TBB Dd] LEU 88      117.0    4.482 <   N   CA CB   
 16   1:[TBB Dd] CYS 109     128.3    4.331 <   pC  N  CA   
 17   1:[TBB Dd] THR 111     127.9    4.079 <   pC  N  CA   
 18   1:[TBB Dd] THR 111     118.9    5.874 <   N   CA CB   
 19   1:[TBB Dd] THR 119     125.3    4.552 <   CA  C  O    
 20   1:[TBB Dd] ARG 120     124.8    4.075 <   CA  C  O    
 21   1:[TBB Dd] GLU 121     110.3    4.734 <   pCA pC N    
 22   1:[TBB Dd] ARG 149     130.0    5.436 <   pC  N  CA   
 23   1:[TBB Dd] THR 154     118.3    5.439 <   N   CA CB   
 24   1:[TBB Dd] ASP 161     130.5    5.731 <   pC  N  CA   
 25   1:[TBB Dd] GLY 183     106.1    5.490 <   N   CA C    
 26   1:[TBB Dd] ARG 191     116.6    4.248 <   N   CA CB   
 27   1:[TBB Dd] GLY 194     111.4    4.009 <   pCA pC N    
 28   1:[TBB Dd] GLY 194     106.1    5.511 <   N   CA C    
 29   1:[TBB Dd] ARG 266     130.8    5.922 <   pC  N  CA   
 30   1:[TBB Dd] LEU 271     129.0    4.786 <   pC  N  CA   
 31   1:[TBB Dd] LEU 271     118.4    5.463 <   N   CA CB   
 32   1:[TBB Dd] THR 322     126.1    5.299 <   CA  C  O    
 33   1:[TBB Dd] LYS 323     100.1    4.251 <   N   CA C    
 34   1:[TBB Dd] ASP 326     124.9    4.213 <   CA  C  O    
 35   1:[TBB Dd] LYS 329     124.8    4.080 <   CA  C  O    
 36   1:[TBB Dd] LEU 330     110.4    4.642 <   pCA pC N    
 37   1:[TBB Dd] LYS 340     130.0    5.405 <   pC  N  CA   
 38   1:[TBB Dd] TYR 341     118.0    5.231 <   N   CA CB   
 39   1:[TBB Dd] GLY 342     106.7    5.035 <   N   CA C    
 40   1:[TBB Dd] GLY 346     110.6    4.594 <   pCA pC N    
 41   1:[TBB Dd] GLY 346     105.3    6.175 <   N   CA C    
 42   1:[TBB Dd] PHE 355     125.3    4.533 <   CA  C  O    
 43   1:[TBB Dd] SER 356     110.1    4.874 <   pCA pC N    
 44   1:[TBB Dd] THR 359     116.5    4.145 <   N   CA CB   
 45   1:[TBB Dd] PHE 384     130.3    5.583 <   pC  N  CA   
 46   1:[TBB Dd] GLU 386     111.0    4.187 <   pCA pC N    
 47   1:[TBB Dd] ASN 409     116.7    4.295 <   N   CA CB   
 48   1:[TBB Dd] TYR 410     128.6    4.500 <   pC  N  CA   
 49   1:[TBB Dd] TYR 410     116.9    4.407 <   N   CA CB   
 50   1:[TBB Dd] ILE 434     124.9    4.163 <   CA  C  O    
 51   1:[TBB Dd] ASP 436     130.5    5.734 <   pC  N  CA   
 52   1:[TBB Dd] ASP 436     125.0    4.232 <   CA  C  O    
 53   1:[TBB Dd] VAL 437     111.2    4.088 <   pCA pC N    
 54   1:[TBB Dd] GLU 439     125.2    4.464 <   CA  C  O    
 55   1:[TBB Dd] ASP 446     131.1    6.097 <   pC  N  CA   
 56   1:[TBB Dd] ARG 452     111.0    4.201 <   pCA pC N    
 57   1:[TBB Dd] VAL 468     132.0    6.690 <   pC  N  CA   
 58   1:[TBB Dd] TYR 471     116.4    4.052 <   N   CA CB   
 59   1:[TBB Dd] LEU 476     125.1    4.390 <   CA  C  O    
 60   1:[TBB Dd] PHE 488     125.0    4.288 <   CA  C  O    
 61   1:[TBB Dd] VAL 518     125.0    4.261 <   CA  C  O    
 62   1:[TBB Dd] SER 519     110.8    4.339 <   pCA pC N    
 63   1:[TBB Dd] ASP 542     100.3    4.207 <   N   CA C    
 64   1:[TBB Dd] THR 545     126.0    5.181 <   CA  C  O    
 65   1:[TBB Dd] VAL 552     134.3    8.181 <   pC  N  CA   
 66   1:[TBB Dd] PRO 572     123.6    4.391 <   pCA pC N    
 67   1:[TBB Dd] TRP 576     110.7    4.413 <   pCA pC N    
 68   1:[TBB Dd] ASP 605     125.9    5.163 <   CA  C  O    
 69   1:[TBB Dd] GLY 668     106.4    5.317 <   N   CA C    
 70   1:[TBB Dd] ALA 674     124.9    4.215 <   CA  C  O    
 71   1:[TBB Dd] THR 712     131.3    6.211 <   pC  N  CA   
 72   1:[TBB Dd] ASP 758     125.1    4.368 <   CA  C  O    
 73   1:[TBB Dd] GLN 770     130.8    5.897 <   pC  N  CA   
 74   1:[TBB Dd] PHE 782     129.6    5.160 <   pC  N  CA   
 75   1:[TBB Dd] ASP 793     125.0    4.262 <   CA  C  O    
 76   1:[TBB Dd] ASP 794     110.9    4.296 <   pCA pC N    
 77   1:[TBB Dd] ASP 794     125.9    5.143 <   CA  C  O    
 78   1:[TBB Dd] TYR 795     110.5    4.589 <   pCA pC N    
 79   1:[TBB Dd] GLY 810     124.0    5.542 <   pCA pC N    
 80   1:[TBB Dd] GLY 810     132.4    4.130 <   pC  N  CA   
 81   1:[TBB Dd] ALA 854     126.4    5.574 <   CA  C  O    
 82   1:[TBB Dd] GLY 872     107.3    4.595 <   N   CA C    
 83   1:[TBB Dd] ASP 877     125.6    4.789 <   CA  C  O    
 84   1:[TBB Dd] ILE 881     100.4    4.141 <   N   CA C    
 85   1:[TBB Dd] GLN 885     125.7    4.960 <   CA  C  O    
 86   1:[TBB Dd] LEU 886     110.1    4.841 <   pCA pC N    
 87   1:[TBB Dd] ASP 899     127.4    6.523 <   CA  C  O    
 88   1:[TBB Dd] SER 912     125.7    6.644 <   pCA pC N    
 89   1:[TBB Dd] SER 912     133.2    7.445 <   pC  N  CA   
 90   1:[TBB Dd] SER 912     125.6    4.815 <   CA  C  O    
 91   1:[TBB Dd] GLY 913     107.9    4.151 <   N   CA C    
 92   1:[TBB Dd] LEU 928     110.7    4.392 <   pCA pC N    
 93   1:[TBB Dd] ALA 930     128.2    4.259 <   pC  N  CA   
 94   1:[TBB Dd] ALA 930     117.0    4.489 <   N   CA CB   
 95   1:[TBB Dd] ASN 978     128.7    4.540 <   pC  N  CA   
 96   1:[TBB Dd] ALA 979     118.7    5.695 <   N   CA CB   
 97   1:[TBB Dd] SER 981     130.9    5.979 <   pC  N  CA   
 98   1:[TBB Dd] HIS 1016    116.6    4.231 <   N   CA CB   
 99   1:[TBB Dd] GLY 1019    108.1    4.002 <   N   CA C    
100   1:[TBB Dd] THR 1026    128.0    4.099 <   pC  N  CA   
101   1:[TBB Dd] THR 1026    117.3    4.710 <   N   CA CB   
102   1:[TBB Dd] ILE 1032    117.4    4.799 <   N   CA CB   
103   1:[TBB Dd] LEU 1036    125.0    4.290 <   CA  C  O    
104   1:[TBB Dd] TYR 1056    116.7    4.321 <   N   CA CB   
105   1:[TBB Dd] ASN 1059    110.3    4.708 <   pCA pC N    
106   1:[TBB Dd] PRO 1081    130.3    4.457 <   pC  N  CA   
107   1:[TBB Dd] GLY 1082    111.2    4.119 <   pCA pC N    
108   1:[TBB Dd] ASN 1107    118.7    5.678 <   N   CA CB   
109   1:[TBB Dd] ALA 1108    131.1    6.145 <   pC  N  CA   
110   1:[TBB Dd] ILE 1110    125.0    4.229 <   CA  C  O    
111   1:[TBB Dd] LYS 1113    127.8    4.017 <   pC  N  CA   
112   1:[TBB Dd] LEU 1117    129.2    4.859 <   pC  N  CA   
113   1:[TBB Dd] LEU 1117    116.6    4.219 <   N   CA CB   
114   1:[TBB Dd] PRO 1143    130.4    4.486 <   pC  N  CA   
115   1:[TBB Dd] GLU 1147    124.9    4.182 <   CA  C  O    
116   1:[TBB Dd] ARG 1149    127.8    4.006 <   pC  N  CA   
117   1:[TBB Dd] VAL 1182    116.4    4.095 <   N   CA CB   
118   1:[TBB Dd] GLU 1184    124.4    5.648 <   pCA pC N    
119   1:[TBB Dd] GLU 1184    138.8   11.041 <   pC  N  CA   
120   1:[TBB Dd] GLU 1184    116.8    4.337 <   N   CA CB   
121   1:[TBB Dd] ASP 1201    128.5    4.412 <   pC  N  CA   
122   1:[TBB Dd] ASP 1224    127.9    4.031 <   pC  N  CA   
123   1:[TBB Dd] THR 1251    116.6    4.194 <   N   CA CB   
124   1:[TBB Dd] GLY 1252    106.4    5.271 <   N   CA C    
125   1:[TBB Dd] ILE 1262    117.0    4.485 <   N   CA CB   
126   1:[TBB Dd] GLU 1270    132.1    6.786 <   pC  N  CA   
127   1:[TBB Dd] LEU 1278    128.0    4.131 <   pC  N  CA   
128   1:[TBB Dd] LYS 1279    129.8    5.292 <   pC  N  CA   
129   1:[TBB Dd] ARG 1280    128.6    4.520 <   pC  N  CA   
130   1:[TBB Dd] ARG 1280    117.2    4.665 <   N   CA CB   
131   1:[TBB Dd] VAL 1289    110.8    4.372 <   pCA pC N    
132   1:[TBB Dd] GLN 1312    125.4    4.606 <   CA  C  O    
133   1:[TBB Dd] LYS 1316    125.1    4.395 <   CA  C  O    
134   1:[TBB Dd] GLY 1386    102.8    8.041 <   N   CA C    
135   1:[TBB Dd] ILE 1415    128.1    4.178 <   pC  N  CA   
136   1:[TBB Dd] ILE 1415    121.1    7.376 <   N   CA CB   
137   1:[TBB Dd] SER 1421    128.0    8.345 <   pCA pC N    
138   1:[TBB Dd] SER 1421    137.4   10.165 <   pC  N  CA   
139   1:[TBB Dd] GLU 1430    117.7    4.989 <   N   CA CB   
140   1:[TBB Dd] GLU 1431    130.4    5.678 <   pC  N  CA   
-----------------------------------------------------------------
pC : backbone carbon of N-terminally bonded residue
pCA: backbone C-alpha carbon of N-terminally bonded residue
Expected Bond Angle Values:
	Angle	 general	    PRO		      GlY
-----------------------------------------------------------------
pCA-pC-N: 116.70 +/- 1.355  117.90 +/- 1.299  116.70 +/- 1.326
 pC-N-CA: 121.60 +/- 1.554  120.50 +/- 2.203  121.50 +/- 2.637
  N-CA-C: 110.80 +/- 2.506  113.00 +/- 2.636  113.30 +/- 1.303
  CA-C=O: 120.50 +/- 1.055  120.40 +/- 1.311  120.50 +/- 1.303
 N-CA-CB: 110.60 +/- 1.420  103.40 +/- 1.000     NaN +/-   NaN
_________________________________________________________________


Phi/Psi Plot Values
===================

Cutoff-Value:	 0.0005

 #    Chain     Residue        Psi      Phi      Score
-----------------------------------------------------------------
  1   1:[TBB Dd] SER 10      -30.9    110.6    0.00001  outlier
  2   1:[TBB Dd] SER 43     -142.8    -74.0    0.00013  outlier
  3   1:[TBB Dd] SER 51      -59.4   -166.6    0.00033  outlier
  4   1:[TBB Dd] SER 55      131.8     92.2    0.00026  outlier
  5   1:[TBB Dd] MET 56      -58.4    122.3    0.00001  outlier
  6   1:[TBB Dd] TRP 60      144.2     96.6    0.00028  outlier
  7   1:[TBB Dd] VAL 61      121.8     88.7    0.00000  outlier
  8   1:[TBB Dd] PRO 77      -91.0    -79.8    0.00000  outlier
  9   1:[TBB Dd] LEU 88      -70.7    156.3    0.00000  outlier
 10   1:[TBB Dd] THR 111     -18.3    109.7    0.00002  outlier
 11   1:[TBB Dd] THR 119     157.1    -40.0    0.00041  outlier
 12   1:[TBB Dd] SER 151    -149.3   -177.4    0.00030  outlier
 13   1:[TBB Dd] THR 152    -108.5    -78.0    0.00022  outlier
 14   1:[TBB Dd] THR 154     172.4    104.0    0.00001  outlier
 15   1:[TBB Dd] ILE 160     111.7     75.2    0.00027  outlier
 16   1:[TBB Dd] SER 172     -81.0   -168.0    0.00033  outlier
 17   1:[TBB Dd] SER 190    -100.3    -79.1    0.00030  outlier
 18   1:[TBB Dd] ARG 191     -23.4    156.1    0.00006  outlier
 19   1:[TBB Dd] PRO 321     -67.3    -67.1    0.00023  outlier
 20   1:[TBB Dd] LEU 344     -92.5     74.2    0.00027  outlier
 21   1:[TBB Dd] VAL 353     122.9     70.9    0.00023  outlier
 22   1:[TBB Dd] PHE 384    -175.9    108.3    0.00000  outlier
 23   1:[TBB Dd] ARG 402     175.9     83.7    0.00047  outlier
 24   1:[TBB Dd] TYR 410     139.4     98.1    0.00019  outlier
 25   1:[TBB Dd] SER 428     136.8     68.2    0.00032  outlier
 26   1:[TBB Dd] ASN 433    -140.8    -85.2    0.00036  outlier
 27   1:[TBB Dd] ASP 446     119.4     69.6    0.00022  outlier
 28   1:[TBB Dd] ARG 467     126.0    174.6    0.00042  outlier
 29   1:[TBB Dd] TYR 471     125.9     80.0    0.00030  outlier
 30   1:[TBB Dd] LEU 540     -46.8   -162.6    0.00035  outlier
 31   1:[TBB Dd] LEU 559     -50.8   -162.0    0.00038  outlier
 32   1:[TBB Dd] ASP 560     100.6     81.8    0.00021  outlier
 33   1:[TBB Dd] LYS 571    -147.2   -132.1    0.00000  outlier
 34   1:[TBB Dd] VAL 607     133.7     75.2    0.00034  outlier
 35   1:[TBB Dd] ARG 783     179.1     91.4    0.00021  outlier
 36   1:[TBB Dd] SER 799     -87.4   -170.6    0.00019  outlier
 37   1:[TBB Dd] THR 900     -51.7   -160.9    0.00043  outlier
 38   1:[TBB Dd] ALA 930     -92.0    143.6    0.00000  outlier
 39   1:[TBB Dd] PRO 932    -107.1    -83.4    0.00001  outlier
 40   1:[TBB Dd] MET 955     -62.5    126.5    0.00001  outlier
 41   1:[TBB Dd] ALA 979     -62.4    146.0    0.00001  outlier
 42   1:[TBB Dd] THR 1026    -22.1     94.5    0.00044  outlier
 43   1:[TBB Dd] THR 1080    164.4     66.0    0.00050  outlier
 44   1:[TBB Dd] ASN 1084     67.8     79.8    0.00044  outlier
 45   1:[TBB Dd] ASN 1107     89.9    164.0    0.00001  outlier
 46   1:[TBB Dd] LYS 1113    122.3     64.2    0.00018  outlier
 47   1:[TBB Dd] LEU 1117    137.1     96.3    0.00021  outlier
 48   1:[TBB Dd] GLU 1147    144.3     64.1    0.00033  outlier
 49   1:[TBB Dd] ARG 1149     28.1     90.1    0.00035  outlier
 50   1:[TBB Dd] VAL 1183    160.3     59.0    0.00034  outlier
 51   1:[TBB Dd] GLU 1184    -50.5    111.2    0.00000  outlier
 52   1:[TBB Dd] ASP 1188    -66.7     44.9    0.00001  outlier
 53   1:[TBB Dd] SER 1200    -81.6   -162.3    0.00042  outlier
 54   1:[TBB Dd] SER 1213    -57.8   -143.6    0.00000  outlier
 55   1:[TBB Dd] HIS 1290   -128.0     82.1    0.00013  outlier
 56   1:[TBB Dd] THR 1305     37.7     91.7    0.00004  outlier
 57   1:[TBB Dd] ARG 1333    -38.4     98.7    0.00007  outlier
 58   1:[TBB Dd] TYR 1385    -44.5   -175.0    0.00012  outlier
 59   1:[TBB Dd] GLY 1414     34.1   -179.5    0.00036  outlier
 60   1:[TBB Dd] ILE 1415    126.0     67.5    0.00019  outlier
 61   1:[TBB Dd] VAL 1433    -66.1     49.8    0.00019  outlier
-----------------------------------------------------------------
Core: Score > 0.02   Allowed: 0.0005 <= Score <= 0.02   Outlier: Score < 0.0005


Backbone Dihedral Values
========================

Z-Score Threshold:	  4.0

 #    Chain      Residue     Angle  Z-Score     Torsion
-----------------------------------------------------------------
  1   1:[TBB Dd] GLY 3       165.9    4.964 <   planarity   
  2   1:[TBB Dd] GLY 3      -143.1    5.696 <   omega       
  3   1:[TBB Dd] SER 10      110.6  100.000 <   phi         
  4   1:[TBB Dd] SER 10      -30.9  100.000 <   psi         
  5   1:[TBB Dd] SER 43      -74.0   15.063 <   phi         
  6   1:[TBB Dd] SER 43     -142.8   15.063 <   psi         
  7   1:[TBB Dd] SER 51     -166.6    6.119 <   phi         
  8   1:[TBB Dd] SER 51      -59.4    6.119 <   psi         
  9   1:[TBB Dd] SER 55       92.2    7.770 <   phi         
 10   1:[TBB Dd] SER 55      131.8    7.770 <   psi         
 11   1:[TBB Dd] MET 56      122.3  100.000 <   phi         
 12   1:[TBB Dd] MET 56      -58.4  100.000 <   psi         
 13   1:[TBB Dd] TRP 60       96.6    7.247 <   phi         
 14   1:[TBB Dd] TRP 60      144.2    7.247 <   psi         
 15   1:[TBB Dd] VAL 61       88.7  100.000 <   phi         
 16   1:[TBB Dd] VAL 61      121.8  100.000 <   psi         
 17   1:[TBB Dd] ALA 68      149.5    4.522 <   omega       
 18   1:[TBB Dd] PRO 77      -38.8    8.590 <   omega-cis   
 19   1:[TBB Dd] PRO 77      -79.8  100.000 <   phi         
 20   1:[TBB Dd] PRO 77      -91.0  100.000 <   psi         
 21   1:[TBB Dd] LEU 88      156.3  100.000 <   phi         
 22   1:[TBB Dd] LEU 88      -70.7  100.000 <   psi         
 23   1:[TBB Dd] THR 111     109.7   87.703 <   phi         
 24   1:[TBB Dd] THR 111     -18.3   87.703 <   psi         
 25   1:[TBB Dd] THR 119     -40.0    4.882 <   phi         
 26   1:[TBB Dd] THR 119     157.1    4.882 <   psi         
 27   1:[TBB Dd] SER 151    -177.4    6.675 <   phi         
 28   1:[TBB Dd] SER 151    -149.3    6.675 <   psi         
 29   1:[TBB Dd] THR 152     -78.0    9.183 <   phi         
 30   1:[TBB Dd] THR 152    -108.5    9.183 <   psi         
 31   1:[TBB Dd] THR 154     104.0  100.000 <   phi         
 32   1:[TBB Dd] THR 154     172.4  100.000 <   psi         
 33   1:[TBB Dd] ILE 160      75.2    7.380 <   phi         
 34   1:[TBB Dd] ILE 160     111.7    7.380 <   psi         
 35   1:[TBB Dd] SER 172    -168.0    6.144 <   phi         
 36   1:[TBB Dd] SER 172     -81.0    6.144 <   psi         
 37   1:[TBB Dd] GLY 173     152.4    4.070 <   omega       
 38   1:[TBB Dd] SER 190     -79.1    6.726 <   phi         
 39   1:[TBB Dd] SER 190    -100.3    6.726 <   psi         
 40   1:[TBB Dd] ARG 191     156.1   32.258 <   phi         
 41   1:[TBB Dd] ARG 191     -23.4   32.258 <   psi         
 42   1:[TBB Dd] VAL 204    -147.7    5.001 <   omega       
 43   1:[TBB Dd] VAL 217     150.8    4.313 <   omega       
 44   1:[TBB Dd] PRO 321     -67.1    8.811 <   phi         
 45   1:[TBB Dd] PRO 321     -67.3    8.811 <   psi         
 46   1:[TBB Dd] LYS 328    -168.6    4.009 <   planarity   
 47   1:[TBB Dd] LEU 344      74.2    7.451 <   phi         
 48   1:[TBB Dd] LEU 344     -92.5    7.451 <   psi         
 49   1:[TBB Dd] ARG 345    -168.4    4.098 <   planarity   
 50   1:[TBB Dd] VAL 353      70.9    8.628 <   phi         
 51   1:[TBB Dd] VAL 353     122.9    8.628 <   psi         
 52   1:[TBB Dd] PHE 384     108.3  100.000 <   phi         
 53   1:[TBB Dd] PHE 384    -175.9  100.000 <   psi         
 54   1:[TBB Dd] PRO 385    -145.4    5.356 <   omega       
 55   1:[TBB Dd] ARG 402      83.7    4.293 <   phi         
 56   1:[TBB Dd] ARG 402     175.9    4.293 <   psi         
 57   1:[TBB Dd] TYR 410      98.1   10.323 <   phi         
 58   1:[TBB Dd] TYR 410     139.4   10.323 <   psi         
 59   1:[TBB Dd] SER 428      68.2    6.276 <   phi         
 60   1:[TBB Dd] SER 428     136.8    6.276 <   psi         
 61   1:[TBB Dd] ASN 433     -85.2    5.580 <   phi         
 62   1:[TBB Dd] ASN 433    -140.8    5.580 <   psi         
 63   1:[TBB Dd] ASP 446      69.6    9.299 <   phi         
 64   1:[TBB Dd] ASP 446     119.4    9.299 <   psi         
 65   1:[TBB Dd] ARG 467     174.6    4.728 <   phi         
 66   1:[TBB Dd] ARG 467     126.0    4.728 <   psi         
 67   1:[TBB Dd] LEU 469    -150.6    4.566 <   omega       
 68   1:[TBB Dd] TYR 471      80.0    6.652 <   phi         
 69   1:[TBB Dd] TYR 471     125.9    6.652 <   psi         
 70   1:[TBB Dd] ASP 489    -153.6    4.107 <   omega       
 71   1:[TBB Dd] LEU 540    -162.6    5.680 <   phi         
 72   1:[TBB Dd] LEU 540     -46.8    5.680 <   psi         
 73   1:[TBB Dd] LEU 559    -162.0    5.237 <   phi         
 74   1:[TBB Dd] LEU 559     -50.8    5.237 <   psi         
 75   1:[TBB Dd] ASP 560      81.8    9.544 <   phi         
 76   1:[TBB Dd] ASP 560     100.6    9.544 <   psi         
 77   1:[TBB Dd] LYS 571    -132.1  100.000 <   phi         
 78   1:[TBB Dd] LYS 571    -147.2  100.000 <   psi         
 79   1:[TBB Dd] VAL 607      75.2    5.846 <   phi         
 80   1:[TBB Dd] VAL 607     133.7    5.846 <   psi         
 81   1:[TBB Dd] ARG 707    -166.5    4.740 <   planarity   
 82   1:[TBB Dd] ILE 778     151.7    4.183 <   omega       
 83   1:[TBB Dd] ARG 783    -150.5    4.572 <   omega       
 84   1:[TBB Dd] ARG 783      91.4    9.388 <   phi         
 85   1:[TBB Dd] ARG 783     179.1    9.388 <   psi         
 86   1:[TBB Dd] SER 799    -153.7    4.093 <   omega       
 87   1:[TBB Dd] SER 799    -170.6   10.264 <   phi         
 88   1:[TBB Dd] SER 799     -87.4   10.264 <   psi         
 89   1:[TBB Dd] ALA 854    -152.2    4.313 <   omega       
 90   1:[TBB Dd] GLN 885    -149.6    4.717 <   omega       
 91   1:[TBB Dd] THR 900    -160.9    4.627 <   phi         
 92   1:[TBB Dd] THR 900     -51.7    4.627 <   psi         
 93   1:[TBB Dd] GLY 913     147.7    4.780 <   omega       
 94   1:[TBB Dd] LEU 928    -166.0    4.924 <   planarity   
 95   1:[TBB Dd] ALA 930     143.6  100.000 <   phi         
 96   1:[TBB Dd] ALA 930     -92.0  100.000 <   psi         
 97   1:[TBB Dd] ASP 931    -167.8    4.312 <   planarity   
 98   1:[TBB Dd] PRO 932     -83.4  100.000 <   phi         
 99   1:[TBB Dd] PRO 932    -107.1  100.000 <   psi         
100   1:[TBB Dd] LYS 954      46.3    9.827 <   omega-cis   
101   1:[TBB Dd] MET 955     126.5  100.000 <   phi         
102   1:[TBB Dd] MET 955     -62.5  100.000 <   psi         
103   1:[TBB Dd] ASP 960    -167.3    4.470 <   planarity   
104   1:[TBB Dd] ASN 978      26.5    5.625 <   omega-cis   
105   1:[TBB Dd] ALA 979     146.0  100.000 <   phi         
106   1:[TBB Dd] ALA 979     -62.4  100.000 <   psi         
107   1:[TBB Dd] THR 982     166.1    4.908 <   planarity   
108   1:[TBB Dd] THR 982    -147.9    4.966 <   omega       
109   1:[TBB Dd] SER 993    -147.5    5.024 <   omega       
110   1:[TBB Dd] ARG 1017   -148.7    4.841 <   omega       
111   1:[TBB Dd] THR 1026     94.5    4.589 <   phi         
112   1:[TBB Dd] THR 1026    -22.1    4.589 <   psi         
113   1:[TBB Dd] ALA 1035   -168.3    4.108 <   planarity   
114   1:[TBB Dd] TYR 1074    168.6    4.027 <   planarity   
115   1:[TBB Dd] THR 1080     66.0    4.016 <   phi         
116   1:[TBB Dd] THR 1080    164.4    4.016 <   psi         
117   1:[TBB Dd] ASN 1084     79.8    4.505 <   phi         
118   1:[TBB Dd] ASN 1084     67.8    4.505 <   psi         
119   1:[TBB Dd] ASN 1107    168.0    4.236 <   planarity   
120   1:[TBB Dd] ASN 1107    164.0  100.000 <   phi         
121   1:[TBB Dd] ASN 1107     89.9  100.000 <   psi         
122   1:[TBB Dd] LYS 1113     64.2   10.811 <   phi         
123   1:[TBB Dd] LYS 1113    122.3   10.811 <   psi         
124   1:[TBB Dd] LEU 1117     96.3    9.515 <   phi         
125   1:[TBB Dd] LEU 1117    137.1    9.515 <   psi         
126   1:[TBB Dd] GLU 1147    167.9    4.265 <   planarity   
127   1:[TBB Dd] GLU 1147   -152.7    4.248 <   omega       
128   1:[TBB Dd] GLU 1147     64.1    6.022 <   phi         
129   1:[TBB Dd] GLU 1147    144.3    6.022 <   psi         
130   1:[TBB Dd] ARG 1149     90.1    5.758 <   phi         
131   1:[TBB Dd] ARG 1149     28.1    5.758 <   psi         
132   1:[TBB Dd] VAL 1183     59.0    5.816 <   phi         
133   1:[TBB Dd] VAL 1183    160.3    5.816 <   psi         
134   1:[TBB Dd] GLU 1184    111.2  100.000 <   phi         
135   1:[TBB Dd] GLU 1184    -50.5  100.000 <   psi         
136   1:[TBB Dd] ASP 1188     44.9  100.000 <   phi         
137   1:[TBB Dd] ASP 1188    -66.7  100.000 <   psi         
138   1:[TBB Dd] GLU 1191    151.4    4.235 <   omega       
139   1:[TBB Dd] GLU 1199   -167.9    4.272 <   planarity   
140   1:[TBB Dd] SER 1200   -162.3    4.745 <   phi         
141   1:[TBB Dd] SER 1200    -81.6    4.745 <   psi         
142   1:[TBB Dd] SER 1213   -143.6  100.000 <   phi         
143   1:[TBB Dd] SER 1213    -57.8  100.000 <   psi         
144   1:[TBB Dd] TRP 1215   -168.3    4.128 <   planarity   
145   1:[TBB Dd] ASP 1235   -148.3    4.909 <   omega       
146   1:[TBB Dd] LYS 1279     26.4    5.594 <   omega-cis   
147   1:[TBB Dd] VAL 1289   -166.9    4.605 <   planarity   
148   1:[TBB Dd] HIS 1290     82.1   15.235 <   phi         
149   1:[TBB Dd] HIS 1290   -128.0   15.235 <   psi         
150   1:[TBB Dd] THR 1305     91.7   45.755 <   phi         
151   1:[TBB Dd] THR 1305     37.7   45.755 <   psi         
152   1:[TBB Dd] THR 1306   -165.7    5.029 <   planarity   
153   1:[TBB Dd] ARG 1333     98.7   29.563 <   phi         
154   1:[TBB Dd] ARG 1333    -38.4   29.563 <   psi         
155   1:[TBB Dd] TYR 1385   -175.0   17.257 <   phi         
156   1:[TBB Dd] TYR 1385    -44.5   17.257 <   psi         
157   1:[TBB Dd] GLY 1414   -179.5    5.574 <   phi         
158   1:[TBB Dd] GLY 1414     34.1    5.574 <   psi         
159   1:[TBB Dd] ILE 1415     67.5   10.361 <   phi         
160   1:[TBB Dd] ILE 1415    126.0   10.361 <   psi         
161   1:[TBB Dd] ASP 1419   -143.4    5.655 <   omega       
162   1:[TBB Dd] SER 1421    -25.9    5.529 <   omega-cis   
163   1:[TBB Dd] VAL 1433     49.8   10.582 <   phi         
164   1:[TBB Dd] VAL 1433    -66.1   10.582 <   psi         
-----------------------------------------------------------------
pC : backbone carbon of N-terminally bonded residue
pCA: backbone C-alpha carbon of N-terminally bonded residue
pO : backbone oxygen of N-terminally bonded residue
Expected Dihedral Values:
	  Torsion    general		PRO
-----------------------------------------------------------------
   planarity:   180.0 +/- 2.84     180.7 +/- 3.21
 trans-omega:   179.3 +/- 6.60     179.3 +/- 6.60
   cis-omega:     0.1 +/- 4.70       1.6 +/- 4.70
      C-beta:   122.4 +/- 7.06     120.1 +/- 2.30
_________________________________________________________________


Rotamer Values (Backbone dependent)
===================================

Energy Threshold:    -1.00 kcal/mol

Chain      Residue     Phi    Psi      E  p-Value   Chi1   Chi2   Chi3   Chi4
--------------------------------------------------------------------------------
1:[TBB Dd] LEU 7      75.8   48.4  1.521 0.053596  -67.2   64.6              
1:[TBB Dd] PRO 8     -75.9   46.6 -0.064 0.968514   33.8  -39.8              
1:[TBB Dd] VAL 9     -84.9  132.2  2.359 0.016305   67.6                     
1:[TBB Dd] SER 10    110.6  -30.9 -0.205 0.543630   61.0                     
1:[TBB Dd] GLN 11    -80.1  -28.7  1.982 0.002648  -59.7  102.6   82.7       
1:[TBB Dd] MET 12   -151.4  179.8  4.816 0.000062 -129.6  -66.1  173.0       
1:[TBB Dd] GLU 13   -116.2 -102.1  0.166 0.062713  -72.9  -64.9  -31.2       
1:[TBB Dd] LEU 14   -145.2  -92.4  1.094 0.083653  -76.3  174.2              
1:[TBB Dd] HIS 15     73.3 -178.3  1.364 0.022770 -147.3  -33.6              
1:[TBB Dd] LYS 16   -145.2  169.8 -0.028 0.079082   54.2 -176.0 -176.0  -69.6
1:[TBB Dd] VAL 17    -91.0  116.0 -0.039 0.986903  177.0                     
1:[TBB Dd] ASN 18    -82.4  -42.6  0.598 0.065798 -146.7   82.0              
1:[TBB Dd] GLU 19   -142.1  157.8  0.746 0.022319  -62.7   98.6   61.1       
1:[TBB Dd] VAL 20   -117.8  140.4 -0.260 0.759998  173.7                     
1:[TBB Dd] GLN 21   -124.8  141.4 -0.558 0.196693  -67.4 -175.5   18.5       
1:[TBB Dd] PHE 22   -113.1  167.8  0.837 0.109744  -72.8  -86.6              
1:[TBB Dd] GLU 23   -172.7 -170.3 -0.257 0.120028   60.1  159.6   28.9       
1:[TBB Dd] ILE 24   -121.6  150.3  0.700 0.087552 -164.9  167.2              
1:[TBB Dd] PHE 25    -78.1  120.6  5.438 0.000039   29.3   79.6              
1:[TBB Dd] LYS 26    -87.1  150.9  2.628 0.000794 -129.1  165.0  -72.4  -83.8
1:[TBB Dd] GLU 27    -61.9  -17.0  0.053 0.054633   68.7 -168.5  -21.3       
1:[TBB Dd] ARG 28    -92.6  -22.1 -0.053 0.049572  -63.1  166.0  175.8   73.5
1:[TBB Dd] GLN 29    -91.4  -46.9 -0.098 0.108656  -77.7  172.2  -31.3       
1:[TBB Dd] ILE 30    -60.3  -25.5 -0.443 0.496309  -63.4  154.6              
1:[TBB Dd] LYS 31    -88.4   16.3  1.511 0.007328 -107.6 -172.4  -53.4  -56.3
1:[TBB Dd] SER 32   -147.2  -14.7 -0.120 0.941355   51.7                     
1:[TBB Dd] TYR 33    -87.3   -4.6 -0.295 0.733637  -69.5    1.0              
1:[TBB Dd] VAL 35   -144.6   29.0 -0.043 0.984689  -66.8                     
1:[TBB Dd] CYS 36   -156.9  152.8 -0.138 0.609431   73.2                     
1:[TBB Dd] LEU 37    -95.3  -31.8 -0.210 0.883776  -56.2  177.9              
1:[TBB Dd] VAL 38     63.4   40.9 -0.044 0.488152 -168.1                     
1:[TBB Dd] GLU 39    -77.7  -30.1 -0.637 0.228903  -65.9 -179.5  -86.8       
1:[TBB Dd] HIS 40    -76.3   82.0  0.288 0.115518 -164.5 -155.5              
1:[TBB Dd] LYS 42   -122.2   45.3  3.231 0.000474   56.9  172.1  179.5  176.6
1:[TBB Dd] SER 43    -74.0 -142.8 -0.077 0.393619 -160.1                     
1:[TBB Dd] TYR 44     83.2   33.5  0.772 0.155120  -59.3  133.6              
1:[TBB Dd] ASN 46    -79.8   68.8  0.047 0.153136 -164.3    6.8              
1:[TBB Dd] ASP 49   -137.7 -164.9  0.969 0.059285   78.9    2.6              
1:[TBB Dd] GLN 50   -131.3   66.0 -0.387 0.297260  -61.9  -74.7  -92.7       
1:[TBB Dd] SER 51   -166.6  -59.4  1.700 0.031505  -82.5                     
1:[TBB Dd] GLU 53     75.3 -172.0  2.706 0.001079 -153.5    8.1  119.1       
1:[TBB Dd] SER 55     92.2  131.8  0.657 0.124444   67.3                     
1:[TBB Dd] MET 56    122.3  -58.4 -0.255 0.133811  177.3   63.6   72.4       
1:[TBB Dd] ILE 57    -95.5  -15.0  0.830 0.072116  -54.0  -62.6              
1:[TBB Dd] CYS 58   -161.2  172.9  1.077 0.094068  -88.2                     
1:[TBB Dd] VAL 59     51.8   63.7  1.772 0.025055   64.4                     
1:[TBB Dd] TRP 60     96.6  144.2 -0.476 0.443773  -81.7  -73.9              
1:[TBB Dd] VAL 61     88.7  121.8  1.821 0.037850   93.6                     
1:[TBB Dd] PRO 62    -91.0  111.9 -0.159 0.833319   33.7  -27.4              
1:[TBB Dd] LEU 63   -105.0   20.7  4.203 0.000671 -167.2   50.2              
1:[TBB Dd] THR 64   -164.9  157.8 -0.144 0.892289 -178.0                     
1:[TBB Dd] SER 65    -90.4   24.1  0.279 0.318186  -62.1                     
1:[TBB Dd] ASN 66   -126.6   34.1  0.429 0.058761   58.2  -89.9              
1:[TBB Dd] SER 67   -147.0  156.7  0.644 0.166579 -148.7                     
1:[TBB Dd] CYS 69   -136.6  179.2 -0.236 0.561233   64.2                     
1:[TBB Dd] GLU 70    -70.6  153.4 -0.365 0.126197 -115.7  -58.0   -1.4       
1:[TBB Dd] THR 71     74.1  -46.6 -0.125 0.920340  -35.7                     
1:[TBB Dd] CYS 72   -133.8  143.8 -0.206 0.696320  -54.9                     
1:[TBB Dd] HIS 73   -107.9  173.0  0.778 0.067506   67.9  -35.5              
1:[TBB Dd] ARG 74     75.8  144.2  0.678 0.013337 -156.3   75.0  173.7 -136.4
1:[TBB Dd] LYS 75   -158.2   56.4 -0.062 0.051104  167.3   45.3  174.0  170.2
1:[TBB Dd] HIS 76    173.7   84.8 -0.409 0.331609  175.8   52.4              
1:[TBB Dd] PRO 77    -79.8  -91.0 -0.164 0.796098   10.5    7.1              
1:[TBB Dd] GLU 78     47.8   36.5  0.255 0.098114  -36.3  -50.6 -119.4       
1:[TBB Dd] CYS 79   -156.2  131.1 -0.025 0.992566 -168.5                     
1:[TBB Dd] PRO 80    -80.4  168.2 -0.135 0.892329   33.1  -35.6              
1:[TBB Dd] HIS 82    -96.6  133.5 -0.385 0.357954  -75.6  -94.7              
1:[TBB Dd] PHE 83    -81.3  155.8 -0.306 0.741725  -84.2   65.8              
1:[TBB Dd] TYR 85   -137.7  120.0  2.683 0.004309   63.2   80.9              
1:[TBB Dd] ILE 86    -81.2  -16.8  3.324 0.000890 -171.3 -101.8              
1:[TBB Dd] GLU 87     68.9 -104.1  6.327 0.000002   39.4   86.4  -17.2       
1:[TBB Dd] LEU 88    156.3  -70.7  2.068 0.019439  -92.9  164.2              
1:[TBB Dd] GLU 90   -167.2  138.6  0.734 0.035074  172.3   60.7  172.4       
1:[TBB Dd] PRO 91    -76.4  149.0  1.095 0.110984  -12.2   30.0              
1:[TBB Dd] VAL 92   -135.4  161.9 -0.146 0.921710  -61.2                     
1:[TBB Dd] PHE 93    -97.1  125.6 -0.257 0.643388  -67.7  179.8              
1:[TBB Dd] ASN 94   -105.5  110.2 -0.467 0.283229 -177.7  -25.1              
1:[TBB Dd] ILE 95    -79.6   10.6  3.425 0.002055  -43.7  -57.8              
1:[TBB Dd] VAL 97   -128.1   -8.6 -0.136 0.929408  -57.5                     
1:[TBB Dd] PHE 98    -55.7  -33.3 -0.068 0.293865 -173.7   63.8              
1:[TBB Dd] ASP 99    -64.2  -38.3 -0.458 0.609406  -35.7  -75.8              
1:[TBB Dd] LEU 100   -74.9  -40.3  0.103 0.341264  179.3   61.3              
1:[TBB Dd] VAL 101   -56.9  -49.8 -0.047 0.983063  171.8                     
1:[TBB Dd] LEU 102   -64.6  -39.1  0.037 0.371663 -173.3   48.7              
1:[TBB Dd] LEU 103   -68.3  -35.9  0.103 0.341264 -174.3   61.8              
1:[TBB Dd] VAL 104   -74.1    1.3  2.569 0.009102  161.4                     
1:[TBB Dd] LEU 105   -61.4  138.7 -0.273 0.636369  -68.8  179.5              
1:[TBB Dd] LYS 106    81.1    3.6 -0.535 0.236051  -62.3 -165.4  168.3 -155.6
1:[TBB Dd] CYS 107   -78.2  -71.9 -0.182 0.734033  -65.8                     
1:[TBB Dd] VAL 108   -80.4  -46.5 -0.027 0.991364  174.3                     
1:[TBB Dd] CYS 109    71.7  147.4  1.858 0.026262   85.2                     
1:[TBB Dd] LYS 110   -86.0  137.1 -0.840 0.226143  -63.2 -177.9 -177.6  176.9
1:[TBB Dd] THR 111   109.7  -18.3 -0.209 0.810043   64.6                     
1:[TBB Dd] CYS 112  -129.7  -94.2  2.031 0.015603   52.5                     
1:[TBB Dd] LEU 115   -52.6  176.3  2.356 0.011984 -143.0   59.1              
1:[TBB Dd] LEU 116   -93.2  -38.0  0.528 0.180942  170.2   57.7              
1:[TBB Dd] LEU 117   -78.8  152.9 -0.193 0.900551  -51.7 -175.0              
1:[TBB Dd] ASN 118   -95.0  171.1 -0.511 0.267305   40.9  -18.0              
1:[TBB Dd] THR 119   -40.0  157.1  0.443 0.169130 -168.3                     
1:[TBB Dd] ARG 120   -57.9  128.0  0.119 0.030553  -79.4  -48.9  -43.8  153.5
1:[TBB Dd] GLU 121    80.3   24.3 -0.183 0.161432  -47.8  -55.7  -79.0       
1:[TBB Dd] GLN 122   -76.3  156.8  0.366 0.051495  -81.0  -79.2    4.4       
1:[TBB Dd] ASP 123   -66.1  -50.8  0.286 0.154178 -177.0   37.2              
1:[TBB Dd] VAL 124   -67.3  -29.9 -0.271 0.643811 -171.0                     
1:[TBB Dd] HIS 125   -89.6   11.0  1.076 0.032622 -149.5   -4.4              
1:[TBB Dd] LYS 126  -105.7  -46.7  1.626 0.005642 -170.5  150.7  -71.8 -177.5
1:[TBB Dd] LYS 127   -67.4  -15.5 -0.045 0.063398  -70.0 -174.4  172.2   78.7
1:[TBB Dd] LEU 128   -71.3  -35.9  0.103 0.341264  177.7   57.9              
1:[TBB Dd] GLN 129  -100.8  -24.2  0.278 0.063299  -62.1  -58.6  -18.5       
1:[TBB Dd] HIS 130   -77.1   57.4  1.996 0.011782 -162.8   92.4              
1:[TBB Dd] MET 131  -173.0  154.1  0.532 0.048875 -170.3   55.8   62.9       
1:[TBB Dd] THR 132   -68.6 -162.1  0.831 0.156010 -175.3                     
1:[TBB Dd] LEU 134    66.0  -53.2  1.550 0.029032  -69.3   74.4              
1:[TBB Dd] ASN 135   -78.9   -5.5  1.853 0.006526 -101.0  -95.3              
1:[TBB Dd] ARG 136   -65.4  -23.8 -0.701 0.131799  -66.1  177.3  178.7 -140.5
1:[TBB Dd] LEU 137   -58.5  -31.4 -0.287 0.724284  -63.7  178.4              
1:[TBB Dd] ARG 138   -66.8  -21.0 -0.113 0.048831  -68.3 -162.6  -63.4  -75.0
1:[TBB Dd] GLN 139   -77.4  -47.7  0.790 0.021995 -172.8   67.8  -88.6       
1:[TBB Dd] VAL 140   -84.5  -42.5 -0.170 0.900523 -176.3                     
1:[TBB Dd] LYS 142   -77.1  -41.5  1.960 0.002086  155.4  178.8   53.8   52.6
1:[TBB Dd] MET 143   -81.1  -28.7  0.938 0.020632 -151.1   82.0 -154.6       
1:[TBB Dd] GLU 145   -75.0   12.2 -0.073 0.117132  -67.9  -73.6 -153.1       
1:[TBB Dd] LYS 147   -80.4   81.9 -0.317 0.158997 -141.4  168.6 -166.7  179.1
1:[TBB Dd] CYS 148  -128.5    7.1 -0.124 0.609327   56.2                     
1:[TBB Dd] ARG 149  -174.0  164.3 -0.120 0.095069   57.3 -170.9 -175.0  -81.6
1:[TBB Dd] VAL 150  -130.5  -95.3 -0.109 0.941800 -176.8                     
1:[TBB Dd] SER 151  -177.4 -149.3 -0.146 0.652626 -170.7                     
1:[TBB Dd] THR 152   -78.0 -108.5 -0.147 0.673174   75.4                     
1:[TBB Dd] SER 153  -152.3   76.8  0.961 0.119982   68.7                     
1:[TBB Dd] THR 154   104.0  172.4  1.690 0.043105 -148.8                     
1:[TBB Dd] GLU 155  -142.0  -46.7 -0.451 0.144360 -132.5  167.9 -137.0       
1:[TBB Dd] ASP 156   -88.6  -29.6 -0.054 0.319965  -63.3  121.5              
1:[TBB Dd] ASP 157   -89.6  -19.1  0.894 0.055322   26.3 -165.5              
1:[TBB Dd] MET 158  -144.9  105.7  0.051 0.091842  -57.0 -177.7 -175.3       
1:[TBB Dd] ILE 160    75.2  111.7  0.593 0.197201  -49.9  -57.2              
1:[TBB Dd] ASP 161   -73.5 -173.7  2.752 0.003749 -159.4  -28.4              
1:[TBB Dd] PHE 163  -144.2  109.7  6.203 0.000012   75.6  -69.8              
1:[TBB Dd] ASP 164  -128.1   31.5  0.518 0.091223   65.0  -30.3              
1:[TBB Dd] SER 165   -92.2   20.1  2.377 0.009197 -166.6                     
1:[TBB Dd] PRO 167   -67.0  -16.7  0.333 0.307306  -20.8   35.1              
1:[TBB Dd] PHE 168  -111.7   46.2  4.182 0.000605   54.1   92.4              
1:[TBB Dd] ASN 169  -118.8 -164.5  1.870 0.007986  -88.4 -160.6              
1:[TBB Dd] SER 172  -168.0  -81.0  1.964 0.020520  -83.4                     
1:[TBB Dd] MET 174    76.2   73.0  3.575 0.000233   97.3 -163.5   81.0       
1:[TBB Dd] PRO 176   -59.7   46.0  1.041 0.119566  -24.1   36.9              
1:[TBB Dd] THR 179   -60.8  146.9  0.209 0.258830  -36.8                     
1:[TBB Dd] ARG 180    78.1  -54.0 -0.115 0.045109 -171.8 -149.3   67.3 -168.7
1:[TBB Dd] CYS 182  -158.4  131.4 -0.025 0.992566 -165.9                     
1:[TBB Dd] SER 185  -100.8   22.9  0.076 0.383778  -54.5                     
1:[TBB Dd] GLN 186    35.7   51.0  3.765 0.000245   62.9  -69.5  128.6       
1:[TBB Dd] PRO 187   -99.6  170.4 -0.019 0.993635   39.8  -31.7              
1:[TBB Dd] ARG 188  -104.5  167.9  0.034 0.050094   80.6  129.4  170.3   87.8
1:[TBB Dd] VAL 189   -60.1  179.0 -0.198 0.863222  -66.4                     
1:[TBB Dd] SER 190   -79.1 -100.3  0.097 0.296499   72.1                     
1:[TBB Dd] ARG 191   156.1  -23.4 -0.726 0.144394   55.4 -175.0  175.8  152.1
1:[TBB Dd] PHE 192    73.6   73.0  0.520 0.195968  -52.1  -78.8              
1:[TBB Dd] TYR 193   -89.7   70.4  0.000 0.000000 -158.3 -111.6              
1:[TBB Dd] ILE 195   -88.7  -19.0  1.098 0.039747 -162.9  166.8              
1:[TBB Dd] TYR 196   -91.1  128.1  0.000 0.000000  -66.4  -83.8              
1:[TBB Dd] PRO 197   -85.0  126.7 -0.128 0.902635   32.8  -32.6              
1:[TBB Dd] THR 198  -125.8  119.2  1.495 0.058149   34.5                     
1:[TBB Dd] LEU 199  -102.1 -175.3  1.211 0.080566  -77.0   68.7              
1:[TBB Dd] VAL 200  -149.7  142.1  0.791 0.103573  -73.7                     
1:[TBB Dd] ILE 201  -104.2  129.8 -0.280 0.682130  -66.9  170.6              
1:[TBB Dd] LYS 202  -118.8   87.6  3.114 0.000448 -167.9   95.6  -62.9 -173.8
1:[TBB Dd] VAL 204   -92.6   46.5 -0.138 0.509280  -66.3                     
1:[TBB Dd] HIS 205    78.7   16.2  0.701 0.084106 -152.4   55.0              
1:[TBB Dd] GLU 206   -85.0  -38.7  3.578 0.000205   63.2 -105.2   96.8       
1:[TBB Dd] GLU 207  -172.1  162.3  1.186 0.017115 -168.0  153.2   39.6       
1:[TBB Dd] GLN 208  -170.4  130.3  3.067 0.000510   50.8  114.0   91.1       
1:[TBB Dd] ASP 209  -156.8 -152.1 -0.236 0.306182   68.3  167.6              
1:[TBB Dd] GLU 211  -165.0  155.4  0.838 0.030773 -177.2   48.2  101.2       
1:[TBB Dd] TRP 212  -169.7  110.7 -0.215 0.508105 -163.4   89.8              
1:[TBB Dd] HIS 213  -115.8  157.8  1.311 0.026144 -166.0   15.0              
1:[TBB Dd] ASP 215    64.1  -44.1  1.195 0.036415 -147.6   84.8              
1:[TBB Dd] LYS 216   -72.1   23.4  1.349 0.008213 -159.9 -179.9  176.3  180.0
1:[TBB Dd] VAL 217   -98.3  -68.2 -0.017 0.995084  172.4                     
1:[TBB Dd] ARG 218   -61.7  -34.8  0.699 0.011546 -170.2 -160.8   68.1  -93.1
1:[TBB Dd] GLN 219   -67.3  -20.8  3.770 0.000111 -165.0  -93.4  -11.1       
1:[TBB Dd] VAL 220   -89.1  -48.2 -0.035 0.988618 -177.6                     
1:[TBB Dd] LEU 221   -68.5  -12.7 -0.202 0.908651  -60.9 -176.8              
1:[TBB Dd] ASP 222   -79.5  -30.7  0.985 0.050005 -177.1   72.8              
1:[TBB Dd] ARG 223  -103.7   71.6  1.332 0.006902 -174.8 -170.3   65.3 -129.8
1:[TBB Dd] VAL 224  -129.6  156.7  1.817 0.036386 -174.5                     
1:[TBB Dd] SER 225   -80.4  139.4 -0.029 0.365080  -69.9                     
1:[TBB Dd] ASP 226   -71.3  -32.5  0.760 0.074049 -144.9   72.2              
1:[TBB Dd] ASP 227   -76.6  -47.8  1.011 0.036889   59.6  135.6              
1:[TBB Dd] ASP 228   -55.4  -54.4  1.555 0.018821 -177.2    2.9              
1:[TBB Dd] ARG 230   -80.8    2.4  4.228 0.000042 -169.1   68.9  -64.1  -56.7
1:[TBB Dd] LEU 231   -83.5  -13.5 -0.156 0.928020  -65.8  178.3              
1:[TBB Dd] MET 232  -101.2 -147.9  0.045 0.151753  -61.8 -179.6  -85.1       
1:[TBB Dd] PHE 234   -84.8  167.4  0.613 0.158244  -69.4  -74.8              
1:[TBB Dd] ASP 235  -139.8  109.0  0.561 0.158416  177.6  -29.4              
1:[TBB Dd] PRO 236   -61.7  -23.9  0.054 0.458108  -20.4   31.3              
1:[TBB Dd] GLN 237   -75.5  -73.1 -0.150 0.110932  -66.2 -175.3   -1.7       
1:[TBB Dd] ARG 238   -77.9  -42.5 -0.263 0.057451  -64.4  177.5  -59.0  135.1
1:[TBB Dd] CYS 239  -142.8   73.5  0.218 0.259322  -61.7                     
1:[TBB Dd] HIS 240   -93.9  137.4  0.646 0.068404 -171.4   73.6              
1:[TBB Dd] PRO 241   -56.7  -23.0  0.054 0.458108  -26.1   36.3              
1:[TBB Dd] ARG 242   -65.0  -30.2  0.503 0.017054   79.7 -168.0  160.2 -127.0
1:[TBB Dd] ASP 243   -76.3   -0.6  0.109 0.177349  -59.1  -23.9              
1:[TBB Dd] LEU 244   -76.7  -23.3 -0.192 0.901629  -55.3 -175.6              
1:[TBB Dd] VAL 245   -94.6  123.1 -0.039 0.986903 -177.2                     
1:[TBB Dd] LEU 246   -87.1  101.4 -0.158 0.459988  -65.3  177.1              
1:[TBB Dd] THR 247   -93.9   -9.5  2.539 0.012220  -90.1                     
1:[TBB Dd] VAL 248  -137.9  136.2 -0.218 0.550839  177.8                     
1:[TBB Dd] LEU 249  -121.0  123.4 -0.238 0.551960 -171.8   71.2              
1:[TBB Dd] PRO 250   -80.1  153.6 -0.137 0.889016   31.4  -32.8              
1:[TBB Dd] VAL 251  -120.0  119.4 -0.061 0.976709 -178.4                     
1:[TBB Dd] PRO 252   -80.0  149.7 -0.137 0.889016   32.3  -35.7              
1:[TBB Dd] PRO 253   -76.1  160.0 -0.132 0.897315   30.6  -38.4              
1:[TBB Dd] PRO 254   -78.4   34.2 -0.086 0.950617   34.1  -39.4              
1:[TBB Dd] GLN 255  -100.4  -11.6  0.695 0.034408  -82.1  -84.2  111.0       
1:[TBB Dd] VAL 256  -113.2   19.2  3.319 0.003357 -177.9                     
1:[TBB Dd] ARG 257  -147.6  155.9 -0.103 0.058194  -41.7 -178.8 -149.7  139.1
1:[TBB Dd] PRO 258   -88.8  161.0 -0.065 0.967649    3.4   16.5              
1:[TBB Dd] ILE 260  -140.9  169.0  4.750 0.000210 -122.1  -63.9              
1:[TBB Dd] SER 261  -150.8  137.9  1.000 0.080556  -68.2                     
1:[TBB Dd] PHE 262  -137.5 -138.5 -0.364 0.603373  -63.7  130.9              
1:[TBB Dd] LEU 265  -109.7  108.1 -0.079 0.395419  -62.1  173.9              
1:[TBB Dd] ARG 266  -147.4 -173.7  2.412 0.000827   90.6  -62.6  177.4   93.7
1:[TBB Dd] SER 267  -132.2  109.3  2.508 0.008020   21.5                     
1:[TBB Dd] ASP 268   -91.1  137.0 -0.319 0.369826  -64.3 -111.0              
1:[TBB Dd] ASP 269   -92.7 -171.5  1.570 0.023224 -150.5  -73.5              
1:[TBB Dd] GLU 270   -65.3  153.8 -0.374 0.128151  -51.6 -159.4   11.2       
1:[TBB Dd] LEU 271    88.9  -52.5  2.250 0.009877  -76.5  -64.9              
1:[TBB Dd] THR 272   -63.6  -38.8  1.037 0.115907   68.9                     
1:[TBB Dd] HIS 273   -66.3  -33.9 -0.330 0.258329  -70.9  -94.1              
1:[TBB Dd] GLN 274   -75.8  -16.4  1.211 0.009415 -153.2   75.1  -31.8       
1:[TBB Dd] ILE 275   -66.5  -53.8 -0.182 0.852499  -59.1  173.1              
1:[TBB Dd] MET 276   -64.2  -36.3  2.650 0.001103  -83.2   71.4 -175.8       
1:[TBB Dd] SER 277   -56.4  -37.7  0.140 0.268816 -158.4                     
1:[TBB Dd] ILE 278   -68.7  -53.0 -0.182 0.852499  -66.4  159.9              
1:[TBB Dd] VAL 279   -64.9  -33.8 -0.263 0.619474 -167.6                     
1:[TBB Dd] LYS 280   -61.9  -30.6 -0.976 0.273596  -76.8  164.7 -173.2  166.0
1:[TBB Dd] ARG 281   -85.6  -34.9  0.995 0.007746 -174.4   48.9   54.0 -160.2
1:[TBB Dd] ASN 282   -72.2  -53.8  0.356 0.096638 -170.4   75.6              
1:[TBB Dd] ASN 283   -80.6   14.9 -0.297 0.262391  -70.7    2.8              
1:[TBB Dd] GLN 284  -100.0  -21.6  0.278 0.063299  -69.8  -74.5   -1.2       
1:[TBB Dd] LEU 285   -93.4  -48.8  0.044 0.342436 -170.7   87.3              
1:[TBB Dd] ARG 286   -55.0  -21.9  0.912 0.007550 -170.4  178.2  169.8  111.2
1:[TBB Dd] ARG 287   -83.0  -26.3  1.349 0.004002   51.5  158.5  178.7   89.8
1:[TBB Dd] ASP 288  -106.8   29.9 -0.013 0.210687  -73.1    6.7              
1:[TBB Dd] LYS 289   -82.2   -9.0  0.204 0.053698   71.2 -169.8 -179.6 -167.3
1:[TBB Dd] GLU 290   -99.9   34.3 -0.450 0.305411  -49.5  -66.8  -11.5       
1:[TBB Dd] SER 291  -173.4  147.3  2.838 0.004053  -82.6                     
1:[TBB Dd] ASP 292   -99.4  -41.8  1.542 0.021923   52.7  -24.8              
1:[TBB Dd] VAL 293   -62.2  156.1 -0.218 0.841463  -68.9                     
1:[TBB Dd] GLN 294    77.9   69.5  0.693 0.037867  -51.1  -71.4   23.8       
1:[TBB Dd] ILE 297   -68.2  -60.7 -0.197 0.819443  -65.5  172.3              
1:[TBB Dd] ASP 298   -64.3  -20.7  1.417 0.020237  -66.7   93.8              
1:[TBB Dd] ARG 299   -77.1  -15.6 -0.694 0.148342  -55.3 -172.5 -126.9 -172.1
1:[TBB Dd] SER 300   -94.9  -46.5  0.139 0.272191 -129.6                     
1:[TBB Dd] ARG 301   -55.8  -38.9 -0.238 0.057485 -151.9  168.5   71.5   93.6
1:[TBB Dd] LEU 303   -75.7  -15.5 -0.192 0.901629  -59.4  173.4              
1:[TBB Dd] LEU 304   -68.0  -27.4 -0.288 0.752982  -69.7  167.7              
1:[TBB Dd] GLN 305   -75.1  -11.0 -0.610 0.232223  -62.5  178.6   39.1       
1:[TBB Dd] GLU 306  -101.4  -56.2 -0.511 0.210524  -96.2 -128.4  -88.8       
1:[TBB Dd] HIS 307   -66.4  -40.3 -0.002 0.165109  -76.5 -127.0              
1:[TBB Dd] VAL 308   -74.1  -42.6 -0.142 0.924845  176.8                     
1:[TBB Dd] THR 310  -108.0   11.3 -0.040 0.986257   45.1                     
1:[TBB Dd] TYR 311   -84.6  -36.0  0.106 0.294787 -166.3   63.2              
1:[TBB Dd] PHE 312   -92.2  -48.0  0.667 0.105850  -71.3  -84.1              
1:[TBB Dd] ASN 313  -155.7   96.2 -0.341 0.431615 -174.5  -27.3              
1:[TBB Dd] ASN 314   -66.6  -65.6 -0.279 0.201485 -101.8  -39.7              
1:[TBB Dd] SER 316   -71.7   20.1  0.089 0.312723 -172.6                     
1:[TBB Dd] THR 317    65.1    9.4  0.928 0.134316  -44.2                     
1:[TBB Dd] TYR 318  -111.0   14.8  0.000 0.000000  -60.3  -39.4              
1:[TBB Dd] TYR 319    62.2   51.3  1.192 0.083199 -145.0   83.5              
1:[TBB Dd] LYS 320   -91.5  113.9  0.617 0.021065  -63.1 -177.0  -54.9 -165.1
1:[TBB Dd] PRO 321   -67.1  -67.3  0.325 0.310620  -16.3   33.5              
1:[TBB Dd] THR 322    51.1   45.7  0.776 0.106669 -149.5                     
1:[TBB Dd] LYS 323   -80.4  135.2  4.324 0.000038   52.7  105.5 -141.1   81.3
1:[TBB Dd] VAL 324  -127.5  -97.2 -0.109 0.941800 -177.3                     
1:[TBB Dd] ASN 325   -85.5   86.0  2.106 0.003825   40.5   -4.9              
1:[TBB Dd] ASP 326    73.3   45.7  1.279 0.027190 -161.2   16.7              
1:[TBB Dd] THR 327    66.6   19.4  2.482 0.013292  -90.2                     
1:[TBB Dd] LYS 328   -90.0  153.5  1.655 0.004104 -169.5 -177.9   45.4   59.9
1:[TBB Dd] LYS 329   -69.5  161.7 -0.165 0.091109  -65.8  -70.3  179.5 -178.4
1:[TBB Dd] LEU 330   -98.5  123.7  1.957 0.012887 -171.7  -67.7              
1:[TBB Dd] LYS 331   -70.0  126.1  0.271 0.033995  -70.2  162.0 -126.1   66.1
1:[TBB Dd] SER 332   -90.2  174.7 -0.233 0.760523   62.9                     
1:[TBB Dd] LEU 333   -57.8  -31.9 -0.287 0.724284  -74.4  171.8              
1:[TBB Dd] THR 334   -56.6  -38.6 -0.161 0.876179  -75.8                     
1:[TBB Dd] GLU 335   -85.0   12.4  2.546 0.001529   26.6  -79.0   -0.2       
1:[TBB Dd] ARG 336   -91.4  -49.8 -0.709 0.159658  -75.4 -175.2  169.1 -174.7
1:[TBB Dd] LEU 337   -72.5  -37.5 -0.235 0.604534  -60.2  177.9              
1:[TBB Dd] LYS 338  -119.5   97.0 -0.068 0.087127 -179.0 -175.3 -156.1   72.7
1:[TBB Dd] LYS 340   -72.3  159.1  3.244 0.000288 -165.9 -101.4 -171.3 -174.2
1:[TBB Dd] TYR 341    84.8   32.1 -0.215 0.820783  -59.9   96.9              
1:[TBB Dd] ARG 343   -85.9 -179.6 -0.397 0.103007  -59.1 -170.8 -176.7 -179.9
1:[TBB Dd] LEU 344    74.2  -92.5  2.556 0.005016 -159.8  -58.1              
1:[TBB Dd] ARG 345   -91.7   51.6  1.184 0.008081 -150.9 -171.8  -82.0 -168.0
1:[TBB Dd] ASN 347   -73.8   26.3 -0.288 0.189780  -78.1    9.5              
1:[TBB Dd] LEU 348  -138.8  -54.9  0.233 0.254334  -68.4  176.4              
1:[TBB Dd] MET 349   -79.5  -34.5  0.169 0.075675  -67.9  -74.5  114.9       
1:[TBB Dd] LYS 351   -77.1  127.6  0.207 0.039558  -67.7 -179.3  179.2   72.5
1:[TBB Dd] ARG 352   -84.0  -49.0  0.375 0.020363  -59.4  -92.2 -170.6  143.8
1:[TBB Dd] VAL 353    70.9  122.9 -0.070 0.971060 -175.5                     
1:[TBB Dd] ASP 354   -65.2  169.9 -0.301 0.252857  -50.3 -118.0              
1:[TBB Dd] PHE 355    65.7   53.4 -0.276 0.751725  -52.8   97.6              
1:[TBB Dd] SER 356  -146.2  147.7 -0.176 0.531311   45.9                     
1:[TBB Dd] ARG 358  -157.2  159.7  0.780 0.018721   60.8 -158.3  -58.7  -82.3
1:[TBB Dd] THR 359  -171.4 -176.3 -0.033 0.987623  177.5                     
1:[TBB Dd] VAL 360   -89.8  147.1 -0.182 0.537913  172.5                     
1:[TBB Dd] ILE 361   -89.3  160.4  2.170 0.010370   47.6   58.3              
1:[TBB Dd] THR 362  -155.4  156.1  3.166 0.003339  -44.5                     
1:[TBB Dd] ASP 364  -161.3  103.3  0.766 0.130020 -176.3  -11.2              
1:[TBB Dd] PRO 365   -70.1    8.4  0.538 0.234016  -15.9   31.7              
1:[TBB Dd] ASN 366   -83.8   -2.2 -0.093 0.183644  -62.4  -89.9              
1:[TBB Dd] ILE 367  -107.1  162.0 -0.255 0.874180   72.1 -179.1              
1:[TBB Dd] ASP 368   -93.9  156.2  0.917 0.034653  -99.1   45.4              
1:[TBB Dd] VAL 369   -54.3  -22.9 -0.238 0.576438   78.6                     
1:[TBB Dd] ASP 370   -76.6  -15.4  1.685 0.013336   54.7  111.7              
1:[TBB Dd] GLU 371   -96.1  150.1 -0.584 0.224712  -58.3 -173.9  -50.3       
1:[TBB Dd] VAL 372  -121.2  132.5  1.586 0.048240   54.4                     
1:[TBB Dd] VAL 374   -83.5  131.8 -0.064 0.975135  169.7                     
1:[TBB Dd] PRO 375   -78.6  160.1 -0.132 0.897315   31.8  -35.7              
1:[TBB Dd] PHE 376   -53.6  -36.0  5.642 0.000029   68.7  -87.4              
1:[TBB Dd] SER 377   -74.8  -13.1  2.390 0.010790 -164.2                     
1:[TBB Dd] VAL 378   -95.8  -51.1 -0.059 0.976742  168.5                     
1:[TBB Dd] MET 380   -73.0   -0.3 -0.387 0.309699  -72.1  178.8   73.0       
1:[TBB Dd] THR 381  -148.6   38.8  1.854 0.029140  -46.0                     
1:[TBB Dd] LEU 382   -85.0  -71.0 -0.285 0.493138  -76.7 -174.7              
1:[TBB Dd] THR 383    59.4 -169.8  0.777 0.164812 -162.0                     
1:[TBB Dd] PHE 384   108.3 -175.9  2.564 0.004972 -141.0   33.0              
1:[TBB Dd] PRO 385   -75.0  152.6 -0.137 0.889016   32.0  -40.2              
1:[TBB Dd] GLU 386  -147.5  140.1 -0.663 0.237960 -174.8 -173.0  156.7       
1:[TBB Dd] ARG 387  -105.3  160.9  0.916 0.011671   77.6  171.7  -50.8  -60.0
1:[TBB Dd] VAL 388   -83.5   96.2 -0.059 0.972852 -178.4                     
1:[TBB Dd] ASN 389   -90.7  163.6  1.947 0.005177  -80.5   14.5              
1:[TBB Dd] THR 390   -68.0  -13.7 -0.123 0.936518   42.3                     
1:[TBB Dd] ILE 391   -96.3  -25.2  0.154 0.209007  -50.6  -59.0              
1:[TBB Dd] ASN 392   -79.0  -19.4  0.986 0.030838 -149.9   22.0              
1:[TBB Dd] LYS 393   -63.4  -28.4 -0.463 0.115206 -167.0  158.9 -173.5  162.5
1:[TBB Dd] LYS 394   -72.0  -21.6  0.844 0.014116  -60.6  -56.6 -167.8  -63.5
1:[TBB Dd] ARG 395   -91.1  -45.1  0.092 0.041268  173.8  171.8   51.2   95.0
1:[TBB Dd] LEU 396   -69.6  -22.0 -0.247 0.867033  -63.9  178.3              
1:[TBB Dd] THR 397   -67.2  -28.4 -0.010 0.455626  -62.6                     
1:[TBB Dd] GLU 398   -78.1  -48.5  1.287 0.009042 -170.9 -113.0  121.3       
1:[TBB Dd] PHE 399   -70.1  -24.8  0.398 0.151048  -78.2   18.2              
1:[TBB Dd] ARG 401  -175.6 -178.2  3.015 0.000588 -174.3  160.7  163.5   51.4
1:[TBB Dd] ARG 402    83.7  175.9 -0.360 0.106395  -46.7 -171.3  -69.5 -128.3
1:[TBB Dd] THR 403  -148.8   80.4 -0.025 0.488557  -63.3                     
1:[TBB Dd] VAL 404  -136.6  164.9  1.740 0.038091 -174.1                     
1:[TBB Dd] TYR 405   -40.4  -51.6 -0.182 0.912163  150.7   61.0              
1:[TBB Dd] PRO 406   -98.8   85.7 -0.156 0.844109   34.2  -21.9              
1:[TBB Dd] SER 407  -141.9 -136.7  0.341 0.208538   47.9                     
1:[TBB Dd] ASN 409  -135.8  102.1  4.049 0.000177   46.2  -57.4              
1:[TBB Dd] TYR 410    98.1  139.4 -0.276 0.565793  -61.8  110.7              
1:[TBB Dd] ILE 411  -134.2  133.1 -0.357 0.743829  -64.2  175.6              
1:[TBB Dd] HIS 412  -119.6  129.4  0.169 0.142460 -171.5  -57.7              
1:[TBB Dd] HIS 413  -113.9  143.2  0.176 0.150543  -96.8  102.6              
1:[TBB Dd] PRO 414   -68.7    7.3  0.538 0.234016  -18.3   33.5              
1:[TBB Dd] ASN 415   -90.2    1.8  2.811 0.001336  -80.8 -146.6              
1:[TBB Dd] THR 417  -142.0  149.5 -0.224 0.556131   32.3                     
1:[TBB Dd] ILE 418  -113.3  136.0  1.569 0.021695  -69.0   72.7              
1:[TBB Dd] THR 419  -102.9  120.9 -0.096 0.949933  -71.8                     
1:[TBB Dd] LYS 420   -84.3  126.7 -0.015 0.057530 -179.6  165.2   62.2  175.4
1:[TBB Dd] LEU 421   -76.3  -45.0  3.350 0.001373 -143.3  -59.8              
1:[TBB Dd] LEU 423   -78.6  -19.8  1.723 0.035497 -168.5   57.7              
1:[TBB Dd] LEU 424   -84.8  -33.0  2.320 0.009663 -176.2  143.5              
1:[TBB Dd] ARG 425  -119.6  -96.0  0.235 0.032934 -175.4 -140.4  159.4 -164.8
1:[TBB Dd] ASP 426    60.8  -57.7  0.482 0.091150  148.4   66.5              
1:[TBB Dd] ARG 427   -85.3  171.5  2.080 0.001802   61.7 -164.1   49.3   26.9
1:[TBB Dd] SER 428    68.2  136.8 -0.057 0.372571 -170.1                     
1:[TBB Dd] LYS 429   -85.6  -15.0  1.542 0.005386 -176.4   54.3 -170.9  177.5
1:[TBB Dd] VAL 430    63.2  -37.6  1.332 0.062555   81.2                     
1:[TBB Dd] THR 431    72.5  -48.6 -0.125 0.920340  -47.8                     
1:[TBB Dd] LEU 432    80.7  155.3 -0.194 0.907622  -53.2  173.6              
1:[TBB Dd] ASN 433   -85.2 -140.8 -0.598 0.279382  -50.7  -47.1              
1:[TBB Dd] ILE 434  -129.1   15.0 -0.203 0.877527   55.8  171.1              
1:[TBB Dd] ASP 436   -71.2  160.1  0.622 0.063125    4.8   10.9              
1:[TBB Dd] VAL 437  -124.1  138.6 -0.260 0.759998  179.3                     
1:[TBB Dd] VAL 438  -122.6  128.5 -0.156 0.913617  175.4                     
1:[TBB Dd] GLU 439   -96.2   80.5  0.221 0.081416  -62.7  168.5   50.1       
1:[TBB Dd] ARG 440   -71.2  161.2  0.026 0.044506   70.5  133.6 -154.3 -108.2
1:[TBB Dd] HIS 441   -73.0  169.9  0.105 0.141527  -70.9  147.3              
1:[TBB Dd] VAL 442  -102.5  147.8 -0.004 0.401021  -56.7                     
1:[TBB Dd] ILE 443  -136.3  -73.6 -0.296 0.780420  -62.0  174.9              
1:[TBB Dd] ASN 444  -130.7  119.8 -0.133 0.146190  175.4   16.3              
1:[TBB Dd] ASP 446    69.6  119.4  0.431 0.102119 -144.7  -15.8              
1:[TBB Dd] VAL 447  -103.6  148.0 -0.004 0.401021  -68.2                     
1:[TBB Dd] VAL 448  -136.5  159.4  1.709 0.040199   76.0                     
1:[TBB Dd] LEU 449  -104.7  124.1  1.371 0.034702 -158.8  165.1              
1:[TBB Dd] PHE 450  -131.3  113.8  0.974 0.070533 -179.7   46.9              
1:[TBB Dd] ASN 451  -137.2  159.1  0.412 0.061540   87.6  -79.7              
1:[TBB Dd] ARG 452  -105.6  152.7  3.660 0.000101 -154.6  -94.7  148.6   66.5
1:[TBB Dd] GLN 453  -126.3  147.7 -0.322 0.139217  -80.0 -170.0  -22.9       
1:[TBB Dd] PRO 454   -66.8  170.7  0.485 0.250984  -18.9   33.9              
1:[TBB Dd] THR 455  -114.8  118.2  1.853 0.036121   46.5                     
1:[TBB Dd] LEU 456  -121.9  -35.0 -0.298 0.778657  -70.4  173.6              
1:[TBB Dd] HIS 457  -105.0  178.5  0.085 0.176560  -47.5   84.3              
1:[TBB Dd] ARG 458   -59.8  -41.8 -0.238 0.057485 -176.0  177.9   80.9   79.0
1:[TBB Dd] MET 459  -112.8   40.5  3.140 0.000761   59.1  -78.5  -61.6       
1:[TBB Dd] SER 460   -80.4  -20.7  0.530 0.220137  -54.9                     
1:[TBB Dd] MET 461  -130.7  142.7 -0.319 0.146325  -51.3 -175.9  -73.6       
1:[TBB Dd] MET 462  -169.7  165.2 -0.444 0.379044   57.5 -166.4  -57.2       
1:[TBB Dd] HIS 464  -146.4  166.5  0.557 0.091117  -75.3 -110.7              
1:[TBB Dd] ARG 465   -93.0  138.7  0.535 0.017530  -88.7 -178.9   50.1 -105.7
1:[TBB Dd] VAL 466   -81.1  139.1  1.579 0.045093  -65.1                     
1:[TBB Dd] ARG 467   174.6  126.0  1.175 0.004001  150.7 -103.4  158.6  167.7
1:[TBB Dd] VAL 468  -166.6   16.7  0.387 0.274622   76.4                     
1:[TBB Dd] LEU 469   -84.7  154.5 -0.193 0.900551  -56.3  179.0              
1:[TBB Dd] ASN 470   -65.4  166.0 -0.286 0.193585  -70.8  -20.1              
1:[TBB Dd] TYR 471    80.0  125.9 -0.272 0.598782  -54.7  108.5              
1:[TBB Dd] ASN 472   -76.3   61.5 -0.531 0.316443 -166.1   20.4              
1:[TBB Dd] THR 473  -137.1  155.5 -0.213 0.765131   44.4                     
1:[TBB Dd] PHE 474   -94.5  107.3  0.957 0.071592  -76.2  -31.5              
1:[TBB Dd] ARG 475   -89.9  123.9  1.162 0.005641  -95.4   54.5   50.1   84.9
1:[TBB Dd] LEU 476  -124.3  168.4  1.422 0.051472   57.5   69.2              
1:[TBB Dd] ASN 477   -96.2  136.4  0.687 0.048136  179.6  -69.1              
1:[TBB Dd] LEU 478   -66.3   -5.0 -0.199 0.912722  -55.1  168.9              
1:[TBB Dd] SER 479   -85.9  -20.1 -0.193 0.731876   58.7                     
1:[TBB Dd] CYS 480   -90.3   12.0 -0.164 0.718181  -68.7                     
1:[TBB Dd] THR 481   -78.5  -22.1  1.547 0.055023  -62.0                     
1:[TBB Dd] THR 482   -75.1  -50.9 -0.152 0.876094  -39.6                     
1:[TBB Dd] PRO 483   -61.5  -32.0 -0.087 0.588671  -23.8   36.3              
1:[TBB Dd] TYR 484   -90.9    3.3  0.681 0.141001  -62.4  137.9              
1:[TBB Dd] ASN 485    54.0   58.1  4.799 0.000045   66.7 -104.5              
1:[TBB Dd] ASP 487  -111.1  -84.2 -0.247 0.284643 -105.2  -76.1              
1:[TBB Dd] PHE 488  -162.3   38.8  0.967 0.089433  -84.1  110.2              
1:[TBB Dd] ASP 489  -100.4   45.7  0.733 0.047515  -61.0   75.1              
1:[TBB Dd] ASP 491   -67.1  140.3  1.136 0.029445  -62.4   92.3              
1:[TBB Dd] GLU 492  -101.8  152.3 -0.584 0.224712  -48.8  173.7  -62.7       
1:[TBB Dd] MET 493  -142.8  153.9 -0.439 0.159569  -76.5  173.8   49.0       
1:[TBB Dd] ASN 494  -103.9  145.1 -0.497 0.386431  -73.9   -2.2              
1:[TBB Dd] LEU 495  -124.1  138.2  0.447 0.181615 -159.8   76.5              
1:[TBB Dd] HIS 496  -131.6  139.8 -0.138 0.241174  -92.3   76.0              
1:[TBB Dd] VAL 497   -91.1  126.5 -0.082 0.965494 -175.8                     
1:[TBB Dd] PRO 498   -67.1  142.1  0.090 0.433528  -17.1   31.8              
1:[TBB Dd] GLN 499   -86.7  -34.0 -0.554 0.220475  -54.8  -77.5  -73.6       
1:[TBB Dd] SER 500  -112.0  165.7 -0.236 0.642648   73.0                     
1:[TBB Dd] LEU 501   -79.2  -10.2 -0.156 0.928020  -62.7  176.6              
1:[TBB Dd] LEU 502   -80.2  -49.5 -0.156 0.511829  -57.0  175.2              
1:[TBB Dd] THR 503   -59.6  -34.0  0.030 0.426645   39.2                     
1:[TBB Dd] LYS 504   -76.4   -7.2 -0.881 0.335488  -78.4 -165.1  171.9 -174.0
1:[TBB Dd] GLU 506   -61.7  -44.6 -0.552 0.195628  -67.7 -167.6  -24.4       
1:[TBB Dd] LEU 507   -81.4   11.5 -0.178 0.911213  -63.6  172.0              
1:[TBB Dd] ILE 508  -107.4  -42.6  2.492 0.005602 -176.0   58.5              
1:[TBB Dd] GLU 509   -98.3   -7.3 -0.272 0.171717  -86.7  -65.8  -11.9       
1:[TBB Dd] MET 510  -114.8  -92.0 -0.016 0.116641  -66.4 -163.5  -67.3       
1:[TBB Dd] MET 511   -84.0   40.6  0.609 0.046892  -53.1  -64.8  174.7       
1:[TBB Dd] MET 512  -104.6  150.9  0.978 0.020602 -138.7  -78.0  -81.2       
1:[TBB Dd] VAL 513   -49.0  -51.4 -0.075 0.966632 -168.9                     
1:[TBB Dd] PRO 514   -56.9  -29.5 -0.087 0.588671  -27.4   38.1              
1:[TBB Dd] LYS 515   -91.5   -5.3 -0.819 0.332945  -67.9 -166.7 -173.1 -177.8
1:[TBB Dd] ASN 516  -114.6   27.2 -0.267 0.218095 -104.5  -19.3              
1:[TBB Dd] PHE 517   -73.3  -32.4  1.665 0.017243 -140.1  -85.6              
1:[TBB Dd] VAL 518   -99.6  146.3 -0.149 0.512400  152.3                     
1:[TBB Dd] SER 519  -105.2  103.9  1.221 0.057625   56.4                     
1:[TBB Dd] PRO 520   -65.4  -13.1  0.431 0.269515  -22.1   35.0              
1:[TBB Dd] ASN 521   -66.6  -28.0  2.142 0.005509 -147.1  -17.2              
1:[TBB Dd] LYS 522  -133.3   15.6  2.162 0.002529   51.1  174.7 -146.6  -55.1
1:[TBB Dd] SER 523    57.3   46.2  2.210 0.015327   50.4                     
1:[TBB Dd] PRO 525   -69.2  151.9  0.186 0.376610  -17.9   33.6              
1:[TBB Dd] CYS 526   -92.8   -5.8  0.439 0.240026   72.3                     
1:[TBB Dd] MET 527  -161.9  158.9 -0.062 0.166105   54.6 -165.6  164.1       
1:[TBB Dd] ILE 529   -87.1  137.6  1.928 0.014561  -73.1   60.3              
1:[TBB Dd] VAL 530  -156.8 -177.8  3.096 0.004504 -125.7                     
1:[TBB Dd] GLN 531    54.2 -121.1  0.907 0.024832  -50.0  -62.2   27.3       
1:[TBB Dd] ASP 532   -67.8  -32.9  2.509 0.003862   58.6   94.9              
1:[TBB Dd] SER 533   -78.6  -16.4  0.530 0.220137  -57.6                     
1:[TBB Dd] LEU 534   -79.1  -41.9 -0.295 0.662801 -106.1  174.9              
1:[TBB Dd] LEU 535   -63.2  -40.8 -0.216 0.570040  -89.8  162.7              
1:[TBB Dd] SER 537   -73.2  -44.6 -0.124 0.418529  -71.8                     
1:[TBB Dd] TYR 538   -68.6  -54.1 -0.299 0.715561  178.6   20.8              
1:[TBB Dd] ARG 539   -84.3   48.2 -0.324 0.105504  -58.1  178.5   62.3   63.0
1:[TBB Dd] LEU 540  -162.6  -46.8 -0.356 0.785048  178.8   61.1              
1:[TBB Dd] THR 541   -87.0   39.5  2.387 0.016022  -38.6                     
1:[TBB Dd] ASP 542  -124.0  127.7 -0.258 0.273926  -98.9   -3.4              
1:[TBB Dd] LYS 543   -59.7   -7.7  0.192 0.046160   60.0  171.6  170.4  -94.9
1:[TBB Dd] ASP 544   -77.7  -30.3  0.985 0.050005 -178.9   56.5              
1:[TBB Dd] THR 545   -81.5   78.0  0.172 0.382636  -57.7                     
1:[TBB Dd] PHE 546   -76.6  156.1 -0.306 0.741725  -68.0  104.0              
1:[TBB Dd] LEU 547  -137.1  153.3 -0.440 0.676318  -61.5  165.9              
1:[TBB Dd] ASP 548  -110.5  175.9  0.817 0.050579 -172.9  -17.7              
1:[TBB Dd] LYS 549   -75.2   27.9  2.239 0.001800 -169.5   67.0 -169.0  -66.7
1:[TBB Dd] TYR 550   -97.9  -60.0  0.000 0.000000  -45.0  -42.1              
1:[TBB Dd] PHE 551  -154.8   88.0  4.568 0.000218   39.6  -96.4              
1:[TBB Dd] VAL 552    58.7 -111.8 -0.104 0.939911 -164.5                     
1:[TBB Dd] GLN 553   -67.9  -42.7  0.094 0.066227  -64.8 -173.6  100.1       
1:[TBB Dd] SER 554   -80.9   -3.1  2.658 0.006661 -166.4                     
1:[TBB Dd] VAL 555  -108.3  -35.4  1.860 0.027452   58.8                     
1:[TBB Dd] LEU 557   -90.3   -9.1 -0.147 0.926037  -56.7  176.5              
1:[TBB Dd] TRP 558  -110.6  116.3 -0.292 0.307061  -64.9  -63.1              
1:[TBB Dd] LEU 559  -162.0  -50.8 -0.356 0.785048 -143.9   80.3              
1:[TBB Dd] ASP 560    81.8  100.6  2.908 0.002369 -108.7   72.7              
1:[TBB Dd] LEU 561    73.7   73.8  2.175 0.012562 -146.0  173.3              
1:[TBB Dd] TRP 562   -93.8  132.6  0.201 0.166657  173.3   50.0              
1:[TBB Dd] GLN 563  -142.0  138.4  1.985 0.002365   58.6  -75.6  -67.8       
1:[TBB Dd] LEU 564   -84.5  117.2 -0.270 0.604673 -179.5   60.1              
1:[TBB Dd] PRO 565   -73.5  176.2  0.542 0.232636  -13.4   30.7              
1:[TBB Dd] ILE 566   -82.4  160.9 -0.422 0.691050   60.1  168.1              
1:[TBB Dd] PRO 567   -69.4  166.2  0.485 0.250984  -14.8   31.3              
1:[TBB Dd] ILE 569  -121.6   99.7 -0.239 0.774730  -66.8  169.0              
1:[TBB Dd] LEU 570   -92.1   96.4  1.543 0.026017  -75.5   68.2              
1:[TBB Dd] LYS 571  -132.1 -147.2 -0.818 0.509994  -62.0 -176.2  174.1  173.4
1:[TBB Dd] PRO 572   -75.4   -6.7 -0.136 0.889693   31.7  -36.6              
1:[TBB Dd] ARG 573  -124.4  144.6  0.392 0.018492  -68.5  -57.3  -53.7  141.7
1:[TBB Dd] PRO 574   -83.1   97.5 -0.151 0.702250   31.9  -32.6              
1:[TBB Dd] LEU 575  -100.3  158.2 -0.161 0.926019  -67.6  175.0              
1:[TBB Dd] TRP 576  -130.2  145.0  0.436 0.108804  -58.8   68.3              
1:[TBB Dd] THR 577   -97.5  140.0  1.226 0.056419  175.6                     
1:[TBB Dd] LYS 579   -59.2  -33.2 -0.976 0.273596  -55.9 -156.9 -172.8 -162.8
1:[TBB Dd] GLN 580   -79.5  -20.4  0.957 0.014472 -170.9  169.0  -41.3       
1:[TBB Dd] VAL 581   -97.6  -26.7 -0.081 0.477280 -170.3                     
1:[TBB Dd] PHE 582   -70.1  -29.1  1.665 0.017243 -172.4  -88.6              
1:[TBB Dd] SER 583   -93.7   14.8 -0.159 0.688420   46.3                     
1:[TBB Dd] LEU 584   -88.6    4.1 -0.125 0.939975  -61.1 -178.6              
1:[TBB Dd] ILE 585  -125.1   20.9  1.314 0.069842   43.3   69.7              
1:[TBB Dd] LEU 586   -97.7  121.0 -0.246 0.532026 -172.2   62.3              
1:[TBB Dd] PRO 587   -60.6  140.7 -0.148 0.692468  -27.4   40.0              
1:[TBB Dd] GLU 588   -88.7  167.5  4.681 0.000038 -128.3  -73.6   62.0       
1:[TBB Dd] VAL 589    51.2   49.0  0.226 0.262631  -64.1                     
1:[TBB Dd] ASN 590  -150.6  153.6  0.392 0.044172 -164.7  -13.8              
1:[TBB Dd] HIS 591  -145.1   74.5  0.757 0.061001  -61.8  129.0              
1:[TBB Dd] PRO 592   -66.8  132.4 -0.027 0.524292   23.2  -32.3              
1:[TBB Dd] THR 594  -160.1  122.7 -0.167 0.558995  -79.5                     
1:[TBB Dd] PRO 595   -67.2  179.3  0.542 0.232636  -18.9   33.8              
1:[TBB Dd] GLN 596  -146.9 -173.5  1.181 0.011462  -92.8  -54.2  141.7       
1:[TBB Dd] ASP 597   -61.1  -36.2 -0.458 0.609406  -32.8 -130.0              
1:[TBB Dd] ARG 598  -133.0   95.5  0.973 0.008240  167.6   40.6  172.9  147.3
1:[TBB Dd] PRO 599   -81.1  131.8 -0.163 0.756415   30.9  -31.2              
1:[TBB Dd] PRO 600   -86.2 -177.0 -0.024 0.991305   36.4  -35.9              
1:[TBB Dd] PHE 601   -87.1  -60.5 -0.093 0.367559  -94.9  116.3              
1:[TBB Dd] PRO 602   -80.2   69.7 -0.070 0.963878   33.8  -37.2              
1:[TBB Dd] HIS 603   -59.6  140.8  1.554 0.014735   47.8  -41.1              
1:[TBB Dd] ASN 604  -137.1  -83.5  2.528 0.001493 -118.9  -97.3              
1:[TBB Dd] ASP 605  -132.6   37.0  1.205 0.023557  -61.8  112.8              
1:[TBB Dd] SER 606  -162.1  132.9  2.071 0.019648  -64.2                     
1:[TBB Dd] VAL 607    75.2  133.7 -0.146 0.911961  177.5                     
1:[TBB Dd] VAL 608  -115.7  136.1  0.963 0.096501   66.5                     
1:[TBB Dd] MET 609  -155.9  135.0  0.135 0.116876 -175.3  169.5 -172.3       
1:[TBB Dd] ILE 610  -108.7  162.7 -0.255 0.874180   87.1  163.5              
1:[TBB Dd] ARG 611  -131.0 -161.0  0.540 0.019389  -66.6  -65.1  -71.4  165.1
1:[TBB Dd] ARG 612   -66.1   92.4  0.488 0.021294  -71.9 -167.1   70.7  153.0
1:[TBB Dd] GLN 614  -166.6  144.1  0.634 0.027507   55.0 -149.3  -72.3       
1:[TBB Dd] LEU 615   -74.8  132.2  1.507 0.028335 -100.4   67.4              
1:[TBB Dd] LEU 616   -88.3  -44.1  0.528 0.180942 -168.9   66.9              
1:[TBB Dd] CYS 617  -150.7  157.7  0.649 0.161559  -58.5                     
1:[TBB Dd] PRO 619   -94.7 -170.2 -0.022 0.992556   39.2  -33.6              
1:[TBB Dd] ILE 620  -130.6  140.8 -0.429 0.581143  -73.3  178.0              
1:[TBB Dd] THR 621  -159.5  173.1  0.880 0.147610   57.6                     
1:[TBB Dd] LYS 622   -54.9  -28.0  1.441 0.004375 -169.6 -166.4  -51.2  -63.3
1:[TBB Dd] SER 623   -62.4  -25.2 -0.222 0.595830   66.7                     
1:[TBB Dd] ILE 624  -112.0  -47.2  3.142 0.002257 -179.1   60.7              
1:[TBB Dd] VAL 625  -100.7   12.2 -0.022 0.993486  -63.2                     
1:[TBB Dd] PRO 629   -75.7   -2.2  1.248 0.089891  -13.4   31.2              
1:[TBB Dd] SER 631   -93.6  164.4 -0.243 0.635881   51.7                     
1:[TBB Dd] LEU 632   -64.1  -36.6  1.608 0.026192 -168.6  145.8              
1:[TBB Dd] ILE 633   -77.0  -33.2  0.497 0.105728 -153.9   72.4              
1:[TBB Dd] HIS 634   -69.1  -48.7 -0.377 0.351144 -162.7   31.1              
1:[TBB Dd] VAL 635   -73.3    3.3 -0.150 0.897407  -50.9                     
1:[TBB Dd] ILE 636  -116.2    9.7 -0.208 0.867311   68.0  171.2              
1:[TBB Dd] PHE 637   -96.1  -48.1 -0.186 0.439757  174.6   85.7              
1:[TBB Dd] ASN 638   -69.6  -26.3  4.771 0.000065   84.9 -118.8              
1:[TBB Dd] GLU 639  -115.2  151.0  1.284 0.010210 -136.9  108.1  104.2       
1:[TBB Dd] HIS 640    75.6  -70.0  0.057 0.176018  -58.9   -8.7              
1:[TBB Dd] SER 642   -78.0  -21.9 -0.204 0.760140   42.5                     
1:[TBB Dd] ASP 643   -82.4  -28.2  1.232 0.032960   41.2  -28.7              
1:[TBB Dd] GLU 644   -63.3  -42.2  1.582 0.005320 -159.5   81.8  -11.5       
1:[TBB Dd] VAL 645   -74.1  -46.0  2.862 0.007407   64.0                     
1:[TBB Dd] ARG 647   -91.3   -8.3  0.466 0.024227  -53.6  -54.7  -56.7  -47.3
1:[TBB Dd] PHE 648   -68.4  -41.7  1.520 0.025533  177.0  -98.6              
1:[TBB Dd] ILE 649   -59.1  -40.7  0.743 0.134421  -68.8  -63.0              
1:[TBB Dd] ASN 650   -98.1   20.9 -0.365 0.264542  -36.5  -64.4              
1:[TBB Dd] VAL 652   -65.6  -29.7  0.528 0.167168   82.0                     
1:[TBB Dd] GLN 653   -94.4   10.9  3.260 0.000492 -156.6 -167.6  124.5       
1:[TBB Dd] ARG 654  -117.1  -57.4 -0.380 0.078307  -65.4 -171.7 -176.7  132.9
1:[TBB Dd] VAL 655   -63.8  -48.7 -0.047 0.983063  167.8                     
1:[TBB Dd] THR 656   -64.4  -34.9 -0.113 0.542927  -41.4                     
1:[TBB Dd] THR 657   -79.4  -40.5 -0.169 0.663298  -57.5                     
1:[TBB Dd] PHE 658   -67.9  -29.0  1.665 0.017243 -171.3  -93.9              
1:[TBB Dd] PHE 659   -63.2  -55.1  1.648 0.035805  -90.3  -62.1              
1:[TBB Dd] LEU 660   -54.7  -40.7  1.265 0.043686 -136.7 -174.6              
1:[TBB Dd] LEU 661   -56.4  -37.8  0.037 0.371663 -177.0   62.5              
1:[TBB Dd] ASN 662   -97.6  -22.8  3.026 0.001050   76.8   85.6              
1:[TBB Dd] PHE 663   -71.8  -44.1 -0.274 0.528572 -172.9   76.0              
1:[TBB Dd] PHE 665  -164.6  143.9 -0.200 0.666060 -174.6   76.9              
1:[TBB Dd] SER 666  -161.7  168.9  1.111 0.102344 -174.0                     
1:[TBB Dd] VAL 667   -94.6  156.4 -0.232 0.810943  -70.5                     
1:[TBB Dd] VAL 669   -57.9  -36.8 -0.149 0.918117  175.9                     
1:[TBB Dd] GLN 670   -60.4  -27.2  1.918 0.002667 -171.7   70.8   62.2       
1:[TBB Dd] ASP 671   -72.6   -1.0 -0.168 0.279149  -77.1  -45.9              
1:[TBB Dd] THR 672  -138.4   38.8  2.774 0.007009 -174.5                     
1:[TBB Dd] VAL 673  -125.2  101.0 -0.033 0.988133  169.6                     
1:[TBB Dd] ASP 675   -66.6  155.2  0.488 0.079102  156.3  -89.9              
1:[TBB Dd] SER 676   -84.2    6.5  0.608 0.200303  -59.2                     
1:[TBB Dd] ASP 677  -108.3  -46.7  0.473 0.112007 -154.2   86.7              
1:[TBB Dd] THR 678   -53.5  -40.6  1.309 0.077987   58.6                     
1:[TBB Dd] LEU 679   -57.7  -36.0  0.037 0.371663 -177.1   58.0              
1:[TBB Dd] ARG 680   -69.9  -49.5 -0.595 0.109308  -50.6  169.6 -158.0  170.8
1:[TBB Dd] GLN 681   -65.9  -33.7 -0.378 0.134643  -51.5  -58.4  -23.0       
1:[TBB Dd] MET 682   -66.5  -58.0  0.313 0.058821  -76.2  153.2   48.0       
1:[TBB Dd] ASN 683   -58.6  -32.0 -0.643 0.552559  -80.0  -11.9              
1:[TBB Dd] ASP 684   -46.7  -37.3  0.410 0.136272  178.1   35.9              
1:[TBB Dd] VAL 685   -66.5  -17.2 -0.214 0.524416  -50.9                     
1:[TBB Dd] LEU 686   -72.5  -30.2  0.534 0.187782 -167.5   62.6              
1:[TBB Dd] VAL 687   -72.5  -29.0 -0.271 0.643811 -176.7                     
1:[TBB Dd] LYS 688   -77.6  -26.2  2.988 0.000403 -101.9   58.0   52.5  159.2
1:[TBB Dd] THR 689   -71.9  -46.1 -0.079 0.960297  -75.3                     
1:[TBB Dd] ARG 690   -53.8  -47.0  0.895 0.008975  -72.2  -93.3  159.0  149.9
1:[TBB Dd] ARG 691   -70.7  -15.6  1.166 0.005636 -151.3  120.7  -43.0 -101.7
1:[TBB Dd] ASN 692   -95.3  -37.5 -0.514 0.414268  -84.1   -3.9              
1:[TBB Dd] VAL 693   -62.8  -23.3  0.497 0.156406  166.4                     
1:[TBB Dd] GLU 694   -49.7  -52.1  0.298 0.051487  -80.6  172.9    4.8       
1:[TBB Dd] LYS 695   -86.4  -28.6  0.010 0.058615  -67.7  164.6 -173.9   70.3
1:[TBB Dd] ILE 696   -64.6  -41.1 -0.306 0.789525  -58.6  169.6              
1:[TBB Dd] ASN 701   -64.5  -37.2  0.391 0.096316  -90.4  -75.8              
1:[TBB Dd] ASN 702   -86.8   18.2 -0.356 0.246282  -74.7  -22.3              
1:[TBB Dd] ARG 703    66.2   21.1  1.036 0.015175  -47.1  -50.3 -159.9  -68.1
1:[TBB Dd] THR 704  -106.4   31.7  3.921 0.001308  -13.6                     
1:[TBB Dd] LEU 705   -80.0  -35.6  0.248 0.265126 -170.4   66.0              
1:[TBB Dd] ASN 706    68.3   50.2  0.888 0.033872 -148.1  -13.5              
1:[TBB Dd] ARG 707   -47.2  145.0 -0.244 0.061803   67.3 -174.4 -179.0   73.5
1:[TBB Dd] LYS 708  -179.7  170.1  4.916 0.000031 -111.4  157.6 -105.4   55.7
1:[TBB Dd] MET 711    68.5  158.7 -0.503 0.226820  -69.2  -71.6  -77.3       
1:[TBB Dd] THR 712   -86.7 -168.5 -0.157 0.847533   72.7                     
1:[TBB Dd] LEU 713   -61.8  -50.6  1.314 0.041544 -168.9  158.5              
1:[TBB Dd] LEU 714   -66.3  -24.0  1.309 0.062638 -175.3   59.2              
1:[TBB Dd] GLN 715   -71.2  -50.1  0.875 0.018029 -158.2  111.6  -51.4       
1:[TBB Dd] SER 716   -57.9  -40.9  0.071 0.302047   24.3                     
1:[TBB Dd] PHE 717   -61.0  -53.4 -0.306 0.760404  172.1   79.5              
1:[TBB Dd] GLU 718   -69.2  -37.6  0.051 0.072941 -157.1   75.2  -73.6       
1:[TBB Dd] ASP 720   -59.3  -56.4  0.182 0.135139  -91.2  -27.5              
1:[TBB Dd] VAL 721   -60.5  -44.8 -0.149 0.918117  176.3                     
1:[TBB Dd] ASN 722   -61.2  -43.9 -0.643 0.552713  -71.7   -3.7              
1:[TBB Dd] SER 723   -70.3  -42.5  0.146 0.265433 -170.7                     
1:[TBB Dd] LEU 725   -69.7  -28.0 -0.288 0.752982  -66.2  179.8              
1:[TBB Dd] ASN 726   -78.9  -43.3 -0.042 0.193858  -99.7  -78.9              
1:[TBB Dd] LYS 727   -60.9  -42.5  0.109 0.048596  168.4   54.8  174.7  166.9
1:[TBB Dd] CYS 728   -53.5  -46.1  0.085 0.367116 -177.7                     
1:[TBB Dd] ARG 729   -68.8  -26.7  2.229 0.000926   67.2  114.6 -155.0  -53.1
1:[TBB Dd] GLU 730   -76.9  -25.0  0.309 0.046329 -124.6   80.4  -86.9       
1:[TBB Dd] GLU 731   -71.6  -38.2  0.232 0.053731  -63.4  -56.5  -36.7       
1:[TBB Dd] LYS 734   -60.4  -45.1  0.299 0.038139 -179.9  173.9   69.4 -145.5
1:[TBB Dd] LYS 735   -61.8  -39.5  0.410 0.029250 -159.4 -175.3  -55.4 -167.6
1:[TBB Dd] LEU 737   -55.4  -40.8  0.037 0.371663  178.3   65.5              
1:[TBB Dd] SER 738   -79.8   -1.9  2.658 0.006661 -164.9                     
1:[TBB Dd] ASN 739  -116.7    8.4 -0.381 0.287174  -76.2  -70.2              
1:[TBB Dd] VAL 740  -100.5  133.5 -0.094 0.958208  170.7                     
1:[TBB Dd] ARG 741   -67.8  173.2  0.072 0.050369   67.9 -167.5 -156.4  -92.6
1:[TBB Dd] ARG 742   -72.5  -47.5  0.408 0.020095  169.1   48.8   45.2 -152.4
1:[TBB Dd] THR 743   -78.9   45.5 -0.090 0.950197   51.9                     
1:[TBB Dd] ASN 744  -115.1  124.3  0.303 0.074932 -147.1  100.0              
1:[TBB Dd] SER 745   -62.5  161.9  0.284 0.269238  -64.4                     
1:[TBB Dd] PHE 746    77.3  -52.4  2.037 0.013031 -146.9 -111.2              
1:[TBB Dd] LYS 747   -71.7  -56.8 -0.864 0.285128 -169.1  168.7  169.5  175.4
1:[TBB Dd] VAL 748   -64.3  -12.5 -0.237 0.729207  -62.7                     
1:[TBB Dd] MET 749   -76.7  -40.7  0.408 0.051293 -174.7 -173.7  -77.0       
1:[TBB Dd] ILE 750   -87.0  -29.8 -0.373 0.561559  -74.7  165.1              
1:[TBB Dd] GLU 751   -66.2  -30.3  0.504 0.030988 -146.4  113.9  105.4       
1:[TBB Dd] SER 754   -79.2  -46.0  0.152 0.262714   47.2                     
1:[TBB Dd] LYS 755  -153.6  147.3  0.341 0.028503 -145.0   72.6 -170.1  176.1
1:[TBB Dd] THR 757  -167.8  164.2 -0.044 0.982682 -176.5                     
1:[TBB Dd] ASP 758   -64.6  -32.4  2.297 0.005668 -168.8   20.8              
1:[TBB Dd] LEU 759   -72.3   -2.2 -0.199 0.912722  -63.1  172.1              
1:[TBB Dd] ASN 760   -82.0  -25.8  0.760 0.055037  -96.6   74.3              
1:[TBB Dd] ILE 761   -70.2  -46.5 -0.182 0.852499  -59.2 -173.0              
1:[TBB Dd] CYS 762   -66.2  -25.4  0.584 0.169724   58.9                     
1:[TBB Dd] GLN 763   -77.7  -29.9  0.076 0.066235  -77.6  173.4   81.1       
1:[TBB Dd] ILE 764   -88.7  -49.1  4.088 0.000478 -174.4   58.5              
1:[TBB Dd] VAL 766  -135.4  -85.7 -0.081 0.965767 -172.3                     
1:[TBB Dd] PHE 767  -154.6  137.0  2.052 0.009663  -64.5  -38.1              
1:[TBB Dd] VAL 768   -87.2  -16.2  0.425 0.222951  162.2                     
1:[TBB Dd] GLN 770   -75.7  159.3  1.445 0.008327 -158.3 -173.7   39.3       
1:[TBB Dd] GLN 771  -116.1  134.8 -0.262 0.117694  -71.2  -65.0  -46.6       
1:[TBB Dd] ASN 772  -135.7  149.3  0.161 0.081359  -64.0   81.8              
1:[TBB Dd] VAL 773  -135.3  157.9 -0.146 0.921710  -72.0                     
1:[TBB Dd] SER 776  -129.1 -152.7 -0.253 0.633098 -178.3                     
1:[TBB Dd] ARG 777   -95.7 -108.5  3.991 0.000065   55.4 -148.7  -79.7 -162.6
1:[TBB Dd] ILE 778  -102.3  133.2  2.352 0.008019 -170.6   69.7              
1:[TBB Dd] PRO 779   -67.4 -169.9  0.620 0.210092  -18.9   34.3              
1:[TBB Dd] PHE 780   -95.2  133.4  1.017 0.074899  -75.7  -84.2              
1:[TBB Dd] PHE 782  -135.5  133.7  4.607 0.000151   63.7  -66.2              
1:[TBB Dd] ARG 783    91.4  179.1 -0.176 0.076062  -56.5  158.1 -158.6   78.2
1:[TBB Dd] ARG 784   -77.2   46.9  0.728 0.017852  -79.2  -69.5  -63.5  177.5
1:[TBB Dd] ARG 785  -147.6  176.0 -0.209 0.099859   72.5 -159.2  -49.7 -179.4
1:[TBB Dd] THR 786  -112.6  -21.1  2.999 0.005371 -164.8                     
1:[TBB Dd] LEU 787  -159.4  156.8  1.348 0.035299  -80.8  178.0              
1:[TBB Dd] PRO 788   -60.2  -26.7 -0.087 0.588671  -24.0   35.4              
1:[TBB Dd] HIS 789   -70.8  -32.2 -0.040 0.158305  -50.7   61.4              
1:[TBB Dd] PHE 790  -111.3  166.9  0.837 0.109744  -65.6  -33.8              
1:[TBB Dd] MET 791   -82.8  169.5  0.334 0.072062   75.6 -179.9   87.8       
1:[TBB Dd] LEU 792   -87.3  118.4  0.045 0.342557  -75.1  163.6              
1:[TBB Dd] ASP 793    68.8   57.5  1.897 0.009567 -108.7   78.1              
1:[TBB Dd] ASP 794   -90.3  150.1  0.923 0.040451 -157.9  -20.8              
1:[TBB Dd] TYR 795  -150.1    1.5  0.000 0.000000  -58.6  -85.4              
1:[TBB Dd] GLU 797   -82.4   36.2  2.917 0.000759   75.3  110.2 -119.7       
1:[TBB Dd] THR 798  -140.3   14.9  1.277 0.072150 -144.2                     
1:[TBB Dd] SER 799  -170.6  -87.4 -0.204 0.698840  176.2                     
1:[TBB Dd] ARG 800   -82.9   77.5  1.477 0.004420  -71.3 -130.2  -65.1  116.1
1:[TBB Dd] MET 802  -113.4  147.6  2.465 0.001769 -172.9   58.9  172.9       
1:[TBB Dd] ASN 804   -93.4    3.9  0.669 0.049762  -53.2  129.5              
1:[TBB Dd] ARG 805  -150.5  155.5  0.443 0.023121  -76.5 -177.4  142.1   40.9
1:[TBB Dd] TYR 807   -76.8   27.7 -0.323 0.687882  -58.1  101.9              
1:[TBB Dd] VAL 808   -98.4  -24.7  1.542 0.042406   68.9                     
1:[TBB Dd] GLU 809  -104.4  -47.2 -0.323 0.146746  -80.3 -117.9  -63.4       
1:[TBB Dd] LEU 811   -84.7  170.4  1.515 0.049102  -84.0   61.5              
1:[TBB Dd] LYS 812  -101.8  155.5  0.508 0.036938  -72.1  134.8  -72.0  149.2
1:[TBB Dd] PRO 813   -58.5  -30.7 -0.087 0.588671  -25.6   36.7              
1:[TBB Dd] HIS 814   -93.2   11.1  0.997 0.037259   47.6   35.8              
1:[TBB Dd] GLU 815   -98.4  -48.2 -0.415 0.171220  -68.3  167.2  -34.1       
1:[TBB Dd] PHE 816   -62.3  -32.4 -0.068 0.293865 -169.4   67.6              
1:[TBB Dd] PHE 817   -55.3  -46.6 -0.306 0.760404 -176.6   77.4              
1:[TBB Dd] PHE 818   -67.0  -41.5  0.032 0.315015  -63.9  136.1              
1:[TBB Dd] HIS 819   -64.5  -41.4  0.480 0.074605 -150.9  121.3              
1:[TBB Dd] THR 820   -62.7  -36.0 -0.161 0.876179  -59.2                     
1:[TBB Dd] MET 821   -80.7  -41.5  3.398 0.000329   68.7 -178.1  -71.6       
1:[TBB Dd] ARG 824   -81.2  -25.7  0.272 0.024663 -128.0  175.2 -170.4   81.1
1:[TBB Dd] GLU 825   -69.1  -49.0 -0.411 0.166890 -165.0  157.2 -127.2       
1:[TBB Dd] LEU 827   -68.2  -49.8  2.473 0.006016 -174.5  -78.8              
1:[TBB Dd] ILE 828   -67.6  -35.5  2.395 0.008345   63.9  174.6              
1:[TBB Dd] ASP 829   -63.9  -40.7 -0.458 0.609406  -76.1  -45.4              
1:[TBB Dd] THR 830   -73.9  -16.4  1.751 0.031871 -157.2                     
1:[TBB Dd] VAL 832   -61.7  -37.0 -0.149 0.918117  164.2                     
1:[TBB Dd] LYS 833   -55.1  -39.8 -0.719 0.196682  168.7  171.4  168.5  150.0
1:[TBB Dd] THR 834   -78.6   -7.6  2.066 0.025265   -3.2                     
1:[TBB Dd] SER 835  -102.8  -54.3  0.300 0.220949   26.4                     
1:[TBB Dd] ASP 836   -64.7  -39.6  0.469 0.127345 -168.4   62.4              
1:[TBB Dd] THR 837   -74.1   -9.1 -0.123 0.936518   64.5                     
1:[TBB Dd] TYR 839  -104.4  -54.9  0.000 0.000000  -52.9  -27.6              
1:[TBB Dd] LEU 840   -53.2  -40.1 -0.112 0.446344 -178.5   59.3              
1:[TBB Dd] GLN 841   -65.2  -32.8  0.921 0.015011 -172.7   61.1  -72.1       
1:[TBB Dd] ARG 842   -77.6   -5.5 -0.634 0.143325  -60.6 -173.1 -164.8  174.5
1:[TBB Dd] LYS 843   -75.9  -38.9 -0.800 0.220416  -98.9 -165.2  175.1 -151.5
1:[TBB Dd] LEU 844   -89.9  -37.4  1.906 0.017648  -62.0  -42.9              
1:[TBB Dd] ILE 845   -57.5  -47.2  0.891 0.134838  -72.4  -75.7              
1:[TBB Dd] LYS 846   -65.3  -42.3 -0.843 0.240093  -77.2 -173.9  175.5 -169.7
1:[TBB Dd] LEU 848  -100.1   14.7 -0.114 0.945195  -62.3 -175.2              
1:[TBB Dd] GLU 849   -84.1   -3.9 -0.008 0.086715  -86.4  174.2   -5.9       
1:[TBB Dd] ASP 850   -88.7    8.6  1.951 0.008528 -136.1 -127.8              
1:[TBB Dd] VAL 851  -140.6  150.8 -0.248 0.570306  -66.0                     
1:[TBB Dd] HIS 852  -148.6  145.3  0.104 0.116904   69.4  106.3              
1:[TBB Dd] TYR 855   -61.2  -23.2 -0.214 0.395845  -86.9  108.4              
1:[TBB Dd] ASP 856   -88.5   -7.5  0.256 0.139743   72.8 -173.4              
1:[TBB Dd] THR 858   -92.5  174.7  2.082 0.026040 -131.4                     
1:[TBB Dd] VAL 859  -110.6  120.4 -0.038 0.987095 -171.7                     
1:[TBB Dd] ARG 860  -111.1  144.1 -0.551 0.095528  -88.2  156.3 -172.0  -88.0
1:[TBB Dd] ASN 861   -76.0  167.7  1.515 0.009669  173.2  -86.7              
1:[TBB Dd] ASN 863   -87.3   -3.0  2.174 0.003915 -147.7  -24.8              
1:[TBB Dd] ASP 864    76.0   22.8  1.989 0.008364 -114.2   83.1              
1:[TBB Dd] GLU 865   -73.4  142.1 -0.120 0.087457  -64.5  170.4  108.0       
1:[TBB Dd] LEU 866  -101.0  115.7  1.371 0.034702 -171.8  152.7              
1:[TBB Dd] ILE 867   -96.4  -21.3  1.391 0.027987   77.6   96.5              
1:[TBB Dd] GLN 868  -164.0  150.1  0.432 0.031094 -107.4 -172.9   42.6       
1:[TBB Dd] PHE 869   -86.1   -7.4 -0.343 0.688782  -65.3   95.9              
1:[TBB Dd] MET 870  -151.9  155.3  0.382 0.054869  -69.7  -68.5  -76.7       
1:[TBB Dd] TYR 871   -63.8   44.7  0.849 0.083669  -50.8  138.6              
1:[TBB Dd] GLU 873    54.4  -50.8 -0.161 0.103429  -72.3 -164.2  -16.2       
1:[TBB Dd] ASP 874   -86.7  -45.9  0.369 0.110417   77.6  165.8              
1:[TBB Dd] LEU 876  -122.1  175.2  2.209 0.019358  -72.3  100.9              
1:[TBB Dd] ASP 877   -66.3  163.4  0.637 0.061468  170.1   34.2              
1:[TBB Dd] ARG 880   -80.7   45.6  0.677 0.019465  -63.9  -70.6  -54.3  -73.9
1:[TBB Dd] ILE 881  -100.1  110.8 -0.212 0.698843  -62.6  179.9              
1:[TBB Dd] GLU 882   -71.4 -173.1 -0.630 0.245157  -52.5 -162.1 -170.2       
1:[TBB Dd] GLN 885   -79.1  165.4  0.735 0.027846   77.6  165.8   89.8       
1:[TBB Dd] LEU 886   -75.7  142.0  1.815 0.020388  175.8  143.3              
1:[TBB Dd] PHE 887   -84.2  129.0 -0.194 0.514824  -77.2  141.3              
1:[TBB Dd] PRO 888   -78.1  -18.8 -0.150 0.860167   31.6  -36.1              
1:[TBB Dd] LEU 889   -79.6  -55.2  1.141 0.053599 -101.9   67.2              
1:[TBB Dd] PRO 890   -68.5   15.0  1.508 0.062108  -16.7   32.6              
1:[TBB Dd] PHE 891  -127.0    1.1  3.509 0.001199   76.9  -84.6              
1:[TBB Dd] ARG 892   -94.0  121.9 -0.214 0.057633 -165.1  162.8  175.4   51.7
1:[TBB Dd] ASP 893   -73.7  157.4 -0.077 0.205255  -93.7  -20.6              
1:[TBB Dd] ASP 894   -51.8  -51.0  0.313 0.150068 -172.0   79.6              
1:[TBB Dd] LYS 895   -88.0    1.9  0.535 0.034240  -65.2  -73.7  164.9  -95.6
1:[TBB Dd] GLU 896   -93.4  -37.8  0.077 0.075733 -103.7  -95.1  -89.5       
1:[TBB Dd] MET 897   -67.6  -28.4  0.919 0.021582  169.6   69.3  179.5       
1:[TBB Dd] GLU 898   -61.7  -66.8 -0.444 0.183767  -73.7 -162.3   43.9       
1:[TBB Dd] ASP 899   -77.0   82.2  1.157 0.049982 -162.7   26.9              
1:[TBB Dd] THR 900  -160.9  -51.7 -0.074 0.402416  -57.6                     
1:[TBB Dd] TYR 901  -118.1  -18.3 -0.213 0.886693  -65.1   96.3              
1:[TBB Dd] LYS 902   -88.0  140.0  0.141 0.043098 -172.1  158.8  162.3  -98.6
1:[TBB Dd] TYR 903  -138.7   87.8 -0.000 0.427973  168.3   38.0              
1:[TBB Dd] GLU 904   -79.1  162.4  0.539 0.032200   55.4  -83.3  -97.7       
1:[TBB Dd] TYR 905   -99.2  -15.4  0.971 0.087624   57.8   82.2              
1:[TBB Dd] ASP 906   -59.9  120.8  0.395 0.110980  -48.5 -124.5              
1:[TBB Dd] VAL 907    59.5  -41.7  1.140 0.086552  -60.0                     
1:[TBB Dd] ASP 908   -71.2 -175.6  0.458 0.106545 -161.9  128.8              
1:[TBB Dd] THR 910  -119.8   50.2  4.027 0.000955 -167.7                     
1:[TBB Dd] PHE 911  -144.6  -74.3  1.466 0.028218  -68.5  -72.9              
1:[TBB Dd] SER 912  -163.6 -175.3  2.210 0.014207  -41.6                     
1:[TBB Dd] LYS 914  -162.2   35.1 -0.970 0.246262 -148.3 -176.4  171.4 -179.3
1:[TBB Dd] VAL 915   -52.7  -40.5 -0.190 0.865188  168.4                     
1:[TBB Dd] ASN 918    73.2   31.5  0.488 0.066771 -148.4   70.9              
1:[TBB Dd] TYR 919   -94.1  177.6 -0.275 0.679715  -74.9   68.1              
1:[TBB Dd] MET 920  -130.5  127.6  1.702 0.005278   54.5  176.8  -71.3       
1:[TBB Dd] ASP 921   -84.9   89.8  0.984 0.066797  -29.3 -120.7              
1:[TBB Dd] PRO 922   -78.5  -30.1  0.789 0.167915   -7.5   26.6              
1:[TBB Dd] HIS 923   -83.9   -9.5  0.215 0.128738  -62.0 -146.3              
1:[TBB Dd] VAL 924  -115.8  -12.0  2.361 0.015092   70.0                     
1:[TBB Dd] ARG 925    61.1  -59.9 -0.074 0.048788  171.3  165.0   48.8 -170.5
1:[TBB Dd] LYS 926  -124.7  -16.6  0.529 0.037830   74.8  179.2 -168.5 -178.3
1:[TBB Dd] MET 927  -130.7   46.2  2.038 0.004086   50.4 -159.1  -66.1       
1:[TBB Dd] LEU 928   -72.0  -37.6  5.845 0.000021   35.7  141.1              
1:[TBB Dd] ARG 929    77.8  -57.0  1.854 0.001596 -123.6   67.5   83.0  -93.7
1:[TBB Dd] ASP 931  -144.8  144.3 -0.322 0.249419 -117.4  -35.2              
1:[TBB Dd] PRO 932   -83.4 -107.1 -0.032 0.987713   34.1  -29.1              
1:[TBB Dd] GLN 933  -158.2  101.4  0.758 0.029391 -174.0   67.9  -85.6       
1:[TBB Dd] ASN 934    71.3 -156.2  0.779 0.027130  -55.5  110.1              
1:[TBB Dd] VAL 935    73.8  -73.6 -0.038 0.987121 -177.8                     
1:[TBB Dd] ARG 936   -64.7  -38.0 -0.184 0.052455  -84.0 -179.4   62.5 -161.3
1:[TBB Dd] LYS 937   -66.3  -35.2  0.218 0.040062  -48.0  -50.8 -162.2 -152.3
1:[TBB Dd] LEU 938   -82.6  -24.7 -0.192 0.901629  -53.9  177.4              
1:[TBB Dd] GLN 939   -64.6  -33.6  0.654 0.022554 -171.4   57.4 -110.6       
1:[TBB Dd] GLU 940   -75.2  -24.2 -0.030 0.078701  -60.2  -67.5  -63.0       
1:[TBB Dd] GLU 941   -72.5  -36.8 -0.590 0.215017  -66.6 -164.7  -55.3       
1:[TBB Dd] TYR 942   -64.9  -43.4 -0.340 0.622420 -156.5   67.3              
1:[TBB Dd] GLU 943   -69.8  -37.1  0.436 0.038059 -170.6   60.8   33.8       
1:[TBB Dd] GLN 944   -75.0  -43.5  1.441 0.006814  179.8  171.9 -116.4       
1:[TBB Dd] LEU 945   -75.7   -0.1 -0.151 0.932665  -69.3  168.1              
1:[TBB Dd] THR 946   -90.2  -59.7 -0.154 0.684658  -57.5                     
1:[TBB Dd] ASP 948   -49.1  -36.5  0.410 0.136272  178.7   60.2              
1:[TBB Dd] ARG 949   -78.8  -26.7 -0.855 0.165612  -50.8  176.0 -149.1 -155.0
1:[TBB Dd] GLU 950   -86.8   -9.2 -0.137 0.116146  -54.9 -178.6   -2.0       
1:[TBB Dd] TRP 951   -91.1  -13.4  2.100 0.005689 -166.7   26.7              
1:[TBB Dd] SER 952  -102.1  -41.2 -0.039 0.405508   29.3                     
1:[TBB Dd] ARG 953  -119.1   79.9  0.996 0.009526  178.4 -173.6   59.8   92.0
1:[TBB Dd] LYS 954   -87.3  144.9 -0.840 0.226143  -55.3  126.2 -154.3 -160.7
1:[TBB Dd] MET 955   126.5  -62.5 -0.324 0.152643 -176.8 -121.7  -68.8       
1:[TBB Dd] LEU 956   -65.8  -38.6  0.103 0.341264 -177.0   61.5              
1:[TBB Dd] ASP 957  -117.4  -55.8  0.415 0.080335  -61.4  116.5              
1:[TBB Dd] LEU 958  -100.3  -40.8  0.727 0.144280 -177.1   58.5              
1:[TBB Dd] GLU 959   -71.4   51.2  0.916 0.025080  -65.2   69.7   23.7       
1:[TBB Dd] ASP 960    71.8 -148.0  0.216 0.104288 -149.2  127.5              
1:[TBB Dd] ARG 961   -71.1  -77.7 -0.293 0.066634 -179.2 -169.6   74.0  152.3
1:[TBB Dd] ASP 962  -143.2   44.8  0.636 0.063088   56.1  -25.6              
1:[TBB Dd] LYS 963  -105.7  120.8  1.168 0.007837  -63.4 -139.8  -62.8  -78.2
1:[TBB Dd] LEU 964   -83.3    0.7 -0.151 0.932665  -66.5  165.4              
1:[TBB Dd] LYS 965  -129.6  107.0  1.661 0.004034  166.4   71.1 -172.6  113.4
1:[TBB Dd] LEU 966  -102.5 -171.7 -0.089 0.961318  -61.5  176.9              
1:[TBB Dd] ASN 967  -119.2   95.8  2.471 0.002319 -116.9   21.3              
1:[TBB Dd] LEU 968   -88.7  137.9  1.237 0.054844  -91.9   58.6              
1:[TBB Dd] PRO 969   -70.8  138.0 -0.069 0.566472   27.6  -35.4              
1:[TBB Dd] VAL 970    73.2  157.0  0.104 0.319412  173.8                     
1:[TBB Dd] ASN 971  -132.9  117.5 -0.261 0.181623  177.0    1.0              
1:[TBB Dd] PRO 972   -80.2  -12.2 -0.136 0.889693   32.6  -35.8              
1:[TBB Dd] ARG 974  -100.7    5.9  3.358 0.000194 -148.2  179.8  -36.4   79.4
1:[TBB Dd] LEU 975  -105.3   12.0 -0.105 0.955924  -58.6  177.4              
1:[TBB Dd] ILE 976  -114.9   -0.9 -0.165 0.916162   50.8  167.6              
1:[TBB Dd] GLN 977  -170.3   74.6 -0.313 0.089984   49.7  178.4    3.3       
1:[TBB Dd] ASN 978   -72.5  148.8  1.904 0.005130   97.9  104.0              
1:[TBB Dd] ARG 980   -84.6   34.4  1.704 0.003373   73.1 -159.4  -66.1 -170.3
1:[TBB Dd] SER 981  -111.0  -34.1 -0.100 0.484075   43.1                     
1:[TBB Dd] THR 982  -120.3 -105.3  0.721 0.182276  -49.6                     
1:[TBB Dd] MET 983   -66.9  -34.7  0.152 0.078716 -175.5   61.7   72.1       
1:[TBB Dd] LYS 985   -63.3  -35.2  0.097 0.049632  171.5  176.0  161.6   63.9
1:[TBB Dd] ARG 986  -106.3   43.9  1.475 0.005229   68.1 -160.7 -162.8  -62.9
1:[TBB Dd] SER 987  -148.6   46.8  0.187 0.253120  -65.4                     
1:[TBB Dd] GLN 988   -83.1  179.2  1.217 0.015829  -73.2  -89.9   78.6       
1:[TBB Dd] VAL 989   -55.7  -34.8 -0.263 0.619474  172.3                     
1:[TBB Dd] SER 990   -76.5   -2.0  0.675 0.189355  -68.3                     
1:[TBB Dd] ASN 991   -83.6  156.8  0.785 0.034440 -158.9   15.3              
1:[TBB Dd] LEU 992  -130.4  123.3  0.173 0.278387  -49.8  171.6              
1:[TBB Dd] SER 993   -90.3  146.6  0.127 0.271618 -131.5                     
1:[TBB Dd] PRO 994   -94.5   75.2 -0.025 0.991125   38.7  -34.3              
1:[TBB Dd] ILE 995  -154.0  167.8  1.556 0.034245   34.9   61.5              
1:[TBB Dd] THR 996  -122.7  149.7  0.590 0.178725  -54.2                     
1:[TBB Dd] ILE 997   -55.9  -23.6 -0.098 0.250113   54.8  175.4              
1:[TBB Dd] ILE 998   -73.6   -4.4  1.193 0.052832 -164.1   57.0              
1:[TBB Dd] ASP 999   -87.1  -43.1 -0.377 0.498444  -59.0  -38.1              
1:[TBB Dd] HIS 1000  -66.6  -43.0  0.173 0.122798  -51.5   94.8              
1:[TBB Dd] VAL 1001  -65.7  -36.1  1.788 0.035518  -62.3                     
1:[TBB Dd] ARG 1002  -72.8  -46.6  0.079 0.035014  -78.9 -174.9  -60.2  148.3
1:[TBB Dd] LYS 1003  -58.9  -36.8  1.190 0.007836  -81.8  -50.8  -45.6  156.5
1:[TBB Dd] LEU 1004  -64.0  -56.0  0.287 0.233746  -80.0  167.3              
1:[TBB Dd] GLN 1005  -63.6  -32.2  0.654 0.022554 -146.4   75.7 -128.3       
1:[TBB Dd] GLU 1006  -59.3  -53.0  0.278 0.052676  -83.0  161.0   36.5       
1:[TBB Dd] ASP 1007  -97.8  -27.3  0.120 0.272476  -72.1  -73.6              
1:[TBB Dd] LEU 1008  -56.4  -36.3 -0.216 0.570040  -86.3  166.1              
1:[TBB Dd] MET 1009  -76.2    7.1  0.404 0.074417  -56.8  -68.6  166.6       
1:[TBB Dd] LYS 1010 -112.3    2.1  1.374 0.008000 -157.5  165.6  177.2  173.7
1:[TBB Dd] LEU 1011  -97.3  -82.1 -0.266 0.507086  -61.9 -177.3              
1:[TBB Dd] PHE 1012  -67.6  -33.2  0.805 0.073744   63.2   93.4              
1:[TBB Dd] PRO 1013  -84.8   28.0 -0.086 0.950617   36.6  -34.8              
1:[TBB Dd] SER 1014 -110.5    8.1  1.624 0.030016 -135.9                     
1:[TBB Dd] TYR 1015 -107.1   -7.8 -0.272 0.791188  -69.1   74.5              
1:[TBB Dd] HIS 1016 -160.3  154.1 -0.219 0.266148 -156.0  -69.9              
1:[TBB Dd] ARG 1017 -150.8  100.0  0.908 0.011887  -65.7  178.9 -171.6  -75.4
1:[TBB Dd] ASP 1020   47.0 -110.9  2.876 0.001585   58.7   80.1              
1:[TBB Dd] TYR 1022  -62.0  -28.0 -0.115 0.313741 -166.4   71.6              
1:[TBB Dd] ILE 1023  -82.3    8.3 -0.189 0.918731   61.5  170.9              
1:[TBB Dd] ARG 1024 -118.6   15.4  0.302 0.034681  -65.0  -82.9  -56.3  -21.5
1:[TBB Dd] ASN 1025  -63.9  118.8 -0.454 0.303084 -156.9  -11.1              
1:[TBB Dd] THR 1026   94.5  -22.1 -0.179 0.863323   67.0                     
1:[TBB Dd] LEU 1027  -86.6  -31.4  1.082 0.087649 -163.4   56.4              
1:[TBB Dd] SER 1028  -76.7  -42.6 -0.111 0.437337 -102.8                     
1:[TBB Dd] ARG 1029  -69.9  -29.9  0.694 0.012367   69.4  126.3 -145.8 -118.9
1:[TBB Dd] GLU 1030  -83.9   10.3  2.614 0.001254 -127.9   76.2  125.6       
1:[TBB Dd] ARG 1031  -80.5  -32.5  0.444 0.018469 -153.2 -164.8  -59.6 -177.2
1:[TBB Dd] ILE 1032  -85.6  -42.2  5.707 0.000029   44.5  -92.1              
1:[TBB Dd] GLU 1033  -60.0  -33.9  0.429 0.032079 -173.7   67.9   51.3       
1:[TBB Dd] SER 1034 -118.7   23.9  0.053 0.431678  -73.8                     
1:[TBB Dd] LEU 1036  -93.1   47.0  3.285 0.003274 -167.0   42.8              
1:[TBB Dd] THR 1037  -73.0  -28.4  1.624 0.028890 -175.7                     
1:[TBB Dd] LEU 1038  -66.1  -47.6 -0.130 0.487308  -74.9  168.1              
1:[TBB Dd] PHE 1039  -72.9  -32.2  0.124 0.232804 -158.1   76.6              
1:[TBB Dd] ASN 1040  -59.2  -46.8 -0.644 0.509990  -72.6    3.3              
1:[TBB Dd] VAL 1041  -81.9   41.7 -0.238 0.726948  -55.2                     
1:[TBB Dd] HIS 1042 -131.4  -57.6 -0.458 0.477551 -170.8   31.1              
1:[TBB Dd] LEU 1043  -59.0  -34.6 -0.287 0.724284  -59.9 -171.7              
1:[TBB Dd] ARG 1044  -59.4  -39.2 -0.686 0.122499  -71.9 -162.2 -164.8  123.9
1:[TBB Dd] GLN 1045  -85.5  -28.4 -0.597 0.237288  -49.3 -167.2  -12.0       
1:[TBB Dd] LEU 1046  -78.9  -45.1 -0.051 0.428922 -169.9   71.1              
1:[TBB Dd] LEU 1047 -124.4   33.4 -0.156 0.932018  -48.0  169.1              
1:[TBB Dd] SER 1049  -56.8  -43.0 -0.137 0.429137   -9.6                     
1:[TBB Dd] LYS 1050  -67.8  -33.9 -0.337 0.098816  172.7  164.2  163.2  170.8
1:[TBB Dd] ARG 1051  -68.1  -39.1  0.627 0.013754 -174.6   71.5 -160.7  -56.4
1:[TBB Dd] VAL 1052  -71.5  -22.2  0.428 0.177493 -179.9                     
1:[TBB Dd] LEU 1053  -86.9  -35.0  0.528 0.180942 -167.1   56.9              
1:[TBB Dd] LYS 1054  -86.5  -40.5  1.868 0.002568 -157.4  167.6   68.5   61.1
1:[TBB Dd] GLU 1055 -127.2  143.7  1.121 0.012748  -74.0  118.2 -126.0       
1:[TBB Dd] TYR 1056   53.5   83.1  0.000 0.000000   37.2  -95.6              
1:[TBB Dd] LYS 1057  -76.7   97.1 -0.393 0.120388  -73.3 -177.9  173.8  179.6
1:[TBB Dd] LEU 1058  -96.3  144.9 -0.321 0.743950  -54.0 -178.2              
1:[TBB Dd] ASN 1059 -107.5  177.4  1.974 0.005211   58.5   66.7              
1:[TBB Dd] ASP 1060  -33.9  -66.2  0.033 0.180958  151.3   32.7              
1:[TBB Dd] ARG 1061  -73.5  -38.7 -0.754 0.141802  -56.6 -176.2 -177.5 -178.1
1:[TBB Dd] PHE 1063  -69.3  -48.0 -0.307 0.705112 -143.6   78.0              
1:[TBB Dd] GLU 1064  -65.5  -33.3 -0.249 0.110581  -93.6  -72.0   -8.9       
1:[TBB Dd] TYR 1065  -63.5  -47.7 -0.297 0.767511  175.6   91.1              
1:[TBB Dd] LEU 1066  -57.1  -54.0 -0.128 0.474205  169.5   65.8              
1:[TBB Dd] LEU 1067  -69.2  -28.1  1.582 0.032014  -88.5   47.7              
1:[TBB Dd] LYS 1068  -61.3  -46.7  1.191 0.008448  177.4  -88.6 -176.9 -163.3
1:[TBB Dd] GLU 1069  -73.7  -37.4  0.232 0.053731  -73.0  -54.5  -24.8       
1:[TBB Dd] ILE 1070  -59.2  -46.9 -0.198 0.848658  -68.9  172.6              
1:[TBB Dd] ARG 1071  -63.2  -48.6  0.179 0.029538  -77.3  166.7  -71.3 -174.2
1:[TBB Dd] THR 1072  -64.4  -34.1 -0.113 0.542927  -56.9                     
1:[TBB Dd] LYS 1073  -74.6  -54.2  0.361 0.033732  174.6  155.6  -66.1 -166.6
1:[TBB Dd] TYR 1074  -51.9  -37.9 -0.361 0.718386 -155.9   66.8              
1:[TBB Dd] HIS 1075  -63.3  -16.4  0.416 0.075934 -175.4   60.0              
1:[TBB Dd] GLN 1076  -88.9   -0.3 -0.456 0.229453  -51.2  167.9    6.3       
1:[TBB Dd] SER 1077 -110.2   37.1  0.711 0.115036 -162.1                     
1:[TBB Dd] LEU 1078 -101.7  155.3  2.423 0.011799 -178.5   64.3              
1:[TBB Dd] THR 1079 -142.5  149.2  0.137 0.302199 -137.9                     
1:[TBB Dd] THR 1080   66.0  164.4  2.116 0.019544 -132.5                     
1:[TBB Dd] PRO 1081  -65.3  103.0  0.290 0.325983  -21.9   36.3              
1:[TBB Dd] GLU 1083 -153.7  -56.3  0.035 0.079980 -175.0   84.3  -79.1       
1:[TBB Dd] ASN 1084   79.8   67.8 -0.086 0.134589 -168.4  -20.8              
1:[TBB Dd] ILE 1085  -75.5  -15.8  0.271 0.154173 -161.6   63.7              
1:[TBB Dd] ILE 1088  -65.1  -45.6 -0.182 0.852499  -60.8  172.0              
1:[TBB Dd] GLN 1091  -49.9  -55.8  0.050 0.080709  -78.1  161.2  -35.1       
1:[TBB Dd] SER 1092  -69.9  -37.2  0.042 0.316039   59.8                     
1:[TBB Dd] CYS 1093  -75.3  -19.1  1.846 0.021245 -163.9                     
1:[TBB Dd] GLU 1095  -40.2  -55.9  0.260 0.049440  -86.3  164.3    7.9       
1:[TBB Dd] PRO 1096  -74.3  -26.8 -0.116 0.629153   29.2  -37.3              
1:[TBB Dd] THR 1098  -63.1  -17.1 -0.227 0.775994   66.3                     
1:[TBB Dd] GLN 1099  -92.5  -28.9 -0.597 0.237288  -56.9  179.0   41.8       
1:[TBB Dd] MET 1100  -86.8   -8.1 -0.619 0.288271  -70.2  -67.3  -93.7       
1:[TBB Dd] THR 1101  -77.1  -11.2  2.434 0.013571 -165.7                     
1:[TBB Dd] LEU 1102 -106.7  -55.2 -0.254 0.598574  -55.0  179.5              
1:[TBB Dd] ASN 1103  -77.6   12.4  2.257 0.003519  -77.1   36.1              
1:[TBB Dd] THR 1104 -125.8   26.2 -0.018 0.994581   62.9                     
1:[TBB Dd] PHE 1105 -138.5  -35.1 -0.125 0.330963 -126.4   83.4              
1:[TBB Dd] HIS 1106  -53.3  -51.7  0.515 0.082609  -51.9  -88.8              
1:[TBB Dd] ASN 1107  164.0   89.9  2.652 0.001884   51.3   -8.3              
1:[TBB Dd] ILE 1110  -73.5   55.5  4.741 0.000165 -155.7  174.6              
1:[TBB Dd] SER 1111  -85.0  101.8  2.333 0.010073   58.4                     
1:[TBB Dd] SER 1112  -77.9  163.4  0.543 0.192611  -82.2                     
1:[TBB Dd] LYS 1113   64.2  122.3  4.448 0.000032   67.4   79.0 -130.7   68.8
1:[TBB Dd] ASN 1114   60.0   59.0  0.547 0.062084  -49.2   92.7              
1:[TBB Dd] VAL 1115 -132.2  159.3 -0.112 0.945927  -69.2                     
1:[TBB Dd] THR 1116 -153.4  -63.0  0.583 0.157465   34.3                     
1:[TBB Dd] LEU 1117   96.3  137.1  1.386 0.044021  -77.5   54.6              
1:[TBB Dd] VAL 1119  -84.1  -51.5 -0.027 0.991364  167.3                     
1:[TBB Dd] PRO 1120  -65.5  -18.8 -0.148 0.692694   25.0  -35.5              
1:[TBB Dd] ARG 1121  -78.1  -20.0  3.208 0.000204   68.2   98.1   73.6 -163.3
1:[TBB Dd] LEU 1122  -72.6  -33.2  0.534 0.187782 -175.4   60.3              
1:[TBB Dd] LEU 1123  -68.7  -38.8 -0.235 0.604534  -62.1  175.1              
1:[TBB Dd] GLU 1124  -66.9  -43.5 -0.003 0.079882  -66.6  163.7   17.8       
1:[TBB Dd] LEU 1125  -63.7  -53.6 -0.128 0.474205 -172.1   72.2              
1:[TBB Dd] LEU 1126  -61.8  -38.0 -0.216 0.570040  -77.6  170.8              
1:[TBB Dd] ASN 1127  -71.8  -24.9 -0.631 0.502305  -70.7  -11.9              
1:[TBB Dd] VAL 1128   67.6   50.1 -0.074 0.456398 -168.1                     
1:[TBB Dd] SER 1129  -73.6  136.2  0.415 0.178644   58.2                     
1:[TBB Dd] ARG 1130  -76.6  -17.9  0.827 0.011372  -54.0  -56.9 -169.5  -83.2
1:[TBB Dd] ASN 1131  -96.2  144.4  1.032 0.026877 -173.0  -13.4              
1:[TBB Dd] GLN 1132 -142.9   33.1  1.139 0.014853  -74.8 -171.0 -119.8       
1:[TBB Dd] LYS 1133   66.4  -55.7  1.884 0.003280  177.3  -99.8 -179.7 -169.2
1:[TBB Dd] HIS 1134 -126.2   69.8  0.154 0.230263 -100.7  114.8              
1:[TBB Dd] SER 1136  -72.8  168.6  1.123 0.097885 -104.2                     
1:[TBB Dd] MET 1137 -134.8  143.9 -0.263 0.133196 -172.4  179.9   79.5       
1:[TBB Dd] THR 1138 -134.9  138.8 -0.253 0.618047  -62.7                     
1:[TBB Dd] VAL 1139 -137.4  157.4 -0.146 0.921710  -51.3                     
1:[TBB Dd] SER 1140 -104.2  162.1  0.121 0.314894  -73.6                     
1:[TBB Dd] LEU 1141  -83.5  156.1  2.579 0.009155  -80.7  -67.0              
1:[TBB Dd] PHE 1142  -48.9  -47.0  1.037 0.085725  -65.3 -176.9              
1:[TBB Dd] PRO 1143  -86.8  172.0  2.236 0.020731   -1.7   22.7              
1:[TBB Dd] PRO 1144  -70.3   61.5  1.244 0.090348  -14.4   31.6              
1:[TBB Dd] TYR 1145   65.0  -68.2 -0.077 0.441273 -158.1   86.9              
1:[TBB Dd] ASP 1146  -79.0  -56.6 -0.095 0.178016  -77.9   15.2              
1:[TBB Dd] GLU 1147   64.1  144.3  0.485 0.033642 -175.6   47.9 -105.3       
1:[TBB Dd] LYS 1148 -146.9  -13.3  0.330 0.033383  -61.6 -170.4 -172.8  -63.3
1:[TBB Dd] ARG 1149   90.1   28.1  2.439 0.001044   93.0 -158.5   59.9   78.3
1:[TBB Dd] ASN 1150  -95.1    5.5 -0.380 0.280508  -78.8  -11.8              
1:[TBB Dd] GLN 1152  -66.5  -37.7 -0.643 0.230056  -61.4  151.2   45.3       
1:[TBB Dd] LYS 1153  -72.8   -3.6 -0.842 0.302078  -65.6  172.4  179.5  172.9
1:[TBB Dd] GLN 1155  -52.5  -43.8  0.194 0.053199  -72.2  150.8   82.8       
1:[TBB Dd] HIS 1156  -80.8    0.7  0.262 0.122289  -75.2  135.9              
1:[TBB Dd] LEU 1157 -114.7   12.6  4.076 0.000820 -148.9   74.1              
1:[TBB Dd] ILE 1158 -138.1   18.6 -0.125 0.949177   61.8  176.5              
1:[TBB Dd] GLU 1159  -99.1  159.9 -0.532 0.259142  -58.9 -156.2  -45.9       
1:[TBB Dd] TYR 1160  -74.0  -40.6 -0.278 0.533413 -176.4   75.3              
1:[TBB Dd] CYS 1161   75.4  -74.4  0.163 0.382221  -60.2                     
1:[TBB Dd] THR 1162   47.9 -139.4  0.217 0.337102  174.7                     
1:[TBB Dd] LEU 1163  -92.2   54.8 -0.083 0.966165  -59.7  170.5              
1:[TBB Dd] GLU 1164  -57.6  -30.9 -0.235 0.098373 -138.9  178.8  -35.0       
1:[TBB Dd] SER 1165  -90.2   16.1  0.279 0.318186  -91.6                     
1:[TBB Dd] ILE 1166 -115.1 -121.4 -0.263 0.521789  -55.3 -174.7              
1:[TBB Dd] THR 1167   63.4   14.1 -0.192 0.844077   75.2                     
1:[TBB Dd] ARG 1168 -136.0   83.0  1.692 0.002668  178.2   92.5   65.4 -168.6
1:[TBB Dd] ARG 1169   71.9  163.1  0.624 0.015960 -145.1 -163.8 -175.1 -164.8
1:[TBB Dd] ILE 1170 -151.2  156.4 -0.279 0.499570   54.0  176.3              
1:[TBB Dd] GLN 1171 -136.5  111.8  2.380 0.001430   61.9 -127.2  -92.2       
1:[TBB Dd] PHE 1172  -84.9  137.5 -0.290 0.630887  -94.5   88.7              
1:[TBB Dd] ILE 1173 -151.5  167.6  0.767 0.129756 -161.5  167.2              
1:[TBB Dd] TYR 1174 -123.6   82.4  0.000 0.000000  -51.0  -71.4              
1:[TBB Dd] ASP 1175  -98.9   97.1  1.630 0.023797  -70.0  -19.7              
1:[TBB Dd] PRO 1176  -64.6  -41.9 -0.158 0.724048  -19.6   33.7              
1:[TBB Dd] ASP 1177  -89.3  161.4 -0.386 0.312841  -65.2  -81.0              
1:[TBB Dd] PRO 1178  -70.3  -13.5  0.431 0.269515  -15.5   32.0              
1:[TBB Dd] ARG 1179 -133.9   47.7  1.184 0.007992  -41.9  -73.4  143.4   72.6
1:[TBB Dd] HIS 1180 -133.2  129.9  0.065 0.159360  165.3  -82.3              
1:[TBB Dd] THR 1181 -136.0  -80.9  0.218 0.301340   88.4                     
1:[TBB Dd] VAL 1182   80.4  -73.5 -0.048 0.982673 -174.6                     
1:[TBB Dd] VAL 1183   59.0  160.3 -0.231 0.581536  -65.6                     
1:[TBB Dd] GLU 1184  111.2  -50.5  1.152 0.011033 -163.0   72.0   10.5       
1:[TBB Dd] ASP 1186  -96.5 -133.4 -0.265 0.248359  -76.0 -108.3              
1:[TBB Dd] ARG 1187   69.6 -109.5  1.207 0.005773 -173.9   78.6  137.4   66.8
1:[TBB Dd] ASP 1188   44.9  -66.7  1.833 0.008716 -100.0   74.6              
1:[TBB Dd] ILE 1189  -62.5  -29.9 -0.443 0.496309  -63.6  174.1              
1:[TBB Dd] LEU 1190  -94.2   32.6 -0.082 0.965084  -52.4  174.1              
1:[TBB Dd] GLU 1191 -117.4  -41.1  0.699 0.031940  -79.2  173.7   60.1       
1:[TBB Dd] LEU 1192  -61.1  -35.6  0.037 0.371663 -176.1   58.2              
1:[TBB Dd] GLU 1193  -43.2  -46.2 -0.054 0.079221  170.5 -171.8   41.8       
1:[TBB Dd] TRP 1194  -85.1  -30.9  0.666 0.083562  -59.6   79.3              
1:[TBB Dd] ASN 1195  -81.8  -26.4  2.161 0.005172  -78.3  -98.1              
1:[TBB Dd] VAL 1196  -79.9   -0.1  1.751 0.039451   78.3                     
1:[TBB Dd] MET 1197  -83.0  -22.6 -0.337 0.192425  -75.7  165.6   50.0       
1:[TBB Dd] ASP 1198   44.3   36.4  1.996 0.007450   76.5   11.7              
1:[TBB Dd] GLU 1199  -86.2    6.1  1.398 0.010617   66.3 -178.4  -14.5       
1:[TBB Dd] SER 1200 -162.3  -81.6  0.025 0.427758   67.2                     
1:[TBB Dd] ASP 1201   61.1  -59.5  0.482 0.091150 -172.0   84.1              
1:[TBB Dd] GLU 1203   60.5 -107.7 -0.156 0.116338  -64.9  162.8   11.6       
1:[TBB Dd] LEU 1204 -141.2   36.2  0.815 0.120170 -160.8   70.7              
1:[TBB Dd] ARG 1205 -146.8 -135.1 -0.302 0.061356   57.6  148.9  179.7  114.4
1:[TBB Dd] ILE 1206 -149.7  153.9  0.515 0.137346 -164.7   67.7              
1:[TBB Dd] GLN 1207  -69.0  156.2  0.910 0.016398  -67.1   76.3   -3.8       
1:[TBB Dd] GLU 1208  -72.7   46.4  0.916 0.025080  -56.0   66.0   20.1       
1:[TBB Dd] VAL 1209 -122.4  -33.5  1.171 0.058913   57.7                     
1:[TBB Dd] VAL 1210  -80.8   86.8 -0.065 0.968563 -179.2                     
1:[TBB Dd] SER 1213 -143.6  -57.8  0.507 0.177642   51.0                     
1:[TBB Dd] PRO 1214  -59.5   45.3  1.041 0.119566  -24.3   38.2              
1:[TBB Dd] TRP 1215 -103.2  100.5  0.414 0.095266  -73.9   76.1              
1:[TBB Dd] VAL 1216 -120.1  142.6 -0.260 0.759998 -174.1                     
1:[TBB Dd] VAL 1217 -138.3  138.4 -0.218 0.550839 -166.6                     
1:[TBB Dd] ARG 1218 -116.8  134.8 -0.446 0.081770  -98.9 -167.0  176.7  173.2
1:[TBB Dd] LEU 1219 -120.8  137.9 -0.344 0.690649  -56.4  173.3              
1:[TBB Dd] GLU 1220 -108.0  150.4 -0.628 0.244360  -67.6  157.7 -143.8       
1:[TBB Dd] LEU 1221 -125.0  133.8 -0.124 0.400608  -82.7  157.4              
1:[TBB Dd] ASP 1222  -89.2  101.6  2.877 0.003052 -101.6   51.7              
1:[TBB Dd] VAL 1223  -68.6   -5.9 -0.240 0.747469  -63.0                     
1:[TBB Dd] ASP 1224  -59.1  -47.6 -0.469 0.574191  -45.1 -117.6              
1:[TBB Dd] MET 1225  -84.5   -7.7  2.271 0.002657  -98.5   63.2   73.7       
1:[TBB Dd] VAL 1226  -87.6  -11.8  1.001 0.119716 -171.0                     
1:[TBB Dd] THR 1227 -107.7   19.5 -0.024 0.992388   34.9                     
1:[TBB Dd] ASP 1228 -112.4  -72.0  0.595 0.058701  178.4   28.6              
1:[TBB Dd] LYS 1229 -105.8   91.5  1.200 0.016173  -76.6  169.4  -68.6 -162.4
1:[TBB Dd] LEU 1231 -150.5  165.1  0.640 0.114494  -71.8  172.1              
1:[TBB Dd] ASP 1232  -86.4  162.0 -0.302 0.271622  -66.2  -38.2              
1:[TBB Dd] MET 1233  -61.7  -19.4 -0.599 0.255058  -69.6  -71.1  -60.9       
1:[TBB Dd] LYS 1234  -78.9  -37.6  1.819 0.002649   80.6 -160.9 -168.9  -56.0
1:[TBB Dd] ASP 1235  -65.2  -38.0  0.181 0.202427  -64.1  -38.1              
1:[TBB Dd] VAL 1236  -71.3  -28.9 -0.271 0.643811  175.8                     
1:[TBB Dd] LYS 1237  -93.8  -22.9  0.291 0.044555  -59.9  -53.7 -166.7  -64.5
1:[TBB Dd] GLN 1238  -69.8   -9.4  3.935 0.000095 -155.5   95.5   83.6       
1:[TBB Dd] ILE 1240  -70.6  -44.4 -0.299 0.788924  -65.2  169.1              
1:[TBB Dd] LEU 1241  -76.1   -2.1  1.707 0.040482  -80.3   63.4              
1:[TBB Dd] ARG 1242  -97.4   14.2 -0.570 0.147426  -46.3  175.8 -170.2  147.5
1:[TBB Dd] VAL 1243 -142.7  -49.4  1.967 0.025615   58.5                     
1:[TBB Dd] ASP 1244  -96.7   28.0  0.265 0.128821 -118.7  -62.7              
1:[TBB Dd] GLU 1245   65.3 -124.2  2.079 0.002959 -152.8  -74.8  152.3       
1:[TBB Dd] SER 1246 -115.6   26.1 -0.077 0.482596   60.3                     
1:[TBB Dd] TYR 1247  -76.2  -20.1  0.000 0.000000  -70.0  -51.4              
1:[TBB Dd] ILE 1248 -118.9  139.2 -0.423 0.616286  -62.2  174.1              
1:[TBB Dd] ILE 1249 -121.1  134.8  2.275 0.009008 -173.7   65.0              
1:[TBB Dd] GLU 1250 -121.7  161.9 -0.049 0.101880 -114.8  -69.8   13.4       
1:[TBB Dd] THR 1251 -158.9  112.3  1.201 0.055794   66.4                     
1:[TBB Dd] MET 1253 -144.6  157.5  2.666 0.001087 -176.4   45.6  135.6       
1:[TBB Dd] ASN 1255 -159.1  -51.2  2.606 0.001389 -112.6 -129.1              
1:[TBB Dd] ASN 1256 -162.4  153.2  0.023 0.088723  155.9  -90.5              
1:[TBB Dd] VAL 1257 -111.7  131.1 -0.121 0.940800 -170.9                     
1:[TBB Dd] ARG 1258 -136.7  129.0 -0.630 0.115702 -172.7 -177.4 -148.5 -170.5
1:[TBB Dd] GLN 1259 -127.6  160.2  0.845 0.021353   56.4 -176.5  -28.9       
1:[TBB Dd] ARG 1260 -135.0  151.3 -0.586 0.105122  -64.2 -165.3 -173.0 -127.9
1:[TBB Dd] THR 1261  -86.4  151.2  0.730 0.156895  -55.4                     
1:[TBB Dd] ILE 1262 -142.8  147.3  3.249 0.001049  -15.3   77.6              
1:[TBB Dd] ARG 1263 -132.5  102.2 -0.297 0.070419  -69.7 -162.0  177.3 -164.5
1:[TBB Dd] MET 1264  -82.4   -3.3  1.194 0.017653   62.9  171.4  -84.4       
1:[TBB Dd] ARG 1265 -159.2   72.4  1.014 0.006785  -72.0  -58.0 -175.6  -72.9
1:[TBB Dd] SER 1266  -81.4  130.8 -0.192 0.541406 -171.2                     
1:[TBB Dd] ARG 1267 -113.9    0.7  2.223 0.001356  -81.0   61.4  163.7  -94.2
1:[TBB Dd] TYR 1268   60.2 -164.1  1.593 0.030113 -139.2   63.5              
1:[TBB Dd] ASN 1269   78.8  150.6 -0.348 0.250489  -66.9  -83.7              
1:[TBB Dd] GLU 1270 -148.7  172.5  3.239 0.000395 -130.7  -78.4 -135.4       
1:[TBB Dd] ASP 1273  -80.6  -21.4 -0.348 0.413423  -13.3 -141.4              
1:[TBB Dd] SER 1274 -155.5  157.0  0.596 0.198583 -174.1                     
1:[TBB Dd] ILE 1275 -107.9  139.5  0.211 0.214909  -48.7  -60.7              
1:[TBB Dd] PRO 1276  -63.1 -167.8  0.269 0.335462  -22.5   35.3              
1:[TBB Dd] LYS 1277  -76.2   57.9  0.128 0.081255  -53.9  -56.7  171.1 -170.0
1:[TBB Dd] LEU 1278   67.0  168.8  1.529 0.047178 -102.8   63.8              
1:[TBB Dd] LYS 1279 -121.3  151.5  1.230 0.008704  -69.1   75.7 -125.9  142.1
1:[TBB Dd] ARG 1280 -149.8  162.4  0.585 0.018187   21.5  145.9  -90.3  -91.4
1:[TBB Dd] GLU 1281   68.9  -60.7  0.126 0.067525  -69.7  139.9   82.2       
1:[TBB Dd] ILE 1282  -55.8  -39.2  0.743 0.134421  -51.8  -53.9              
1:[TBB Dd] PRO 1283  -63.2  -25.6 -0.087 0.588671  -21.5   35.6              
1:[TBB Dd] LEU 1285  -65.2  -39.6 -0.235 0.604534  -52.8 -175.2              
1:[TBB Dd] LEU 1286  -70.2  -29.5 -0.288 0.752982  -72.1  169.3              
1:[TBB Dd] ARG 1288 -127.6   46.9  2.954 0.000402  172.9   42.1 -175.1   57.6
1:[TBB Dd] VAL 1289  -86.6    4.0 -0.121 0.930169  -69.4                     
1:[TBB Dd] HIS 1290   82.1 -128.0  0.852 0.053962 -169.9 -103.2              
1:[TBB Dd] LEU 1291   71.5 -138.9 -0.143 0.930125  -49.5  172.4              
1:[TBB Dd] ARG 1292 -126.5   51.6  1.673 0.003496  -79.4   74.2  157.3 -172.6
1:[TBB Dd] ILE 1294  -96.5  115.9  0.344 0.266204  -51.1  -59.0              
1:[TBB Dd] PRO 1295  -67.2  110.9  0.090 0.433032  -18.0   32.5              
1:[TBB Dd] VAL 1297 -102.4  174.0  2.585 0.010336  179.9                     
1:[TBB Dd] ARG 1298 -125.5  -70.5  0.422 0.018420  -73.1  -66.0  176.8  -92.8
1:[TBB Dd] ARG 1299 -146.1  173.9  0.474 0.026932  -91.0 -158.5  146.7  -98.2
1:[TBB Dd] LEU 1301 -139.3  155.7 -0.396 0.611914  -70.6  173.6              
1:[TBB Dd] LEU 1302 -103.3  146.9  1.660 0.036798 -161.0   60.0              
1:[TBB Dd] LYS 1303 -142.9  161.6 -0.129 0.079335  -52.3  -63.0  151.1 -141.7
1:[TBB Dd] ASP 1304 -112.2 -141.0  0.002 0.139471 -164.2  115.5              
1:[TBB Dd] THR 1305   91.7   37.7 -0.099 0.948486   69.5                     
1:[TBB Dd] THR 1306   74.7   39.9 -0.178 0.768016   74.0                     
1:[TBB Dd] GLU 1307  -62.2  -36.9  2.286 0.001622   77.9  100.9  -28.4       
1:[TBB Dd] PHE 1308 -134.8  167.6  4.319 0.000273 -143.3   51.9              
1:[TBB Dd] THR 1309 -145.5  176.2  0.189 0.373236   44.2                     
1:[TBB Dd] VAL 1310 -140.4  164.7 -0.146 0.921710  -64.8                     
1:[TBB Dd] ASP 1311  -88.8  132.3  1.471 0.014682  -59.2   90.4              
1:[TBB Dd] GLN 1312 -105.3  154.9  0.893 0.021327 -102.1  -63.8  -11.5       
1:[TBB Dd] THR 1314 -101.6  -15.4  1.910 0.032362  -26.5                     
1:[TBB Dd] LYS 1316  -63.8  160.5  0.478 0.031519   66.2 -171.1  165.7  -61.8
1:[TBB Dd] MET 1317  -70.8  153.4 -0.256 0.149395  -71.1  159.0  175.8       
1:[TBB Dd] SER 1318 -161.2  165.3  2.277 0.014291  -79.6                     
1:[TBB Dd] ASN 1320 -156.1  133.6  0.012 0.130512 -154.7   -7.4              
1:[TBB Dd] LYS 1321 -102.0   55.6  2.477 0.001380 -162.9 -146.2   66.5   49.5
1:[TBB Dd] ILE 1322  -75.5  144.9  1.363 0.033792   69.9  173.3              
1:[TBB Dd] TRP 1323  -78.6  151.2  0.938 0.050269  -50.7  103.2              
1:[TBB Dd] ILE 1325 -110.3  128.9 -0.308 0.696604  -61.8  173.4              
1:[TBB Dd] ASP 1326 -109.5  138.3 -0.335 0.384387  -79.6  -33.2              
1:[TBB Dd] THR 1327 -116.9  145.1  0.590 0.178725  -70.6                     
1:[TBB Dd] ASP 1328  -72.1  -53.9  0.849 0.059651 -167.3 -136.2              
1:[TBB Dd] THR 1330  -95.6  141.5 -0.219 0.647086  -98.2                     
1:[TBB Dd] LEU 1332  -59.0  144.5 -0.273 0.636369  -66.6  170.6              
1:[TBB Dd] ARG 1333   98.7  -38.4 -0.020 0.036924 -161.4  169.3   68.5   83.7
1:[TBB Dd] ARG 1334  -90.0  -26.1 -0.186 0.056894  -64.2 -171.4  -97.6 -107.0
1:[TBB Dd] PHE 1336 -102.9   37.4  3.944 0.000747   48.9   69.9              
1:[TBB Dd] ILE 1337  -87.9  163.3  2.272 0.008721 -159.3   57.5              
1:[TBB Dd] VAL 1339 -131.8  165.6 -0.062 0.975937  -63.7                     
1:[TBB Dd] VAL 1340 -114.7  152.4 -0.148 0.516379  -65.7                     
1:[TBB Dd] GLU 1342  -87.2 -170.8  4.034 0.000135 -122.8  -78.6   10.2       
1:[TBB Dd] ASP 1343  -65.5  158.5  0.637 0.061468  178.8   35.1              
1:[TBB Dd] LYS 1345  -96.2  154.3  1.163 0.010725 -147.2  177.6 -175.5   70.1
1:[TBB Dd] ASN 1346  -50.6  -17.2  0.668 0.035685  -55.4   28.2              
1:[TBB Dd] ILE 1347  -94.7   15.0 -0.183 0.901630   60.8  169.2              
1:[TBB Dd] ILE 1348   71.8   37.8  4.301 0.000254 -139.9  174.1              
1:[TBB Dd] ASN 1349 -124.5  141.0 -0.388 0.253354  -99.0  -36.1              
1:[TBB Dd] VAL 1351 -144.3  -29.4  0.196 0.249541   58.0                     
1:[TBB Dd] LYS 1352 -147.0   38.7 -0.719 0.150838 -167.6 -171.1  165.5 -166.2
1:[TBB Dd] THR 1353  -87.0  105.8 -0.080 0.959662   -7.0                     
1:[TBB Dd] SER 1354 -122.4  133.5 -0.166 0.536298 -161.4                     
1:[TBB Dd] SER 1355 -112.9  164.6 -0.180 0.507759   76.0                     
1:[TBB Dd] ASN 1356  -90.1   16.5 -0.356 0.246282  -73.6  -16.0              
1:[TBB Dd] LYS 1357 -125.4   98.4  1.170 0.010374  -84.9  170.4   57.3  178.4
1:[TBB Dd] VAL 1358  -52.3  -42.2 -0.190 0.865188 -168.9                     
1:[TBB Dd] PRO 1359  -58.7  -34.9 -0.087 0.588671  -25.1   37.3              
1:[TBB Dd] GLU 1360  -72.4  -26.4 -0.086 0.083956 -165.4  178.5  -30.1       
1:[TBB Dd] VAL 1361  -81.4  -50.2 -0.027 0.991364  171.7                     
1:[TBB Dd] CYS 1362  -59.9  -33.3  0.771 0.121418 -166.0                     
1:[TBB Dd] SER 1363  -76.9   -1.9  0.675 0.189355  -54.5                     
1:[TBB Dd] LEU 1364 -139.6  -43.7 -0.319 0.504321  -66.6  166.7              
1:[TBB Dd] LEU 1365 -100.0   -6.7 -0.149 0.929956  -58.9 -177.9              
1:[TBB Dd] ILE 1367  -67.3  -42.2  1.740 0.025214 -157.2  167.1              
1:[TBB Dd] GLU 1368  -77.9  -18.5 -0.030 0.078701  -74.8  -58.8  -51.3       
1:[TBB Dd] ARG 1371  -62.7  -49.4  1.840 0.001789 -162.6  -95.4 -154.7  129.6
1:[TBB Dd] SER 1372  -59.4  -33.3  0.163 0.310837  -65.2                     
1:[TBB Dd] LYS 1373  -72.4  -52.7  1.128 0.009241  154.1   47.5   45.6  165.3
1:[TBB Dd] MET 1374  -54.8  -41.9  0.895 0.019673  -84.0  -83.4 -171.6       
1:[TBB Dd] LEU 1375  -67.9  -17.0  3.655 0.001192 -164.5  -93.3              
1:[TBB Dd] THR 1376  -85.5  -48.8 -0.173 0.765302  -56.8                     
1:[TBB Dd] GLU 1377  -56.3  -36.9  1.136 0.011311  -58.5  -62.8  119.5       
1:[TBB Dd] LEU 1378  -92.5   23.3 -0.125 0.939413  -56.7 -169.3              
1:[TBB Dd] ARG 1379  -96.6  -58.2 -0.391 0.077716  -75.1  171.0  172.9 -150.4
1:[TBB Dd] GLU 1380  -68.4  -34.7 -0.089 0.084282  -66.7  177.5    7.8       
1:[TBB Dd] TYR 1382 -154.3   28.2  0.000 0.000000   42.9  -94.0              
1:[TBB Dd] LEU 1383  -88.4  -26.0  1.082 0.087649 -179.3   54.5              
1:[TBB Dd] TYR 1385 -175.0  -44.5 -0.284 0.679217 -179.5   51.8              
1:[TBB Dd] LEU 1387 -151.7  178.6  0.180 0.243885 -101.4  171.7              
1:[TBB Dd] ASN 1388  -82.9  143.7 -0.528 0.349142  -60.6  -10.3              
1:[TBB Dd] ILE 1389 -157.8  127.0  2.959 0.003487   38.7  167.8              
1:[TBB Dd] ASN 1390 -148.9  114.9 -0.321 0.324592 -161.1  -27.5              
1:[TBB Dd] TYR 1391  -57.0  -34.6 -0.115 0.313741 -177.5   88.9              
1:[TBB Dd] ARG 1392  -62.6  -27.4  0.167 0.028385 -178.9  171.1  -51.7  -52.6
1:[TBB Dd] HIS 1393 -104.6  -49.5  0.316 0.108926  -63.3  110.0              
1:[TBB Dd] TYR 1394  -69.1  -30.1 -0.358 0.531377  -72.0   19.6              
1:[TBB Dd] THR 1395  -73.0  -34.5 -0.010 0.455626  -60.2                     
1:[TBB Dd] ILE 1396  -61.8  -34.8 -0.443 0.496309  -72.6  178.3              
1:[TBB Dd] LEU 1397  -69.8  -49.8  1.512 0.030460 -162.0  176.1              
1:[TBB Dd] VAL 1398  -63.6  -36.7 -0.149 0.918117  163.5                     
1:[TBB Dd] ASP 1399  -67.0  -43.1 -0.440 0.578200  -71.8  174.0              
1:[TBB Dd] THR 1400  -57.8  -30.0 -0.113 0.542927  -61.5                     
1:[TBB Dd] ILE 1401  -68.4  -33.1 -0.462 0.521203  -72.1  170.9              
1:[TBB Dd] CYS 1402 -105.0  -16.0 -0.219 0.809316  -62.4                     
1:[TBB Dd] GLN 1403  -68.3  -10.6  1.366 0.007273   50.4   61.3   48.6       
1:[TBB Dd] HIS 1404 -100.8   22.3  1.418 0.024381 -135.9 -108.9              
1:[TBB Dd] TYR 1406  -92.0  165.9  0.509 0.170191   80.2  103.3              
1:[TBB Dd] LEU 1407  -85.5  118.1  8.955 0.000000   31.8   62.9              
1:[TBB Dd] MET 1408  -81.9  107.0 -0.099 0.104141  -61.5 -167.2  106.1       
1:[TBB Dd] VAL 1410 -105.9   84.9 -0.028 0.990234 -173.7                     
1:[TBB Dd] SER 1411  -80.4  164.8  0.543 0.192611  -67.1                     
1:[TBB Dd] ARG 1412  -79.1   72.9 -0.132 0.062887 -166.8  160.7  174.6  173.3
1:[TBB Dd] SER 1413 -134.9  -96.4  0.173 0.258383   65.5                     
1:[TBB Dd] ILE 1415   67.5  126.0  1.984 0.015914   60.0  162.5              
1:[TBB Dd] ASN 1416  -83.9   98.2  0.390 0.081862  -63.8  -17.7              
1:[TBB Dd] ARG 1417 -146.6  162.0 -0.255 0.075124   77.4  180.0  -62.0 -177.2
1:[TBB Dd] SER 1418 -123.9   16.5 -0.095 0.554111   67.6                     
1:[TBB Dd] ASP 1419 -159.6   47.7  2.384 0.005199   44.9   71.4              
1:[TBB Dd] THR 1420  -81.3  -73.0 -0.147 0.632959  -49.8                     
1:[TBB Dd] SER 1421   64.8  162.5 -0.180 0.470685  -44.5                     
1:[TBB Dd] PRO 1423  -74.4   -9.5  0.431 0.269515  -13.9   32.4              
1:[TBB Dd] LEU 1424  -80.5  -48.3  1.629 0.025131 -143.6  177.8              
1:[TBB Dd] MET 1425  -59.3  -32.1 -0.575 0.258877  -93.2  -61.5  -64.0       
1:[TBB Dd] ARG 1426  -64.9  -18.7 -0.645 0.104700  -62.0  170.5 -139.0 -149.0
1:[TBB Dd] CYS 1427  -79.0  -30.0 -0.260 0.706387  -65.7                     
1:[TBB Dd] SER 1428  -82.7  -23.8  0.530 0.220137  -60.6                     
1:[TBB Dd] PHE 1429  -67.1  -63.3  1.041 0.085741  -67.0  170.1              
1:[TBB Dd] GLU 1430   85.2  145.1 -0.491 0.180157  -61.2  169.4  -41.7       
1:[TBB Dd] GLU 1431  -90.5  179.4 -0.206 0.175679 -113.7  -81.2   17.7       
1:[TBB Dd] THR 1432 -130.9 -118.9 -0.142 0.890567   62.3                     
1:[TBB Dd] VAL 1433   49.8  -66.1  2.522 0.012555   59.6                     
1:[TBB Dd] LYS 1434  -98.5  -20.8  1.366 0.007219 -170.1   64.5  160.1  171.6
1:[TBB Dd] VAL 1435  -62.6  -41.2 -0.149 0.918117  173.3                     
1:[TBB Dd] LEU 1436  -69.2  -36.5 -0.235 0.604534  -69.3  174.1              
1:[TBB Dd] MET 1437  -70.5  -41.5 -0.443 0.210430  -55.2  -52.6  -71.8       
1:[TBB Dd] SER 1441  -64.0  -26.4  0.163 0.310837  -60.6                     
1:[TBB Dd] PHE 1442 -109.7  -36.3 -0.278 0.753219  -54.1  120.3              
1:[TBB Dd] GLU 1444  -76.6  154.4  1.070 0.012841  179.5   51.8  112.2       
1:[TBB Dd] CYS 1445 -107.5  145.2  1.089 0.089063 -174.0                     
1:[TBB Dd] ASP 1446 -125.1  105.1 -0.358 0.683415 -156.6  128.3              
1:[TBB Dd] PRO 1447  -66.2   -0.9  0.692 0.190996  -21.2   34.9              
1:[TBB Dd] VAL 1448   51.6   37.8 -0.090 0.430207  -61.1                     
1:[TBB Dd] ARG 1449  -80.1  -22.9 -0.540 0.114261  -90.2 -177.1   53.5  120.2
1:[TBB Dd] VAL 1451  -66.3  -51.4  3.156 0.004507  -63.5                     
1:[TBB Dd] SER 1452  -81.1    7.3 -0.199 0.783402   49.0                     
1:[TBB Dd] ASN 1454  -76.6  -13.4 -0.172 0.199329  -80.5  -84.4              
1:[TBB Dd] LEU 1455  -85.6    2.1 -0.125 0.939975  -59.3  175.4              
1:[TBB Dd] VAL 1456  -90.4  -48.4 -0.035 0.988618  175.7                     
1:[TBB Dd] LEU 1457  -72.8  -34.7 -0.288 0.752982  -62.2  175.5              
1:[TBB Dd] ASN 1459  -87.2  177.2  3.311 0.000689 -100.2 -124.3              
1:[TBB Dd] GLN 1460  -74.5  106.3  2.469 0.001622  178.0   57.0   66.5       
1:[TBB Dd] ARG 1462  -81.9   53.8 -0.625 0.175486  -50.5 -177.7 -167.8 -164.5
1:[TBB Dd] VAL 1463  -91.0   57.8  0.009 0.448936  -70.1                     
1:[TBB Dd] THR 1465  -62.9  -22.0  1.526 0.040193 -165.5                     
1:[TBB Dd] LEU 1467  -71.2  -38.4  0.103 0.341264 -178.2   62.1              
1:[TBB Dd] PHE 1468 -103.4  152.2  1.599 0.035849   37.4   72.8              
1:[TBB Dd] ASP 1469  -98.9  158.9  0.537 0.069023 -136.9  -45.6              
1:[TBB Dd] LEU 1470  -98.1  143.1 -0.321 0.743950  -64.0 -179.9              
1:[TBB Dd] VAL 1471 -114.8  143.3 -0.232 0.824665 -152.4                     
________________________________________________________________________________


Atom Clashing Values
====================

Repulsion Energy cutoff:   0.5 kcal/mol
Close contacts within chains only: TRUE

 #  Chain     Atom A            Chain     Atom B         Dist Repulsion
--------------------------------------------------------------------------------
  1 1:[TBB Dd]ASP 49  (C  ) ->  1:[TBB Dd]ASP 49  (OD1)  2.67  0.6015
  2 1:[TBB Dd]ASP 123 (CG ) ->  1:[TBB Dd]LYS 127 (NZ )  2.72  0.5473
  3 1:[TBB Dd]GLU 270 (CD ) ->  1:[TBB Dd]LYS 331 (NZ )  2.65  0.8301
  4 1:[TBB Dd]ARG 287 (NH1) ->  1:[TBB Dd]ASP 288 (CG )  2.66  0.7940
  5 1:[TBB Dd]THR 1181(CB ) ->  1:[TBB Dd]ASP 1188(OD2)  2.50  1.3942
  6 1:[TBB Dd]THR 1181(CG2) ->  1:[TBB Dd]ASP 1188(CG )  2.96  0.7557
  7 1:[TBB Dd]THR 1181(CG2) ->  1:[TBB Dd]ASP 1188(OD2)  2.35  1.5885
________________________________________________________________________________
