# Supplementary material for: Genetic and structural study of DNA-directed RNA polymerase II of Trypanosoma brucei, towards the designing of novel antiparasitic agents
Source: PeerJ. 2017 Mar 1;5:e3061. doi: 10.7717/peerj.3061 (PMC5335688; doi:10.7717/peerj.3061)
Supplement: Data S8 [file peerj-05-3061-s015.txt]

Superposition Report

 Mon Jun 18 14:18:36 2012 (MOE 2010.1)

 Options:
   Atoms Used: CA

Pairwise RMSD Matrix:

    Chains            		 1     2     3     4
  1:TBB DdRpII RPB1 Model A           1.24  3.36  2.47
  2:3h0g.pdb.A       	        1.24        3.34  2.73
  3:TBB DdRpII RPB1 Model B     3.36  3.34        2.76
  4:5FLM.A                      2.47  2.73  2.76      

Overall RMSD: 2.775 A


1: TBB DdRpII RPB1 Model A.pdb.1 
vs.
2: 3h0g.pdb.A 

RMSD = 1.242 A

  SER 2     - SER 2    :   0.963     
  GLY 3     - GLY 3    :   1.527     
  ILE 4     - GLY 4    :   0.396     
  GLN 5     - ALA 5    :   0.602     
  PHE 6     - ALA 6    :   0.199     
  SER 7     - LEU 7    :   0.514     
  PRO 8     - PRO 8    :   1.052     
  SER 9     - VAL 9    :   0.986     
  SER 10    - GLN 11   :   1.360     
  VAL 11    - MET 12   :   1.216     
  PRO 12    - GLU 13   :   1.284     
  LEU 13    - LEU 14   :   1.614     
  ARG 14    - HIS 15   :   1.462     
  ARG 15    - LYS 16   :   1.435     
  VAL 16    - VAL 17   :   1.599     
  GLU 17    - ASN 18   :   1.613     
  GLU 18    - GLU 19   :   0.956     
  VAL 19    - VAL 20   :   0.532     
  GLN 20    - GLN 21   :   0.430     
  PHE 21    - PHE 22   :   0.653     
  GLY 22    - GLU 23   :   0.792     
  ILE 23    - ILE 24   :   0.974     
  LEU 24    - PHE 25   :   0.886     
  SER 25    - LYS 26   :   0.328     
  PRO 26    - GLU 27   :   1.044     
  GLU 27    - ARG 28   :   0.940     
  GLU 28    - GLN 29   :   0.132     
  ILE 29    - ILE 30   :   0.802     
  ARG 30    - LYS 31   :   1.214     
  SER 31    - SER 32   :   0.799     
  MET 32    - TYR 33   :   1.002     
  SER 33    - ALA 34   :   0.752     
  VAL 34    - VAL 35   :   1.022     
  ALA 35    - CYS 36   :   0.892     
  LYS 36    - LEU 37   :   1.223     
  ILE 37    - VAL 38   :   1.395     
  GLU 38    - GLU 39   :   0.911     
  PHE 39    - HIS 40   :   0.912     
  PRO 40    - ALA 41   :   1.027     
  GLU 41    - LYS 42   :   1.156     
  THR 42    - SER 43   :   1.304     
  MET 43    - TYR 44   :   0.911     
  ASP 44    - ALA 45   :   0.966     
  GLU 45    - ASN 46   :   0.363     
  SER 46    - ALA 47   :   0.663     
  GLY 47    - ALA 48   :   0.842     
  GLN 48    - ASP 49   :   0.428     
  ARG 49    - GLN 50   :   0.529     
  PRO 50    - SER 51   :   0.466     
  ARG 51    - GLY 52   :   2.145  !  
  VAL 52    - GLU 53   :   1.916     
  GLY 53    - ALA 54   :   0.687     
  GLY 54    - SER 55   :   2.042  !  
  LEU 55    - MET 56   :   1.909     
  LEU 56    - ILE 57   :   1.110     
  ASP 57    - CYS 58   :   0.794     
  PRO 58    - VAL 59   :   1.957     
  ARG 59    - TRP 60   :   0.956     
  GLY 61    - VAL 61   :   1.932     
  THR 62    - PRO 62   :   1.294     
  ILE 63    - LEU 63   :   1.754     
  ASP 64    - THR 64   :   1.000     
  ARG 65    - SER 65   :   1.008     
  GLN 66    - ASN 66   :   1.077     
  PHE 67    - SER 67   :   1.038     
  LYS 68    - ALA 68   :   0.264     
  CYS 69    - CYS 69   :   1.469     
  GLN 70    - GLU 70   :   1.427     
  THR 71    - THR 71   :   1.228     
  CYS 72    - CYS 72   :   1.142     
  GLY 73    - HIS 73   :   2.326  !  
  GLU 74    - ARG 74   :   0.709     
  THR 75    - LYS 75   :   0.618     
  MET 76    - HIS 76   :   3.658  !  
  ALA 77    - PRO 77   :   1.835     
  ASP 78    - GLU 78   :   1.088     
  CYS 79    - CYS 79   :   1.228     
  PRO 80    - PRO 80   :   0.796     
  GLY 81    - GLY 81   :   1.221     
  HIS 82    - HIS 82   :   0.884     
  PHE 83    - PHE 83   :   1.240     
  GLY 84    - GLY 84   :   1.416     
  HIS 85    - TYR 85   :   0.918     
  ILE 86    - ILE 86   :   1.019     
  GLU 87    - GLU 87   :   1.022     
  LEU 88    - LEU 88   :   0.707     
  ALA 89    - ALA 89   :   0.685     
  LYS 90    - GLU 90   :   0.853     
  PRO 91    - PRO 91   :   1.322     
  VAL 92    - VAL 92   :   1.108     
  PHE 93    - PHE 93   :   1.352     
  HIS 94    - ASN 94   :   1.439     
  ILE 95    - ILE 95   :   1.696     
  GLY 96    - GLY 96   :   1.908     
  PHE 97    - VAL 97   :   0.530     
  LEU 98    - PHE 98   :   0.229     
  SER 99    - ASP 99   :   0.584     
  LYS 100   - LEU 100  :   0.648     
  ILE 101   - VAL 101  :   0.596     
  LYS 102   - LEU 102  :   0.509     
  LYS 103   - LEU 103  :   0.525     
  ILE 104   - VAL 104  :   0.831     
  LEU 105   - LEU 105  :   0.569     
  GLU 106   - LYS 106  :   0.941     
  CYS 107   - CYS 107  :   0.757     
  VAL 108   - VAL 108  :   1.323     
  CYS 109   - CYS 109  :   1.636     
  TRP 110   - LYS 110  :   1.420     
  ASN 111   - THR 111  :   2.116  !  
  CYS 112   - CYS 112  :   0.772     
  GLY 113   - GLY 113  :   0.593     
  LYS 114   - ALA 114  :   0.763     
  LEU 115   - LEU 115  :   0.288     
  LYS 116   - LEU 116  :   0.890     
  ILE 117   - LEU 117  :   1.054     
  ASP 118   - ASN 118  :   1.308     
  SER 119   - THR 119  :   1.929     
  SER 120   - ARG 120  :   6.542  !  
  ASN 121   - GLU 121  :   8.014  !  
  PRO 122   - GLN 122  :   0.924     
  LYS 123   - ASP 123  :   0.770     
  PHE 124   - VAL 124  :   0.984     
  ASN 125   - HIS 125  :   1.481     
  ASP 126   - LYS 126  :   1.003     
  THR 127   - LYS 127  :   0.122     
  GLN 128   - LEU 128  :   1.078     
  ARG 129   - GLN 129  :   1.075     
  TYR 130   - HIS 130  :   1.047     
  ARG 131   - MET 131  :   1.037     
  ASP 132   - THR 132  :   0.522     
  PRO 133   - GLY 133  :   0.920     
  LYS 134   - LEU 134  :   0.581     
  ASN 135   - ASN 135  :   1.032     
  ARG 136   - ARG 136  :   0.940     
  LEU 137   - LEU 137  :   0.976     
  ASN 138   - ARG 138  :   1.121     
  ALA 139   - GLN 139  :   1.349     
  VAL 140   - VAL 140  :   1.302     
  TRP 141   - ALA 141  :   0.513     
  ASN 142   - LYS 142  :   1.460     
  VAL 143   - MET 143  :   1.546     
  CYS 144   - ALA 144  :   0.677     
  LYS 145   - GLU 145  :   2.334  !  
  THR 146   - ALA 146  :   2.784  !  
  LYS 147   - LYS 147  :   2.406  !  
  MET 148   - CYS 148  :   0.912     
  VAL 149   - ARG 149  :   0.830     
  CYS 150   - VAL 150  :   1.329     
  ASP 151   - SER 151  :   0.592     
  THR 152   - THR 152  :   0.808     
  GLY 153   - SER 153  :   0.732     
  LEU 154   - THR 154  :   0.258     
  SER 155   - GLU 155  :   1.605     
  ALA 156   - MET 158  :   1.411     
  GLY 157   - GLY 159  :   2.429  !  
  SER 158   - ILE 160  :   1.283     
  ASP 159   - ASP 161  :   0.323     
  ASN 160   - GLY 162  :   0.797     
  PHE 161   - PHE 163  :   0.996     
  ASP 162   - ASP 164  :   1.470     
  LEU 163   - SER 165  :   2.248  !  
  SER 164   - ALA 166  :   1.957     
  ASN 165   - ASN 169  :   1.074     
  PRO 166   - GLY 170  :   1.344     
  SER 167   - GLY 171  :   1.969     
  ALA 168   - SER 172  :   3.558  !  
  ASN 169   - GLY 173  :   2.013  !  
  MET 170   - MET 174  :   2.167  !  
  GLY 171   - GLY 175  :   1.305     
  HIS 172   - PRO 176  :   1.236     
  GLY 173   - GLY 177  :   2.591  !  
  GLY 174   - GLY 181  :   2.575  !  
  CYS 175   - CYS 182  :   0.827     
  GLY 176   - GLY 183  :   0.865     
  ALA 177   - ALA 184  :   1.815     
  ALA 178   - SER 185  :   4.000  !  
  GLN 179   - GLN 186  :   1.856     
  PRO 180   - PRO 187  :   0.863     
  THR 181   - ARG 188  :   1.826     
  ILE 182   - VAL 189  :   2.367  !  
  ARG 183   - SER 190  :   1.469     
  LYS 184   - PHE 192  :   1.330     
  ASP 185   - TYR 193  :   0.615     
  GLY 186   - GLY 194  :   0.574     
  LEU 187   - ILE 195  :   0.902     
  ARG 188   - TYR 196  :   0.301     
  LEU 189   - PRO 197  :   0.587     
  TRP 190   - THR 198  :   0.791     
  GLY 191   - LEU 199  :   0.882     
  SER 192   - VAL 200  :   0.756     
  TRP 193   - ILE 201  :   0.829     
  LYS 194   - LYS 202  :   1.110     
  ARG 195   - ALA 203  :   2.138  !  
  GLY 196   - VAL 204  :   1.200     
  LYS 197   - HIS 205  :   1.086     
  ASP 198   - GLU 206  :   1.213     
  GLU 199   - GLU 207  :   0.910     
  SER 200   - GLN 208  :   1.016     
  ASP 201   - ASP 209  :   1.951     
  ARG 206   - ALA 210  :   3.980  !  
  LEU 207   - GLU 211  :   4.768  !  
  LEU 208   - TRP 212  :   2.612  !  
  SER 209   - HIS 213  :   3.683  !  
  PRO 210   - ALA 214  :   3.271  !  
  LEU 211   - ASP 215  :   0.809     
  GLU 212   - LYS 216  :   0.984     
  VAL 213   - VAL 217  :   0.216     
  HIS 214   - ARG 218  :   0.159     
  THR 215   - GLN 219  :   0.467     
  ILE 216   - VAL 220  :   0.619     
  PHE 217   - LEU 221  :   0.491     
  THR 218   - ASP 222  :   0.772     
  HIS 219   - ARG 223  :   0.887     
  ILE 220   - VAL 224  :   0.868     
  SER 221   - SER 225  :   0.911     
  SER 222   - ASP 226  :   0.822     
  GLU 223   - ASP 227  :   1.014     
  ASP 224   - ASP 228  :   1.329     
  LEU 225   - ALA 229  :   1.214     
  ALA 226   - ARG 230  :   0.490     
  HIS 227   - LEU 231  :   1.462     
  LEU 228   - MET 232  :   1.214     
  GLY 229   - GLY 233  :   0.860     
  LEU 230   - PHE 234  :   0.219     
  ASN 231   - ASP 235  :   0.761     
  GLU 232   - PRO 236  :   1.216     
  GLN 233   - GLN 237  :   1.667     
  TYR 234   - ARG 238  :   1.284     
  ALA 235   - CYS 239  :   0.782     
  ARG 236   - HIS 240  :   1.043     
  PRO 237   - PRO 241  :   0.774     
  ASP 238   - ARG 242  :   0.966     
  TRP 239   - ASP 243  :   0.478     
  MET 240   - LEU 244  :   0.754     
  ILE 241   - VAL 245  :   0.738     
  ILE 242   - LEU 246  :   0.642     
  THR 243   - THR 247  :   1.836     
  VAL 244   - VAL 248  :   1.811     
  LEU 245   - LEU 249  :   0.408     
  PRO 246   - PRO 250  :   0.395     
  VAL 247   - VAL 251  :   0.672     
  PRO 248   - PRO 252  :   0.637     
  PRO 249   - PRO 253  :   0.703     
  PRO 250   - PRO 254  :   0.649     
  SER 251   - GLN 255  :   0.747     
  VAL 252   - VAL 256  :   0.595     
  ARG 253   - ARG 257  :   0.850     
  PRO 254   - PRO 258  :   0.895     
  SER 255   - ALA 259  :   0.419     
  ILE 256   - ILE 260  :   0.572     
  SER 257   - SER 261  :   1.026     
  VAL 258   - PHE 262  :   1.050     
  GLY 260   - GLY 263  :   4.901  !  
  THR 261   - GLY 264  :   3.003  !  
  SER 262   - LEU 265  :   2.298  !  
  ARG 263   - ARG 266  :   1.608     
  GLY 264   - SER 267  :   0.494     
  GLU 265   - ASP 268  :   0.870     
  ASP 266   - ASP 269  :   1.005     
  ASP 267   - GLU 270  :   1.680     
  LEU 268   - LEU 271  :   2.181  !  
  THR 269   - THR 272  :   1.060     
  HIS 270   - HIS 273  :   0.892     
  LYS 271   - GLN 274  :   1.170     
  LEU 272   - ILE 275  :   0.684     
  SER 273   - MET 276  :   0.387     
  ASP 274   - SER 277  :   0.872     
  ILE 275   - ILE 278  :   0.691     
  ILE 276   - VAL 279  :   0.235     
  LYS 277   - LYS 280  :   0.209     
  ALA 278   - ARG 281  :   0.215     
  ASN 279   - ASN 282  :   0.159     
  ALA 280   - ASN 283  :   0.463     
  ASN 281   - GLN 284  :   0.278     
  VAL 282   - LEU 285  :   0.424     
  ARG 283   - ARG 286  :   0.691     
  ARG 284   - ARG 287  :   0.350     
  CYS 285   - ASP 288  :   0.429     
  GLU 286   - LYS 289  :   0.435     
  GLN 287   - GLU 290  :   0.249     
  GLU 288   - SER 291  :   0.878     
  GLY 289   - ASP 292  :   1.978     
  ALA 290   - VAL 293  :   1.918     
  PRO 291   - GLN 294  :   1.214     
  HIS 293   - ALA 295  :   2.570  !  
  ILE 294   - ALA 296  :   1.778     
  VAL 295   - ILE 297  :   0.465     
  SER 296   - ASP 298  :   0.637     
  GLU 297   - ARG 299  :   0.835     
  TYR 298   - SER 300  :   0.574     
  GLU 299   - ARG 301  :   0.514     
  GLN 300   - ALA 302  :   0.509     
  LEU 301   - LEU 303  :   0.659     
  LEU 302   - LEU 304  :   0.946     
  GLN 303   - GLN 305  :   1.319     
  PHE 304   - GLU 306  :   0.970     
  HIS 305   - HIS 307  :   0.896     
  VAL 306   - VAL 308  :   0.833     
  ALA 307   - ALA 309  :   0.624     
  THR 308   - THR 310  :   0.717     
  TYR 309   - TYR 311  :   0.712     
  MET 310   - PHE 312  :   0.696     
  ASP 311   - ASN 313  :   0.870     
  ASN 312   - ASN 314  :   0.915     
  GLU 313   - ALA 315  :   1.503     
  ILE 314   - SER 316  :   1.090     
  ALA 315   - THR 317  :   0.616     
  GLY 316   - TYR 318  :   1.337     
  GLN 317   - TYR 319  :   1.123     
  PRO 318   - LYS 320  :   1.180     
  GLN 319   - PRO 321  :   1.143     
  ALA 320   - THR 322  :   1.548     
  LEU 321   - LYS 323  :   1.193     
  GLN 322   - VAL 324  :   1.518     
  LYS 323   - ASN 325  :   0.949     
  SER 324   - ASP 326  :   0.990     
  GLY 325   - THR 327  :   1.274     
  ARG 326   - LYS 328  :   1.311     
  PRO 327   - LYS 329  :   1.461     
  LEU 328   - LEU 330  :   1.383     
  LYS 329   - LYS 331  :   0.316     
  SER 330   - SER 332  :   0.334     
  ILE 331   - LEU 333  :   0.214     
  ARG 332   - THR 334  :   0.602     
  ALA 333   - GLU 335  :   0.596     
  ARG 334   - ARG 336  :   0.730     
  LEU 335   - LEU 337  :   0.500     
  LYS 336   - LYS 338  :   0.837     
  GLY 337   - GLY 339  :   0.592     
  LYS 338   - LYS 340  :   0.851     
  GLU 339   - TYR 341  :   1.063     
  GLY 340   - GLY 342  :   0.777     
  ARG 341   - ARG 343  :   0.835     
  LEU 342   - LEU 344  :   0.519     
  ARG 343   - ARG 345  :   0.707     
  GLY 344   - GLY 346  :   0.820     
  ASN 345   - ASN 347  :   0.501     
  LEU 346   - LEU 348  :   0.404     
  MET 347   - MET 349  :   0.309     
  GLY 348   - GLY 350  :   0.913     
  LYS 349   - LYS 351  :   1.607     
  ARG 350   - ARG 352  :   1.801     
  VAL 351   - VAL 353  :   1.658     
  ASP 352   - ASP 354  :   0.721     
  PHE 353   - PHE 355  :   0.268     
  SER 354   - SER 356  :   0.436     
  ALA 355   - ALA 357  :   0.418     
  ARG 356   - ARG 358  :   0.675     
  THR 357   - THR 359  :   0.706     
  VAL 358   - VAL 360  :   0.582     
  ILE 359   - ILE 361  :   0.492     
  THR 360   - THR 362  :   0.672     
  GLY 361   - GLY 363  :   0.795     
  ASP 362   - ASP 364  :   0.668     
  PRO 363   - PRO 365  :   1.758     
  ASN 364   - ASN 366  :   1.835     
  LEU 365   - ILE 367  :   1.392     
  SER 366   - ASP 368  :   0.587     
  LEU 367   - VAL 369  :   0.505     
  ASP 368   - ASP 370  :   0.639     
  GLU 369   - GLU 371  :   0.934     
  LEU 370   - VAL 372  :   0.641     
  GLY 371   - GLY 373  :   0.451     
  VAL 372   - VAL 374  :   0.868     
  PRO 373   - PRO 375  :   0.452     
  ARG 374   - PHE 376  :   0.247     
  SER 375   - SER 377  :   0.369     
  ILE 376   - VAL 378  :   0.786     
  ALA 377   - ALA 379  :   0.841     
  LYS 378   - MET 380  :   0.853     
  THR 379   - THR 381  :   0.383     
  LEU 380   - LEU 382  :   1.367     
  THR 381   - THR 383  :   1.331     
  TYR 382   - PHE 384  :   2.359  !  
  PRO 383   - PRO 385  :   0.797     
  GLU 384   - GLU 386  :   1.060     
  THR 385   - ARG 387  :   1.268     
  VAL 386   - VAL 388  :   0.925     
  THR 387   - ASN 389  :   0.850     
  PRO 388   - THR 390  :   0.785     
  TYR 389   - ILE 391  :   1.472     
  ASN 390   - ASN 392  :   0.659     
  ILE 391   - LYS 393  :   0.345     
  TYR 392   - LYS 394  :   0.839     
  GLN 393   - ARG 395  :   0.723     
  LEU 394   - LEU 396  :   1.413     
  GLN 395   - THR 397  :   1.769     
  GLU 396   - GLU 398  :   0.862     
  LEU 397   - PHE 399  :   0.988     
  VAL 398   - ALA 400  :   1.355     
  ARG 399   - ARG 401  :   2.480  !  
  ASN 400   - ARG 402  :   3.096  !  
  ASP 403   - THR 403  :   2.508  !  
  GLU 404   - VAL 404  :   0.475     
  HIS 405   - TYR 405  :   0.832     
  PRO 406   - PRO 406  :   0.424     
  GLY 407   - SER 407  :   0.452     
  ALA 408   - ALA 408  :   0.395     
  LYS 409   - ASN 409  :   1.099     
  TYR 410   - TYR 410  :   1.134     
  ILE 411   - ILE 411  :   1.026     
  ILE 412   - HIS 412  :   0.935     
  ARG 413   - HIS 413  :   0.745     
  ASP 414   - PRO 414  :   1.289     
  THR 415   - ASN 415  :   0.607     
  GLY 416   - GLY 416  :   1.440     
  GLU 417   - THR 417  :   1.054     
  ARG 418   - ILE 418  :   0.922     
  ILE 419   - THR 419  :   0.809     
  ASP 420   - LYS 420  :   0.713     
  LEU 421   - LEU 421  :   0.679     
  ARG 422   - ALA 422  :   1.019     
  TYR 423   - LEU 423  :   0.445     
  HIS 424   - LEU 424  :   0.553     
  LYS 425   - ARG 425  :   0.577     
  ARG 426   - ASP 426  :   0.616     
  ALA 427   - ARG 427  :   0.964     
  GLY 428   - SER 428  :   0.997     
  ASP 429   - LYS 429  :   0.735     
  ILE 430   - VAL 430  :   0.431     
  PRO 431   - THR 431  :   0.827     
  LEU 432   - LEU 432  :   1.408     
  ARG 433   - ASN 433  :   1.261     
  TYR 434   - ILE 434  :   1.079     
  GLY 435   - GLY 435  :   1.436     
  TRP 436   - ASP 436  :   0.970     
  ARG 437   - VAL 437  :   0.735     
  VAL 438   - VAL 438  :   0.852     
  GLU 439   - GLU 439  :   0.542     
  ARG 440   - ARG 440  :   0.636     
  HIS 441   - HIS 441  :   0.874     
  ILE 442   - VAL 442  :   0.991     
  ARG 443   - ILE 443  :   1.119     
  ASP 444   - ASN 444  :   1.029     
  GLY 445   - GLY 445  :   0.851     
  ASP 446   - ASP 446  :   0.354     
  VAL 447   - VAL 447  :   0.604     
  VAL 448   - VAL 448  :   0.403     
  ILE 449   - LEU 449  :   0.828     
  PHE 450   - PHE 450  :   0.536     
  ASN 451   - ASN 451  :   0.694     
  ARG 452   - ARG 452  :   0.420     
  GLN 453   - GLN 453  :   0.446     
  PRO 454   - PRO 454  :   1.069     
  SER 455   - THR 455  :   1.371     
  LEU 456   - LEU 456  :   1.056     
  HIS 457   - HIS 457  :   1.102     
  LYS 458   - ARG 458  :   1.177     
  MET 459   - MET 459  :   1.064     
  SER 460   - SER 460  :   1.278     
  MET 461   - MET 461  :   1.207     
  MET 462   - MET 462  :   1.043     
  GLY 463   - GLY 463  :   0.856     
  HIS 464   - HIS 464  :   0.777     
  ARG 465   - ARG 465  :   0.523     
  ILE 466   - VAL 466  :   0.325     
  ARG 467   - ARG 467  :   1.280     
  VAL 468   - VAL 468  :   0.902     
  MET 469   - LEU 469  :   0.671     
  PRO 470   - ASN 470  :   0.682     
  TYR 471   - TYR 471  :   0.267     
  SER 472   - ASN 472  :   0.403     
  THR 473   - THR 473  :   0.520     
  PHE 474   - PHE 474  :   0.143     
  ARG 475   - ARG 475  :   0.160     
  LEU 476   - LEU 476  :   0.621     
  ASN 477   - ASN 477  :   0.897     
  LEU 478   - LEU 478  :   0.769     
  SER 479   - SER 479  :   0.361     
  VAL 480   - CYS 480  :   0.629     
  THR 481   - THR 481  :   0.319     
  SER 482   - THR 482  :   0.568     
  PRO 483   - PRO 483  :   0.678     
  TYR 484   - TYR 484  :   0.484     
  ASN 485   - ASN 485  :   0.332     
  ALA 486   - ALA 486  :   1.696     
  ASP 487   - ASP 487  :   2.276  !  
  PHE 488   - PHE 488  :   1.694     
  ASP 489   - ASP 489  :   1.315     
  GLY 490   - GLY 490  :   1.331     
  ASP 491   - ASP 491  :   0.635     
  GLU 492   - GLU 492  :   0.427     
  MET 493   - MET 493  :   0.352     
  ASN 494   - ASN 494  :   0.259     
  MET 495   - LEU 495  :   0.433     
  HIS 496   - HIS 496  :   0.689     
  VAL 497   - VAL 497  :   0.693     
  PRO 498   - PRO 498  :   0.849     
  GLN 499   - GLN 499  :   2.341  !  
  SER 500   - SER 500  :   1.238     
  GLU 501   - LEU 501  :   0.460     
  GLU 502   - LEU 502  :   0.701     
  THR 503   - THR 503  :   0.573     
  ARG 504   - LYS 504  :   0.497     
  ALA 505   - ALA 505  :   0.900     
  GLU 506   - GLU 506  :   0.929     
  ILE 507   - LEU 507  :   1.154     
  GLN 508   - ILE 508  :   1.162     
  GLU 509   - GLU 509  :   0.765     
  ILE 510   - MET 510  :   0.877     
  THR 511   - MET 511  :   0.450     
  MET 512   - MET 512  :   1.098     
  VAL 513   - VAL 513  :   1.075     
  PRO 514   - PRO 514  :   0.760     
  LYS 515   - LYS 515  :   0.337     
  GLN 516   - ASN 516  :   0.719     
  ILE 517   - PHE 517  :   0.532     
  VAL 518   - VAL 518  :   0.553     
  SER 519   - SER 519  :   1.928     
  PRO 520   - PRO 520  :   1.065     
  GLN 521   - ASN 521  :   1.617     
  SER 522   - LYS 522  :   1.575     
  ASN 523   - SER 523  :   1.321     
  LYS 524   - ALA 524  :   0.609     
  PRO 525   - PRO 525  :   0.341     
  VAL 526   - CYS 526  :   0.512     
  MET 527   - MET 527  :   0.809     
  GLY 528   - GLY 528  :   0.178     
  ILE 529   - ILE 529  :   0.353     
  VAL 530   - VAL 530  :   0.647     
  GLN 531   - GLN 531  :   0.939     
  ASP 532   - ASP 532  :   0.756     
  THR 533   - SER 533  :   0.769     
  LEU 534   - LEU 534  :   0.948     
  ALA 535   - LEU 535  :   1.106     
  GLY 536   - GLY 536  :   0.888     
  VAL 537   - SER 537  :   0.172     
  ARG 538   - TYR 538  :   0.298     
  LYS 539   - ARG 539  :   0.427     
  PHE 540   - LEU 540  :   0.452     
  SER 541   - THR 541  :   0.475     
  LEU 542   - ASP 542  :   0.589     
  ARG 543   - LYS 543  :   0.461     
  ASP 544   - ASP 544  :   0.514     
  ASN 545   - THR 545  :   0.692     
  PHE 546   - PHE 546  :   0.901     
  LEU 547   - LEU 547  :   0.963     
  THR 548   - ASP 548  :   1.220     
  ARG 549   - LYS 549  :   0.602     
  ASN 550   - TYR 550  :   1.226     
  ALA 551   - PHE 551  :   1.618     
  VAL 552   - VAL 552  :   0.554     
  MET 553   - GLN 553  :   0.350     
  ASN 554   - SER 554  :   0.736     
  ILE 555   - VAL 555  :   1.346     
  MET 556   - ALA 556  :   1.098     
  LEU 557   - LEU 557  :   0.324     
  TRP 558   - TRP 558  :   0.800     
  VAL 559   - LEU 559  :   0.832     
  PRO 560   - ASP 560  :   2.325  !  
  ASP 561   - LEU 561  :   2.675  !  
  TRP 562   - TRP 562  :   1.922     
  ILE 565   - GLN 563  :   2.257  !  
  LEU 566   - LEU 564  :   1.091     
  PRO 567   - PRO 565  :   1.508     
  PRO 568   - ILE 566  :   1.813     
  PRO 569   - PRO 567  :   0.931     
  VAL 570   - ALA 568  :   0.705     
  ILE 571   - ILE 569  :   0.727     
  LEU 572   - LEU 570  :   0.468     
  LYS 573   - LYS 571  :   0.816     
  PRO 574   - PRO 572  :   0.982     
  LYS 575   - ARG 573  :   0.413     
  VAL 576   - PRO 574  :   0.506     
  LEU 577   - LEU 575  :   0.639     
  TRP 578   - TRP 576  :   0.661     
  THR 579   - THR 577  :   0.566     
  GLY 580   - GLY 578  :   0.338     
  LYS 581   - LYS 579  :   0.438     
  GLN 582   - GLN 580  :   0.371     
  ILE 583   - VAL 581  :   1.157     
  LEU 584   - PHE 582  :   1.007     
  SER 585   - SER 583  :   0.974     
  LEU 586   - LEU 584  :   0.954     
  ILE 587   - ILE 585  :   0.565     
  ILE 588   - LEU 586  :   0.707     
  PRO 589   - PRO 587  :   0.737     
  LYS 590   - GLU 588  :   0.946     
  GLY 591   - VAL 589  :   1.152     
  ILE 592   - ASN 590  :   1.198     
  ASN 593   - HIS 591  :   0.212     
  LEU 594   - PRO 592  :   1.776     
  ILE 595   - ALA 593  :   1.846     
  ARG 596   - THR 594  :   0.492     
  ASP 597   - PRO 595  :   0.665     
  ASP 598   - GLN 596  :   1.082     
  ASP 599   - ASP 597  :   1.195     
  LYS 600   - ARG 598  :   0.749     
  GLN 601   - PRO 599  :   0.988     
  SER 602   - PRO 600  :   1.503     
  LEU 603   - PHE 601  :   1.171     
  SER 604   - PRO 602  :   1.718     
  ASN 605   - HIS 603  :   2.279  !  
  THR 607   - ASN 604  :   4.590  !  
  ASP 608   - ASP 605  :   0.848     
  SER 609   - SER 606  :   0.276     
  GLY 610   - VAL 607  :   1.214     
  MET 611   - VAL 608  :   0.436     
  LEU 612   - MET 609  :   0.483     
  ILE 613   - ILE 610  :   0.753     
  GLU 614   - ARG 611  :   1.277     
  ASN 615   - ARG 612  :   1.171     
  GLY 616   - GLY 613  :   2.352  !  
  GLU 617   - GLN 614  :   1.343     
  ILE 618   - LEU 615  :   0.820     
  ILE 619   - LEU 616  :   1.090     
  TYR 620   - CYS 617  :   0.305     
  GLY 621   - GLY 618  :   0.626     
  VAL 622   - PRO 619  :   0.645     
  VAL 623   - ILE 620  :   0.966     
  ASP 624   - THR 621  :   1.002     
  LYS 625   - LYS 622  :   0.779     
  LYS 626   - SER 623  :   0.843     
  THR 627   - ILE 624  :   0.869     
  VAL 628   - VAL 625  :   0.737     
  GLY 629   - GLY 626  :   0.727     
  ALA 630   - ALA 627  :   0.557     
  SER 631   - ALA 628  :   1.448     
  GLN 632   - PRO 629  :   1.683     
  GLY 633   - GLY 630  :   0.821     
  GLY 634   - SER 631  :   0.265     
  LEU 635   - LEU 632  :   0.298     
  VAL 636   - ILE 633  :   0.252     
  HIS 637   - HIS 634  :   0.302     
  THR 638   - VAL 635  :   0.065     
  ILE 639   - ILE 636  :   0.702     
  TRP 640   - PHE 637  :   1.022     
  LYS 641   - ASN 638  :   1.182     
  GLU 642   - GLU 639  :   1.132     
  LYS 643   - HIS 640  :   1.011     
  GLY 644   - GLY 641  :   1.605     
  PRO 645   - SER 642  :   0.948     
  GLU 646   - ASP 643  :   1.325     
  ILE 647   - GLU 644  :   2.197  !  
  CYS 648   - VAL 645  :   1.754     
  LYS 649   - ALA 646  :   0.622     
  GLY 650   - ARG 647  :   0.475     
  PHE 651   - PHE 648  :   0.545     
  PHE 652   - ILE 649  :   0.465     
  ASN 653   - ASN 650  :   0.571     
  GLY 654   - GLY 651  :   0.791     
  ILE 655   - VAL 652  :   0.829     
  GLN 656   - GLN 653  :   0.882     
  ARG 657   - ARG 654  :   0.985     
  VAL 658   - VAL 655  :   0.778     
  VAL 659   - THR 656  :   0.185     
  ASN 660   - THR 657  :   0.610     
  TYR 661   - PHE 658  :   1.041     
  TRP 662   - PHE 659  :   0.536     
  LEU 663   - LEU 660  :   0.622     
  LEU 664   - LEU 661  :   0.849     
  HIS 665   - ASN 662  :   0.182     
  ASN 666   - PHE 663  :   0.415     
  GLY 667   - GLY 664  :   0.426     
  PHE 668   - PHE 665  :   0.531     
  SER 669   - SER 666  :   0.716     
  ILE 670   - VAL 667  :   0.342     
  GLY 671   - GLY 668  :   1.691     
  ILE 672   - VAL 669  :   1.093     
  GLY 673   - GLN 670  :   0.737     
  ASP 674   - ASP 671  :   0.923     
  THR 675   - THR 672  :   0.892     
  ILE 676   - VAL 673  :   0.730     
  ALA 677   - ALA 674  :   0.938     
  ASP 678   - ASP 675  :   1.184     
  ALA 679   - SER 676  :   1.149     
  ASP 680   - ASP 677  :   0.701     
  THR 681   - THR 678  :   0.459     
  MET 682   - LEU 679  :   0.680     
  LYS 683   - ARG 680  :   0.320     
  GLU 684   - GLN 681  :   0.941     
  VAL 685   - MET 682  :   1.131     
  THR 686   - ASN 683  :   0.879     
  ARG 687   - ASP 684  :   0.365     
  THR 688   - VAL 685  :   0.433     
  VAL 689   - LEU 686  :   1.384     
  LYS 690   - VAL 687  :   2.005  !  
  GLU 691   - LYS 688  :   1.469     
  ALA 692   - THR 689  :   0.800     
  ARG 693   - ARG 690  :   1.029     
  ARG 694   - ARG 691  :   0.923     
  GLN 695   - ASN 692  :   1.154     
  VAL 696   - VAL 693  :   0.487     
  ALA 697   - GLU 694  :   0.661     
  GLU 698   - LYS 695  :   0.795     
  CYS 699   - ILE 696  :   0.920     
  ILE 700   - GLY 697  :   1.205     
  GLN 701   - ALA 698  :   1.859     
  ASP 702   - ALA 699  :   1.957     
  ALA 703   - ALA 700  :   1.002     
  GLN 704   - ASN 701  :   0.633     
  HIS 705   - ASN 702  :   0.687     
  ASN 706   - ARG 703  :   0.906     
  ARG 707   - THR 704  :   0.788     
  LEU 708   - LEU 705  :   0.817     
  LYS 709   - ASN 706  :   1.524     
  PRO 710   - ARG 707  :   1.143     
  GLU 711   - LYS 708  :   1.455     
  PRO 712   - ALA 709  :   1.830     
  GLY 713   - GLY 710  :   2.150  !  
  MET 714   - MET 711  :   0.692     
  THR 715   - THR 712  :   0.419     
  LEU 716   - LEU 713  :   0.396     
  ARG 717   - LEU 714  :   0.822     
  GLU 718   - GLN 715  :   0.886     
  SER 719   - SER 716  :   0.689     
  PHE 720   - PHE 717  :   0.312     
  GLU 721   - GLU 718  :   0.413     
  ALA 722   - ALA 719  :   0.910     
  LYS 723   - ASP 720  :   0.878     
  VAL 724   - VAL 721  :   0.948     
  SER 725   - ASN 722  :   0.859     
  ARG 726   - SER 723  :   1.099     
  ILE 727   - ALA 724  :   0.618     
  LEU 728   - LEU 725  :   0.460     
  ASN 729   - ASN 726  :   0.583     
  GLN 730   - LYS 727  :   0.500     
  ALA 731   - CYS 728  :   0.496     
  ARG 732   - ARG 729  :   0.595     
  ASP 733   - GLU 730  :   0.435     
  ASN 734   - GLU 731  :   0.704     
  ALA 735   - ALA 732  :   0.799     
  GLY 736   - ALA 733  :   0.820     
  ARG 737   - LYS 734  :   0.945     
  SER 738   - LYS 735  :   0.873     
  ALA 739   - ALA 736  :   0.788     
  GLU 740   - LEU 737  :   0.812     
  HIS 741   - SER 738  :   0.454     
  SER 742   - ASN 739  :   0.367     
  LEU 743   - VAL 740  :   0.511     
  LYS 744   - ARG 741  :   0.728     
  ASP 745   - ARG 742  :   0.901     
  SER 746   - THR 743  :   0.803     
  ASN 747   - ASN 744  :   0.591     
  ASN 748   - SER 745  :   0.366     
  VAL 749   - PHE 746  :   0.301     
  LYS 750   - LYS 747  :   0.472     
  GLN 751   - VAL 748  :   0.325     
  MET 752   - MET 749  :   0.338     
  VAL 753   - ILE 750  :   0.533     
  ALA 754   - GLU 751  :   0.355     
  ALA 755   - ALA 752  :   0.597     
  GLY 756   - GLY 753  :   0.649     
  SER 757   - SER 754  :   0.499     
  LYS 758   - LYS 755  :   0.799     
  GLY 759   - GLY 756  :   0.805     
  SER 760   - THR 757  :   1.265     
  PHE 761   - ASP 758  :   1.051     
  ILE 762   - LEU 759  :   0.503     
  ASN 763   - ASN 760  :   0.450     
  ILE 764   - ILE 761  :   0.455     
  SER 765   - CYS 762  :   0.807     
  GLN 766   - GLN 763  :   0.734     
  MET 767   - ILE 764  :   0.317     
  SER 768   - ALA 765  :   0.705     
  ALA 769   - VAL 766  :   0.535     
  CYS 770   - PHE 767  :   0.791     
  VAL 771   - VAL 768  :   0.495     
  GLY 772   - GLY 769  :   1.322     
  GLN 773   - GLN 770  :   1.260     
  GLN 774   - GLN 771  :   0.513     
  ILE 775   - ASN 772  :   0.175     
  VAL 776   - VAL 773  :   0.354     
  GLU 777   - ALA 774  :   0.664     
  GLY 778   - GLY 775  :   0.935     
  LYS 779   - SER 776  :   0.473     
  ARG 780   - ARG 777  :   0.390     
  ILE 781   - ILE 778  :   0.523     
  PRO 782   - PRO 779  :   0.735     
  PHE 783   - PHE 780  :   0.828     
  GLY 784   - GLY 781  :   1.255     
  PHE 785   - PHE 782  :   0.322     
  LYS 786   - ARG 783  :   0.650     
  TYR 787   - ARG 784  :   0.310     
  ARG 788   - ARG 785  :   0.259     
  THR 789   - THR 786  :   0.745     
  LEU 790   - LEU 787  :   0.692     
  PRO 791   - PRO 788  :   0.507     
  HIS 792   - HIS 789  :   0.252     
  PHE 793   - PHE 790  :   1.035     
  PRO 794   - MET 791  :   1.569     
  LYS 795   - LEU 792  :   0.343     
  ASP 796   - ASP 793  :   0.568     
  ASP 797   - ASP 794  :   0.944     
  ASP 798   - TYR 795  :   0.581     
  SER 799   - GLY 796  :   0.625     
  PRO 800   - GLU 797  :   1.718     
  GLU 801   - THR 798  :   0.327     
  SER 802   - SER 799  :   0.533     
  ARG 803   - ARG 800  :   1.153     
  GLY 804   - GLY 801  :   1.615     
  PHE 805   - MET 802  :   0.807     
  ILE 806   - ALA 803  :   0.401     
  GLU 807   - ASN 804  :   0.939     
  ASN 808   - ARG 805  :   0.539     
  SER 809   - GLY 806  :   0.686     
  TYR 810   - TYR 807  :   0.709     
  LEU 811   - VAL 808  :   0.792     
  ARG 812   - GLU 809  :   0.813     
  GLY 813   - GLY 810  :   0.544     
  LEU 814   - LEU 811  :   0.612     
  THR 815   - LYS 812  :   0.427     
  PRO 816   - PRO 813  :   0.920     
  GLN 817   - HIS 814  :   1.226     
  GLU 818   - GLU 815  :   0.537     
  PHE 819   - PHE 816  :   0.667     
  PHE 820   - PHE 817  :   0.512     
  PHE 821   - PHE 818  :   0.624     
  HIS 822   - HIS 819  :   0.723     
  ALA 823   - THR 820  :   1.000     
  MET 824   - MET 821  :   0.982     
  ALA 825   - ALA 822  :   0.867     
  GLY 826   - GLY 823  :   0.436     
  ARG 827   - ARG 824  :   0.566     
  GLU 828   - GLU 825  :   0.556     
  GLY 829   - GLY 826  :   0.255     
  LEU 830   - LEU 827  :   0.743     
  ILE 831   - ILE 828  :   0.404     
  ASP 832   - ASP 829  :   0.541     
  THR 833   - THR 830  :   0.690     
  ALA 834   - ALA 831  :   0.756     
  VAL 835   - VAL 832  :   0.623     
  LYS 836   - LYS 833  :   0.582     
  THR 837   - THR 834  :   0.626     
  ALA 838   - SER 835  :   0.970     
  GLU 839   - ASP 836  :   0.284     
  THR 840   - THR 837  :   0.873     
  GLY 841   - GLY 838  :   1.397     
  TYR 842   - TYR 839  :   0.130     
  ILE 843   - LEU 840  :   0.533     
  GLN 844   - GLN 841  :   0.206     
  ARG 845   - ARG 842  :   0.507     
  ARG 846   - LYS 843  :   0.708     
  LEU 847   - LEU 844  :   0.372     
  VAL 848   - ILE 845  :   0.685     
  LYS 849   - LYS 846  :   0.694     
  ALA 850   - ALA 847  :   0.373     
  MET 851   - LEU 848  :   0.309     
  GLU 852   - GLU 849  :   0.622     
  ASP 853   - ASP 850  :   1.008     
  VAL 854   - VAL 851  :   0.867     
  MET 855   - HIS 852  :   1.277     
  VAL 856   - ALA 853  :   0.767     
  ARG 857   - ALA 854  :   1.021     
  TYR 858   - TYR 855  :   0.878     
  ASP 859   - ASP 856  :   1.070     
  GLY 860   - GLY 857  :   1.444     
  THR 861   - THR 858  :   1.337     
  VAL 862   - VAL 859  :   0.971     
  ARG 863   - ARG 860  :   0.947     
  ASN 864   - ASN 861  :   0.426     
  ALA 865   - ALA 862  :   0.150     
  MET 866   - ASN 863  :   0.328     
  GLY 867   - ASP 864  :   0.338     
  ASP 868   - GLU 865  :   0.429     
  ILE 869   - LEU 866  :   1.016     
  ILE 870   - ILE 867  :   0.422     
  GLN 871   - GLN 868  :   0.886     
  PHE 872   - PHE 869  :   0.890     
  ALA 873   - MET 870  :   0.801     
  TYR 874   - TYR 871  :   0.732     
  GLY 875   - GLY 872  :   0.485     
  GLU 876   - GLU 873  :   0.524     
  ASP 877   - ASP 874  :   1.308     
  GLY 878   - GLY 875  :   0.375     
  LEU 879   - LEU 876  :   0.555     
  ASP 880   - ASP 877  :   0.860     
  ALA 881   - GLY 878  :   0.442     
  THR 882   - ALA 879  :   0.382     
  LEU 883   - ARG 880  :   0.668     
  VAL 884   - ILE 881  :   0.529     
  GLU 885   - GLU 882  :   2.315  !  
  TYR 886   - GLY 884  :   2.693  !  
  GLN 887   - GLN 885  :   0.950     
  VAL 888   - LEU 886  :   1.632     
  PHE 889   - PHE 887  :   1.149     
  ASP 890   - PRO 888  :   1.192     
  SER 891   - LEU 889  :   1.696     
  LEU 892   - PRO 890  :   2.112  !  
  ARG 893   - PHE 891  :   1.262     
  LEU 894   - ARG 892  :   0.840     
  SER 895   - ASP 893  :   0.573     
  THR 896   - ASP 894  :   1.383     
  LYS 897   - LYS 895  :   1.277     
  GLN 898   - GLU 896  :   1.057     
  PHE 899   - MET 897  :   0.954     
  GLU 900   - GLU 898  :   0.838     
  LYS 901   - ASP 899  :   1.162     
  LYS 902   - THR 900  :   0.344     
  TYR 903   - TYR 901  :   0.308     
  ARG 904   - LYS 902  :   0.598     
  ILE 905   - TYR 903  :   0.566     
  ASP 906   - GLU 904  :   1.591     
  LEU 907   - TYR 905  :   1.070     
  MET 908   - ASP 906  :   0.976     
  GLU 909   - VAL 907  :   0.965     
  ASP 910   - ASP 908  :   0.568     
  ARG 911   - GLY 909  :   0.909     
  SER 912   - THR 910  :   0.805     
  LEU 913   - PHE 911  :   0.629     
  SER 914   - ASP 921  :   2.098  !  
  LEU 915   - PRO 922  :   1.259     
  TYR 916   - HIS 923  :   0.581     
  MET 917   - VAL 924  :   1.521     
  GLU 918   - ARG 925  :   1.962     
  ASN 919   - LYS 926  :   2.495  !  
  SER 920   - MET 927  :   1.819     
  ILE 921   - LEU 928  :   0.628     
  GLU 922   - ARG 929  :   0.801     
  ASN 923   - ALA 930  :   0.960     
  ASP 924   - ASP 931  :   1.888     
  SER 925   - PRO 932  :   1.133     
  SER 926   - GLN 933  :   1.166     
  VAL 927   - ASN 934  :   0.491     
  GLN 928   - VAL 935  :   0.575     
  ASP 929   - ARG 936  :   0.558     
  LEU 930   - LYS 937  :   0.978     
  LEU 931   - LEU 938  :   1.095     
  ASP 932   - GLN 939  :   0.551     
  GLU 933   - GLU 940  :   1.156     
  GLU 934   - GLU 941  :   0.599     
  TYR 935   - TYR 942  :   0.632     
  THR 936   - GLU 943  :   0.735     
  GLN 937   - GLN 944  :   0.253     
  LEU 938   - LEU 945  :   0.479     
  VAL 939   - THR 946  :   0.635     
  ALA 940   - ALA 947  :   1.142     
  ASP 941   - ASP 948  :   1.112     
  ARG 942   - ARG 949  :   0.816     
  GLU 943   - GLU 950  :   0.366     
  LEU 944   - TRP 951  :   0.389     
  LEU 945   - SER 952  :   1.100     
  CYS 946   - ARG 953  :   1.151     
  LYS 947   - LYS 954  :   1.337     
  PHE 948   - MET 955  :   0.914     
  ILE 949   - LEU 956  :   0.408     
  PHE 950   - ASP 957  :   1.918     
  PRO 951   - ASP 960  :   4.064  !  
  LYS 952   - ARG 961  :   2.973  !  
  GLY 953   - ASP 962  :   2.334  !  
  ASP 954   - LYS 963  :   1.519     
  ALA 955   - LEU 964  :   1.095     
  ARG 956   - LYS 965  :   1.676     
  TRP 957   - LEU 966  :   1.806     
  PRO 958   - ASN 967  :   1.115     
  LEU 959   - LEU 968  :   1.001     
  PRO 960   - PRO 969  :   1.441     
  VAL 961   - VAL 970  :   1.547     
  ASN 962   - ASN 971  :   1.010     
  VAL 963   - PRO 972  :   0.786     
  GLN 964   - GLY 973  :   0.907     
  ARG 965   - ARG 974  :   0.898     
  ILE 966   - LEU 975  :   0.672     
  ILE 967   - ILE 976  :   0.788     
  GLN 968   - GLN 977  :   0.959     
  ASN 969   - ASN 978  :   1.246     
  ALA 970   - ALA 979  :   1.308     
  LEU 971   - ARG 980  :   1.505     
  GLN 972   - SER 981  :   1.241     
  ILE 973   - THR 982  :   0.989     
  PHE 974   - MET 983  :   1.778     
  HIS 975   - GLY 984  :   2.844  !  
  LEU 976   - SER 987  :   1.895     
  GLU 977   - GLN 988  :   1.600     
  ALA 978   - VAL 989  :   1.819     
  LYS 979   - SER 990  :   1.615     
  LYS 980   - ASN 991  :   1.164     
  PRO 981   - LEU 992  :   0.799     
  THR 982   - SER 993  :   0.859     
  ASP 983   - PRO 994  :   0.368     
  LEU 984   - ILE 995  :   1.089     
  LEU 985   - THR 996  :   1.179     
  PRO 986   - ILE 997  :   0.597     
  SER 987   - ILE 998  :   0.707     
  ASP 988   - ASP 999  :   0.722     
  ILE 989   - HIS 1000 :   0.520     
  ILE 990   - VAL 1001 :   0.311     
  ASN 991   - ARG 1002 :   0.589     
  GLY 992   - LYS 1003 :   0.699     
  LEU 993   - LEU 1004 :   0.833     
  ASN 994   - GLN 1005 :   1.003     
  GLU 995   - GLU 1006 :   1.415     
  LEU 996   - ASP 1007 :   1.287     
  ILE 997   - LEU 1008 :   1.131     
  ALA 998   - MET 1009 :   0.949     
  LYS 999   - LYS 1010 :   0.602     
  LEU 1000  - LEU 1011 :   0.873     
  THR 1001  - SER 1014 :   2.625  !  
  ILE 1002  - TYR 1015 :   0.573     
  PHE 1003  - HIS 1016 :   0.526     
  ARG 1004  - ARG 1017 :   0.811     
  GLY 1005  - GLY 1018 :   1.161     
  SER 1006  - GLY 1019 :   0.832     
  ASP 1007  - ASP 1020 :   3.170  !  
  ARG 1008  - THR 1026 :   2.860  !  
  ILE 1009  - LEU 1027 :   1.690     
  THR 1010  - SER 1028 :   0.691     
  ARG 1011  - ARG 1029 :   0.552     
  ASP 1012  - GLU 1030 :   0.670     
  VAL 1013  - ARG 1031 :   0.721     
  GLN 1014  - ILE 1032 :   1.021     
  ASN 1015  - GLU 1033 :   1.156     
  ASN 1016  - SER 1034 :   1.822     
  ALA 1017  - ALA 1035 :   2.357  !  
  THR 1018  - LEU 1036 :   1.609     
  LEU 1019  - THR 1037 :   0.931     
  LEU 1020  - LEU 1038 :   0.365     
  PHE 1021  - PHE 1039 :   0.636     
  GLN 1022  - ASN 1040 :   0.963     
  ILE 1023  - VAL 1041 :   0.739     
  LEU 1024  - HIS 1042 :   0.712     
  LEU 1025  - LEU 1043 :   0.586     
  ARG 1026  - ARG 1044 :   0.720     
  SER 1027  - GLN 1045 :   0.810     
  LYS 1028  - LEU 1046 :   0.617     
  PHE 1029  - LEU 1047 :   0.323     
  ALA 1030  - ALA 1048 :   0.930     
  VAL 1031  - SER 1049 :   1.179     
  LYS 1032  - LYS 1050 :   0.901     
  ARG 1033  - ARG 1051 :   0.592     
  VAL 1034  - VAL 1052 :   0.237     
  ILE 1035  - LEU 1053 :   0.602     
  MET 1036  - LYS 1054 :   0.518     
  GLU 1037  - GLU 1055 :   0.546     
  TYR 1038  - TYR 1056 :   1.180     
  ARG 1039  - LYS 1057 :   0.682     
  LEU 1040  - LEU 1058 :   0.627     
  ASN 1041  - ASN 1059 :   0.398     
  LYS 1042  - ASP 1060 :   0.422     
  VAL 1043  - ARG 1061 :   0.603     
  ALA 1044  - ALA 1062 :   0.302     
  PHE 1045  - PHE 1063 :   0.638     
  GLU 1046  - GLU 1064 :   0.944     
  TRP 1047  - TYR 1065 :   0.654     
  ILE 1048  - LEU 1066 :   0.187     
  MET 1049  - LEU 1067 :   0.687     
  GLY 1050  - LYS 1068 :   0.825     
  GLU 1051  - GLU 1069 :   0.528     
  VAL 1052  - ILE 1070 :   0.414     
  GLU 1053  - ARG 1071 :   1.231     
  ALA 1054  - THR 1072 :   1.523     
  ARG 1055  - LYS 1073 :   0.795     
  PHE 1056  - TYR 1074 :   0.612     
  GLN 1057  - HIS 1075 :   0.777     
  GLN 1058  - GLN 1076 :   0.935     
  ALA 1059  - SER 1077 :   0.611     
  VAL 1060  - LEU 1078 :   1.266     
  VAL 1061  - THR 1079 :   1.279     
  SER 1062  - THR 1080 :   1.253     
  PRO 1063  - PRO 1081 :   2.263  !  
  GLY 1064  - GLY 1082 :   0.919     
  GLU 1065  - GLU 1083 :   0.594     
  MET 1066  - ASN 1084 :   0.686     
  VAL 1067  - ILE 1085 :   0.922     
  GLY 1068  - GLY 1086 :   1.251     
  THR 1069  - ALA 1087 :   1.006     
  LEU 1070  - ILE 1088 :   0.524     
  ALA 1071  - ALA 1089 :   0.881     
  ALA 1072  - ALA 1090 :   0.851     
  GLN 1073  - GLN 1091 :   0.573     
  SER 1074  - SER 1092 :   0.564     
  ILE 1075  - CYS 1093 :   0.784     
  GLY 1076  - GLY 1094 :   0.701     
  GLU 1077  - GLU 1095 :   1.122     
  PRO 1078  - PRO 1096 :   0.968     
  ALA 1079  - ALA 1097 :   0.614     
  THR 1080  - THR 1098 :   0.847     
  GLN 1081  - GLN 1099 :   1.279     
  MET 1082  - MET 1100 :   1.275     
  THR 1083  - THR 1101 :   1.548     
  LEU 1084  - LEU 1102 :   0.794     
  ASN 1085  - ASN 1103 :   0.574     
  THR 1086  - THR 1104 :   0.559     
  PHE 1087  - PHE 1105 :   0.547     
  HIS 1088  - HIS 1106 :   1.198     
  TYR 1089  - ASN 1107 :   1.029     
  ALA 1090  - ALA 1108 :   1.178     
  GLY 1091  - GLY 1109 :   0.299     
  VAL 1092  - ILE 1110 :   1.419     
  SER 1093  - SER 1111 :   0.639     
  SER 1094  - SER 1112 :   0.809     
  LYS 1095  - LYS 1113 :   0.902     
  ASN 1096  - ASN 1114 :   0.663     
  VAL 1097  - VAL 1115 :   1.411     
  THR 1098  - THR 1116 :   1.116     
  LEU 1099  - LEU 1117 :   1.205     
  GLY 1100  - GLY 1118 :   0.955     
  VAL 1101  - VAL 1119 :   0.283     
  PRO 1102  - PRO 1120 :   0.856     
  ARG 1103  - ARG 1121 :   0.876     
  LEU 1104  - LEU 1122 :   0.621     
  LYS 1105  - LEU 1123 :   0.379     
  GLU 1106  - GLU 1124 :   0.718     
  ILE 1107  - LEU 1125 :   0.432     
  LEU 1108  - LEU 1126 :   0.357     
  ASN 1109  - ASN 1127 :   0.622     
  VAL 1110  - VAL 1128 :   0.437     
  ALA 1111  - SER 1129 :   0.388     
  LYS 1112  - ARG 1130 :   1.058     
  ASN 1113  - ASN 1131 :   1.263     
  ILE 1114  - GLN 1132 :   0.795     
  LYS 1115  - LYS 1133 :   0.494     
  THR 1116  - HIS 1134 :   0.151     
  PRO 1117  - ALA 1135 :   0.182     
  SER 1118  - SER 1136 :   0.631     
  LEU 1119  - MET 1137 :   0.959     
  THR 1120  - THR 1138 :   0.470     
  ILE 1121  - VAL 1139 :   1.068     
  TYR 1122  - SER 1140 :   1.172     
  LEU 1123  - LEU 1141 :   1.504     
  MET 1124  - PHE 1142 :   0.804     
  PRO 1125  - PRO 1143 :   1.171     
  TRP 1126  - PRO 1144 :   1.525     
  ILE 1127  - TYR 1145 :   7.890  !  
  ALA 1128  - ASP 1146 :   6.916  !  
  ALA 1129  - GLU 1147 :   1.391     
  ASN 1130  - LYS 1148 :   1.526     
  MET 1131  - ARG 1149 :   0.509     
  LEU 1133  - ASN 1150 :   1.549     
  ALA 1134  - ALA 1151 :   0.077     
  LYS 1135  - GLN 1152 :   0.162     
  ASN 1136  - LYS 1153 :   0.498     
  VAL 1137  - ALA 1154 :   0.789     
  GLN 1138  - GLN 1155 :   0.784     
  THR 1139  - HIS 1156 :   0.251     
  GLN 1140  - LEU 1157 :   0.549     
  ILE 1141  - ILE 1158 :   0.658     
  GLU 1142  - GLU 1159 :   0.675     
  HIS 1143  - TYR 1160 :   0.123     
  THR 1144  - CYS 1161 :   0.706     
  THR 1145  - THR 1162 :   0.944     
  LEU 1146  - LEU 1163 :   1.529     
  SER 1147  - GLU 1164 :   1.602     
  THR 1148  - SER 1165 :   0.967     
  VAL 1149  - ILE 1166 :   0.829     
  THR 1150  - THR 1167 :   0.719     
  SER 1151  - ARG 1168 :   1.117     
  ALA 1152  - ARG 1169 :   2.751  !  
  THR 1153  - ILE 1170 :   1.459     
  GLU 1154  - GLN 1171 :   0.646     
  ILE 1155  - PHE 1172 :   0.877     
  HIS 1156  - ILE 1173 :   1.507     
  TYR 1157  - TYR 1174 :   1.261     
  ASP 1158  - ASP 1175 :   0.579     
  PRO 1159  - PRO 1176 :   0.689     
  ASP 1160  - ASP 1177 :   0.977     
  PRO 1161  - PRO 1178 :   0.915     
  GLN 1162  - ARG 1179 :   0.970     
  ASP 1163  - HIS 1180 :   1.016     
  THR 1164  - THR 1181 :   1.415     
  VAL 1165  - VAL 1182 :   2.120  !  
  ILE 1166  - VAL 1183 :   1.425     
  GLU 1167  - GLU 1184 :   0.931     
  GLU 1168  - ALA 1185 :   1.427     
  ASP 1169  - ASP 1186 :   0.971     
  LYS 1170  - ARG 1187 :   0.800     
  ASP 1171  - ASP 1188 :   0.227     
  PHE 1172  - ILE 1189 :   1.037     
  VAL 1173  - LEU 1190 :   1.032     
  GLU 1174  - GLU 1191 :   0.738     
  ALA 1175  - LEU 1192 :   0.592     
  PHE 1176  - GLU 1193 :   0.875     
  PHE 1177  - TRP 1194 :   0.732     
  ALA 1178  - ASN 1195 :   0.817     
  ILE 1179  - VAL 1196 :   0.927     
  PRO 1180  - MET 1197 :   0.874     
  ASP 1181  - ASP 1198 :   0.832     
  GLU 1182  - GLU 1199 :   0.582     
  GLU 1183  - SER 1200 :   0.682     
  VAL 1184  - ASP 1201 :   0.669     
  GLU 1185  - ALA 1202 :   0.583     
  GLU 1186  - GLU 1203 :   0.736     
  ASN 1187  - LEU 1204 :   0.510     
  LEU 1188  - ARG 1205 :   0.764     
  TYR 1189  - ILE 1206 :   1.094     
  LYS 1190  - GLN 1207 :   1.248     
  GLN 1191  - GLU 1208 :   2.929  !  
  SER 1192  - SER 1213 :   2.121  !  
  PRO 1193  - PRO 1214 :   0.611     
  TRP 1194  - TRP 1215 :   1.360     
  LEU 1195  - VAL 1216 :   1.108     
  LEU 1196  - VAL 1217 :   0.197     
  ARG 1197  - ARG 1218 :   0.953     
  LEU 1198  - LEU 1219 :   0.888     
  GLU 1199  - GLU 1220 :   0.883     
  LEU 1200  - LEU 1221 :   1.394     
  ASP 1201  - ASP 1222 :   0.797     
  ARG 1202  - VAL 1223 :   0.425     
  ALA 1203  - ASP 1224 :   0.637     
  LYS 1204  - MET 1225 :   0.498     
  MET 1205  - VAL 1226 :   0.693     
  LEU 1206  - THR 1227 :   1.245     
  ASP 1207  - ASP 1228 :   0.600     
  LYS 1208  - LYS 1229 :   0.361     
  LYS 1209  - ALA 1230 :   2.078  !  
  LEU 1210  - LEU 1231 :   1.124     
  SER 1211  - ASP 1232 :   0.863     
  MET 1212  - MET 1233 :   0.710     
  SER 1213  - LYS 1234 :   0.981     
  ASP 1214  - ASP 1235 :   0.762     
  VAL 1215  - VAL 1236 :   1.425     
  ALA 1216  - LYS 1237 :   1.068     
  GLY 1217  - GLN 1238 :   0.899     
  LYS 1218  - ALA 1239 :   0.905     
  ILE 1219  - ILE 1240 :   1.161     
  ALA 1220  - LEU 1241 :   1.236     
  GLU 1221  - ARG 1242 :   0.902     
  SER 1222  - VAL 1243 :   0.248     
  PHE 1223  - ASP 1244 :   0.343     
  GLU 1224  - GLU 1245 :   0.487     
  ARG 1225  - SER 1246 :   0.723     
  ASP 1226  - TYR 1247 :   0.681     
  LEU 1227  - ILE 1248 :   0.654     
  PHE 1228  - ILE 1249 :   0.643     
  THR 1229  - GLU 1250 :   0.648     
  ILE 1230  - THR 1251 :   0.599     
  TRP 1231  - GLY 1252 :   0.780     
  SER 1232  - MET 1253 :   0.774     
  GLU 1233  - ALA 1254 :   3.675  !  
  LEU 1239  - ASN 1255 :   3.285  !  
  ILE 1240  - ASN 1256 :   1.483     
  ILE 1241  - VAL 1257 :   0.935     
  ARG 1242  - ARG 1258 :   1.233     
  CYS 1243  - GLN 1259 :   1.330     
  ARG 1244  - ARG 1260 :   0.267     
  ILE 1245  - THR 1261 :   0.984     
  ILE 1246  - ILE 1262 :   1.435     
  ARG 1247  - ARG 1263 :   1.432     
  ASP 1248  - MET 1264 :   5.195  !  
  ASP 1249  - ARG 1265 :   4.710  !  
  ASP 1250  - SER 1266 :   0.570     
  ARG 1251  - ARG 1267 :   0.757     
  LYS 1252  - TYR 1268 :   0.888     
  ALA 1253  - ASN 1269 :   0.509     
  GLU 1254  - GLU 1270 :   1.052     
  ASP 1255  - GLY 1271 :   1.752     
  ASP 1256  - ALA 1272 :   1.314     
  ASP 1257  - ASP 1273 :   0.817     
  ASN 1258  - SER 1274 :   1.712     
  VAL 1264  - ILE 1275 :   4.525  !  
  PHE 1265  - PRO 1276 :   5.871  !  
  LEU 1266  - LYS 1277 :   6.558  !  
  LYS 1267  - LEU 1278 :   2.837  !  
  THR 1268  - LYS 1279 :   0.534     
  ILE 1269  - ARG 1280 :   1.825     
  GLU 1270  - GLU 1281 :   5.203  !  
  GLY 1271  - ILE 1282 :   4.590  !  
  HIS 1272  - PRO 1283 :   0.975     
  MET 1273  - LEU 1285 :   1.901     
  LEU 1274  - LEU 1286 :   0.992     
  GLU 1275  - ALA 1287 :   1.890     
  SER 1276  - ARG 1288 :   1.718     
  ILE 1277  - VAL 1289 :   3.373  !  
  SER 1278  - HIS 1290 :   0.793     
  LEU 1279  - LEU 1291 :   0.878     
  ARG 1280  - ARG 1292 :   0.913     
  GLY 1281  - GLY 1293 :   0.857     
  VAL 1282  - ILE 1294 :   1.106     
  PRO 1283  - PRO 1295 :   1.244     
  ASN 1284  - GLY 1296 :   1.618     
  ILE 1285  - VAL 1297 :   1.093     
  THR 1286  - ARG 1298 :   1.009     
  ARG 1287  - ARG 1299 :   1.463     
  VAL 1288  - ALA 1300 :   1.046     
  TYR 1289  - LEU 1301 :   0.757     
  MET 1290  - LEU 1302 :   0.752     
  MET 1291  - LYS 1303 :   0.494     
  GLU 1292  - ASP 1304 :   0.916     
  HIS 1293  - THR 1305 :   3.906  !  
  LYS 1294  - THR 1306 :   1.456     
  ILE 1295  - PHE 1308 :   1.088     
  VAL 1296  - THR 1309 :   1.098     
  ARG 1297  - VAL 1310 :   0.452     
  GLN 1298  - ASP 1311 :   0.226     
  ILE 1299  - GLN 1312 :   1.059     
  GLU 1300  - ALA 1313 :   1.433     
  ASP 1301  - THR 1314 :   0.839     
  GLY 1302  - GLY 1315 :   0.843     
  THR 1303  - LYS 1316 :   1.271     
  PHE 1304  - MET 1317 :   1.237     
  GLU 1305  - SER 1318 :   1.222     
  ARG 1306  - GLY 1319 :   1.213     
  ALA 1307  - ASN 1320 :   0.774     
  ASP 1308  - LYS 1321 :   0.911     
  GLU 1309  - ILE 1322 :   0.447     
  TRP 1310  - TRP 1323 :   0.382     
  VAL 1311  - ALA 1324 :   1.057     
  LEU 1312  - ILE 1325 :   0.714     
  GLU 1313  - ASP 1326 :   0.879     
  THR 1314  - THR 1327 :   1.080     
  ASP 1315  - ASP 1328 :   1.052     
  GLY 1316  - GLY 1329 :   1.510     
  ILE 1317  - THR 1330 :   0.675     
  ASN 1318  - ALA 1331 :   1.872     
  LEU 1319  - LEU 1332 :   1.555     
  THR 1320  - ARG 1333 :   1.139     
  GLU 1321  - ARG 1334 :   0.310     
  ALA 1322  - ALA 1335 :   0.466     
  MET 1323  - PHE 1336 :   1.066     
  THR 1324  - ILE 1337 :   0.767     
  VAL 1325  - VAL 1339 :   3.270  !  
  GLU 1326  - VAL 1340 :   1.544     
  GLY 1327  - GLY 1341 :   2.463  !  
  VAL 1328  - GLU 1342 :   1.565     
  ASP 1329  - ASP 1343 :   0.904     
  ALA 1330  - ALA 1350 :   1.398     
  THR 1331  - VAL 1351 :   1.319     
  ARG 1332  - LYS 1352 :   1.187     
  THR 1333  - THR 1353 :   0.774     
  TYR 1334  - SER 1354 :   0.461     
  SER 1335  - SER 1355 :   0.556     
  ASN 1336  - ASN 1356 :   0.680     
  SER 1337  - LYS 1357 :   0.514     
  PHE 1338  - VAL 1358 :   0.472     
  VAL 1339  - PRO 1359 :   0.837     
  GLU 1340  - GLU 1360 :   1.141     
  ILE 1341  - VAL 1361 :   0.597     
  LEU 1342  - CYS 1362 :   0.703     
  GLN 1343  - SER 1363 :   0.627     
  ILE 1344  - LEU 1364 :   0.818     
  LEU 1345  - LEU 1365 :   0.193     
  GLY 1346  - GLY 1366 :   1.207     
  ILE 1347  - ILE 1367 :   0.720     
  GLU 1348  - GLU 1368 :   0.995     
  ALA 1349  - ALA 1369 :   0.832     
  THR 1350  - ALA 1370 :   0.563     
  ARG 1351  - ARG 1371 :   0.226     
  SER 1352  - SER 1372 :   0.577     
  ALA 1353  - LYS 1373 :   0.392     
  LEU 1354  - MET 1374 :   0.390     
  LEU 1355  - LEU 1375 :   0.635     
  LYS 1356  - THR 1376 :   0.522     
  GLU 1357  - GLU 1377 :   0.323     
  LEU 1358  - LEU 1378 :   1.002     
  ARG 1359  - ARG 1379 :   1.023     
  ASN 1360  - GLU 1380 :   0.301     
  VAL 1361  - ALA 1381 :   0.666     
  ILE 1362  - TYR 1382 :   0.879     
  GLU 1363  - LEU 1383 :   0.590     
  PHE 1364  - ALA 1384 :   0.513     
  ASP 1365  - TYR 1385 :   0.878     
  GLY 1366  - GLY 1386 :   0.878     
  SER 1367  - LEU 1387 :   0.592     
  TYR 1368  - ASN 1388 :   1.117     
  VAL 1369  - ILE 1389 :   1.013     
  ASN 1370  - ASN 1390 :   0.884     
  TYR 1371  - TYR 1391 :   1.107     
  ARG 1372  - ARG 1392 :   1.208     
  HIS 1373  - HIS 1393 :   0.966     
  LEU 1374  - TYR 1394 :   0.761     
  ALA 1375  - THR 1395 :   0.552     
  LEU 1376  - ILE 1396 :   0.440     
  LEU 1377  - LEU 1397 :   0.511     
  CYS 1378  - VAL 1398 :   0.841     
  ASP 1379  - ASP 1399 :   0.785     
  VAL 1380  - THR 1400 :   0.362     
  MET 1381  - ILE 1401 :   0.375     
  THR 1382  - CYS 1402 :   0.348     
  SER 1383  - GLN 1403 :   0.221     
  ARG 1384  - HIS 1404 :   0.722     
  GLY 1385  - GLY 1405 :   0.988     
  HIS 1386  - TYR 1406 :   0.898     
  LEU 1387  - LEU 1407 :   0.891     
  MET 1388  - MET 1408 :   0.699     
  ALA 1389  - ALA 1409 :   0.546     
  ILE 1390  - VAL 1410 :   0.518     
  THR 1391  - SER 1411 :   1.002     
  ARG 1392  - ARG 1412 :   0.926     
  HIS 1393  - SER 1413 :   1.197     
  GLY 1394  - GLY 1414 :   1.693     
  ILE 1395  - ILE 1415 :   1.310     
  ASN 1396  - ASN 1416 :   0.415     
  ARG 1397  - ARG 1417 :   0.902     
  ALA 1398  - SER 1418 :   1.573     
  GLU 1399  - ASP 1419 :   0.730     
  THR 1400  - THR 1420 :   1.783     
  GLY 1401  - GLY 1422 :   1.491     
  ALA 1402  - PRO 1423 :   0.967     
  LEU 1403  - LEU 1424 :   0.652     
  MET 1404  - MET 1425 :   0.553     
  ARG 1405  - ARG 1426 :   0.499     
  CYS 1406  - CYS 1427 :   1.163     
  SER 1407  - SER 1428 :   1.270     
  PHE 1408  - PHE 1429 :   1.312     
  GLU 1409  - GLU 1430 :   1.290     
  GLU 1410  - GLU 1431 :   1.953     
  THR 1411  - THR 1432 :   1.444     
  VAL 1412  - VAL 1433 :   1.479     
  GLU 1413  - LYS 1434 :   1.110     
  ILE 1414  - VAL 1435 :   0.999     
  LEU 1415  - LEU 1436 :   0.679     
  MET 1416  - MET 1437 :   1.298     
  ASP 1417  - ALA 1438 :   0.580     
  ALA 1418  - ALA 1439 :   0.999     
  ALA 1419  - ALA 1440 :   1.037     
  ALA 1420  - SER 1441 :   0.815     
  SER 1421  - PHE 1442 :   0.950     
  GLY 1422  - GLY 1443 :   0.919     
  GLU 1423  - GLU 1444 :   0.631     
  LYS 1424  - CYS 1445 :   0.849     
  ASP 1425  - ASP 1446 :   0.884     
  ASP 1426  - PRO 1447 :   0.960     
  CYS 1427  - VAL 1448 :   0.939     
  LYS 1428  - ARG 1449 :   0.744     
  GLY 1429  - GLY 1450 :   1.521     
  ILE 1430  - VAL 1451 :   1.097     
  SER 1431  - SER 1452 :   1.275     
  GLU 1432  - ALA 1453 :   1.157     
  ASN 1433  - ASN 1454 :   1.088     
  ILE 1434  - LEU 1455 :   1.310     
  MET 1435  - VAL 1456 :   1.227     
  LEU 1436  - LEU 1457 :   0.645     
  GLY 1437  - GLY 1458 :   0.938     
  GLN 1438  - ASN 1459 :   0.902     
  LEU 1439  - GLN 1460 :   0.285     
  ALA 1440  - ALA 1461 :   0.982     
  PRO 1441  - ARG 1462 :   0.898     
  MET 1442  - VAL 1463 :   0.662     
  GLY 1443  - GLY 1464 :   0.748     
  THR 1444  - THR 1465 :   0.824     
  GLY 1445  - GLY 1466 :   0.687     
  ALA 1446  - LEU 1467 :   0.570     
  PHE 1447  - PHE 1468 :   0.633     
  ASP 1448  - ASP 1469 :   1.442     
  ILE 1449  - LEU 1470 :   1.449     
  TYR 1450  - VAL 1471 :   1.244     
  LEU 1451  - LEU 1472 :   1.976     

1: TBB DdRpII RPB1 Model A.pdb.1 
vs.
3: TBB DdRpII RPB1 Model B.pdb 

RMSD = 3.357 A

  GLN 11    - GLN 10   :   4.269  !  
  MET 12    - MET 11   :   2.824  !  
  GLU 13    - GLU 12   :   2.843  !  
  LEU 14    - LEU 13   :   2.230  !  
  HIS 15    - HIS 14   :   4.366  !  
  LYS 16    - LYS 15   :   2.763  !  
  VAL 17    - VAL 16   :   1.976     
  ASN 18    - ASN 17   :   1.604     
  GLU 19    - GLU 18   :   1.191     
  VAL 20    - VAL 19   :   1.084     
  GLN 21    - GLN 20   :   0.851     
  PHE 22    - PHE 21   :   1.193     
  GLU 23    - GLU 22   :   0.590     
  ILE 24    - ILE 23   :   0.357     
  PHE 25    - PHE 24   :   0.842     
  LYS 26    - LYS 25   :   1.848     
  GLU 27    - GLU 26   :   1.139     
  ARG 28    - ARG 27   :   1.133     
  GLN 29    - GLN 28   :   2.130  !  
  ILE 30    - ILE 29   :   1.583     
  LYS 31    - LYS 30   :   2.162  !  
  SER 32    - SER 31   :   2.484  !  
  TYR 33    - TYR 32   :   1.226     
  ALA 34    - ALA 33   :   2.337  !  
  VAL 35    - VAL 34   :   1.315     
  CYS 36    - CYS 35   :   2.400  !  
  VAL 38    - LEU 36   :   5.095  !  
  GLU 39    - VAL 37   :   3.563  !  
  HIS 40    - GLU 38   :   6.451  !  
  ALA 41    - HIS 39   :   1.848     
  LYS 42    - ALA 40   :   4.400  !  
  SER 43    - LYS 41   :   3.531  !  
  TYR 44    - SER 42   :   3.812  !  
  ALA 45    - TYR 43   :   3.691  !  
  ASN 46    - ALA 44   :   2.349  !  
  ALA 47    - ASN 45   :   4.951  !  
  ALA 48    - ALA 46   :   8.156  !  
  ASP 49    - ALA 47   :   7.855  !  
  GLN 50    - ASP 48   :   8.329  !  
  SER 51    - GLN 49   :   7.026  !  
  GLY 52    - SER 50   :   6.736  !  
  GLU 53    - GLY 51   :   6.185  !  
  ALA 54    - GLU 52   :   5.512  !  
  SER 55    - ALA 53   :   5.264  !  
  MET 56    - SER 54   :   5.434  !  
  ILE 57    - MET 55   :   5.035  !  
  CYS 58    - ILE 56   :   4.198  !  
  VAL 59    - CYS 57   :   4.989  !  
  TRP 60    - VAL 58   :   1.221     
  VAL 61    - VAL 60   :   2.459  !  
  PRO 62    - PRO 61   :   2.445  !  
  LEU 63    - LEU 62   :   0.398     
  THR 64    - THR 63   :   2.249  !  
  SER 65    - SER 64   :   2.516  !  
  ASN 66    - ASN 65   :   0.675     
  SER 67    - SER 66   :   2.604  !  
  ALA 68    - ALA 67   :   2.936  !  
  CYS 69    - CYS 68   :   2.786  !  
  GLU 70    - GLU 69   :   3.661  !  
  THR 71    - THR 70   :   3.528  !  
  CYS 72    - CYS 71   :   1.617     
  HIS 73    - HIS 72   :   1.127     
  ARG 74    - ARG 73   :   3.168  !  
  LYS 75    - LYS 74   :   3.648  !  
  HIS 76    - HIS 75   :   3.522  !  
  PRO 77    - PRO 76   :   2.877  !  
  GLU 78    - GLU 77   :   2.731  !  
  CYS 79    - CYS 78   :   2.473  !  
  PRO 80    - PRO 79   :   1.536     
  GLY 81    - GLY 80   :   0.660     
  HIS 82    - HIS 81   :   1.789     
  PHE 83    - PHE 82   :   1.769     
  GLY 84    - GLY 83   :   1.506     
  TYR 85    - TYR 84   :   2.579  !  
  ILE 86    - ILE 85   :   3.507  !  
  LEU 88    - GLU 86   :   2.178  !  
  ALA 89    - LEU 87   :   5.377  !  
  GLU 90    - ALA 88   :   1.008     
  PRO 91    - GLU 89   :   2.937  !  
  VAL 92    - PRO 90   :   3.815  !  
  PHE 93    - VAL 91   :   1.920     
  ASN 94    - PHE 92   :   3.773  !  
  ILE 95    - ASN 93   :   3.152  !  
  GLY 96    - ILE 94   :   3.379  !  
  VAL 97    - GLY 95   :   4.887  !  
  PHE 98    - VAL 96   :   5.801  !  
  ASP 99    - PHE 97   :   2.149  !  
  LEU 100   - ASP 98   :   4.280  !  
  VAL 101   - LEU 99   :   5.920  !  
  LEU 102   - VAL 100  :   3.685  !  
  LEU 103   - LEU 101  :   1.477     
  VAL 104   - VAL 103  :   2.179  !  
  LEU 105   - LEU 104  :   2.424  !  
  LYS 106   - LYS 105  :   5.369  !  
  CYS 107   - VAL 107  :   1.071     
  VAL 108   - CYS 108  :   4.486  !  
  CYS 109   - LYS 109  :   1.685     
  LYS 110   - THR 110  :   2.496  !  
  GLY 113   - CYS 111  :   3.127  !  
  ALA 114   - GLY 112  :   2.687  !  
  LEU 115   - ALA 113  :   0.951     
  LEU 116   - LEU 114  :   3.755  !  
  LEU 117   - LEU 115  :   4.155  !  
  ASN 118   - LEU 116  :   5.336  !  
  THR 119   - ASN 117  :   5.490  !  
  ARG 120   - THR 118  :   5.566  !  
  GLU 121   - ARG 119  :   4.967  !  
  GLN 122   - GLU 120  :   3.209  !  
  ASP 123   - GLN 121  :   6.506  !  
  LYS 126   - ASP 122  :   0.724     
  LYS 127   - VAL 123  :   5.184  !  
  LEU 128   - HIS 124  :   6.290  !  
  GLN 129   - LYS 125  :   4.275  !  
  HIS 130   - LYS 126  :   1.774     
  MET 131   - LEU 127  :   2.601  !  
  THR 132   - ARG 137  :   5.662  !  
  GLY 133   - GLN 138  :   3.515  !  
  LEU 134   - VAL 139  :   4.174  !  
  ASN 135   - ALA 140  :   3.504  !  
  ARG 136   - LYS 141  :   5.159  !  
  LEU 137   - MET 142  :   4.417  !  
  ARG 138   - ALA 143  :   1.815     
  GLN 139   - GLU 144  :   2.587  !  
  VAL 140   - LYS 146  :   4.310  !  
  ALA 141   - CYS 147  :   5.939  !  
  LYS 142   - ARG 148  :   1.320     
  MET 143   - VAL 149  :   3.208  !  
  ALA 144   - SER 150  :   4.811  !  
  GLU 145   - THR 151  :   2.839  !  
  ALA 146   - SER 152  :   3.127  !  
  LYS 147   - THR 153  :   4.904  !  
  CYS 148   - GLU 154  :   9.712  !  
  ARG 149   - ASP 155  :  10.453  !  
  VAL 150   - ASP 156  :   6.418  !  
  MET 174   - GLY 180  :  12.374  !  
  GLY 175   - CYS 181  :   9.761  !  
  PRO 176   - GLY 182  :   6.252  !  
  GLY 177   - ALA 183  :   8.920  !  
  GLY 181   - ARG 187  :  21.511  !  
  CYS 182   - VAL 188  :  19.616  !  
  GLY 183   - SER 189  :  21.868  !  
  ALA 184   - ARG 190  :  20.998  !  
  SER 185   - PHE 191  :  20.309  !  
  GLN 186   - TYR 192  :  23.486  !  
  PRO 187   - GLY 193  :  21.659  !  
  ARG 188   - ILE 194  :  17.537  !  
  VAL 189   - TYR 195  :  16.175  !  
  ARG 191   - THR 197  :  14.944  !  
  PHE 192   - LEU 198  :   9.132  !  
  TYR 193   - VAL 199  :   6.035  !  
  GLY 194   - ILE 200  :   5.540  !  
  ILE 195   - LYS 201  :   4.073  !  
  TYR 196   - ALA 202  :   5.426  !  
  PRO 197   - VAL 203  :   4.250  !  
  THR 198   - HIS 204  :   6.908  !  
  LEU 199   - GLU 205  :   4.748  !  
  VAL 200   - GLU 206  :   5.098  !  
  ILE 201   - GLN 207  :   1.405     
  ALA 210   - ALA 209  :   3.551  !  
  GLU 211   - GLU 210  :   5.129  !  
  TRP 212   - TRP 211  :   4.462  !  
  HIS 213   - HIS 212  :   5.722  !  
  ALA 214   - ALA 213  :   5.133  !  
  ASP 215   - ASP 214  :   3.626  !  
  LYS 216   - LYS 215  :   4.843  !  
  VAL 217   - VAL 216  :   4.138  !  
  ARG 218   - ARG 217  :   3.519  !  
  GLN 219   - GLN 218  :   5.237  !  
  VAL 220   - VAL 219  :   5.061  !  
  LEU 221   - LEU 220  :   3.476  !  
  ASP 222   - ASP 221  :   3.426  !  
  ARG 223   - ARG 222  :   4.165  !  
  VAL 224   - VAL 223  :   4.203  !  
  SER 225   - SER 224  :   3.651  !  
  ASP 226   - ASP 225  :   3.856  !  
  ASP 227   - ASP 226  :   3.687  !  
  ASP 228   - ASP 227  :   3.949  !  
  ALA 229   - ALA 228  :   3.602  !  
  ARG 230   - ARG 229  :   3.180  !  
  LEU 231   - LEU 230  :   3.096  !  
  MET 232   - MET 231  :   2.726  !  
  GLY 233   - GLY 232  :   2.162  !  
  PHE 234   - PHE 233  :   2.702  !  
  ASP 235   - ASP 234  :   3.317  !  
  PRO 236   - PRO 235  :   3.573  !  
  GLN 237   - GLN 236  :   2.331  !  
  ARG 238   - ARG 237  :   2.478  !  
  CYS 239   - CYS 238  :   1.530     
  HIS 240   - HIS 239  :   2.722  !  
  PRO 241   - PRO 240  :   2.504  !  
  ARG 242   - ARG 241  :   2.147  !  
  ASP 243   - ASP 242  :   1.999     
  LEU 244   - LEU 243  :   2.165  !  
  VAL 245   - VAL 244  :   2.580  !  
  LEU 246   - LEU 245  :   2.040  !  
  THR 247   - THR 246  :   1.474     
  VAL 248   - VAL 247  :   1.757     
  LEU 249   - LEU 248  :   2.017  !  
  PRO 250   - PRO 249  :   2.458  !  
  VAL 251   - VAL 250  :   1.322     
  PRO 252   - PRO 251  :   1.081     
  PRO 253   - PRO 252  :   1.616     
  PRO 254   - PRO 253  :   1.219     
  GLN 255   - GLN 254  :   1.411     
  VAL 256   - VAL 255  :   1.408     
  ARG 257   - ARG 256  :   1.782     
  PRO 258   - PRO 257  :   2.279  !  
  ALA 259   - ALA 258  :   1.462     
  ILE 260   - ILE 259  :   1.541     
  SER 261   - SER 260  :   3.752  !  
  PHE 262   - PHE 261  :   5.328  !  
  GLY 264   - GLY 263  :   3.908  !  
  LEU 265   - LEU 264  :   2.290  !  
  ARG 266   - ARG 265  :   1.762     
  SER 267   - SER 266  :   1.860     
  ASP 268   - ASP 267  :   1.848     
  ASP 269   - ASP 268  :   2.742  !  
  GLU 270   - GLU 269  :   1.498     
  LEU 271   - LEU 270  :   1.413     
  THR 272   - THR 271  :   1.200     
  HIS 273   - HIS 272  :   1.346     
  GLN 274   - GLN 273  :   2.306  !  
  ILE 275   - ILE 274  :   2.153  !  
  MET 276   - MET 275  :   2.142  !  
  SER 277   - SER 276  :   2.152  !  
  ILE 278   - ILE 277  :   2.464  !  
  VAL 279   - VAL 278  :   2.178  !  
  LYS 280   - LYS 279  :   2.805  !  
  ARG 281   - ARG 280  :   3.072  !  
  ASN 282   - ASN 281  :   2.997  !  
  ASN 283   - ASN 282  :   3.284  !  
  GLN 284   - GLN 283  :   4.733  !  
  LEU 285   - LEU 284  :   4.854  !  
  ARG 286   - ARG 285  :   3.322  !  
  ARG 287   - ARG 286  :   4.825  !  
  ASP 288   - ASP 287  :   6.048  !  
  LYS 289   - LYS 288  :   5.487  !  
  GLU 290   - GLU 289  :   5.330  !  
  SER 291   - SER 290  :   4.054  !  
  ASP 292   - ASP 291  :   5.521  !  
  ALA 295   - VAL 292  :   1.873     
  ALA 296   - ALA 294  :   6.858  !  
  ILE 297   - ALA 295  :   6.239  !  
  ASP 298   - ILE 296  :   1.019     
  ARG 299   - ARG 298  :   4.730  !  
  SER 300   - SER 299  :   3.586  !  
  ARG 301   - ARG 300  :   4.106  !  
  ALA 302   - ALA 301  :   3.844  !  
  LEU 303   - LEU 302  :   2.434  !  
  LEU 304   - LEU 303  :   1.787     
  GLN 305   - GLN 304  :   2.013  !  
  GLU 306   - GLU 305  :   2.389  !  
  HIS 307   - HIS 306  :   3.428  !  
  VAL 308   - VAL 307  :   3.514  !  
  ALA 309   - ALA 308  :   3.263  !  
  THR 310   - THR 309  :   2.572  !  
  TYR 311   - TYR 310  :   2.224  !  
  PHE 312   - PHE 311  :   2.022  !  
  ASN 313   - ASN 312  :   2.013  !  
  ASN 314   - ASN 313  :   1.965     
  ALA 315   - ALA 314  :   2.889  !  
  SER 316   - SER 315  :   2.317  !  
  THR 317   - THR 316  :   3.654  !  
  TYR 318   - TYR 317  :   4.465  !  
  TYR 319   - TYR 318  :   4.017  !  
  LYS 320   - LYS 319  :   4.437  !  
  PRO 321   - PRO 320  :   6.280  !  
  THR 322   - THR 321  :   3.941  !  
  LYS 323   - LYS 322  :   3.335  !  
  VAL 324   - VAL 323  :   2.784  !  
  ASN 325   - ASN 324  :   1.590     
  ASP 326   - ASP 325  :   3.982  !  
  THR 327   - THR 326  :   3.005  !  
  LYS 328   - LYS 327  :   2.389  !  
  LYS 329   - LYS 328  :   2.146  !  
  LEU 330   - LEU 329  :   2.721  !  
  LYS 331   - LYS 330  :   2.533  !  
  SER 332   - SER 331  :   2.602  !  
  LEU 333   - LEU 332  :   2.532  !  
  THR 334   - THR 333  :   2.485  !  
  GLU 335   - GLU 334  :   1.984     
  ARG 336   - ARG 335  :   0.829     
  LEU 337   - LEU 336  :   1.164     
  LYS 338   - LYS 337  :   2.154  !  
  GLY 339   - GLY 338  :   1.386     
  LYS 340   - LYS 339  :   2.264  !  
  TYR 341   - TYR 340  :   3.432  !  
  GLY 342   - GLY 341  :   2.351  !  
  ARG 343   - ARG 342  :   2.051  !  
  LEU 344   - LEU 343  :   2.297  !  
  ARG 345   - ARG 344  :   2.575  !  
  GLY 346   - GLY 345  :   2.524  !  
  ASN 347   - ASN 346  :   3.188  !  
  LEU 348   - LEU 347  :   2.901  !  
  MET 349   - MET 348  :   2.865  !  
  GLY 350   - GLY 349  :   2.956  !  
  LYS 351   - LYS 350  :   1.040     
  ARG 352   - ARG 351  :   1.476     
  VAL 353   - VAL 352  :   2.092  !  
  ASP 354   - ASP 353  :   1.403     
  PHE 355   - PHE 354  :   0.670     
  SER 356   - SER 355  :   0.569     
  ALA 357   - ALA 356  :   0.328     
  ARG 358   - ARG 357  :   0.885     
  THR 359   - THR 358  :   0.848     
  VAL 360   - VAL 359  :   0.667     
  ILE 361   - ILE 360  :   0.328     
  THR 362   - THR 361  :   0.466     
  GLY 363   - GLY 362  :   0.671     
  ASP 364   - ASP 363  :   0.405     
  PRO 365   - PRO 364  :   0.811     
  ASN 366   - ASN 365  :   0.896     
  ILE 367   - ILE 366  :   1.484     
  ASP 368   - ASP 367  :   1.118     
  VAL 369   - VAL 368  :   0.455     
  ASP 370   - ASP 369  :   0.533     
  GLU 371   - GLU 370  :   0.435     
  VAL 372   - VAL 371  :   0.564     
  GLY 373   - GLY 372  :   0.256     
  VAL 374   - VAL 373  :   0.412     
  PRO 375   - PRO 374  :   1.078     
  PHE 376   - PHE 375  :   1.058     
  SER 377   - SER 376  :   1.078     
  VAL 378   - VAL 377  :   0.873     
  ALA 379   - ALA 378  :   0.884     
  MET 380   - MET 379  :   1.548     
  THR 381   - THR 380  :   1.790     
  LEU 382   - LEU 381  :   0.941     
  THR 383   - THR 382  :   0.563     
  PHE 384   - PHE 383  :   2.971  !  
  PRO 385   - PRO 384  :   1.340     
  GLU 386   - GLU 385  :   1.379     
  ARG 387   - ARG 386  :   0.628     
  VAL 388   - VAL 387  :   1.408     
  ASN 389   - ASN 388  :   2.559  !  
  THR 390   - THR 389  :   4.023  !  
  ILE 391   - ILE 390  :   2.568  !  
  ASN 392   - ASN 391  :   1.600     
  LYS 393   - LYS 392  :   1.681     
  LYS 394   - LYS 393  :   1.420     
  ARG 395   - ARG 394  :   1.572     
  LEU 396   - LEU 395  :   1.294     
  THR 397   - THR 396  :   1.679     
  GLU 398   - GLU 397  :   1.810     
  PHE 399   - PHE 398  :   1.336     
  ALA 400   - ALA 399  :   1.499     
  ARG 401   - ARG 400  :   1.826     
  ARG 402   - ARG 401  :   2.548  !  
  THR 403   - THR 402  :   1.512     
  VAL 404   - VAL 403  :   1.885     
  TYR 405   - TYR 404  :   1.645     
  PRO 406   - PRO 405  :   1.008     
  SER 407   - SER 406  :   0.559     
  ALA 408   - ALA 407  :   0.916     
  ASN 409   - ASN 408  :   1.107     
  TYR 410   - TYR 409  :   0.818     
  ILE 411   - ILE 410  :   0.679     
  HIS 412   - HIS 411  :   0.736     
  HIS 413   - HIS 412  :   0.962     
  PRO 414   - PRO 413  :   1.966     
  ASN 415   - ASN 414  :   1.999     
  GLY 416   - GLY 415  :   1.854     
  THR 417   - THR 416  :   2.005  !  
  ILE 418   - ILE 417  :   1.099     
  THR 419   - THR 418  :   0.484     
  LYS 420   - LYS 419  :   1.273     
  LEU 421   - LEU 420  :   1.386     
  ALA 422   - ALA 421  :   2.352  !  
  LEU 423   - LEU 422  :   2.408  !  
  LEU 424   - LEU 423  :   5.398  !  
  ARG 425   - ARG 424  :   3.954  !  
  ASP 426   - ASP 425  :   4.597  !  
  ARG 427   - ARG 426  :   3.856  !  
  SER 428   - SER 427  :   4.101  !  
  LYS 429   - LYS 428  :   5.279  !  
  VAL 430   - VAL 429  :   4.523  !  
  THR 431   - THR 430  :   2.734  !  
  LEU 432   - LEU 431  :   2.139  !  
  ASN 433   - ASN 432  :   2.109  !  
  ILE 434   - ILE 433  :   1.426     
  GLY 435   - GLY 434  :   0.892     
  ASP 436   - ASP 435  :   0.615     
  VAL 437   - VAL 436  :   0.417     
  VAL 438   - VAL 437  :   0.796     
  GLU 439   - GLU 438  :   0.853     
  ARG 440   - ARG 439  :   0.881     
  HIS 441   - HIS 440  :   1.489     
  VAL 442   - VAL 441  :   1.848     
  ILE 443   - ILE 442  :   1.779     
  ASN 444   - ASN 443  :   1.395     
  GLY 445   - GLY 444  :   2.752  !  
  ASP 446   - ASP 445  :   1.610     
  VAL 447   - VAL 446  :   1.037     
  VAL 448   - VAL 447  :   0.785     
  LEU 449   - LEU 448  :   0.772     
  PHE 450   - PHE 449  :   0.667     
  ASN 451   - ASN 450  :   0.801     
  ARG 452   - ARG 451  :   0.863     
  GLN 453   - GLN 452  :   1.223     
  PRO 454   - PRO 453  :   1.539     
  THR 455   - THR 454  :   1.601     
  LEU 456   - LEU 455  :   1.464     
  HIS 457   - HIS 456  :   2.807  !  
  ARG 458   - ARG 457  :   3.702  !  
  MET 459   - MET 458  :   1.209     
  SER 460   - SER 459  :   1.439     
  MET 461   - MET 460  :   1.451     
  MET 462   - MET 461  :   1.364     
  GLY 463   - GLY 462  :   1.324     
  HIS 464   - HIS 463  :   0.761     
  ARG 465   - ARG 464  :   0.805     
  VAL 466   - VAL 465  :   0.838     
  ARG 467   - ARG 466  :   0.580     
  VAL 468   - VAL 467  :   1.928     
  LEU 469   - LEU 468  :   1.620     
  ASN 470   - ASN 469  :   0.897     
  TYR 471   - TYR 470  :   1.274     
  ASN 472   - ASN 471  :   0.781     
  THR 473   - THR 472  :   0.493     
  PHE 474   - PHE 473  :   0.271     
  ARG 475   - ARG 474  :   0.685     
  LEU 476   - LEU 475  :   1.205     
  ASN 477   - ASN 476  :   0.825     
  LEU 478   - LEU 477  :   0.671     
  SER 479   - SER 478  :   0.588     
  CYS 480   - CYS 479  :   1.142     
  THR 481   - THR 480  :   2.038  !  
  THR 482   - THR 481  :   1.338     
  PRO 483   - PRO 482  :   1.535     
  TYR 484   - TYR 483  :   1.509     
  ASN 485   - ASN 484  :   1.822     
  ALA 486   - ALA 485  :   2.837  !  
  ASP 487   - ASP 486  :   2.483  !  
  PHE 488   - PHE 487  :   2.005  !  
  ASP 489   - ASP 488  :   2.197  !  
  GLY 490   - GLY 489  :   1.946     
  ASP 491   - ASP 490  :   1.114     
  GLU 492   - GLU 491  :   0.988     
  MET 493   - MET 492  :   0.787     
  ASN 494   - ASN 493  :   1.046     
  LEU 495   - LEU 494  :   1.127     
  HIS 496   - HIS 495  :   0.934     
  VAL 497   - VAL 496  :   1.009     
  PRO 498   - PRO 497  :   1.889     
  GLN 499   - GLN 498  :   3.174  !  
  SER 500   - SER 499  :   3.008  !  
  LEU 501   - LEU 500  :   2.180  !  
  LEU 502   - LEU 501  :   1.941     
  THR 503   - THR 502  :   1.520     
  LYS 504   - LYS 503  :   1.071     
  ALA 505   - ALA 504  :   1.003     
  GLU 506   - GLU 505  :   1.189     
  LEU 507   - LEU 506  :   0.463     
  ILE 508   - ILE 507  :   0.264     
  GLU 509   - GLU 508  :   0.950     
  MET 510   - MET 509  :   0.954     
  MET 511   - MET 510  :   0.913     
  MET 512   - MET 511  :   0.585     
  VAL 513   - VAL 512  :   0.419     
  PRO 514   - PRO 513  :   0.319     
  LYS 515   - LYS 514  :   0.337     
  ASN 516   - ASN 515  :   0.486     
  PHE 517   - PHE 516  :   0.768     
  VAL 518   - VAL 517  :   1.192     
  SER 519   - SER 518  :   1.704     
  PRO 520   - PRO 519  :   2.993  !  
  ASN 521   - ASN 520  :   2.969  !  
  LYS 522   - LYS 521  :   2.792  !  
  SER 523   - SER 522  :   2.336  !  
  ALA 524   - ALA 523  :   0.728     
  PRO 525   - PRO 524  :   0.214     
  CYS 526   - CYS 525  :   1.144     
  MET 527   - MET 526  :   1.173     
  GLY 528   - GLY 527  :   0.477     
  ILE 529   - ILE 528  :   0.983     
  VAL 530   - VAL 529  :   1.968     
  GLN 531   - GLN 530  :   1.422     
  ASP 532   - ASP 531  :   1.399     
  SER 533   - SER 532  :   1.664     
  LEU 534   - LEU 533  :   2.123  !  
  LEU 535   - LEU 534  :   1.817     
  GLY 536   - GLY 535  :   1.261     
  SER 537   - SER 536  :   1.692     
  TYR 538   - TYR 537  :   1.944     
  ARG 539   - ARG 538  :   1.671     
  LEU 540   - LEU 539  :   2.290  !  
  THR 541   - THR 540  :   1.771     
  ASP 542   - ASP 541  :   2.505  !  
  LYS 543   - LYS 542  :   3.290  !  
  ASP 544   - ASP 543  :   1.250     
  THR 545   - THR 544  :   2.005  !  
  PHE 546   - PHE 545  :   1.278     
  LEU 547   - LEU 546  :   1.499     
  ASP 548   - ASP 547  :   1.733     
  LYS 549   - LYS 548  :   1.835     
  TYR 550   - TYR 549  :   1.989     
  PHE 551   - PHE 550  :   1.638     
  VAL 552   - VAL 551  :   0.838     
  GLN 553   - GLN 552  :   1.182     
  SER 554   - SER 553  :   2.869  !  
  VAL 555   - VAL 554  :   3.170  !  
  ALA 556   - ALA 555  :   1.643     
  LEU 557   - LEU 556  :   0.858     
  TRP 558   - TRP 557  :   0.456     
  LEU 559   - LEU 558  :   0.879     
  TRP 562   - ASP 559  :   1.517     
  GLN 563   - GLN 562  :   1.286     
  LEU 564   - LEU 563  :   1.859     
  PRO 565   - PRO 564  :   2.914  !  
  ILE 566   - ILE 565  :   2.745  !  
  PRO 567   - PRO 566  :   2.071  !  
  ALA 568   - ALA 567  :   1.792     
  ILE 569   - ILE 568  :   0.661     
  LEU 570   - LEU 569  :   0.816     
  LYS 571   - LYS 570  :   0.263     
  PRO 572   - PRO 571  :   2.695  !  
  ARG 573   - ARG 572  :   1.002     
  PRO 574   - PRO 573  :   0.747     
  LEU 575   - LEU 574  :   1.242     
  TRP 576   - TRP 575  :   1.144     
  THR 577   - THR 576  :   1.607     
  GLY 578   - GLY 577  :   1.725     
  LYS 579   - LYS 578  :   1.084     
  GLN 580   - GLN 579  :   0.946     
  VAL 581   - VAL 580  :   1.496     
  PHE 582   - PHE 581  :   2.137  !  
  SER 583   - SER 582  :   2.014  !  
  LEU 584   - LEU 583  :   1.969     
  ILE 585   - ILE 584  :   2.323  !  
  LEU 586   - LEU 585  :   2.395  !  
  VAL 589   - PRO 586  :   4.298  !  
  ASN 590   - GLU 587  :   1.901     
  HIS 591   - VAL 588  :   2.792  !  
  PRO 592   - ASN 589  :   2.129  !  
  ALA 593   - HIS 590  :   3.753  !  
  THR 594   - PRO 591  :   2.768  !  
  PRO 595   - ALA 592  :   4.631  !  
  GLN 596   - THR 593  :   1.048     
  ASP 597   - PRO 594  :   2.253  !  
  PRO 602   - PHE 600  :   3.492  !  
  HIS 603   - PRO 601  :   2.112  !  
  ASN 604   - ASN 603  :   3.987  !  
  ASP 605   - ASP 604  :   0.940     
  SER 606   - SER 605  :   1.541     
  VAL 607   - VAL 606  :   2.220  !  
  VAL 608   - VAL 607  :   1.052     
  MET 609   - MET 608  :   2.197  !  
  ILE 610   - ILE 609  :   1.191     
  ARG 611   - ARG 610  :   1.112     
  ARG 612   - ARG 611  :   0.993     
  GLY 613   - GLY 612  :   2.598  !  
  GLN 614   - GLN 613  :   1.380     
  LEU 615   - LEU 614  :   0.681     
  LEU 616   - LEU 615  :   2.778  !  
  CYS 617   - CYS 616  :   2.132  !  
  GLY 618   - GLY 617  :   0.890     
  PRO 619   - PRO 618  :   1.478     
  ILE 620   - ILE 619  :   1.519     
  THR 621   - THR 620  :   1.501     
  LYS 622   - LYS 621  :   1.935     
  SER 623   - SER 622  :   2.563  !  
  ILE 624   - ILE 623  :   2.107  !  
  VAL 625   - VAL 624  :   1.445     
  GLY 626   - GLY 625  :   2.087  !  
  ALA 627   - ALA 626  :   1.704     
  ALA 628   - ALA 627  :   1.269     
  PRO 629   - PRO 628  :   0.725     
  GLY 630   - GLY 629  :   0.798     
  SER 631   - SER 630  :   0.818     
  LEU 632   - LEU 631  :   0.889     
  ILE 633   - ILE 632  :   1.133     
  HIS 634   - HIS 633  :   0.906     
  VAL 635   - VAL 634  :   1.153     
  ILE 636   - ILE 635  :   1.140     
  PHE 637   - PHE 636  :   0.974     
  ASN 638   - ASN 637  :   1.279     
  GLU 639   - GLU 638  :   1.285     
  HIS 640   - HIS 639  :   1.259     
  GLY 641   - GLY 640  :   1.332     
  SER 642   - SER 641  :   1.943     
  ASP 643   - ASP 642  :   2.125  !  
  GLU 644   - GLU 643  :   1.192     
  VAL 645   - VAL 644  :   0.758     
  ALA 646   - ALA 645  :   0.909     
  ARG 647   - ARG 646  :   1.096     
  PHE 648   - PHE 647  :   1.024     
  ILE 649   - ILE 648  :   1.133     
  ASN 650   - ASN 649  :   1.349     
  GLY 651   - GLY 650  :   1.116     
  VAL 652   - VAL 651  :   0.883     
  GLN 653   - GLN 652  :   0.941     
  ARG 654   - ARG 653  :   0.888     
  VAL 655   - VAL 654  :   0.574     
  THR 656   - THR 655  :   0.899     
  THR 657   - THR 656  :   1.019     
  PHE 658   - PHE 657  :   0.668     
  PHE 659   - PHE 658  :   0.793     
  LEU 660   - LEU 659  :   0.650     
  LEU 661   - LEU 660  :   0.413     
  ASN 662   - ASN 661  :   1.039     
  PHE 663   - PHE 662  :   1.223     
  GLY 664   - GLY 663  :   1.993     
  PHE 665   - PHE 664  :   1.560     
  SER 666   - SER 665  :   1.333     
  VAL 667   - VAL 666  :   1.817     
  GLY 668   - GLY 667  :   2.068  !  
  VAL 669   - VAL 668  :   2.364  !  
  GLN 670   - GLN 669  :   2.996  !  
  ASP 671   - ASP 670  :   2.433  !  
  THR 672   - THR 671  :   2.286  !  
  VAL 673   - VAL 672  :   3.221  !  
  ALA 674   - ALA 673  :   2.985  !  
  ASP 675   - ASP 674  :   2.690  !  
  SER 676   - SER 675  :   2.336  !  
  ASP 677   - ASP 676  :   2.732  !  
  THR 678   - THR 677  :   2.924  !  
  LEU 679   - LEU 678  :   1.972     
  ARG 680   - ARG 679  :   2.163  !  
  GLN 681   - GLN 680  :   2.938  !  
  MET 682   - MET 681  :   2.994  !  
  ASN 683   - ASN 682  :   2.149  !  
  ASP 684   - ASP 683  :   2.175  !  
  VAL 685   - VAL 684  :   2.353  !  
  LEU 686   - LEU 685  :   1.813     
  VAL 687   - VAL 686  :   1.590     
  LYS 688   - LYS 687  :   1.457     
  THR 689   - THR 688  :   1.634     
  ARG 690   - ARG 689  :   2.671  !  
  ARG 691   - ARG 690  :   2.264  !  
  ASN 692   - ASN 691  :   1.927     
  VAL 693   - VAL 692  :   2.516  !  
  GLU 694   - GLU 693  :   3.324  !  
  LYS 695   - LYS 694  :   1.286     
  ILE 696   - ILE 695  :   1.116     
  GLY 697   - GLY 696  :   1.589     
  ALA 698   - ALA 697  :   1.329     
  ALA 699   - ALA 698  :   1.139     
  ALA 700   - ALA 699  :   1.333     
  ASN 701   - ASN 700  :   1.351     
  ASN 702   - ASN 701  :   1.850     
  ARG 703   - ARG 702  :   2.044  !  
  THR 704   - THR 703  :   2.191  !  
  LEU 705   - LEU 704  :   2.051  !  
  ASN 706   - ASN 705  :   2.935  !  
  ARG 707   - ARG 706  :   1.740     
  LYS 708   - LYS 707  :   1.276     
  ALA 709   - ALA 708  :   2.754  !  
  GLY 710   - GLY 709  :   5.690  !  
  MET 711   - MET 710  :   1.714     
  THR 712   - THR 711  :   1.370     
  LEU 713   - LEU 712  :   0.506     
  LEU 714   - LEU 713  :   1.074     
  GLN 715   - GLN 714  :   1.637     
  SER 716   - SER 715  :   1.630     
  PHE 717   - PHE 716  :   1.372     
  GLU 718   - GLU 717  :   2.174  !  
  ALA 719   - ALA 718  :   2.448  !  
  ASP 720   - ASP 719  :   1.677     
  VAL 721   - VAL 720  :   1.987     
  ASN 722   - ASN 721  :   2.607  !  
  SER 723   - SER 722  :   2.318  !  
  ALA 724   - ALA 723  :   0.806     
  LEU 725   - LEU 724  :   1.482     
  ASN 726   - ASN 725  :   1.353     
  LYS 727   - LYS 726  :   0.336     
  CYS 728   - CYS 727  :   1.439     
  ARG 729   - ARG 728  :   1.867     
  GLU 730   - GLU 729  :   1.940     
  GLU 731   - GLU 730  :   1.640     
  ALA 732   - ALA 731  :   1.832     
  ALA 733   - ALA 732  :   1.912     
  LYS 734   - LYS 733  :   1.863     
  LYS 735   - LYS 734  :   1.692     
  ALA 736   - ALA 735  :   2.275  !  
  LEU 737   - LEU 736  :   2.278  !  
  SER 738   - SER 737  :   1.478     
  ASN 739   - ASN 738  :   2.184  !  
  VAL 740   - VAL 739  :   2.940  !  
  ARG 741   - ARG 740  :   2.016  !  
  ARG 742   - ARG 741  :   1.831     
  THR 743   - THR 742  :   1.975     
  ASN 744   - ASN 743  :   1.965     
  SER 745   - SER 744  :   1.580     
  PHE 746   - PHE 745  :   1.122     
  LYS 747   - LYS 746  :   1.537     
  VAL 748   - VAL 747  :   2.205  !  
  MET 749   - MET 748  :   2.070  !  
  ILE 750   - ILE 749  :   1.495     
  GLU 751   - GLU 750  :   1.762     
  ALA 752   - ALA 751  :   1.783     
  GLY 753   - GLY 752  :   1.386     
  SER 754   - SER 753  :   1.809     
  LYS 755   - LYS 754  :   2.338  !  
  GLY 756   - GLY 755  :   2.272  !  
  THR 757   - THR 756  :   0.742     
  ASP 758   - ASP 757  :   0.799     
  LEU 759   - LEU 758  :   0.835     
  ASN 760   - ASN 759  :   1.236     
  ILE 761   - ILE 760  :   1.632     
  CYS 762   - CYS 761  :   1.793     
  GLN 763   - GLN 762  :   1.520     
  ILE 764   - ILE 763  :   1.567     
  ALA 765   - ALA 764  :   1.167     
  VAL 766   - VAL 765  :   1.080     
  PHE 767   - PHE 766  :   1.676     
  VAL 768   - VAL 767  :   1.867     
  GLY 769   - GLY 768  :   1.591     
  GLN 770   - GLN 769  :   1.285     
  GLN 771   - GLN 770  :   1.930     
  ASN 772   - ASN 771  :   1.746     
  VAL 773   - VAL 772  :   1.703     
  ALA 774   - ALA 773  :   1.794     
  GLY 775   - GLY 774  :   2.849  !  
  SER 776   - SER 775  :   2.555  !  
  ARG 777   - ARG 776  :   2.146  !  
  ILE 778   - ILE 777  :   1.997     
  PRO 779   - PRO 778  :   1.202     
  PHE 780   - PHE 779  :   0.589     
  GLY 781   - GLY 780  :   1.551     
  PHE 782   - PHE 781  :   0.905     
  ARG 783   - ARG 782  :   1.299     
  ARG 784   - ARG 783  :   0.945     
  ARG 785   - ARG 784  :   1.350     
  THR 786   - THR 785  :   1.921     
  LEU 787   - LEU 786  :   1.993     
  PRO 788   - PRO 787  :   2.015  !  
  HIS 789   - HIS 788  :   1.950     
  PHE 790   - PHE 789  :   0.660     
  MET 791   - MET 790  :   0.411     
  LEU 792   - LEU 791  :   1.175     
  ASP 793   - ASP 792  :   1.232     
  ASP 794   - ASP 793  :   1.446     
  TYR 795   - TYR 794  :   2.104  !  
  GLY 796   - GLY 795  :   3.230  !  
  GLU 797   - GLU 796  :   3.356  !  
  THR 798   - THR 797  :   4.012  !  
  SER 799   - SER 798  :   3.741  !  
  ARG 800   - ARG 799  :   2.628  !  
  GLY 801   - GLY 800  :   1.753     
  MET 802   - MET 801  :   1.877     
  ALA 803   - ALA 802  :   2.191  !  
  ASN 804   - ASN 803  :   2.278  !  
  ARG 805   - ARG 804  :   1.913     
  GLY 806   - GLY 805  :   1.492     
  TYR 807   - TYR 806  :   2.588  !  
  VAL 808   - VAL 807  :   2.618  !  
  GLU 809   - GLU 808  :   2.534  !  
  GLY 810   - GLY 809  :   2.689  !  
  LEU 811   - LEU 810  :   2.809  !  
  LYS 812   - LYS 811  :   2.420  !  
  PRO 813   - PRO 812  :   2.240  !  
  HIS 814   - HIS 813  :   3.053  !  
  GLU 815   - GLU 814  :   2.565  !  
  PHE 816   - PHE 815  :   2.446  !  
  PHE 817   - PHE 816  :   2.919  !  
  PHE 818   - PHE 817  :   2.617  !  
  HIS 819   - HIS 818  :   2.619  !  
  THR 820   - THR 819  :   3.349  !  
  MET 821   - MET 820  :   3.536  !  
  ALA 822   - ALA 821  :   3.565  !  
  GLY 823   - GLY 822  :   2.498  !  
  ARG 824   - ARG 823  :   2.012  !  
  GLU 825   - GLU 824  :   2.072  !  
  GLY 826   - GLY 825  :   1.795     
  LEU 827   - LEU 826  :   1.858     
  ILE 828   - ILE 827  :   2.170  !  
  ASP 829   - ASP 828  :   1.893     
  THR 830   - THR 829  :   1.675     
  ALA 831   - ALA 830  :   1.796     
  VAL 832   - VAL 831  :   1.820     
  LYS 833   - LYS 832  :   2.770  !  
  THR 834   - THR 833  :   3.021  !  
  SER 835   - SER 834  :   3.365  !  
  ASP 836   - ASP 835  :   3.166  !  
  THR 837   - THR 836  :   2.099  !  
  GLY 838   - GLY 837  :   1.740     
  TYR 839   - TYR 838  :   1.740     
  LEU 840   - LEU 839  :   2.345  !  
  GLN 841   - GLN 840  :   1.814     
  ARG 842   - ARG 841  :   1.853     
  LYS 843   - LYS 842  :   2.146  !  
  LEU 844   - LEU 843  :   1.174     
  ILE 845   - ILE 844  :   1.427     
  LYS 846   - LYS 845  :   1.091     
  ALA 847   - ALA 846  :   0.568     
  LEU 848   - LEU 847  :   0.892     
  GLU 849   - GLU 848  :   1.318     
  ASP 850   - ASP 849  :   3.947  !  
  VAL 851   - VAL 850  :   1.809     
  HIS 852   - HIS 851  :   1.770     
  ALA 853   - ALA 852  :   1.504     
  ALA 854   - ALA 853  :   1.107     
  TYR 855   - TYR 854  :   1.267     
  ASP 856   - ASP 855  :   1.455     
  GLY 857   - GLY 856  :   2.288  !  
  THR 858   - THR 857  :   1.400     
  VAL 859   - VAL 858  :   1.554     
  ARG 860   - ARG 859  :   1.434     
  ASN 861   - ASN 860  :   1.958     
  ALA 862   - ALA 861  :   1.908     
  ASN 863   - ASN 862  :   1.441     
  ASP 864   - ASP 863  :   2.473  !  
  GLU 865   - GLU 864  :   2.784  !  
  LEU 866   - LEU 865  :   1.816     
  ILE 867   - ILE 866  :   1.470     
  GLN 868   - GLN 867  :   1.619     
  PHE 869   - PHE 868  :   1.850     
  MET 870   - MET 869  :   1.718     
  TYR 871   - TYR 870  :   1.497     
  GLY 872   - GLY 871  :   1.733     
  GLU 873   - GLU 872  :   0.262     
  ASP 874   - ASP 873  :   0.857     
  GLY 875   - GLY 874  :   0.343     
  LEU 876   - LEU 875  :   0.645     
  ASP 877   - ASP 876  :   0.632     
  GLY 878   - GLY 877  :   1.165     
  ALA 879   - ALA 878  :   0.924     
  ARG 880   - ARG 879  :   1.641     
  ILE 881   - ILE 880  :   1.724     
  GLU 882   - GLU 881  :   1.983     
  GLY 884   - GLY 882  :   3.175  !  
  GLN 885   - GLY 883  :   2.318  !  
  LEU 886   - GLN 884  :   1.563     
  PHE 887   - LEU 885  :   2.162  !  
  PRO 888   - PHE 886  :   0.876     
  LEU 889   - PRO 887  :   1.818     
  PRO 890   - LEU 888  :   2.939  !  
  PHE 891   - PHE 890  :   1.919     
  ARG 892   - ARG 891  :   3.028  !  
  ASP 893   - ASP 892  :   0.970     
  ASP 894   - ASP 893  :   1.525     
  LYS 895   - LYS 894  :   1.785     
  GLU 896   - GLU 895  :   2.357  !  
  MET 897   - MET 896  :   1.849     
  GLU 898   - GLU 897  :   1.609     
  ASP 899   - ASP 898  :   1.493     
  THR 900   - THR 899  :   1.468     
  TYR 901   - TYR 900  :   1.908     
  LYS 902   - LYS 901  :   1.834     
  TYR 903   - TYR 902  :   2.996  !  
  GLU 904   - GLU 903  :   4.522  !  
  TYR 905   - TYR 904  :   7.206  !  
  ASP 906   - ASP 905  :  10.346  !  
  VAL 907   - VAL 906  :   9.478  !  
  ASP 908   - ASP 907  :   7.253  !  
  GLY 909   - GLY 908  :   8.064  !  
  THR 910   - THR 909  :   6.935  !  
  PHE 911   - PHE 910  :   9.735  !  
  ASP 921   - GLY 915  :   3.537  !  
  PRO 922   - GLY 916  :   3.809  !  
  HIS 923   - ASN 917  :   2.457  !  
  VAL 924   - TYR 918  :   2.636  !  
  ARG 925   - MET 919  :   2.274  !  
  LYS 926   - ASP 920  :   3.511  !  
  MET 927   - PRO 921  :   2.216  !  
  LEU 928   - HIS 922  :   2.556  !  
  ARG 929   - VAL 923  :   7.161  !  
  ALA 930   - ARG 924  :   3.230  !  
  ASP 931   - ARG 928  :   3.681  !  
  PRO 932   - ALA 929  :   3.759  !  
  GLN 933   - ASP 930  :   4.088  !  
  ASN 934   - PRO 931  :   2.020  !  
  VAL 935   - GLN 932  :   1.710     
  ARG 936   - ASN 933  :   1.877     
  LYS 937   - VAL 934  :   1.393     
  LEU 938   - ARG 935  :   1.297     
  GLN 939   - LYS 936  :   1.209     
  GLU 940   - LEU 937  :   1.360     
  GLU 941   - GLN 938  :   1.767     
  TYR 942   - GLU 939  :   1.300     
  GLU 943   - GLU 940  :   0.964     
  GLN 944   - TYR 941  :   0.784     
  LEU 945   - GLU 942  :   1.017     
  THR 946   - GLN 943  :   1.125     
  ALA 947   - LEU 944  :   1.411     
  ASP 948   - THR 945  :   1.425     
  ARG 949   - ALA 946  :   1.350     
  GLU 950   - ASP 947  :   1.626     
  TRP 951   - ARG 948  :   1.691     
  SER 952   - GLU 949  :   1.222     
  ARG 953   - TRP 950  :   1.041     
  LYS 954   - SER 951  :   1.174     
  MET 955   - ARG 952  :   1.148     
  LEU 956   - LYS 953  :   2.383  !  
  LEU 958   - MET 954  :   1.870     
  GLU 959   - LEU 955  :   1.602     
  ASP 960   - ASP 956  :   4.484  !  
  ASP 962   - GLU 958  :   3.628  !  
  LYS 963   - ASP 959  :   1.794     
  LEU 964   - ARG 960  :   2.811  !  
  LYS 965   - ASP 961  :   3.190  !  
  LEU 966   - LEU 965  :   1.966     
  ASN 967   - ASN 966  :   1.935     
  LEU 968   - LEU 967  :   2.039  !  
  PRO 969   - PRO 968  :   2.126  !  
  VAL 970   - VAL 969  :   1.842     
  ASN 971   - ASN 970  :   1.674     
  PRO 972   - PRO 971  :   1.782     
  GLY 973   - GLY 972  :   0.886     
  ARG 974   - ARG 973  :   0.506     
  LEU 975   - LEU 974  :   0.466     
  ILE 976   - ILE 975  :   0.534     
  GLN 977   - GLN 976  :   0.986     
  ASN 978   - ASN 977  :   0.564     
  ALA 979   - ALA 978  :   0.826     
  ARG 980   - ARG 979  :   1.204     
  SER 981   - SER 980  :   1.838     
  THR 982   - THR 981  :   1.819     
  MET 983   - MET 982  :   2.683  !  
  SER 987   - LYS 984  :   2.348  !  
  GLN 988   - ARG 985  :   1.940     
  VAL 989   - SER 986  :   1.620     
  SER 990   - GLN 987  :   4.859  !  
  LEU 992   - VAL 988  :   2.639  !  
  SER 993   - SER 989  :   2.995  !  
  PRO 994   - ASN 990  :   2.926  !  
  ILE 995   - LEU 991  :   3.014  !  
  THR 996   - SER 992  :   1.963     
  ILE 997   - PRO 993  :   0.690     
  ILE 998   - ILE 994  :   1.512     
  ASP 999   - THR 995  :   1.624     
  HIS 1000  - ILE 996  :   1.245     
  VAL 1001  - ILE 997  :   1.059     
  ARG 1002  - ASP 998  :   1.348     
  LYS 1003  - HIS 999  :   1.239     
  LEU 1004  - VAL 1000 :   0.607     
  GLN 1005  - ARG 1001 :   1.755     
  GLU 1006  - LYS 1002 :   2.621  !  
  ASP 1007  - LEU 1003 :   2.769  !  
  LEU 1008  - GLN 1004 :   2.752  !  
  MET 1009  - GLU 1005 :   2.359  !  
  LYS 1010  - ASP 1006 :   1.701     
  LEU 1011  - LEU 1007 :   1.073     
  SER 1014  - MET 1008 :   3.194  !  
  TYR 1015  - LYS 1009 :   1.084     
  HIS 1016  - LEU 1010 :   1.112     
  ARG 1017  - PHE 1011 :   3.242  !  
  GLY 1018  - GLY 1017 :   2.214  !  
  GLY 1019  - GLY 1018 :   3.940  !  
  ASN 1025  - ASN 1024 :   1.905     
  THR 1026  - THR 1025 :   1.279     
  LEU 1027  - LEU 1026 :   1.615     
  SER 1028  - SER 1027 :   2.096  !  
  ARG 1029  - ARG 1028 :   2.807  !  
  GLU 1030  - GLU 1029 :   2.159  !  
  ARG 1031  - ARG 1030 :   0.277     
  ILE 1032  - ILE 1031 :   0.885     
  GLU 1033  - GLU 1032 :   0.891     
  SER 1034  - SER 1033 :   2.692  !  
  ALA 1035  - ALA 1034 :   3.250  !  
  LEU 1036  - LEU 1035 :   1.989     
  THR 1037  - THR 1036 :   1.131     
  LEU 1038  - LEU 1037 :   0.776     
  PHE 1039  - PHE 1038 :   0.618     
  ASN 1040  - ASN 1039 :   0.776     
  VAL 1041  - VAL 1040 :   1.021     
  HIS 1042  - HIS 1041 :   1.629     
  LEU 1043  - LEU 1042 :   1.803     
  ARG 1044  - ARG 1043 :   1.517     
  GLN 1045  - GLN 1044 :   1.207     
  LEU 1046  - LEU 1045 :   1.285     
  LEU 1047  - LEU 1046 :   1.256     
  ALA 1048  - ALA 1047 :   2.229  !  
  SER 1049  - SER 1048 :   2.387  !  
  LYS 1050  - LYS 1049 :   2.698  !  
  ARG 1051  - ARG 1050 :   2.362  !  
  VAL 1052  - VAL 1051 :   2.077  !  
  LEU 1053  - LEU 1052 :   2.331  !  
  LYS 1054  - LYS 1053 :   2.531  !  
  GLU 1055  - GLU 1054 :   2.150  !  
  TYR 1056  - TYR 1055 :   1.182     
  LYS 1057  - LYS 1056 :   1.668     
  LEU 1058  - LEU 1057 :   1.726     
  ASN 1059  - ASN 1058 :   1.859     
  ASP 1060  - ASP 1059 :   2.789  !  
  ARG 1061  - ARG 1060 :   2.231  !  
  ALA 1062  - ALA 1061 :   1.039     
  PHE 1063  - PHE 1062 :   1.481     
  GLU 1064  - GLU 1063 :   1.860     
  TYR 1065  - TYR 1064 :   1.304     
  LEU 1066  - LEU 1065 :   0.865     
  LEU 1067  - LEU 1066 :   1.477     
  LYS 1068  - LYS 1067 :   1.478     
  GLU 1069  - GLU 1068 :   1.141     
  ILE 1070  - ILE 1069 :   0.715     
  ARG 1071  - ARG 1070 :   0.728     
  THR 1072  - THR 1071 :   0.876     
  LYS 1073  - LYS 1072 :   0.265     
  TYR 1074  - TYR 1073 :   0.450     
  HIS 1075  - HIS 1074 :   0.478     
  GLN 1076  - GLN 1075 :   0.566     
  SER 1077  - SER 1076 :   0.977     
  LEU 1078  - LEU 1077 :   0.956     
  THR 1079  - THR 1078 :   0.646     
  THR 1080  - THR 1079 :   2.174  !  
  PRO 1081  - PRO 1080 :   1.210     
  GLY 1082  - GLY 1081 :   1.356     
  GLU 1083  - GLU 1082 :   0.994     
  ASN 1084  - ASN 1083 :   0.583     
  ILE 1085  - ILE 1084 :   0.628     
  GLY 1086  - GLY 1085 :   0.283     
  ALA 1087  - ALA 1086 :   1.201     
  ILE 1088  - ILE 1087 :   0.737     
  ALA 1089  - ALA 1088 :   0.780     
  ALA 1090  - ALA 1089 :   1.132     
  GLN 1091  - GLN 1090 :   0.575     
  SER 1092  - SER 1091 :   0.897     
  CYS 1093  - CYS 1092 :   2.421  !  
  GLY 1094  - GLY 1093 :   2.714  !  
  GLU 1095  - GLU 1094 :   2.592  !  
  PRO 1096  - PRO 1095 :   2.334  !  
  ALA 1097  - ALA 1096 :   2.838  !  
  THR 1098  - THR 1097 :   2.116  !  
  GLN 1099  - GLN 1098 :   1.945     
  MET 1100  - MET 1099 :   2.213  !  
  THR 1101  - THR 1100 :   2.180  !  
  LEU 1102  - LEU 1101 :   4.809  !  
  ASN 1103  - ASN 1102 :   2.580  !  
  PHE 1105  - THR 1103 :   1.232     
  HIS 1106  - PHE 1104 :   6.724  !  
  ASN 1114  - LYS 1112 :   2.503  !  
  VAL 1115  - ASN 1113 :   1.384     
  THR 1116  - VAL 1114 :   2.942  !  
  LEU 1117  - THR 1115 :   3.371  !  
  GLY 1118  - LEU 1116 :   2.002  !  
  VAL 1119  - GLY 1117 :   3.435  !  
  PRO 1120  - PRO 1119 :   1.228     
  ARG 1121  - ARG 1120 :   2.537  !  
  LEU 1122  - LEU 1121 :   2.207  !  
  LEU 1123  - LEU 1122 :   1.586     
  GLU 1124  - GLU 1123 :   1.963     
  LEU 1125  - LEU 1124 :   1.957     
  LEU 1126  - LEU 1125 :   1.809     
  ASN 1127  - ASN 1126 :   1.856     
  VAL 1128  - VAL 1127 :   1.975     
  SER 1129  - SER 1128 :   1.881     
  ARG 1130  - ARG 1129 :   2.641  !  
  ASN 1131  - ASN 1130 :   2.211  !  
  GLN 1132  - GLN 1131 :   2.000  !  
  LYS 1133  - LYS 1132 :   1.947     
  HIS 1134  - HIS 1133 :   2.276  !  
  ALA 1135  - ALA 1134 :   1.275     
  SER 1136  - SER 1135 :   1.283     
  MET 1137  - MET 1136 :   1.116     
  THR 1138  - THR 1137 :   0.704     
  VAL 1139  - VAL 1138 :   1.452     
  SER 1140  - SER 1139 :   1.318     
  LEU 1141  - LEU 1140 :   1.570     
  PHE 1142  - PHE 1141 :   1.342     
  PRO 1143  - PRO 1142 :   4.202  !  
  PRO 1144  - PRO 1143 :   4.038  !  
  TYR 1145  - TYR 1144 :   6.896  !  
  ASP 1146  - ASP 1145 :   7.070  !  
  GLU 1147  - GLU 1146 :   6.735  !  
  LYS 1148  - LYS 1147 :   6.889  !  
  ARG 1149  - ARG 1148 :   3.310  !  
  ASN 1150  - ASN 1149 :   1.675     
  ALA 1151  - ALA 1150 :   4.575  !  
  GLN 1152  - GLN 1151 :   3.387  !  
  LYS 1153  - LYS 1152 :   2.304  !  
  ALA 1154  - ALA 1153 :   3.820  !  
  GLN 1155  - GLN 1154 :   4.149  !  
  HIS 1156  - HIS 1155 :   3.333  !  
  LEU 1157  - LEU 1156 :   2.207  !  
  ILE 1158  - ILE 1157 :   3.660  !  
  GLU 1159  - GLU 1158 :   1.339     
  TYR 1160  - TYR 1159 :   0.950     
  CYS 1161  - CYS 1160 :   1.806     
  THR 1162  - THR 1161 :   2.829  !  
  LEU 1163  - LEU 1162 :   1.823     
  GLU 1164  - GLU 1163 :   5.123  !  
  SER 1165  - SER 1164 :   5.002  !  
  ILE 1166  - ILE 1165 :   3.266  !  
  THR 1167  - THR 1166 :   3.217  !  
  ARG 1168  - ARG 1167 :   2.865  !  
  ARG 1169  - ARG 1168 :   1.854     
  ILE 1170  - ILE 1169 :   0.700     
  GLN 1171  - GLN 1170 :   0.795     
  PHE 1172  - PHE 1171 :   1.813     
  ILE 1173  - ILE 1172 :   2.286  !  
  TYR 1174  - TYR 1173 :   2.077  !  
  ASP 1175  - ASP 1174 :   0.963     
  PRO 1176  - PRO 1175 :   0.803     
  ASP 1177  - ASP 1176 :   0.698     
  PRO 1178  - PRO 1177 :   0.167     
  ARG 1179  - ARG 1178 :   0.601     
  HIS 1180  - HIS 1179 :   1.682     
  THR 1181  - THR 1180 :   3.227  !  
  VAL 1182  - VAL 1181 :   3.713  !  
  VAL 1183  - VAL 1182 :   2.899  !  
  ALA 1185  - GLU 1183 :   5.246  !  
  ASP 1186  - ALA 1184 :   1.902     
  ARG 1187  - ASP 1185 :   2.929  !  
  ASP 1188  - ARG 1186 :   2.501  !  
  ILE 1189  - ASP 1187 :   2.240  !  
  LEU 1190  - ILE 1188 :   2.616  !  
  GLU 1191  - LEU 1189 :   2.100  !  
  LEU 1192  - GLU 1190 :   1.825     
  GLU 1193  - LEU 1191 :   3.145  !  
  TRP 1194  - GLU 1192 :   3.701  !  
  ASN 1195  - TRP 1193 :   4.011  !  
  ASP 1201  - ASP 1197 :   7.724  !  
  ALA 1202  - GLU 1198 :   8.787  !  
  GLU 1203  - SER 1199 :   5.802  !  
  LEU 1204  - ASP 1200 :   3.235  !  
  ARG 1205  - ALA 1201 :   1.318     
  ILE 1206  - GLU 1202 :   2.213  !  
  GLN 1207  - LEU 1203 :   4.848  !  
  GLU 1208  - ARG 1204 :   7.451  !  
  SER 1213  - SER 1212 :   3.213  !  
  PRO 1214  - PRO 1213 :   2.582  !  
  TRP 1215  - TRP 1214 :   2.632  !  
  VAL 1216  - VAL 1215 :   0.697     
  VAL 1217  - VAL 1216 :   1.155     
  ARG 1218  - ARG 1217 :   0.968     
  LEU 1219  - LEU 1218 :   1.057     
  GLU 1220  - GLU 1219 :   0.920     
  LEU 1221  - LEU 1220 :   1.186     
  ASP 1222  - ASP 1221 :   1.641     
  VAL 1223  - VAL 1222 :   2.036  !  
  ASP 1224  - ASP 1223 :   2.740  !  
  MET 1225  - MET 1224 :   1.387     
  VAL 1226  - VAL 1225 :   3.007  !  
  THR 1227  - THR 1226 :   4.455  !  
  ASP 1228  - ASP 1227 :   2.505  !  
  LYS 1229  - LYS 1228 :   3.545  !  
  ALA 1230  - ALA 1229 :   4.236  !  
  LEU 1231  - LEU 1230 :   3.609  !  
  ASP 1232  - ASP 1231 :   3.018  !  
  MET 1233  - MET 1232 :   2.597  !  
  LYS 1234  - LYS 1233 :   2.294  !  
  ASP 1235  - ASP 1234 :   2.175  !  
  VAL 1236  - VAL 1235 :   2.974  !  
  LYS 1237  - LYS 1236 :   3.092  !  
  GLN 1238  - GLN 1237 :   2.024  !  
  ALA 1239  - ALA 1238 :   2.303  !  
  ILE 1240  - ILE 1239 :   1.684     
  ASP 1244  - LEU 1240 :   1.790     
  GLU 1245  - ARG 1241 :   2.150  !  
  SER 1246  - VAL 1242 :   2.379  !  
  TYR 1247  - ASP 1243 :   2.466  !  
  ILE 1248  - GLU 1244 :   2.419  !  
  ILE 1249  - SER 1245 :   2.470  !  
  GLU 1250  - TYR 1246 :   2.121  !  
  THR 1251  - ILE 1247 :   2.033  !  
  GLY 1252  - ILE 1248 :   1.374     
  MET 1253  - GLU 1249 :   1.428     
  ALA 1254  - THR 1250 :   4.906  !  
  ASN 1255  - VAL 1256 :   4.759  !  
  ASN 1256  - ARG 1257 :   2.704  !  
  VAL 1257  - GLN 1258 :   1.617     
  ARG 1258  - ARG 1259 :   1.565     
  GLN 1259  - THR 1260 :   2.240  !  
  ARG 1260  - ILE 1261 :   1.930     
  THR 1261  - ARG 1262 :   1.483     
  ILE 1262  - MET 1263 :   1.821     
  ARG 1263  - ARG 1264 :   3.535  !  
  MET 1264  - SER 1265 :   3.451  !  
  ARG 1265  - ARG 1266 :   7.623  !  
  SER 1266  - TYR 1267 :   7.199  !  
  ARG 1267  - ASN 1268 :   6.706  !  
  SER 1274  - GLY 1270 :   3.683  !  
  ILE 1275  - ALA 1271 :   7.365  !  
  PRO 1276  - LYS 1276 :   5.993  !  
  LYS 1277  - LEU 1277 :   7.549  !  
  LEU 1278  - LYS 1278 :   3.842  !  
  LYS 1279  - ARG 1279 :   1.885     
  ARG 1280  - GLU 1280 :   2.995  !  
  GLU 1281  - ILE 1281 :   6.631  !  
  ILE 1282  - PRO 1282 :   5.683  !  
  PRO 1283  - ALA 1283 :   2.364  !  
  ALA 1284  - LEU 1284 :   5.162  !  
  LEU 1285  - LEU 1285 :   5.912  !  
  LEU 1286  - ALA 1286 :   3.615  !  
  ALA 1287  - ARG 1287 :   3.080  !  
  ARG 1288  - VAL 1288 :   3.713  !  
  VAL 1289  - HIS 1289 :   4.913  !  
  HIS 1290  - LEU 1290 :   4.078  !  
  LEU 1291  - ARG 1291 :   3.890  !  
  GLY 1293  - GLY 1292 :   1.902     
  ILE 1294  - ILE 1293 :   1.266     
  PRO 1295  - PRO 1294 :   3.273  !  
  GLY 1296  - GLY 1295 :   2.230  !  
  VAL 1297  - VAL 1296 :   2.260  !  
  ARG 1298  - ARG 1297 :   4.224  !  
  ARG 1299  - ARG 1298 :   3.342  !  
  ALA 1300  - ALA 1299 :   1.446     
  LEU 1301  - LEU 1300 :   0.944     
  LEU 1302  - LEU 1301 :   0.709     
  LYS 1303  - LYS 1302 :   1.304     
  ASP 1304  - ASP 1303 :   1.387     
  THR 1305  - THR 1304 :   5.444  !  
  GLU 1307  - GLU 1306 :   4.113  !  
  PHE 1308  - PHE 1307 :   4.049  !  
  THR 1309  - THR 1308 :   2.814  !  
  VAL 1310  - VAL 1309 :   3.213  !  
  ASP 1311  - ASP 1310 :   2.070  !  
  GLN 1312  - GLN 1311 :   1.991     
  ALA 1313  - ALA 1312 :   1.834     
  THR 1314  - THR 1313 :   2.856  !  
  GLY 1315  - GLY 1314 :   2.774  !  
  LYS 1316  - LYS 1315 :   2.203  !  
  MET 1317  - MET 1316 :   1.799     
  SER 1318  - SER 1317 :   1.830     
  GLY 1319  - GLY 1318 :   1.624     
  ASN 1320  - ASN 1319 :   1.971     
  LYS 1321  - LYS 1320 :   2.204  !  
  ILE 1322  - ILE 1321 :   1.393     
  TRP 1323  - TRP 1322 :   1.448     
  ALA 1324  - ALA 1323 :   1.473     
  ILE 1325  - ILE 1324 :   0.698     
  ASP 1326  - ASP 1325 :   0.260     
  THR 1327  - THR 1326 :   1.525     
  ASP 1328  - ASP 1327 :   2.202  !  
  GLY 1329  - GLY 1328 :   2.563  !  
  THR 1330  - THR 1329 :   2.025  !  
  ALA 1331  - ALA 1330 :   2.176  !  
  LEU 1332  - LEU 1331 :   2.235  !  
  ARG 1333  - ARG 1332 :   2.326  !  
  ARG 1334  - ARG 1333 :   1.414     
  ALA 1335  - ALA 1334 :   2.130  !  
  PHE 1336  - PHE 1335 :   4.537  !  
  ILE 1337  - ILE 1336 :   6.946  !  
  GLY 1338  - GLY 1337 :   9.365  !  
  VAL 1339  - VAL 1338 :  14.378  !  
  VAL 1340  - VAL 1339 :  19.609  !  
  GLU 1342  - GLU 1341 :  15.110  !  
  ASP 1343  - ASP 1342 :  13.576  !  
  ALA 1350  - ALA 1349 :   1.942     
  VAL 1351  - VAL 1350 :   1.554     
  LYS 1352  - LYS 1351 :   1.627     
  THR 1353  - THR 1352 :   1.817     
  SER 1354  - SER 1353 :   0.606     
  SER 1355  - SER 1354 :   0.524     
  ASN 1356  - ASN 1355 :   1.013     
  LYS 1357  - LYS 1356 :   0.645     
  VAL 1358  - VAL 1357 :   1.269     
  PRO 1359  - PRO 1358 :   2.254  !  
  GLU 1360  - GLU 1359 :   1.668     
  VAL 1361  - VAL 1360 :   1.568     
  CYS 1362  - CYS 1361 :   1.718     
  SER 1363  - SER 1362 :   1.772     
  LEU 1364  - LEU 1363 :   2.015  !  
  LEU 1365  - LEU 1364 :   1.592     
  GLY 1366  - GLY 1365 :   1.838     
  ILE 1367  - ILE 1366 :   1.888     
  GLU 1368  - GLU 1367 :   1.109     
  ALA 1369  - ALA 1368 :   1.356     
  ALA 1370  - ALA 1369 :   1.829     
  ARG 1371  - ARG 1370 :   1.217     
  SER 1372  - SER 1371 :   0.956     
  LYS 1373  - LYS 1372 :   0.964     
  MET 1374  - MET 1373 :   0.842     
  LEU 1375  - LEU 1374 :   1.272     
  THR 1376  - THR 1375 :   1.421     
  GLU 1377  - GLU 1376 :   0.980     
  LEU 1378  - LEU 1377 :   1.061     
  ARG 1379  - ARG 1378 :   2.101  !  
  GLU 1380  - GLU 1379 :   1.612     
  ALA 1381  - ALA 1380 :   1.354     
  TYR 1382  - TYR 1381 :   1.852     
  LEU 1383  - LEU 1382 :   0.884     
  ALA 1384  - ALA 1383 :   2.076  !  
  TYR 1385  - TYR 1384 :   3.908  !  
  GLY 1386  - GLY 1385 :   2.532  !  
  LEU 1387  - LEU 1386 :   2.222  !  
  ASN 1388  - ASN 1387 :   1.666     
  ILE 1389  - ILE 1388 :   3.274  !  
  ASN 1390  - ASN 1389 :   1.853     
  TYR 1391  - TYR 1390 :   1.620     
  ARG 1392  - ARG 1391 :   0.917     
  HIS 1393  - HIS 1392 :   0.939     
  TYR 1394  - TYR 1393 :   0.643     
  THR 1395  - THR 1394 :   0.408     
  ILE 1396  - ILE 1395 :   0.393     
  LEU 1397  - LEU 1396 :   0.486     
  VAL 1398  - VAL 1397 :   1.070     
  ASP 1399  - ASP 1398 :   1.398     
  THR 1400  - THR 1399 :   1.197     
  ILE 1401  - ILE 1400 :   1.312     
  CYS 1402  - CYS 1401 :   1.391     
  GLN 1403  - GLN 1402 :   2.374  !  
  HIS 1404  - HIS 1403 :   1.213     
  GLY 1405  - GLY 1404 :   1.006     
  TYR 1406  - TYR 1405 :   1.314     
  LEU 1407  - LEU 1406 :   1.604     
  MET 1408  - MET 1407 :   1.630     
  ALA 1409  - ALA 1408 :   1.840     
  VAL 1410  - VAL 1409 :   2.065  !  
  SER 1411  - SER 1410 :   3.037  !  
  ARG 1412  - ARG 1411 :   5.843  !  
  SER 1413  - SER 1412 :   5.310  !  
  GLY 1414  - GLY 1413 :   6.262  !  
  ILE 1415  - ILE 1414 :   2.376  !  
  ASN 1416  - ASN 1415 :   4.056  !  
  ARG 1417  - ARG 1416 :   1.216     
  SER 1418  - SER 1417 :   5.000  !  
  ASP 1419  - ASP 1418 :   2.989  !  
  THR 1420  - THR 1419 :   3.347  !  
  GLY 1422  - GLY 1421 :   1.292     
  PRO 1423  - PRO 1422 :   0.761     
  LEU 1424  - LEU 1423 :   0.847     
  MET 1425  - MET 1424 :   0.512     
  ARG 1426  - ARG 1425 :   0.762     
  CYS 1427  - CYS 1426 :   1.961     
  SER 1428  - SER 1427 :   2.253  !  
  PHE 1429  - PHE 1428 :   3.056  !  
  GLU 1430  - GLU 1429 :   3.053  !  
  GLU 1431  - GLU 1430 :   1.598     
  THR 1432  - THR 1431 :   1.794     
  VAL 1433  - VAL 1432 :   2.644  !  
  LYS 1434  - LYS 1433 :   1.742     
  VAL 1435  - VAL 1434 :   1.734     
  LEU 1436  - LEU 1435 :   1.477     
  MET 1437  - MET 1436 :   1.491     
  ALA 1438  - ALA 1437 :   1.535     
  ALA 1439  - ALA 1438 :   1.294     
  ALA 1440  - ALA 1439 :   1.192     
  SER 1441  - SER 1440 :   1.108     
  PHE 1442  - PHE 1441 :   1.278     
  GLY 1443  - GLY 1442 :   0.909     
  GLU 1444  - GLU 1443 :   0.376     
  CYS 1445  - CYS 1444 :   1.032     
  ASP 1446  - ASP 1445 :   0.559     
  PRO 1447  - PRO 1446 :   0.281     
  VAL 1448  - VAL 1447 :   0.995     
  ARG 1449  - ARG 1448 :   0.748     
  GLY 1450  - GLY 1449 :   0.674     
  VAL 1451  - VAL 1450 :   0.567     
  SER 1452  - SER 1451 :   1.524     
  ALA 1453  - ALA 1452 :   1.697     
  ASN 1454  - ASN 1453 :   1.470     
  LEU 1455  - LEU 1454 :   1.071     
  VAL 1456  - VAL 1455 :   1.400     
  LEU 1457  - LEU 1456 :   1.666     
  GLY 1458  - GLY 1457 :   1.675     
  ASN 1459  - ASN 1458 :   1.838     
  GLN 1460  - GLN 1459 :   2.059  !  
  ALA 1461  - ALA 1460 :   2.588  !  
  ARG 1462  - ARG 1461 :   2.689  !  
  VAL 1463  - VAL 1462 :   2.884  !  
  GLY 1464  - GLY 1463 :   2.629  !  
  THR 1465  - THR 1464 :   2.634  !  
  GLY 1466  - GLY 1465 :   1.945     
  LEU 1467  - LEU 1466 :   1.747     
  PHE 1468  - PHE 1467 :   1.687     
  ASP 1469  - ASP 1468 :   1.572     
  LEU 1470  - LEU 1469 :   1.278     
  VAL 1471  - VAL 1470 :   0.996     
  LEU 1472  - LEU 1471 :   1.139     


2: 3h0g.pdb.A 
vs.
3: TBB DdRpII RPB1 Model B.pdb 

RMSD = 3.339 A

  SER 10    - GLN 10   :   4.441  !  
  VAL 11    - MET 11   :   2.227  !  
  PRO 12    - GLU 12   :   1.952     
  LEU 13    - LEU 13   :   0.885     
  ARG 14    - HIS 14   :   3.017  !  
  ARG 15    - LYS 15   :   1.809     
  VAL 16    - VAL 16   :   0.958     
  GLU 17    - ASN 17   :   0.530     
  GLU 18    - GLU 18   :   0.510     
  VAL 19    - VAL 19   :   0.659     
  GLN 20    - GLN 20   :   1.010     
  PHE 21    - PHE 21   :   0.950     
  GLY 22    - GLU 22   :   0.971     
  ILE 23    - ILE 23   :   0.918     
  LEU 24    - PHE 24   :   1.340     
  SER 25    - LYS 25   :   1.893     
  PRO 26    - GLU 26   :   1.764     
  GLU 27    - ARG 27   :   1.719     
  GLU 28    - GLN 28   :   2.190  !  
  ILE 29    - ILE 29   :   1.596     
  ARG 30    - LYS 30   :   2.825  !  
  SER 31    - SER 31   :   2.605  !  
  MET 32    - TYR 32   :   1.477     
  SER 33    - ALA 33   :   2.243  !  
  VAL 34    - VAL 34   :   2.055  !  
  ALA 35    - CYS 35   :   2.700  !  
  ILE 37    - LEU 36   :   4.247  !  
  GLU 38    - VAL 37   :   3.675  !  
  PHE 39    - GLU 38   :   5.657  !  
  PRO 40    - HIS 39   :   1.868     
  GLU 41    - ALA 40   :   3.409  !  
  THR 42    - LYS 41   :   3.144  !  
  MET 43    - SER 42   :   3.197  !  
  ASP 44    - TYR 43   :   3.428  !  
  GLU 45    - ALA 44   :   2.186  !  
  SER 46    - ASN 45   :   4.830  !  
  GLY 47    - ALA 46   :   8.541  !  
  GLN 48    - ALA 47   :   8.091  !  
  ARG 49    - ASP 48   :   8.274  !  
  PRO 50    - GLN 49   :   7.382  !  
  ARG 51    - SER 50   :   6.155  !  
  VAL 52    - GLY 51   :   4.854  !  
  GLY 53    - GLU 52   :   5.045  !  
  GLY 54    - ALA 53   :   3.944  !  
  LEU 55    - SER 54   :   4.326  !  
  LEU 56    - MET 55   :   4.032  !  
  ASP 57    - ILE 56   :   3.510  !  
  PRO 58    - CYS 57   :   4.878  !  
  ARG 59    - VAL 58   :   0.314     
  GLY 61    - VAL 60   :   1.893     
  THR 62    - PRO 61   :   1.599     
  ILE 63    - LEU 62   :   1.876     
  ASP 64    - THR 63   :   2.836  !  
  ARG 65    - SER 64   :   2.678  !  
  GLN 66    - ASN 65   :   1.261     
  PHE 67    - SER 66   :   1.880     
  LYS 68    - ALA 67   :   2.703  !  
  CYS 69    - CYS 68   :   1.550     
  GLN 70    - GLU 69   :   3.722  !  
  THR 71    - THR 70   :   2.921  !  
  CYS 72    - CYS 71   :   2.624  !  
  GLY 73    - HIS 72   :   2.922  !  
  GLU 74    - ARG 73   :   2.927  !  
  THR 75    - LYS 74   :   3.107  !  
  MET 76    - HIS 75   :   1.983     
  ALA 77    - PRO 76   :   1.532     
  ASP 78    - GLU 77   :   2.045  !  
  CYS 79    - CYS 78   :   1.752     
  PRO 80    - PRO 79   :   0.861     
  GLY 81    - GLY 80   :   1.471     
  HIS 82    - HIS 81   :   1.357     
  PHE 83    - PHE 82   :   1.609     
  GLY 84    - GLY 83   :   2.148  !  
  HIS 85    - TYR 84   :   2.485  !  
  ILE 86    - ILE 85   :   3.002  !  
  LEU 88    - GLU 86   :   1.952     
  ALA 89    - LEU 87   :   5.255  !  
  LYS 90    - ALA 88   :   0.240     
  PRO 91    - GLU 89   :   1.917     
  VAL 92    - PRO 90   :   3.399  !  
  PHE 93    - VAL 91   :   0.798     
  HIS 94    - PHE 92   :   2.691  !  
  ILE 95    - ASN 93   :   3.643  !  
  GLY 96    - ILE 94   :   1.716     
  PHE 97    - GLY 95   :   4.740  !  
  LEU 98    - VAL 96   :   5.681  !  
  SER 99    - PHE 97   :   1.770     
  LYS 100   - ASP 98   :   3.647  !  
  ILE 101   - LEU 99   :   5.259  !  
  LYS 102   - VAL 100  :   3.243  !  
  LYS 103   - LEU 101  :   1.041     
  LEU 105   - VAL 103  :   5.202  !  
  GLU 106   - LEU 104  :   4.251  !  
  CYS 107   - LYS 105  :   6.549  !  
  VAL 108   - VAL 107  :   4.369  !  
  CYS 109   - CYS 108  :   3.378  !  
  TRP 110   - LYS 109  :   4.016  !  
  ASN 111   - THR 110  :   2.720  !  
  GLY 113   - CYS 111  :   2.837  !  
  LYS 114   - GLY 112  :   3.293  !  
  LEU 115   - ALA 113  :   0.796     
  LYS 116   - LEU 114  :   3.755  !  
  ILE 117   - LEU 115  :   3.519  !  
  ASP 118   - LEU 116  :   5.454  !  
  SER 119   - ASN 117  :   4.252  !  
  SER 120   - THR 118  :   7.768  !  
  ASN 121   - ARG 119  :   8.575  !  
  PRO 122   - GLU 120  :   3.199  !  
  LYS 123   - GLN 121  :   6.733  !  
  ASP 126   - ASP 122  :   1.121     
  THR 127   - VAL 123  :   5.210  !  
  GLN 128   - HIS 124  :   7.190  !  
  ARG 129   - LYS 125  :   5.166  !  
  TYR 130   - LYS 126  :   0.856     
  ARG 131   - LEU 127  :   3.088  !  
  ARG 136   - ARG 137  :   8.405  !  
  LEU 137   - GLN 138  :   8.201  !  
  ASN 138   - VAL 139  :   5.767  !  
  ALA 139   - ALA 140  :   7.873  !  
  VAL 140   - LYS 141  :   8.669  !  
  TRP 141   - MET 142  :   7.565  !  
  ASN 142   - ALA 143  :   5.680  !  
  VAL 143   - GLU 144  :   7.515  !  
  CYS 144   - LYS 146  :   9.303  !  
  LYS 145   - CYS 147  :   8.108  !  
  THR 146   - ARG 148  :   6.641  !  
  LYS 147   - VAL 149  :   7.411  !  
  MET 148   - SER 150  :   7.861  !  
  VAL 149   - THR 151  :   7.046  !  
  CYS 150   - SER 152  :   6.029  !  
  ASP 151   - THR 153  :   6.726  !  
  THR 152   - GLU 154  :   7.564  !  
  GLY 153   - ASP 155  :   9.324  !  
  LEU 154   - ASP 156  :   5.297  !  
  MET 170   - GLY 180  :  13.872  !  
  GLY 171   - CYS 181  :  10.431  !  
  HIS 172   - GLY 182  :   6.430  !  
  GLY 173   - ALA 183  :  10.842  !  
  GLY 174   - ARG 187  :  20.135  !  
  CYS 175   - VAL 188  :  20.289  !  
  GLY 176   - SER 189  :  21.252  !  
  ALA 177   - ARG 190  :  20.269  !  
  ALA 178   - PHE 191  :  19.541  !  
  GLN 179   - TYR 192  :  23.157  !  
  PRO 180   - GLY 193  :  21.754  !  
  THR 181   - ILE 194  :  17.331  !  
  ILE 182   - TYR 195  :  14.413  !  
  ARG 183   - THR 197  :  15.874  !  
  LYS 184   - LEU 198  :   9.759  !  
  ASP 185   - VAL 199  :   6.309  !  
  GLY 186   - ILE 200  :   5.900  !  
  LEU 187   - LYS 201  :   4.395  !  
  ARG 188   - ALA 202  :   5.347  !  
  LEU 189   - VAL 203  :   4.349  !  
  TRP 190   - HIS 204  :   6.278  !  
  GLY 191   - GLU 205  :   4.679  !  
  SER 192   - GLU 206  :   4.807  !  
  TRP 193   - GLN 207  :   1.988     
  ARG 206   - ALA 209  :   4.233  !  
  LEU 207   - GLU 210  :   2.868  !  
  LEU 208   - TRP 211  :   4.475  !  
  SER 209   - HIS 212  :   4.047  !  
  PRO 210   - ALA 213  :   3.517  !  
  LEU 211   - ASP 214  :   4.000  !  
  GLU 212   - LYS 215  :   4.583  !  
  VAL 213   - VAL 216  :   3.967  !  
  HIS 214   - ARG 217  :   3.390  !  
  THR 215   - GLN 218  :   4.768  !  
  ILE 216   - VAL 219  :   4.507  !  
  PHE 217   - LEU 220  :   3.569  !  
  THR 218   - ASP 221  :   3.410  !  
  HIS 219   - ARG 222  :   3.922  !  
  ILE 220   - VAL 223  :   3.733  !  
  SER 221   - SER 224  :   3.697  !  
  SER 222   - ASP 225  :   4.160  !  
  GLU 223   - ASP 226  :   3.826  !  
  ASP 224   - ASP 227  :   3.804  !  
  LEU 225   - ALA 228  :   3.934  !  
  ALA 226   - ARG 229  :   3.030  !  
  HIS 227   - LEU 230  :   3.464  !  
  LEU 228   - MET 231  :   2.886  !  
  GLY 229   - GLY 232  :   2.478  !  
  LEU 230   - PHE 233  :   2.411  !  
  ASN 231   - ASP 234  :   2.699  !  
  GLU 232   - PRO 235  :   3.061  !  
  GLN 233   - GLN 236  :   1.688     
  TYR 234   - ARG 237  :   1.236     
  ALA 235   - CYS 238  :   0.817     
  ARG 236   - HIS 239  :   2.493  !  
  PRO 237   - PRO 240  :   2.678  !  
  ASP 238   - ARG 241  :   2.746  !  
  TRP 239   - ASP 242  :   2.105  !  
  MET 240   - LEU 243  :   2.350  !  
  ILE 241   - VAL 244  :   3.076  !  
  ILE 242   - LEU 245  :   2.694  !  
  THR 243   - THR 246  :   2.983  !  
  VAL 244   - VAL 247  :   3.250  !  
  LEU 245   - LEU 248  :   1.882     
  PRO 246   - PRO 249  :   2.229  !  
  VAL 247   - VAL 250  :   1.599     
  PRO 248   - PRO 251  :   1.153     
  PRO 249   - PRO 252  :   1.256     
  PRO 250   - PRO 253  :   0.991     
  SER 251   - GLN 254  :   1.163     
  VAL 252   - VAL 255  :   0.866     
  ARG 253   - ARG 256  :   1.158     
  PRO 254   - PRO 257  :   1.590     
  SER 255   - ALA 258  :   1.087     
  ILE 256   - ILE 259  :   1.304     
  SER 257   - SER 260  :   2.939  !  
  VAL 258   - PHE 261  :   4.419  !  
  THR 261   - GLY 263  :   2.742  !  
  SER 262   - LEU 264  :   1.544     
  ARG 263   - ARG 265  :   1.942     
  GLY 264   - SER 266  :   2.249  !  
  GLU 265   - ASP 267  :   2.264  !  
  ASP 266   - ASP 268  :   2.310  !  
  ASP 267   - GLU 269  :   2.920  !  
  LEU 268   - LEU 270  :   3.611  !  
  THR 269   - THR 271  :   1.150     
  HIS 270   - HIS 272  :   1.691     
  LYS 271   - GLN 273  :   2.915  !  
  LEU 272   - ILE 274  :   2.056  !  
  SER 273   - MET 275  :   2.047  !  
  ASP 274   - SER 276  :   2.898  !  
  ILE 275   - ILE 277  :   2.817  !  
  ILE 276   - VAL 278  :   2.177  !  
  LYS 277   - LYS 279  :   2.922  !  
  ALA 278   - ARG 280  :   3.176  !  
  ASN 279   - ASN 281  :   2.965  !  
  ALA 280   - ASN 282  :   3.298  !  
  ASN 281   - GLN 283  :   4.630  !  
  VAL 282   - LEU 284  :   4.408  !  
  ARG 283   - ARG 285  :   2.900  !  
  ARG 284   - ARG 286  :   4.613  !  
  CYS 285   - ASP 287  :   5.898  !  
  GLU 286   - LYS 288  :   5.777  !  
  GLN 287   - GLU 289  :   5.339  !  
  GLU 288   - SER 290  :   3.443  !  
  GLY 289   - ASP 291  :   6.639  !  
  ALA 292   - VAL 292  :   2.216  !  
  ILE 294   - ALA 294  :   5.688  !  
  VAL 295   - ALA 295  :   6.288  !  
  SER 296   - ILE 296  :   1.408     
  GLU 297   - ARG 298  :   4.320  !  
  TYR 298   - SER 299  :   3.182  !  
  GLU 299   - ARG 300  :   3.711  !  
  GLN 300   - ALA 301  :   3.466  !  
  LEU 301   - LEU 302  :   2.572  !  
  LEU 302   - LEU 303  :   2.184  !  
  GLN 303   - GLN 304  :   2.600  !  
  PHE 304   - GLU 305  :   2.465  !  
  HIS 305   - HIS 306  :   2.547  !  
  VAL 306   - VAL 307  :   2.849  !  
  ALA 307   - ALA 308  :   2.717  !  
  THR 308   - THR 309  :   2.106  !  
  TYR 309   - TYR 310  :   2.130  !  
  MET 310   - PHE 311  :   2.064  !  
  ASP 311   - ASN 312  :   2.309  !  
  ASN 312   - ASN 313  :   2.553  !  
  GLU 313   - ALA 314  :   4.229  !  
  ILE 314   - SER 315  :   3.229  !  
  ALA 315   - THR 316  :   4.061  !  
  GLY 316   - TYR 317  :   4.511  !  
  GLN 317   - TYR 318  :   4.884  !  
  PRO 318   - LYS 319  :   4.852  !  
  GLN 319   - PRO 320  :   5.100  !  
  ALA 320   - THR 321  :   2.569  !  
  LEU 321   - LYS 322  :   2.293  !  
  GLN 322   - VAL 323  :   1.619     
  LYS 323   - ASN 324  :   1.905     
  SER 324   - ASP 325  :   4.425  !  
  GLY 325   - THR 326  :   3.864  !  
  ARG 326   - LYS 327  :   2.897  !  
  PRO 327   - LYS 328  :   1.712     
  LEU 328   - LEU 329  :   2.208  !  
  LYS 329   - LYS 330  :   2.668  !  
  SER 330   - SER 331  :   2.289  !  
  ILE 331   - LEU 332  :   2.454  !  
  ARG 332   - THR 333  :   2.394  !  
  ALA 333   - GLU 334  :   2.003  !  
  ARG 334   - ARG 335  :   0.452     
  LEU 335   - LEU 336  :   1.034     
  LYS 336   - LYS 337  :   1.395     
  GLY 337   - GLY 338  :   1.548     
  LYS 338   - LYS 339  :   2.930  !  
  GLU 339   - TYR 340  :   4.319  !  
  GLY 340   - GLY 341  :   2.548  !  
  ARG 341   - ARG 342  :   2.252  !  
  LEU 342   - LEU 343  :   2.650  !  
  ARG 343   - ARG 344  :   2.303  !  
  GLY 344   - GLY 345  :   2.293  !  
  ASN 345   - ASN 346  :   2.769  !  
  LEU 346   - LEU 347  :   2.674  !  
  MET 347   - MET 348  :   2.800  !  
  GLY 348   - GLY 349  :   2.726  !  
  LYS 349   - LYS 350  :   2.037  !  
  ARG 350   - ARG 351  :   2.809  !  
  VAL 351   - VAL 352  :   3.383  !  
  ASP 352   - ASP 353  :   1.660     
  PHE 353   - PHE 354  :   0.615     
  SER 354   - SER 355  :   0.438     
  ALA 355   - ALA 356  :   0.376     
  ARG 356   - ARG 357  :   0.618     
  THR 357   - THR 358  :   0.431     
  VAL 358   - VAL 359  :   0.711     
  ILE 359   - ILE 360  :   0.624     
  THR 360   - THR 361  :   0.409     
  GLY 361   - GLY 362  :   0.885     
  ASP 362   - ASP 363  :   0.350     
  PRO 363   - PRO 364  :   1.411     
  ASN 364   - ASN 365  :   1.042     
  LEU 365   - ILE 366  :   1.445     
  SER 366   - ASP 367  :   1.351     
  LEU 367   - VAL 368  :   0.274     
  ASP 368   - ASP 369  :   0.346     
  GLU 369   - GLU 370  :   1.148     
  LEU 370   - VAL 371  :   1.059     
  GLY 371   - GLY 372  :   0.404     
  VAL 372   - VAL 373  :   0.542     
  PRO 373   - PRO 374  :   1.014     
  ARG 374   - PHE 375  :   1.105     
  SER 375   - SER 376  :   1.268     
  ILE 376   - VAL 377  :   1.563     
  ALA 377   - ALA 378  :   1.292     
  LYS 378   - MET 379  :   1.259     
  THR 379   - THR 380  :   1.827     
  LEU 380   - LEU 381  :   0.882     
  THR 381   - THR 382  :   1.692     
  TYR 382   - PHE 383  :   1.488     
  PRO 383   - PRO 384  :   0.835     
  GLU 384   - GLU 385  :   2.162  !  
  THR 385   - ARG 386  :   1.527     
  VAL 386   - VAL 387  :   1.848     
  THR 387   - ASN 388  :   2.835  !  
  PRO 388   - THR 389  :   3.952  !  
  TYR 389   - ILE 390  :   3.437  !  
  ASN 390   - ASN 391  :   1.013     
  ILE 391   - LYS 392  :   1.587     
  TYR 392   - LYS 393  :   1.266     
  GLN 393   - ARG 394  :   2.128  !  
  LEU 394   - LEU 395  :   2.221  !  
  GLN 395   - THR 396  :   1.797     
  GLU 396   - GLU 397  :   1.459     
  LEU 397   - PHE 398  :   1.330     
  VAL 398   - ALA 399  :   1.395     
  ARG 399   - ARG 400  :   1.669     
  ASN 400   - ARG 401  :   1.227     
  ASP 403   - THR 402  :   3.607  !  
  GLU 404   - VAL 403  :   2.296  !  
  HIS 405   - TYR 404  :   1.866     
  PRO 406   - PRO 405  :   0.712     
  GLY 407   - SER 406  :   0.710     
  ALA 408   - ALA 407  :   0.847     
  LYS 409   - ASN 408  :   0.465     
  TYR 410   - TYR 409  :   0.332     
  ILE 411   - ILE 410  :   0.885     
  ILE 412   - HIS 411  :   0.777     
  ARG 413   - HIS 412  :   0.272     
  ASP 414   - PRO 413  :   1.168     
  THR 415   - ASN 414  :   2.505  !  
  GLY 416   - GLY 415  :   2.265  !  
  GLU 417   - THR 416  :   1.759     
  ARG 418   - ILE 417  :   1.454     
  ILE 419   - THR 418  :   1.114     
  ASP 420   - LYS 419  :   0.575     
  LEU 421   - LEU 420  :   0.817     
  ARG 422   - ALA 421  :   2.025  !  
  TYR 423   - LEU 422  :   2.205  !  
  HIS 424   - LEU 423  :   5.073  !  
  LYS 425   - ARG 424  :   4.142  !  
  ARG 426   - ASP 425  :   4.788  !  
  ALA 427   - ARG 426  :   3.874  !  
  GLY 428   - SER 427  :   3.487  !  
  ASP 429   - LYS 428  :   5.482  !  
  ILE 430   - VAL 429  :   4.628  !  
  PRO 431   - THR 430  :   2.156  !  
  LEU 432   - LEU 431  :   0.928     
  ARG 433   - ASN 432  :   1.401     
  TYR 434   - ILE 433  :   1.203     
  GLY 435   - GLY 434  :   1.085     
  TRP 436   - ASP 435  :   1.427     
  ARG 437   - VAL 436  :   0.905     
  VAL 438   - VAL 437  :   1.027     
  GLU 439   - GLU 438  :   0.675     
  ARG 440   - ARG 439  :   0.572     
  HIS 441   - HIS 440  :   0.729     
  ILE 442   - VAL 441  :   0.949     
  ARG 443   - ILE 442  :   0.904     
  ASP 444   - ASN 443  :   1.740     
  GLY 445   - GLY 444  :   3.108  !  
  ASP 446   - ASP 445  :   1.308     
  VAL 447   - VAL 446  :   0.950     
  VAL 448   - VAL 447  :   0.569     
  ILE 449   - LEU 448  :   0.885     
  PHE 450   - PHE 449  :   0.846     
  ASN 451   - ASN 450  :   0.976     
  ARG 452   - ARG 451  :   0.771     
  GLN 453   - GLN 452  :   0.923     
  PRO 454   - PRO 453  :   1.713     
  SER 455   - THR 454  :   1.806     
  LEU 456   - LEU 455  :   0.545     
  HIS 457   - HIS 456  :   2.540  !  
  LYS 458   - ARG 457  :   2.538  !  
  MET 459   - MET 458  :   0.551     
  SER 460   - SER 459  :   0.464     
  MET 461   - MET 460  :   0.224     
  MET 462   - MET 461  :   0.708     
  GLY 463   - GLY 462  :   0.926     
  HIS 464   - HIS 463  :   0.734     
  ARG 465   - ARG 464  :   0.487     
  ILE 466   - VAL 465  :   0.984     
  ARG 467   - ARG 466  :   0.782     
  VAL 468   - VAL 467  :   1.170     
  MET 469   - LEU 468  :   1.087     
  PRO 470   - ASN 469  :   0.643     
  TYR 471   - TYR 470  :   1.116     
  SER 472   - ASN 471  :   0.689     
  THR 473   - THR 472  :   0.143     
  PHE 474   - PHE 473  :   0.184     
  ARG 475   - ARG 474  :   0.695     
  LEU 476   - LEU 475  :   1.238     
  ASN 477   - ASN 476  :   1.469     
  LEU 478   - LEU 477  :   1.220     
  SER 479   - SER 478  :   0.817     
  VAL 480   - CYS 479  :   1.445     
  THR 481   - THR 480  :   1.893     
  SER 482   - THR 481  :   1.768     
  PRO 483   - PRO 482  :   1.737     
  TYR 484   - TYR 483  :   1.652     
  ASN 485   - ASN 484  :   1.955     
  ALA 486   - ALA 485  :   2.383  !  
  ASP 487   - ASP 486  :   2.720  !  
  PHE 488   - PHE 487  :   2.852  !  
  ASP 489   - ASP 488  :   3.141  !  
  GLY 490   - GLY 489  :   2.503  !  
  ASP 491   - ASP 490  :   1.661     
  GLU 492   - GLU 491  :   0.895     
  MET 493   - MET 492  :   0.464     
  ASN 494   - ASN 493  :   0.806     
  MET 495   - LEU 494  :   0.900     
  HIS 496   - HIS 495  :   0.977     
  VAL 497   - VAL 496  :   0.928     
  PRO 498   - PRO 497  :   1.035     
  GLN 499   - GLN 498  :   1.235     
  SER 500   - SER 499  :   1.942     
  GLU 501   - LEU 500  :   1.770     
  GLU 502   - LEU 501  :   1.601     
  THR 503   - THR 502  :   1.548     
  ARG 504   - LYS 503  :   1.381     
  ALA 505   - ALA 504  :   1.552     
  GLU 506   - GLU 505  :   1.410     
  ILE 507   - LEU 506  :   1.311     
  GLN 508   - ILE 507  :   1.085     
  GLU 509   - GLU 508  :   0.934     
  ILE 510   - MET 509  :   1.463     
  THR 511   - MET 510  :   1.086     
  MET 512   - MET 511  :   1.133     
  VAL 513   - VAL 512  :   0.713     
  PRO 514   - PRO 513  :   0.602     
  LYS 515   - LYS 514  :   0.675     
  GLN 516   - ASN 515  :   0.294     
  ILE 517   - PHE 516  :   0.855     
  VAL 518   - VAL 517  :   0.631     
  SER 519   - SER 518  :   0.988     
  PRO 520   - PRO 519  :   2.289  !  
  GLN 521   - ASN 520  :   1.523     
  SER 522   - LYS 521  :   1.274     
  ASN 523   - SER 522  :   1.044     
  LYS 524   - ALA 523  :   0.793     
  PRO 525   - PRO 524  :   0.242     
  VAL 526   - CYS 525  :   1.356     
  MET 527   - MET 526  :   0.335     
  GLY 528   - GLY 527  :   0.322     
  ILE 529   - ILE 528  :   0.691     
  VAL 530   - VAL 529  :   1.952     
  GLN 531   - GLN 530  :   2.088  !  
  ASP 532   - ASP 531  :   1.456     
  THR 533   - SER 532  :   0.971     
  LEU 534   - LEU 533  :   1.354     
  ALA 535   - LEU 534  :   1.518     
  GLY 536   - GLY 535  :   1.034     
  VAL 537   - SER 536  :   1.752     
  ARG 538   - TYR 537  :   1.922     
  LYS 539   - ARG 538  :   1.362     
  PHE 540   - LEU 539  :   1.986     
  SER 541   - THR 540  :   1.675     
  LEU 542   - ASP 541  :   2.548  !  
  ARG 543   - LYS 542  :   3.280  !  
  ASP 544   - ASP 543  :   0.843     
  ASN 545   - THR 544  :   2.047  !  
  PHE 546   - PHE 545  :   1.320     
  LEU 547   - LEU 546  :   1.045     
  THR 548   - ASP 547  :   1.445     
  ARG 549   - LYS 548  :   2.224  !  
  ASN 550   - TYR 549  :   3.105  !  
  ALA 551   - PHE 550  :   3.167  !  
  VAL 552   - VAL 551  :   1.367     
  MET 553   - GLN 552  :   1.603     
  ASN 554   - SER 553  :   2.305  !  
  ILE 555   - VAL 554  :   2.137  !  
  MET 556   - ALA 555  :   1.230     
  LEU 557   - LEU 556  :   0.781     
  TRP 558   - TRP 557  :   0.751     
  VAL 559   - LEU 558  :   1.562     
  TRP 562   - ASP 559  :   2.417  !  
  ILE 565   - GLN 562  :   1.765     
  LEU 566   - LEU 563  :   1.770     
  PRO 567   - PRO 564  :   1.565     
  PRO 568   - ILE 565  :   1.437     
  PRO 569   - PRO 566  :   1.476     
  VAL 570   - ALA 567  :   1.233     
  ILE 571   - ILE 568  :   0.969     
  LEU 572   - LEU 569  :   1.183     
  LYS 573   - LYS 570  :   1.026     
  PRO 574   - PRO 571  :   2.353  !  
  LYS 575   - ARG 572  :   0.885     
  VAL 576   - PRO 573  :   0.737     
  LEU 577   - LEU 574  :   0.850     
  TRP 578   - TRP 575  :   0.992     
  THR 579   - THR 576  :   1.612     
  GLY 580   - GLY 577  :   1.798     
  LYS 581   - LYS 578  :   1.331     
  GLN 582   - GLN 579  :   1.267     
  ILE 583   - VAL 580  :   1.174     
  LEU 584   - PHE 581  :   1.608     
  SER 585   - SER 582  :   1.277     
  LEU 586   - LEU 583  :   1.340     
  ILE 587   - ILE 584  :   2.471  !  
  ILE 588   - LEU 585  :   2.349  !  
  GLY 591   - PRO 586  :   3.327  !  
  ILE 592   - GLU 587  :   1.894     
  ASN 593   - VAL 588  :   2.922  !  
  LEU 594   - ASN 589  :   1.736     
  ILE 595   - HIS 590  :   5.054  !  
  ARG 596   - PRO 591  :   2.824  !  
  ASP 597   - ALA 592  :   4.956  !  
  ASP 598   - THR 593  :   0.517     
  ASP 599   - PRO 594  :   2.000     
  SER 604   - PHE 600  :   1.883     
  ASN 605   - PRO 601  :   2.405  !  
  THR 607   - ASN 603  :   0.630     
  ASP 608   - ASP 604  :   0.918     
  SER 609   - SER 605  :   1.805     
  GLY 610   - VAL 606  :   1.477     
  MET 611   - VAL 607  :   0.638     
  LEU 612   - MET 608  :   2.553  !  
  ILE 613   - ILE 609  :   1.714     
  GLU 614   - ARG 610  :   1.150     
  ASN 615   - ARG 611  :   0.665     
  GLY 616   - GLY 612  :   1.746     
  GLU 617   - GLN 613  :   1.695     
  ILE 618   - LEU 614  :   1.194     
  ILE 619   - LEU 615  :   1.846     
  TYR 620   - CYS 616  :   2.304  !  
  GLY 621   - GLY 617  :   1.400     
  VAL 622   - PRO 618  :   1.691     
  VAL 623   - ILE 619  :   1.787     
  ASP 624   - THR 620  :   1.899     
  LYS 625   - LYS 621  :   2.200  !  
  LYS 626   - SER 622  :   2.983  !  
  THR 627   - ILE 623  :   2.155  !  
  VAL 628   - VAL 624  :   1.439     
  GLY 629   - GLY 625  :   1.712     
  ALA 630   - ALA 626  :   2.032  !  
  SER 631   - ALA 627  :   2.785  !  
  GLN 632   - PRO 628  :   2.086  !  
  GLY 633   - GLY 629  :   1.391     
  GLY 634   - SER 630  :   0.816     
  LEU 635   - LEU 631  :   0.740     
  VAL 636   - ILE 632  :   1.072     
  HIS 637   - HIS 633  :   0.821     
  THR 638   - VAL 634  :   1.256     
  ILE 639   - ILE 635  :   0.663     
  TRP 640   - PHE 636  :   0.702     
  LYS 641   - ASN 637  :   1.210     
  GLU 642   - GLU 638  :   2.218  !  
  LYS 643   - HIS 639  :   1.415     
  GLY 644   - GLY 640  :   1.028     
  PRO 645   - SER 641  :   2.448  !  
  GLU 646   - ASP 642  :   3.219  !  
  ILE 647   - GLU 643  :   2.791  !  
  CYS 648   - VAL 644  :   2.035  !  
  LYS 649   - ALA 645  :   1.412     
  GLY 650   - ARG 646  :   1.054     
  PHE 651   - PHE 647  :   0.697     
  PHE 652   - ILE 648  :   0.803     
  ASN 653   - ASN 649  :   1.098     
  GLY 654   - GLY 650  :   0.869     
  ILE 655   - VAL 651  :   0.887     
  GLN 656   - GLN 652  :   0.411     
  ARG 657   - ARG 653  :   0.667     
  VAL 658   - VAL 654  :   0.612     
  VAL 659   - THR 655  :   1.025     
  ASN 660   - THR 656  :   0.754     
  TYR 661   - PHE 657  :   0.686     
  TRP 662   - PHE 658  :   0.931     
  LEU 663   - LEU 659  :   1.017     
  LEU 664   - LEU 660  :   0.542     
  HIS 665   - ASN 661  :   1.151     
  ASN 666   - PHE 662  :   1.114     
  GLY 667   - GLY 663  :   1.909     
  PHE 668   - PHE 664  :   1.634     
  SER 669   - SER 665  :   1.824     
  ILE 670   - VAL 666  :   1.916     
  GLY 671   - GLY 667  :   1.477     
  ILE 672   - VAL 668  :   2.583  !  
  GLY 673   - GLN 669  :   2.885  !  
  ASP 674   - ASP 670  :   1.752     
  THR 675   - THR 671  :   1.602     
  ILE 676   - VAL 672  :   2.573  !  
  ALA 677   - ALA 673  :   2.122  !  
  ASP 678   - ASP 674  :   1.703     
  ALA 679   - SER 675  :   1.437     
  ASP 680   - ASP 676  :   2.864  !  
  THR 681   - THR 677  :   3.152  !  
  MET 682   - LEU 678  :   2.164  !  
  LYS 683   - ARG 679  :   2.121  !  
  GLU 684   - GLN 680  :   2.235  !  
  VAL 685   - MET 681  :   2.270  !  
  THR 686   - ASN 682  :   1.797     
  ARG 687   - ASP 683  :   2.067  !  
  THR 688   - VAL 684  :   2.480  !  
  VAL 689   - LEU 685  :   1.907     
  LYS 690   - VAL 686  :   1.434     
  GLU 691   - LYS 687  :   2.162  !  
  ALA 692   - THR 688  :   1.856     
  ARG 693   - ARG 689  :   2.005  !  
  ARG 694   - ARG 690  :   1.475     
  GLN 695   - ASN 691  :   1.170     
  VAL 696   - VAL 692  :   2.063  !  
  ALA 697   - GLU 693  :   3.105  !  
  GLU 698   - LYS 694  :   1.522     
  CYS 699   - ILE 695  :   1.800     
  ILE 700   - GLY 696  :   1.926     
  GLN 701   - ALA 697  :   1.451     
  ASP 702   - ALA 698  :   2.306  !  
  ALA 703   - ALA 699  :   1.980     
  GLN 704   - ASN 700  :   1.489     
  HIS 705   - ASN 701  :   1.684     
  ASN 706   - ARG 702  :   1.997     
  ARG 707   - THR 703  :   2.034  !  
  LEU 708   - LEU 704  :   2.083  !  
  LYS 709   - ASN 705  :   2.926  !  
  PRO 710   - ARG 706  :   2.808  !  
  GLU 711   - LYS 707  :   1.288     
  PRO 712   - ALA 708  :   3.195  !  
  GLY 713   - GLY 709  :   4.787  !  
  MET 714   - MET 710  :   1.924     
  THR 715   - THR 711  :   1.351     
  LEU 716   - LEU 712  :   0.599     
  ARG 717   - LEU 713  :   1.592     
  GLU 718   - GLN 714  :   2.201  !  
  SER 719   - SER 715  :   1.236     
  PHE 720   - PHE 716  :   1.136     
  GLU 721   - GLU 717  :   1.814     
  ALA 722   - ALA 718  :   1.939     
  LYS 723   - ASP 719  :   1.241     
  VAL 724   - VAL 720  :   1.451     
  SER 725   - ASN 721  :   2.104  !  
  ARG 726   - SER 722  :   1.523     
  ILE 727   - ALA 723  :   1.150     
  LEU 728   - LEU 724  :   1.504     
  ASN 729   - ASN 725  :   1.308     
  GLN 730   - LYS 726  :   0.842     
  ALA 731   - CYS 727  :   1.893     
  ARG 732   - ARG 728  :   1.953     
  ASP 733   - GLU 729  :   1.940     
  ASN 734   - GLU 730  :   2.079  !  
  ALA 735   - ALA 731  :   1.940     
  GLY 736   - ALA 732  :   2.319  !  
  ARG 737   - LYS 733  :   1.928     
  SER 738   - LYS 734  :   1.701     
  ALA 739   - ALA 735  :   2.289  !  
  GLU 740   - LEU 736  :   3.055  !  
  HIS 741   - SER 737  :   1.565     
  SER 742   - ASN 738  :   2.214  !  
  LEU 743   - VAL 739  :   3.475  !  
  LYS 744   - ARG 740  :   2.702  !  
  ASP 745   - ARG 741  :   1.572     
  SER 746   - THR 742  :   1.743     
  ASN 747   - ASN 743  :   2.174  !  
  ASN 748   - SER 744  :   1.969     
  VAL 749   - PHE 745  :   1.469     
  LYS 750   - LYS 746  :   1.958     
  GLN 751   - VAL 747  :   2.228  !  
  MET 752   - MET 748  :   2.184  !  
  VAL 753   - ILE 749  :   1.959     
  ALA 754   - GLU 750  :   1.895     
  ALA 755   - ALA 751  :   1.910     
  GLY 756   - GLY 752  :   1.687     
  SER 757   - SER 753  :   2.123  !  
  LYS 758   - LYS 754  :   2.743  !  
  GLY 759   - GLY 755  :   2.796  !  
  SER 760   - THR 756  :   2.025  !  
  PHE 761   - ASP 757  :   1.794     
  ILE 762   - LEU 758  :   1.242     
  ASN 763   - ASN 759  :   1.614     
  ILE 764   - ILE 760  :   1.748     
  SER 765   - CYS 761  :   1.656     
  GLN 766   - GLN 762  :   1.574     
  MET 767   - ILE 763  :   1.541     
  SER 768   - ALA 764  :   1.814     
  ALA 769   - VAL 765  :   1.610     
  CYS 770   - PHE 766  :   2.357  !  
  VAL 771   - VAL 767  :   1.920     
  GLY 772   - GLY 768  :   2.338  !  
  GLN 773   - GLN 769  :   2.247  !  
  GLN 774   - GLN 770  :   1.676     
  ILE 775   - ASN 771  :   1.660     
  VAL 776   - VAL 772  :   1.635     
  GLU 777   - ALA 773  :   1.941     
  GLY 778   - GLY 774  :   2.824  !  
  LYS 779   - SER 775  :   2.751  !  
  ARG 780   - ARG 776  :   2.503  !  
  ILE 781   - ILE 777  :   2.482  !  
  PRO 782   - PRO 778  :   1.872     
  PHE 783   - PHE 779  :   0.879     
  GLY 784   - GLY 780  :   1.372     
  PHE 785   - PHE 781  :   1.059     
  LYS 786   - ARG 782  :   1.022     
  TYR 787   - ARG 783  :   0.917     
  ARG 788   - ARG 784  :   1.181     
  THR 789   - THR 785  :   2.030  !  
  LEU 790   - LEU 786  :   1.646     
  PRO 791   - PRO 787  :   1.603     
  HIS 792   - HIS 788  :   1.761     
  PHE 793   - PHE 789  :   1.516     
  PRO 794   - MET 790  :   1.659     
  LYS 795   - LEU 791  :   0.922     
  ASP 796   - ASP 792  :   0.827     
  ASP 797   - ASP 793  :   1.746     
  ASP 798   - TYR 794  :   1.933     
  SER 799   - GLY 795  :   2.752  !  
  PRO 800   - GLU 796  :   1.924     
  GLU 801   - THR 797  :   3.878  !  
  SER 802   - SER 798  :   3.957  !  
  ARG 803   - ARG 799  :   2.916  !  
  GLY 804   - GLY 800  :   1.817     
  PHE 805   - MET 801  :   1.770     
  ILE 806   - ALA 802  :   2.523  !  
  GLU 807   - ASN 803  :   2.407  !  
  ASN 808   - ARG 804  :   2.397  !  
  SER 809   - GLY 805  :   2.052  !  
  TYR 810   - TYR 806  :   2.376  !  
  LEU 811   - VAL 807  :   2.776  !  
  ARG 812   - GLU 808  :   2.494  !  
  GLY 813   - GLY 809  :   2.495  !  
  LEU 814   - LEU 810  :   2.306  !  
  THR 815   - LYS 811  :   2.162  !  
  PRO 816   - PRO 812  :   2.768  !  
  GLN 817   - HIS 813  :   4.010  !  
  GLU 818   - GLU 814  :   3.083  !  
  PHE 819   - PHE 815  :   3.106  !  
  PHE 820   - PHE 816  :   2.479  !  
  PHE 821   - PHE 817  :   2.750  !  
  HIS 822   - HIS 818  :   2.640  !  
  ALA 823   - THR 819  :   2.535  !  
  MET 824   - MET 820  :   2.731  !  
  ALA 825   - ALA 821  :   2.858  !  
  GLY 826   - GLY 822  :   2.631  !  
  ARG 827   - ARG 823  :   2.295  !  
  GLU 828   - GLU 824  :   2.330  !  
  GLY 829   - GLY 825  :   1.869     
  LEU 830   - LEU 826  :   2.392  !  
  ILE 831   - ILE 827  :   2.224  !  
  ASP 832   - ASP 828  :   2.191  !  
  THR 833   - THR 829  :   2.208  !  
  ALA 834   - ALA 830  :   1.823     
  VAL 835   - VAL 831  :   2.347  !  
  LYS 836   - LYS 832  :   3.167  !  
  THR 837   - THR 833  :   3.645  !  
  ALA 838   - SER 834  :   3.937  !  
  GLU 839   - ASP 835  :   3.335  !  
  THR 840   - THR 836  :   2.207  !  
  GLY 841   - GLY 837  :   1.450     
  TYR 842   - TYR 838  :   1.816     
  ILE 843   - LEU 839  :   1.928     
  GLN 844   - GLN 840  :   1.781     
  ARG 845   - ARG 841  :   1.604     
  ARG 846   - LYS 842  :   1.581     
  LEU 847   - LEU 843  :   1.182     
  VAL 848   - ILE 844  :   1.279     
  LYS 849   - LYS 845  :   1.158     
  ALA 850   - ALA 846  :   0.557     
  MET 851   - LEU 847  :   0.990     
  GLU 852   - GLU 848  :   1.013     
  ASP 853   - ASP 849  :   2.891  !  
  VAL 854   - VAL 850  :   1.138     
  MET 855   - HIS 851  :   1.034     
  VAL 856   - ALA 852  :   0.914     
  ARG 857   - ALA 853  :   0.901     
  TYR 858   - TYR 854  :   0.852     
  ASP 859   - ASP 855  :   0.413     
  GLY 860   - GLY 856  :   0.795     
  THR 861   - THR 857  :   0.612     
  VAL 862   - VAL 858  :   0.694     
  ARG 863   - ARG 859  :   1.024     
  ASN 864   - ASN 860  :   1.699     
  ALA 865   - ALA 861  :   1.822     
  MET 866   - ASN 862  :   1.047     
  GLY 867   - ASP 863  :   2.220  !  
  ASP 868   - GLU 864  :   2.423  !  
  ILE 869   - LEU 865  :   1.268     
  ILE 870   - ILE 866  :   1.162     
  GLN 871   - GLN 867  :   0.887     
  PHE 872   - PHE 868  :   1.099     
  ALA 873   - MET 869  :   1.522     
  TYR 874   - TYR 870  :   1.084     
  GLY 875   - GLY 871  :   1.275     
  GLU 876   - GLU 872  :   0.646     
  ASP 877   - ASP 873  :   2.131  !  
  GLY 878   - GLY 874  :   0.466     
  LEU 879   - LEU 875  :   0.769     
  ASP 880   - ASP 876  :   0.768     
  ALA 881   - GLY 877  :   1.398     
  THR 882   - ALA 878  :   0.802     
  LEU 883   - ARG 879  :   1.733     
  VAL 884   - ILE 880  :   1.727     
  GLU 885   - GLU 881  :   1.168     
  TYR 886   - GLY 882  :   1.427     
  GLN 887   - GLY 883  :   1.631     
  VAL 888   - GLN 884  :   1.140     
  PHE 889   - LEU 885  :   1.548     
  ASP 890   - PHE 886  :   1.729     
  SER 891   - PRO 887  :   1.829     
  LEU 892   - LEU 888  :   1.948     
  ARG 893   - PHE 890  :   1.539     
  LEU 894   - ARG 891  :   3.072  !  
  SER 895   - ASP 892  :   0.915     
  THR 896   - ASP 893  :   0.736     
  LYS 897   - LYS 894  :   1.212     
  GLN 898   - GLU 895  :   1.333     
  PHE 899   - MET 896  :   0.994     
  GLU 900   - GLU 897  :   0.914     
  LYS 901   - ASP 898  :   1.107     
  LYS 902   - THR 899  :   1.443     
  TYR 903   - TYR 900  :   2.050  !  
  ARG 904   - LYS 901  :   1.381     
  ILE 905   - TYR 902  :   2.727  !  
  ASP 906   - GLU 903  :   4.921  !  
  LEU 907   - TYR 904  :   7.117  !  
  MET 908   - ASP 905  :   9.504  !  
  GLU 909   - VAL 906  :   9.260  !  
  ASP 910   - ASP 907  :   7.488  !  
  ARG 911   - GLY 908  :   8.506  !  
  SER 912   - THR 909  :   7.261  !  
  LEU 913   - PHE 910  :  10.327  !  
  SER 914   - GLY 915  :   4.182  !  
  LEU 915   - GLY 916  :   3.346  !  
  TYR 916   - ASN 917  :   2.686  !  
  MET 917   - TYR 918  :   3.314  !  
  GLU 918   - MET 919  :   0.805     
  ASN 919   - ASP 920  :   3.921  !  
  SER 920   - PRO 921  :   0.486     
  ILE 921   - HIS 922  :   3.037  !  
  GLU 922   - VAL 923  :   7.016  !  
  ASN 923   - ARG 924  :   3.161  !  
  ASP 924   - ARG 928  :   4.025  !  
  SER 925   - ALA 929  :   2.913  !  
  SER 926   - ASP 930  :   3.016  !  
  VAL 927   - PRO 931  :   1.684     
  GLN 928   - GLN 932  :   2.085  !  
  ASP 929   - ASN 933  :   2.374  !  
  LEU 930   - VAL 934  :   1.613     
  LEU 931   - ARG 935  :   1.878     
  ASP 932   - LYS 936  :   1.261     
  GLU 933   - LEU 937  :   1.890     
  GLU 934   - GLN 938  :   1.597     
  TYR 935   - GLU 939  :   1.095     
  THR 936   - GLU 940  :   0.641     
  GLN 937   - TYR 941  :   0.592     
  LEU 938   - GLU 942  :   0.548     
  VAL 939   - GLN 943  :   0.703     
  ALA 940   - LEU 944  :   0.371     
  ASP 941   - THR 945  :   0.617     
  ARG 942   - ALA 946  :   1.152     
  GLU 943   - ASP 947  :   1.625     
  LEU 944   - ARG 948  :   1.661     
  LEU 945   - GLU 949  :   1.379     
  CYS 946   - TRP 950  :   1.392     
  LYS 947   - SER 951  :   2.134  !  
  PHE 948   - ARG 952  :   0.756     
  ILE 949   - LYS 953  :   2.142  !  
  PHE 950   - MET 954  :   2.317  !  
  PRO 951   - LEU 955  :   0.635     
  LYS 952   - ASP 956  :   0.877     
  GLY 953   - GLU 958  :   1.518     
  ASP 954   - ASP 959  :   0.847     
  ALA 955   - ARG 960  :   2.509  !  
  ARG 956   - ASP 961  :   2.118  !  
  TRP 957   - LEU 965  :   2.391  !  
  PRO 958   - ASN 966  :   2.001  !  
  LEU 959   - LEU 967  :   1.136     
  PRO 960   - PRO 968  :   0.866     
  VAL 961   - VAL 969  :   0.472     
  ASN 962   - ASN 970  :   1.627     
  VAL 963   - PRO 971  :   1.605     
  GLN 964   - GLY 972  :   0.793     
  ARG 965   - ARG 973  :   0.503     
  ILE 966   - LEU 974  :   0.868     
  ILE 967   - ILE 975  :   0.785     
  GLN 968   - GLN 976  :   0.876     
  ASN 969   - ASN 977  :   1.291     
  ALA 970   - ALA 978  :   1.120     
  LEU 971   - ARG 979  :   0.508     
  GLN 972   - SER 980  :   1.283     
  ILE 973   - THR 981  :   2.000     
  PHE 974   - MET 982  :   1.919     
  LEU 976   - LYS 984  :   1.528     
  GLU 977   - ARG 985  :   0.426     
  ALA 978   - SER 986  :   3.278  !  
  LYS 979   - GLN 987  :   5.973  !  
  PRO 981   - VAL 988  :   2.430  !  
  THR 982   - SER 989  :   2.738  !  
  ASP 983   - ASN 990  :   2.852  !  
  LEU 984   - LEU 991  :   2.424  !  
  LEU 985   - SER 992  :   1.150     
  PRO 986   - PRO 993  :   0.817     
  SER 987   - ILE 994  :   1.264     
  ASP 988   - THR 995  :   1.548     
  ILE 989   - ILE 996  :   1.462     
  ILE 990   - ILE 997  :   0.881     
  ASN 991   - ASP 998  :   1.295     
  GLY 992   - HIS 999  :   1.265     
  LEU 993   - VAL 1000 :   0.777     
  ASN 994   - ARG 1001 :   1.541     
  GLU 995   - LYS 1002 :   1.718     
  LEU 996   - LEU 1003 :   1.905     
  ILE 997   - GLN 1004 :   2.404  !  
  ALA 998   - GLU 1005 :   1.643     
  LYS 999   - ASP 1006 :   1.288     
  LEU 1000  - LEU 1007 :   0.754     
  THR 1001  - MET 1008 :   0.606     
  ILE 1002  - LYS 1009 :   0.536     
  PHE 1003  - LEU 1010 :   0.885     
  ARG 1004  - PHE 1011 :   2.445  !  
  GLY 1005  - GLY 1017 :   1.271     
  SER 1006  - GLY 1018 :   3.236  !  
  ASP 1007  - ASN 1024 :   5.284  !  
  ARG 1008  - THR 1025 :   3.864  !  
  ILE 1009  - LEU 1026 :   2.229  !  
  THR 1010  - SER 1027 :   1.669     
  ARG 1011  - ARG 1028 :   2.947  !  
  ASP 1012  - GLU 1029 :   2.276  !  
  VAL 1013  - ARG 1030 :   0.960     
  GLN 1014  - ILE 1031 :   0.639     
  ASN 1015  - GLU 1032 :   1.791     
  ASN 1016  - SER 1033 :   2.522  !  
  ALA 1017  - ALA 1034 :   0.912     
  THR 1018  - LEU 1035 :   0.699     
  LEU 1019  - THR 1036 :   0.410     
  LEU 1020  - LEU 1037 :   0.530     
  PHE 1021  - PHE 1038 :   0.529     
  GLN 1022  - ASN 1039 :   0.422     
  ILE 1023  - VAL 1040 :   0.655     
  LEU 1024  - HIS 1041 :   1.086     
  LEU 1025  - LEU 1042 :   1.375     
  ARG 1026  - ARG 1043 :   1.167     
  SER 1027  - GLN 1044 :   0.656     
  LYS 1028  - LEU 1045 :   1.081     
  PHE 1029  - LEU 1046 :   0.974     
  ALA 1030  - ALA 1047 :   1.478     
  VAL 1031  - SER 1048 :   1.546     
  LYS 1032  - LYS 1049 :   1.879     
  ARG 1033  - ARG 1050 :   2.236  !  
  VAL 1034  - VAL 1051 :   2.289  !  
  ILE 1035  - LEU 1052 :   2.588  !  
  MET 1036  - LYS 1053 :   2.990  !  
  GLU 1037  - GLU 1054 :   2.180  !  
  TYR 1038  - TYR 1055 :   1.946     
  ARG 1039  - LYS 1056 :   1.687     
  LEU 1040  - LEU 1057 :   1.422     
  ASN 1041  - ASN 1058 :   1.592     
  LYS 1042  - ASP 1059 :   2.396  !  
  VAL 1043  - ARG 1060 :   2.021  !  
  ALA 1044  - ALA 1061 :   0.948     
  PHE 1045  - PHE 1062 :   1.077     
  GLU 1046  - GLU 1063 :   1.108     
  TRP 1047  - TYR 1064 :   1.017     
  ILE 1048  - LEU 1065 :   0.820     
  MET 1049  - LEU 1066 :   0.995     
  GLY 1050  - LYS 1067 :   1.003     
  GLU 1051  - GLU 1068 :   1.107     
  VAL 1052  - ILE 1069 :   0.591     
  GLU 1053  - ARG 1070 :   0.652     
  ALA 1054  - THR 1071 :   1.494     
  ARG 1055  - LYS 1072 :   0.866     
  PHE 1056  - TYR 1073 :   0.517     
  GLN 1057  - HIS 1074 :   0.544     
  GLN 1058  - GLN 1075 :   0.614     
  ALA 1059  - SER 1076 :   0.923     
  VAL 1060  - LEU 1077 :   1.385     
  VAL 1061  - THR 1078 :   1.002     
  SER 1062  - THR 1079 :   1.652     
  PRO 1063  - PRO 1080 :   1.130     
  GLY 1064  - GLY 1081 :   1.046     
  GLU 1065  - GLU 1082 :   1.340     
  MET 1066  - ASN 1083 :   0.737     
  VAL 1067  - ILE 1084 :   0.574     
  GLY 1068  - GLY 1085 :   1.168     
  THR 1069  - ALA 1086 :   1.367     
  LEU 1070  - ILE 1087 :   0.470     
  ALA 1071  - ALA 1088 :   1.473     
  ALA 1072  - ALA 1089 :   1.993     
  GLN 1073  - GLN 1090 :   1.020     
  SER 1074  - SER 1091 :   1.140     
  ILE 1075  - CYS 1092 :   2.026  !  
  GLY 1076  - GLY 1093 :   2.445  !  
  GLU 1077  - GLU 1094 :   2.736  !  
  PRO 1078  - PRO 1095 :   2.663  !  
  ALA 1079  - ALA 1096 :   3.145  !  
  THR 1080  - THR 1097 :   2.859  !  
  GLN 1081  - GLN 1098 :   2.259  !  
  MET 1082  - MET 1099 :   2.470  !  
  THR 1083  - THR 1100 :   2.103  !  
  LEU 1084  - LEU 1101 :   4.512  !  
  ASN 1085  - ASN 1102 :   2.146  !  
  PHE 1087  - THR 1103 :   0.852     
  HIS 1088  - PHE 1104 :   6.351  !  
  ASN 1096  - LYS 1112 :   2.444  !  
  VAL 1097  - ASN 1113 :   1.761     
  THR 1098  - VAL 1114 :   2.517  !  
  LEU 1099  - THR 1115 :   2.487  !  
  GLY 1100  - LEU 1116 :   1.803     
  VAL 1101  - GLY 1117 :   3.123  !  
  PRO 1102  - PRO 1119 :   1.236     
  ARG 1103  - ARG 1120 :   2.226  !  
  LEU 1104  - LEU 1121 :   1.638     
  LYS 1105  - LEU 1122 :   1.253     
  GLU 1106  - GLU 1123 :   1.223     
  ILE 1107  - LEU 1124 :   1.513     
  LEU 1108  - LEU 1125 :   1.885     
  ASN 1109  - ASN 1126 :   2.207  !  
  VAL 1110  - VAL 1127 :   2.346  !  
  ALA 1111  - SER 1128 :   2.121  !  
  LYS 1112  - ARG 1129 :   3.411  !  
  ASN 1113  - ASN 1130 :   3.215  !  
  ILE 1114  - GLN 1131 :   1.997     
  LYS 1115  - LYS 1132 :   2.324  !  
  THR 1116  - HIS 1133 :   2.162  !  
  PRO 1117  - ALA 1134 :   1.349     
  SER 1118  - SER 1135 :   1.347     
  LEU 1119  - MET 1136 :   0.662     
  THR 1120  - THR 1137 :   0.695     
  ILE 1121  - VAL 1138 :   1.030     
  TYR 1122  - SER 1139 :   0.962     
  LEU 1123  - LEU 1140 :   0.839     
  MET 1124  - PHE 1141 :   2.062  !  
  PRO 1125  - PRO 1142 :   4.434  !  
  TRP 1126  - PRO 1143 :   3.674  !  
  ILE 1127  - TYR 1144 :   3.364  !  
  ALA 1128  - ASP 1145 :   3.487  !  
  ALA 1129  - GLU 1146 :   6.563  !  
  ASN 1130  - LYS 1147 :   5.421  !  
  MET 1131  - ARG 1148 :   3.294  !  
  ASP 1132  - ASN 1149 :   2.644  !  
  ALA 1134  - ALA 1150 :   4.568  !  
  LYS 1135  - GLN 1151 :   3.507  !  
  ASN 1136  - LYS 1152 :   1.882     
  VAL 1137  - ALA 1153 :   3.925  !  
  GLN 1138  - GLN 1154 :   3.491  !  
  THR 1139  - HIS 1155 :   3.139  !  
  GLN 1140  - LEU 1156 :   2.148  !  
  ILE 1141  - ILE 1157 :   3.688  !  
  GLU 1142  - GLU 1158 :   1.972     
  HIS 1143  - TYR 1159 :   1.054     
  THR 1144  - CYS 1160 :   1.955     
  THR 1145  - THR 1161 :   3.483  !  
  LEU 1146  - LEU 1162 :   1.412     
  SER 1147  - GLU 1163 :   3.856  !  
  THR 1148  - SER 1164 :   4.355  !  
  VAL 1149  - ILE 1165 :   3.473  !  
  THR 1150  - THR 1166 :   2.473  !  
  SER 1151  - ARG 1167 :   3.150  !  
  ALA 1152  - ARG 1168 :   2.429  !  
  THR 1153  - ILE 1169 :   1.939     
  GLU 1154  - GLN 1170 :   0.919     
  ILE 1155  - PHE 1171 :   1.134     
  HIS 1156  - ILE 1172 :   0.868     
  TYR 1157  - TYR 1173 :   0.905     
  ASP 1158  - ASP 1174 :   0.498     
  PRO 1159  - PRO 1175 :   0.716     
  ASP 1160  - ASP 1176 :   0.345     
  PRO 1161  - PRO 1177 :   0.925     
  GLN 1162  - ARG 1178 :   1.025     
  ASP 1163  - HIS 1179 :   1.878     
  THR 1164  - THR 1180 :   2.058  !  
  VAL 1165  - VAL 1181 :   2.675  !  
  ILE 1166  - VAL 1182 :   2.781  !  
  GLU 1168  - GLU 1183 :   5.710  !  
  ASP 1169  - ALA 1184 :   2.614  !  
  LYS 1170  - ASP 1185 :   3.278  !  
  ASP 1171  - ARG 1186 :   2.502  !  
  PHE 1172  - ASP 1187 :   1.667     
  VAL 1173  - ILE 1188 :   2.136  !  
  GLU 1174  - LEU 1189 :   1.563     
  ALA 1175  - GLU 1190 :   1.329     
  PHE 1176  - LEU 1191 :   2.658  !  
  PHE 1177  - GLU 1192 :   3.023  !  
  ALA 1178  - TRP 1193 :   3.274  !  
  VAL 1184  - ASP 1197 :   7.168  !  
  GLU 1185  - GLU 1198 :   8.941  !  
  GLU 1186  - SER 1199 :   5.423  !  
  ASN 1187  - ASP 1200 :   2.971  !  
  LEU 1188  - ALA 1201 :   1.755     
  TYR 1189  - GLU 1202 :   3.200  !  
  LYS 1190  - LEU 1203 :   3.869  !  
  GLN 1191  - ARG 1204 :   5.077  !  
  SER 1192  - SER 1212 :   3.439  !  
  PRO 1193  - PRO 1213 :   2.342  !  
  TRP 1194  - TRP 1214 :   1.590     
  LEU 1195  - VAL 1215 :   0.744     
  LEU 1196  - VAL 1216 :   1.276     
  ARG 1197  - ARG 1217 :   1.145     
  LEU 1198  - LEU 1218 :   1.359     
  GLU 1199  - GLU 1219 :   0.814     
  LEU 1200  - LEU 1220 :   0.924     
  ASP 1201  - ASP 1221 :   0.953     
  ARG 1202  - VAL 1222 :   2.313  !  
  ALA 1203  - ASP 1223 :   3.170  !  
  LYS 1204  - MET 1224 :   1.119     
  MET 1205  - VAL 1225 :   2.858  !  
  LEU 1206  - THR 1226 :   3.585  !  
  ASP 1207  - ASP 1227 :   2.846  !  
  LYS 1208  - LYS 1228 :   3.610  !  
  LYS 1209  - ALA 1229 :   3.222  !  
  LEU 1210  - LEU 1230 :   2.767  !  
  SER 1211  - ASP 1231 :   2.608  !  
  MET 1212  - MET 1232 :   2.186  !  
  SER 1213  - LYS 1233 :   2.112  !  
  ASP 1214  - ASP 1234 :   1.877     
  VAL 1215  - VAL 1235 :   2.853  !  
  ALA 1216  - LYS 1236 :   2.832  !  
  GLY 1217  - GLN 1237 :   2.923  !  
  LYS 1218  - ALA 1238 :   2.618  !  
  ILE 1219  - ILE 1239 :   2.009  !  
  PHE 1223  - LEU 1240 :   1.960     
  GLU 1224  - ARG 1241 :   2.237  !  
  ARG 1225  - VAL 1242 :   2.865  !  
  ASP 1226  - ASP 1243 :   2.926  !  
  LEU 1227  - GLU 1244 :   2.978  !  
  PHE 1228  - SER 1245 :   3.012  !  
  THR 1229  - TYR 1246 :   2.609  !  
  ILE 1230  - ILE 1247 :   2.606  !  
  TRP 1231  - ILE 1248 :   1.953     
  SER 1232  - GLU 1249 :   2.192  !  
  GLU 1233  - THR 1250 :   3.315  !  
  LEU 1239  - VAL 1256 :   1.496     
  ILE 1240  - ARG 1257 :   1.251     
  ILE 1241  - GLN 1258 :   1.489     
  ARG 1242  - ARG 1259 :   1.239     
  CYS 1243  - THR 1260 :   1.414     
  ARG 1244  - ILE 1261 :   1.818     
  ILE 1245  - ARG 1262 :   1.980     
  ILE 1246  - MET 1263 :   3.100  !  
  ARG 1247  - ARG 1264 :   2.991  !  
  ASP 1248  - SER 1265 :   3.090  !  
  ASP 1249  - ARG 1266 :   8.291  !  
  ASP 1250  - TYR 1267 :   7.511  !  
  ARG 1251  - ASN 1268 :   7.156  !  
  ASN 1258  - GLY 1270 :   4.142  !  
  MET 1259  - ALA 1271 :   7.781  !  
  VAL 1264  - LYS 1276 :   3.312  !  
  PHE 1265  - LEU 1277 :   4.640  !  
  LEU 1266  - LYS 1278 :   3.327  !  
  LYS 1267  - ARG 1279 :   1.952     
  THR 1268  - GLU 1280 :   2.908  !  
  ILE 1269  - ILE 1281 :   5.073  !  
  GLU 1270  - PRO 1282 :   4.082  !  
  GLY 1271  - ALA 1283 :   0.999     
  HIS 1272  - LEU 1284 :   4.741  !  
  MET 1273  - LEU 1285 :   5.835  !  
  LEU 1274  - ALA 1286 :   3.924  !  
  GLU 1275  - ARG 1287 :   1.685     
  SER 1276  - VAL 1288 :   2.305  !  
  ILE 1277  - HIS 1289 :   1.917     
  SER 1278  - LEU 1290 :   3.432  !  
  LEU 1279  - ARG 1291 :   3.049  !  
  GLY 1281  - GLY 1292 :   1.153     
  VAL 1282  - ILE 1293 :   2.082  !  
  PRO 1283  - PRO 1294 :   3.223  !  
  ASN 1284  - GLY 1295 :   2.486  !  
  ILE 1285  - VAL 1296 :   2.659  !  
  THR 1286  - ARG 1297 :   3.704  !  
  ARG 1287  - ARG 1298 :   2.189  !  
  VAL 1288  - ALA 1299 :   0.969     
  TYR 1289  - LEU 1300 :   0.792     
  MET 1290  - LEU 1301 :   0.722     
  MET 1291  - LYS 1302 :   1.269     
  GLU 1292  - ASP 1303 :   1.947     
  HIS 1293  - THR 1304 :   3.797  !  
  LYS 1294  - GLU 1306 :   4.196  !  
  ILE 1295  - PHE 1307 :   4.530  !  
  VAL 1296  - THR 1308 :   2.991  !  
  ARG 1297  - VAL 1309 :   3.090  !  
  GLN 1298  - ASP 1310 :   2.221  !  
  ILE 1299  - GLN 1311 :   1.025     
  GLU 1300  - ALA 1312 :   0.502     
  ASP 1301  - THR 1313 :   2.154  !  
  GLY 1302  - GLY 1314 :   3.117  !  
  THR 1303  - LYS 1315 :   3.361  !  
  PHE 1304  - MET 1316 :   2.667  !  
  GLU 1305  - SER 1317 :   2.088  !  
  ARG 1306  - GLY 1318 :   1.691     
  ALA 1307  - ASN 1319 :   1.928     
  ASP 1308  - LYS 1320 :   2.590  !  
  GLU 1309  - ILE 1321 :   1.733     
  TRP 1310  - TRP 1322 :   1.227     
  VAL 1311  - ALA 1323 :   0.645     
  LEU 1312  - ILE 1324 :   0.614     
  GLU 1313  - ASP 1325 :   0.775     
  THR 1314  - THR 1326 :   1.100     
  ASP 1315  - ASP 1327 :   1.176     
  GLY 1316  - GLY 1328 :   1.294     
  ILE 1317  - THR 1329 :   1.434     
  ASN 1318  - ALA 1330 :   0.523     
  LEU 1319  - LEU 1331 :   1.813     
  THR 1320  - ARG 1332 :   1.552     
  GLU 1321  - ARG 1333 :   1.725     
  ALA 1322  - ALA 1334 :   1.726     
  MET 1323  - PHE 1335 :   3.635  !  
  THR 1324  - ILE 1336 :   6.608  !  
  VAL 1325  - GLY 1337 :   9.535  !  
  GLU 1326  - VAL 1338 :  15.078  !  
  GLY 1327  - VAL 1339 :  19.032  !  
  VAL 1328  - GLU 1341 :  14.847  !  
  ASP 1329  - ASP 1342 :  13.189  !  
  ALA 1330  - ALA 1349 :   1.439     
  THR 1331  - VAL 1350 :   2.759  !  
  ARG 1332  - LYS 1351 :   2.277  !  
  THR 1333  - THR 1352 :   1.500     
  TYR 1334  - SER 1353 :   1.100     
  SER 1335  - SER 1354 :   1.039     
  ASN 1336  - ASN 1355 :   1.115     
  SER 1337  - LYS 1356 :   1.022     
  PHE 1338  - VAL 1357 :   1.602     
  VAL 1339  - PRO 1358 :   1.543     
  GLU 1340  - GLU 1359 :   1.358     
  ILE 1341  - VAL 1360 :   1.339     
  LEU 1342  - CYS 1361 :   2.069  !  
  GLN 1343  - SER 1362 :   2.326  !  
  ILE 1344  - LEU 1363 :   2.071  !  
  LEU 1345  - LEU 1364 :   1.577     
  GLY 1346  - GLY 1365 :   2.990  !  
  ILE 1347  - ILE 1366 :   1.911     
  GLU 1348  - GLU 1367 :   1.180     
  ALA 1349  - ALA 1368 :   1.898     
  THR 1350  - ALA 1369 :   1.966     
  ARG 1351  - ARG 1370 :   0.959     
  SER 1352  - SER 1371 :   0.411     
  ALA 1353  - LYS 1372 :   0.674     
  LEU 1354  - MET 1373 :   0.654     
  LEU 1355  - LEU 1374 :   0.766     
  LYS 1356  - THR 1375 :   0.862     
  GLU 1357  - GLU 1376 :   1.070     
  LEU 1358  - LEU 1377 :   0.908     
  ARG 1359  - ARG 1378 :   1.397     
  ASN 1360  - GLU 1379 :   1.470     
  VAL 1361  - ALA 1380 :   0.647     
  ILE 1362  - TYR 1381 :   0.942     
  GLU 1363  - LEU 1382 :   0.509     
  PHE 1364  - ALA 1383 :   1.966     
  ASP 1365  - TYR 1384 :   3.866  !  
  GLY 1366  - GLY 1385 :   2.117  !  
  SER 1367  - LEU 1386 :   2.118  !  
  TYR 1368  - ASN 1387 :   2.030  !  
  VAL 1369  - ILE 1388 :   2.985  !  
  ASN 1370  - ASN 1389 :   1.732     
  TYR 1371  - TYR 1390 :   1.207     
  ARG 1372  - ARG 1391 :   0.816     
  HIS 1373  - HIS 1392 :   0.666     
  LEU 1374  - TYR 1393 :   0.964     
  ALA 1375  - THR 1394 :   0.576     
  LEU 1376  - ILE 1395 :   0.808     
  LEU 1377  - LEU 1396 :   0.944     
  CYS 1378  - VAL 1397 :   0.906     
  ASP 1379  - ASP 1398 :   0.908     
  VAL 1380  - THR 1399 :   1.250     
  MET 1381  - ILE 1400 :   1.647     
  THR 1382  - CYS 1401 :   1.737     
  SER 1383  - GLN 1402 :   2.401  !  
  ARG 1384  - HIS 1403 :   1.723     
  GLY 1385  - GLY 1404 :   1.409     
  HIS 1386  - TYR 1405 :   1.681     
  LEU 1387  - LEU 1406 :   1.959     
  MET 1388  - MET 1407 :   2.001  !  
  ALA 1389  - ALA 1408 :   1.576     
  ILE 1390  - VAL 1409 :   1.522     
  THR 1391  - SER 1410 :   3.137  !  
  ARG 1392  - ARG 1411 :   6.108  !  
  HIS 1393  - SER 1412 :   6.334  !  
  GLY 1394  - GLY 1413 :   5.432  !  
  ILE 1395  - ILE 1414 :   2.991  !  
  ASN 1396  - ASN 1415 :   4.366  !  
  ARG 1397  - ARG 1416 :   1.626     
  ALA 1398  - SER 1417 :   3.511  !  
  GLU 1399  - ASP 1418 :   2.288  !  
  THR 1400  - THR 1419 :   3.912  !  
  GLY 1401  - GLY 1421 :   1.931     
  ALA 1402  - PRO 1422 :   1.391     
  LEU 1403  - LEU 1423 :   1.392     
  MET 1404  - MET 1424 :   0.800     
  ARG 1405  - ARG 1425 :   0.870     
  CYS 1406  - CYS 1426 :   0.942     
  SER 1407  - SER 1427 :   1.208     
  PHE 1408  - PHE 1428 :   1.971     
  GLU 1409  - GLU 1429 :   2.161  !  
  GLU 1410  - GLU 1430 :   2.911  !  
  THR 1411  - THR 1431 :   0.430     
  VAL 1412  - VAL 1432 :   1.326     
  GLU 1413  - LYS 1433 :   0.927     
  ILE 1414  - VAL 1434 :   0.997     
  LEU 1415  - LEU 1435 :   1.262     
  MET 1416  - MET 1436 :   1.698     
  ASP 1417  - ALA 1437 :   1.326     
  ALA 1418  - ALA 1438 :   1.339     
  ALA 1419  - ALA 1439 :   0.985     
  ALA 1420  - SER 1440 :   0.521     
  SER 1421  - PHE 1441 :   0.869     
  GLY 1422  - GLY 1442 :   0.895     
  GLU 1423  - GLU 1443 :   0.499     
  LYS 1424  - CYS 1444 :   1.793     
  ASP 1425  - ASP 1445 :   1.353     
  ASP 1426  - PRO 1446 :   1.001     
  CYS 1427  - VAL 1447 :   0.944     
  LYS 1428  - ARG 1448 :   0.738     
  GLY 1429  - GLY 1449 :   0.811     
  ILE 1430  - VAL 1450 :   0.648     
  SER 1431  - SER 1451 :   0.372     
  GLU 1432  - ALA 1452 :   1.314     
  ASN 1433  - ASN 1453 :   1.294     
  ILE 1434  - LEU 1454 :   0.388     
  MET 1435  - VAL 1455 :   0.285     
  LEU 1436  - LEU 1456 :   0.990     
  GLY 1437  - GLY 1457 :   0.971     
  GLN 1438  - ASN 1458 :   1.603     
  LEU 1439  - GLN 1459 :   2.044  !  
  ALA 1440  - ALA 1460 :   1.774     
  PRO 1441  - ARG 1461 :   1.783     
  MET 1442  - VAL 1462 :   2.304  !  
  GLY 1443  - GLY 1463 :   2.384  !  
  THR 1444  - THR 1464 :   2.287  !  
  GLY 1445  - GLY 1465 :   1.411     
  ALA 1446  - LEU 1466 :   1.279     
  PHE 1447  - PHE 1467 :   1.081     
  ASP 1448  - ASP 1468 :   0.697     
  ILE 1449  - LEU 1469 :   2.288  !  
  TYR 1450  - VAL 1470 :   1.088     
  LEU 1451  - LEU 1471 :   1.191     


1: TBB DdRpII RPB1 Model A.pdb.1 
vs.
4: 5FLM.A TRANSCRIPTION

RMSD = 2.470 A

  GLN 11    - ALA 12   :   1.345     
  MET 12    - CYS 13   :   2.704  !  
  GLU 13    - PRO 14   :   3.484  !  
  LEU 14    - LEU 15   :   2.902  !  
  HIS 15    - ARG 16   :   3.407  !  
  LYS 16    - THR 17   :   1.913     
  VAL 17    - ILE 18   :   1.588     
  ASN 18    - LYS 19   :   1.392     
  GLU 19    - ARG 20   :   1.146     
  VAL 20    - VAL 21   :   0.778     
  GLN 21    - GLN 22   :   0.326     
  PHE 22    - PHE 23   :   0.590     
  GLU 23    - GLY 24   :   0.539     
  ILE 24    - VAL 25   :   0.625     
  PHE 25    - LEU 26   :   0.896     
  LYS 26    - SER 27   :   0.704     
  GLU 27    - PRO 28   :   1.503     
  ARG 28    - ASP 29   :   1.428     
  GLN 29    - GLU 30   :   0.269     
  ILE 30    - LEU 31   :   0.821     
  LYS 31    - LYS 32   :   1.636     
  SER 32    - ARG 33   :   1.541     
  TYR 33    - MET 34   :   1.387     
  ALA 34    - SER 35   :   1.491     
  VAL 35    - VAL 36   :   0.955     
  CYS 36    - THR 37   :   1.180     
  VAL 38    - GLY 39   :   7.021  !  
  GLU 39    - GLY 40   :   5.650  !  
  HIS 40    - ILE 41   :   6.114  !  
  ALA 41    - LYS 42   :   4.193  !  
  LYS 42    - TYR 43   :   4.162  !  
  SER 43    - PRO 44   :   5.665  !  
  TYR 44    - GLU 45   :   5.512  !  
  ALA 45    - THR 46   :   5.205  !  
  ASN 46    - THR 47   :   2.630  !  
  ALA 47    - GLU 48   :   2.989  !  
  ALA 48    - GLY 49   :   1.988     
  ASP 49    - GLY 50   :   2.768  !  
  GLN 50    - ARG 51   :   3.570  !  
  SER 51    - PRO 52   :   5.092  !  
  GLY 52    - LYS 53   :   3.684  !  
  GLU 53    - LEU 54   :   4.102  !  
  ALA 54    - GLY 55   :   4.426  !  
  SER 55    - GLY 56   :   5.589  !  
  MET 56    - LEU 57   :   5.342  !  
  ILE 57    - MET 58   :   4.342  !  
  CYS 58    - ASP 59   :   4.783  !  
  VAL 59    - PRO 60   :   4.658  !  
  TRP 60    - ARG 61   :   2.235  !  
  VAL 61    - GLY 63   :   2.408  !  
  PRO 62    - VAL 64   :   2.185  !  
  LEU 63    - ILE 65   :   1.617     
  THR 64    - GLU 66   :   2.816  !  
  SER 65    - ARG 67   :   2.704  !  
  ASN 66    - THR 68   :   1.783     
  SER 67    - GLY 69   :   2.803  !  
  ALA 68    - ARG 70   :   2.792  !  
  CYS 69    - CYS 71   :   2.980  !  
  GLU 70    - GLN 72   :   3.720  !  
  THR 71    - THR 73   :   4.459  !  
  CYS 72    - CYS 74   :   2.554  !  
  HIS 73    - ALA 75   :   2.249  !  
  ARG 74    - GLY 76   :   4.174  !  
  LYS 75    - ASN 77   :   2.340  !  
  HIS 76    - MET 78   :   4.902  !  
  PRO 77    - THR 79   :   2.234  !  
  GLU 78    - GLU 80   :   2.411  !  
  CYS 79    - CYS 81   :   2.369  !  
  PRO 80    - PRO 82   :   1.121     
  GLY 81    - GLY 83   :   0.642     
  HIS 82    - HIS 84   :   1.734     
  PHE 83    - PHE 85   :   1.798     
  GLY 84    - GLY 86   :   1.853     
  TYR 85    - HIS 87   :   2.774  !  
  ILE 86    - ILE 88   :   3.244  !  
  LEU 88    - GLU 89   :   1.502     
  ALA 89    - LEU 90   :   5.551  !  
  GLU 90    - ALA 91   :   1.697     
  PRO 91    - LYS 92   :   2.894  !  
  VAL 92    - PRO 93   :   2.779  !  
  PHE 93    - VAL 94   :   1.599     
  ASN 94    - PHE 95   :   3.782  !  
  ILE 95    - HIS 96   :   2.673  !  
  GLY 96    - VAL 97   :   3.793  !  
  VAL 97    - GLY 98   :   4.716  !  
  PHE 98    - PHE 99   :   5.030  !  
  ASP 99    - LEU 100  :   1.697     
  LEU 100   - VAL 101  :   4.015  !  
  VAL 101   - LYS 102  :   6.151  !  
  LEU 102   - THR 103  :   4.293  !  
  LEU 103   - MET 104  :   1.076     
  VAL 104   - VAL 106  :   2.358  !  
  LEU 105   - LEU 107  :   2.274  !  
  LYS 106   - ARG 108  :   4.954  !  
  CYS 107   - CYS 109  :   4.160  !  
  VAL 108   - VAL 110  :   4.318  !  
  CYS 109   - CYS 111  :   4.211  !  
  LYS 110   - PHE 112  :   4.575  !  
  GLY 113   - CYS 114  :   4.401  !  
  ALA 114   - SER 115  :   3.163  !  
  LEU 115   - LYS 116  :   1.579     
  LEU 116   - LEU 117  :   2.862  !  
  LEU 117   - LEU 118  :   4.238  !  
  ASN 118   - VAL 119  :   5.580  !  
  THR 119   - ASP 120  :   5.541  !  
  ARG 120   - SER 121  :   6.101  !  
  GLU 121   - ASN 122  :   4.058  !  
  GLN 122   - ASN 123  :   2.812  !  
  ASP 123   - PRO 124  :   4.369  !  
  LYS 126   - LYS 125  :   2.988  !  
  LYS 127   - ILE 126  :   2.824  !  
  LEU 128   - LYS 127  :   6.393  !  
  GLN 129   - ASP 128  :   5.271  !  
  HIS 130   - ILE 129  :   1.497     
  MET 131   - LEU 130  :   4.224  !  
  THR 132   - GLY 135  :   4.812  !  
  GLY 133   - GLN 136  :   3.837  !  
  LEU 134   - PRO 137  :   3.118  !  
  ASN 135   - LYS 138  :   3.242  !  
  ARG 136   - LYS 139  :   5.380  !  
  LEU 137   - ARG 140  :   6.861  !  
  ARG 138   - LEU 141  :   5.844  !  
  GLN 139   - THR 142  :   5.487  !  
  VAL 140   - HIS 143  :   7.099  !  
  ALA 141   - VAL 144  :   7.457  !  
  LYS 142   - TYR 145  :   5.231  !  
  MET 143   - ASP 146  :   6.424  !  
  ALA 144   - LEU 147  :   8.244  !  
  GLU 145   - CYS 148  :   7.707  !  
  ALA 146   - LYS 149  :   7.348  !  
  LYS 147   - GLY 150  :   9.515  !  
  CYS 148   - LYS 151  :   8.523  !  
  ARG 149   - ASN 152  :   8.276  !  
  VAL 150   - ILE 153  :   6.520  !  
  MET 174   - CYS 154  :  10.530  !  
  GLY 175   - GLU 155  :   6.154  !  
  PRO 176   - HIS 181  :   3.540  !  
  GLY 177   - GLY 182  :   3.357  !  
  GLY 181   - GLY 183  :   4.745  !  
  CYS 182   - CYS 184  :   3.069  !  
  GLY 183   - GLY 185  :   4.181  !  
  ALA 184   - ARG 186  :   3.726  !  
  SER 185   - TYR 187  :   6.712  !  
  GLN 186   - GLN 188  :   5.508  !  
  PRO 187   - PRO 189  :   3.329  !  
  ARG 188   - ARG 190  :   3.165  !  
  VAL 189   - ILE 191  :   2.269  !  
  ARG 191   - ARG 192  :   1.927     
  PHE 192   - ARG 193  :   1.736     
  TYR 193   - SER 194  :   2.950  !  
  GLY 194   - GLY 195  :   2.472  !  
  ILE 195   - LEU 196  :   1.989     
  TYR 196   - GLU 197  :   2.339  !  
  PRO 197   - LEU 198  :   2.308  !  
  THR 198   - TYR 199  :   2.942  !  
  LEU 199   - ALA 200  :   2.167  !  
  VAL 200   - GLU 201  :   3.104  !  
  ILE 201   - TRP 202  :   4.272  !  
  ALA 210   - ILE 214  :   3.771  !  
  GLU 211   - LEU 215  :   5.919  !  
  TRP 212   - LEU 216  :   4.078  !  
  HIS 213   - SER 217  :   4.658  !  
  ALA 214   - PRO 218  :   4.547  !  
  ASP 215   - GLU 219  :   2.939  !  
  LYS 216   - ARG 220  :   3.910  !  
  VAL 217   - VAL 221  :   3.258  !  
  ARG 218   - HIS 222  :   2.489  !  
  GLN 219   - GLU 223  :   3.725  !  
  VAL 220   - ILE 224  :   4.084  !  
  LEU 221   - PHE 225  :   2.478  !  
  ASP 222   - LYS 226  :   2.731  !  
  ARG 223   - ARG 227  :   3.523  !  
  VAL 224   - ILE 228  :   3.466  !  
  SER 225   - SER 229  :   2.775  !  
  ASP 226   - ASP 230  :   2.896  !  
  ASP 227   - GLU 231  :   3.214  !  
  ASP 228   - GLU 232  :   3.188  !  
  ALA 229   - CYS 233  :   2.714  !  
  ARG 230   - PHE 234  :   2.584  !  
  LEU 231   - VAL 235  :   2.989  !  
  MET 232   - LEU 236  :   2.377  !  
  GLY 233   - GLY 237  :   1.447     
  PHE 234   - MET 238  :   2.225  !  
  ASP 235   - GLU 239  :   2.549  !  
  PRO 236   - PRO 240  :   2.550  !  
  GLN 237   - ARG 241  :   1.713     
  ARG 238   - TYR 242  :   1.730     
  CYS 239   - ALA 243  :   0.995     
  HIS 240   - ARG 244  :   1.714     
  PRO 241   - PRO 245  :   1.848     
  ARG 242   - GLU 246  :   1.802     
  ASP 243   - TRP 247  :   1.565     
  LEU 244   - MET 248  :   1.646     
  VAL 245   - ILE 249  :   2.176  !  
  LEU 246   - VAL 250  :   2.414  !  
  THR 247   - THR 251  :   2.315  !  
  VAL 248   - VAL 252  :   1.552     
  LEU 249   - LEU 253  :   1.976     
  PRO 250   - PRO 254  :   2.387  !  
  VAL 251   - VAL 255  :   1.886     
  PRO 252   - PRO 256  :   1.453     
  PRO 253   - PRO 257  :   0.989     
  PRO 254   - LEU 258  :   0.291     
  GLN 255   - SER 259  :   0.713     
  VAL 256   - VAL 260  :   0.657     
  ARG 257   - ARG 261  :   1.064     
  PRO 258   - PRO 262  :   2.292  !  
  ALA 259   - ALA 263  :   1.015     
  ILE 260   - VAL 264  :   1.799     
  SER 261   - VAL 265  :   2.652  !  
  PHE 262   - MET 266  :   2.546  !  
  GLY 264   - SER 269  :   2.671  !  
  LEU 265   - ALA 270  :   2.541  !  
  ARG 266   - ARG 271  :   2.248  !  
  SER 267   - ASN 272  :   1.721     
  ASP 268   - GLN 273  :   1.998     
  ASP 269   - ASP 274  :   2.370  !  
  GLU 270   - ASP 275  :   1.624     
  LEU 271   - LEU 276  :   1.093     
  THR 272   - THR 277  :   0.557     
  HIS 273   - HIS 278  :   0.994     
  GLN 274   - LYS 279  :   1.635     
  ILE 275   - LEU 280  :   1.428     
  MET 276   - ALA 281  :   2.145  !  
  SER 277   - ASP 282  :   1.798     
  ILE 278   - ILE 283  :   1.748     
  VAL 279   - VAL 284  :   1.860     
  LYS 280   - LYS 285  :   2.204  !  
  ARG 281   - ILE 286  :   2.243  !  
  ASN 282   - ASN 287  :   2.408  !  
  ASN 283   - ASN 288  :   2.810  !  
  GLN 284   - GLN 289  :   3.544  !  
  LEU 285   - LEU 290  :   3.649  !  
  ARG 286   - ARG 291  :   3.064  !  
  ARG 287   - ARG 292  :   4.463  !  
  ASP 288   - ASN 293  :   5.205  !  
  LYS 289   - GLU 294  :   4.564  !  
  GLU 290   - GLN 295  :   4.219  !  
  SER 291   - ASN 296  :   3.714  !  
  ASP 292   - GLY 297  :   3.531  !  
  ALA 295   - ALA 300  :   4.424  !  
  ALA 296   - VAL 302  :   4.296  !  
  ILE 297   - ILE 303  :   4.486  !  
  ASP 298   - ALA 304  :   4.462  !  
  ARG 299   - GLU 305  :   4.127  !  
  SER 300   - ASP 306  :   3.755  !  
  ARG 301   - VAL 307  :   4.484  !  
  ALA 302   - LYS 308  :   4.058  !  
  LEU 303   - LEU 309  :   3.145  !  
  LEU 304   - LEU 310  :   1.945     
  GLN 305   - GLN 311  :   1.560     
  GLU 306   - PHE 312  :   2.270  !  
  HIS 307   - HIS 313  :   2.809  !  
  VAL 308   - VAL 314  :   2.386  !  
  ALA 309   - ALA 315  :   2.483  !  
  THR 310   - THR 316  :   2.532  !  
  TYR 311   - MET 317  :   2.075  !  
  PHE 312   - VAL 318  :   1.538     
  ASN 313   - ASP 319  :   1.604     
  ASN 314   - ASN 320  :   1.936     
  ALA 315   - GLU 321  :   2.739  !  
  SER 316   - LEU 322  :   2.161  !  
  THR 317   - PRO 323  :   2.788  !  
  TYR 318   - GLY 324  :   4.925  !  
  TYR 319   - LEU 325  :   1.850     
  LYS 320   - PRO 326  :   4.164  !  
  PRO 321   - ARG 327  :   5.020  !  
  THR 322   - ALA 328  :   3.389  !  
  LYS 323   - MET 329  :   3.226  !  
  VAL 324   - GLN 330  :   2.857  !  
  ASN 325   - LYS 331  :   0.878     
  ASP 326   - SER 332  :   3.158  !  
  THR 327   - GLY 333  :   3.673  !  
  LYS 328   - ARG 334  :   2.848  !  
  LYS 329   - PRO 335  :   2.483  !  
  LEU 330   - LEU 336  :   2.798  !  
  LYS 331   - LYS 337  :   2.270  !  
  SER 332   - SER 338  :   2.368  !  
  LEU 333   - LEU 339  :   1.693     
  THR 334   - LYS 340  :   1.898     
  GLU 335   - GLN 341  :   1.552     
  ARG 336   - ARG 342  :   0.610     
  LEU 337   - LEU 343  :   0.968     
  LYS 338   - LYS 344  :   1.768     
  GLY 339   - GLY 345  :   3.320  !  
  LYS 340   - LYS 346  :   3.501  !  
  TYR 341   - GLU 347  :   3.390  !  
  GLY 342   - GLY 348  :   2.533  !  
  ARG 343   - ARG 349  :   1.932     
  LEU 344   - VAL 350  :   2.115  !  
  ARG 345   - ARG 351  :   2.613  !  
  GLY 346   - GLY 352  :   1.342     
  ASN 347   - ASN 353  :   1.508     
  LEU 348   - LEU 354  :   1.760     
  MET 349   - MET 355  :   2.196  !  
  GLY 350   - GLY 356  :   2.657  !  
  LYS 351   - LYS 357  :   1.550     
  ARG 352   - ARG 358  :   2.412  !  
  VAL 353   - VAL 359  :   1.627     
  ASP 354   - ASP 360  :   1.128     
  PHE 355   - PHE 361  :   0.741     
  SER 356   - SER 362  :   0.577     
  ALA 357   - ALA 363  :   0.871     
  ARG 358   - ARG 364  :   0.744     
  THR 359   - THR 365  :   0.700     
  VAL 360   - VAL 366  :   0.664     
  ILE 361   - ILE 367  :   0.826     
  THR 362   - THR 368  :   1.097     
  GLY 363   - PRO 369  :   1.032     
  ASP 364   - ASP 370  :   0.916     
  PRO 365   - PRO 371  :   1.715     
  ASN 366   - ASN 372  :   1.589     
  ILE 367   - LEU 373  :   1.100     
  ASP 368   - SER 374  :   0.699     
  VAL 369   - ILE 375  :   0.410     
  ASP 370   - ASP 376  :   0.998     
  GLU 371   - GLN 377  :   0.747     
  VAL 372   - VAL 378  :   1.189     
  GLY 373   - GLY 379  :   1.036     
  VAL 374   - VAL 380  :   1.299     
  PRO 375   - PRO 381  :   1.154     
  PHE 376   - ARG 382  :   1.001     
  SER 377   - SER 383  :   1.106     
  VAL 378   - ILE 384  :   0.587     
  ALA 379   - ALA 385  :   1.041     
  MET 380   - ALA 386  :   1.269     
  THR 381   - ASN 387  :   1.181     
  LEU 382   - MET 388  :   1.446     
  THR 383   - THR 389  :   1.143     
  PHE 384   - PHE 390  :   3.212  !  
  PRO 385   - ALA 391  :   1.417     
  GLU 386   - GLU 392  :   1.304     
  ARG 387   - ILE 393  :   0.847     
  VAL 388   - VAL 394  :   0.971     
  ASN 389   - THR 395  :   2.230  !  
  THR 390   - PRO 396  :   2.552  !  
  ILE 391   - PHE 397  :   1.304     
  ASN 392   - ASN 398  :   1.836     
  LYS 393   - ILE 399  :   1.205     
  LYS 394   - ASP 400  :   1.701     
  ARG 395   - ARG 401  :   1.388     
  LEU 396   - LEU 402  :   1.135     
  THR 397   - GLN 403  :   1.426     
  GLU 398   - GLU 404  :   1.184     
  PHE 399   - LEU 405  :   0.906     
  ALA 400   - VAL 406  :   0.965     
  ARG 401   - ARG 407  :   3.042  !  
  ARG 402   - ARG 408  :   2.432  !  
  THR 403   - SER 411  :   2.346  !  
  VAL 404   - GLN 412  :   2.601  !  
  TYR 405   - TYR 413  :   2.909  !  
  PRO 406   - PRO 414  :   1.826     
  SER 407   - GLY 415  :   1.243     
  ALA 408   - ALA 416  :   1.669     
  ASN 409   - LYS 417  :   1.742     
  TYR 410   - TYR 418  :   1.694     
  ILE 411   - ILE 419  :   1.668     
  HIS 412   - ILE 420  :   1.534     
  HIS 413   - ARG 421  :   1.400     
  PRO 414   - ASP 422  :   1.215     
  ASN 415   - ASN 423  :   1.155     
  GLY 416   - GLY 424  :   2.314  !  
  THR 417   - ASP 425  :   1.204     
  ILE 418   - ARG 426  :   0.907     
  THR 419   - ILE 427  :   0.867     
  LYS 420   - ASP 428  :   1.481     
  LEU 421   - LEU 429  :   1.786     
  ALA 422   - ARG 430  :   0.820     
  LEU 423   - PHE 431  :   0.302     
  LEU 424   - HIS 432  :   5.451  !  
  ARG 425   - PRO 433  :   4.931  !  
  ASP 426   - LYS 434  :   4.038  !  
  ARG 427   - PRO 435  :   2.812  !  
  SER 428   - SER 436  :   3.426  !  
  LYS 429   - ASP 437  :   5.756  !  
  VAL 430   - LEU 438  :   2.595  !  
  THR 431   - HIS 439  :   1.897     
  LEU 432   - LEU 440  :   1.780     
  ASN 433   - GLN 441  :   2.582  !  
  ILE 434   - THR 442  :   1.185     
  GLY 435   - GLY 443  :   1.445     
  ASP 436   - TYR 444  :   1.230     
  VAL 437   - LYS 445  :   0.679     
  VAL 438   - VAL 446  :   1.108     
  GLU 439   - GLU 447  :   1.179     
  ARG 440   - ARG 448  :   1.118     
  HIS 441   - HIS 449  :   1.220     
  VAL 442   - MET 450  :   1.407     
  ILE 443   - CYS 451  :   1.232     
  ASN 444   - ASP 452  :   1.637     
  GLY 445   - GLY 453  :   2.194  !  
  ASP 446   - ASP 454  :   1.725     
  VAL 447   - ILE 455  :   1.021     
  VAL 448   - VAL 456  :   0.590     
  LEU 449   - ILE 457  :   0.880     
  PHE 450   - PHE 458  :   0.653     
  ASN 451   - ASN 459  :   0.936     
  ARG 452   - ARG 460  :   0.895     
  GLN 453   - GLN 461  :   0.579     
  PRO 454   - PRO 462  :   1.171     
  THR 455   - THR 463  :   1.597     
  LEU 456   - LEU 464  :   1.264     
  HIS 457   - HIS 465  :   1.987     
  ARG 458   - LYS 466  :   2.823  !  
  MET 459   - MET 467  :   1.380     
  SER 460   - SER 468  :   1.867     
  MET 461   - MET 469  :   1.706     
  MET 462   - MET 470  :   1.600     
  GLY 463   - GLY 471  :   1.238     
  HIS 464   - HIS 472  :   1.026     
  ARG 465   - ARG 473  :   1.046     
  VAL 466   - VAL 474  :   0.973     
  ARG 467   - ARG 475  :   0.840     
  VAL 468   - ILE 476  :   1.512     
  LEU 469   - LEU 477  :   1.116     
  ASN 470   - PRO 478  :   0.842     
  TYR 471   - TRP 479  :   1.067     
  ASN 472   - SER 480  :   0.639     
  THR 473   - THR 481  :   0.385     
  PHE 474   - PHE 482  :   0.692     
  ARG 475   - ARG 483  :   0.372     
  LEU 476   - LEU 484  :   0.887     
  ASN 477   - ASN 485  :   0.383     
  LEU 478   - LEU 486  :   0.974     
  SER 479   - SER 487  :   0.512     
  CYS 480   - VAL 488  :   0.753     
  THR 481   - THR 489  :   0.843     
  THR 482   - THR 490  :   0.523     
  PRO 483   - PRO 491  :   0.879     
  TYR 484   - TYR 492  :   0.742     
  ASN 485   - ASN 493  :   0.796     
  ALA 486   - ALA 494  :   3.078  !  
  ASP 487   - ASP 495  :   2.544  !  
  PHE 488   - PHE 496  :   1.895     
  ASP 489   - ASP 497  :   2.582  !  
  GLY 490   - GLY 498  :   1.895     
  ASP 491   - ASP 499  :   0.883     
  GLU 492   - GLU 500  :   0.943     
  MET 493   - MET 501  :   1.008     
  ASN 494   - ASN 502  :   1.048     
  LEU 495   - LEU 503  :   0.934     
  HIS 496   - HIS 504  :   0.940     
  VAL 497   - LEU 505  :   1.002     
  PRO 498   - PRO 506  :   1.837     
  GLN 499   - GLN 507  :   3.531  !  
  SER 500   - SER 508  :   2.774  !  
  LEU 501   - LEU 509  :   2.004  !  
  LEU 502   - GLU 510  :   1.980     
  THR 503   - THR 511  :   1.616     
  LYS 504   - ARG 512  :   0.604     
  ALA 505   - ALA 513  :   0.801     
  GLU 506   - GLU 514  :   1.321     
  LEU 507   - ILE 515  :   0.927     
  ILE 508   - GLN 516  :   0.738     
  GLU 509   - GLU 517  :   0.825     
  MET 510   - LEU 518  :   0.677     
  MET 511   - ALA 519  :   1.001     
  MET 512   - MET 520  :   0.745     
  VAL 513   - VAL 521  :   0.358     
  PRO 514   - PRO 522  :   0.393     
  LYS 515   - ARG 523  :   0.816     
  ASN 516   - MET 524  :   0.949     
  PHE 517   - ILE 525  :   0.889     
  VAL 518   - VAL 526  :   1.452     
  SER 519   - THR 527  :   2.188  !  
  PRO 520   - PRO 528  :   2.322  !  
  ASN 521   - GLN 529  :   2.439  !  
  LYS 522   - SER 530  :   2.076  !  
  SER 523   - ASN 531  :   1.823     
  ALA 524   - ARG 532  :   0.780     
  PRO 525   - PRO 533  :   0.967     
  CYS 526   - VAL 534  :   1.161     
  MET 527   - MET 535  :   1.848     
  GLY 528   - GLY 536  :   0.483     
  ILE 529   - ILE 537  :   0.557     
  VAL 530   - VAL 538  :   1.109     
  GLN 531   - GLN 539  :   0.945     
  ASP 532   - ASP 540  :   0.963     
  SER 533   - THR 541  :   0.418     
  LEU 534   - LEU 542  :   1.148     
  LEU 535   - THR 543  :   1.572     
  GLY 536   - ALA 544  :   0.945     
  SER 537   - VAL 545  :   0.529     
  TYR 538   - ARG 546  :   1.258     
  ARG 539   - LYS 547  :   1.371     
  LEU 540   - PHE 548  :   1.378     
  THR 541   - THR 549  :   0.730     
  ASP 542   - LYS 550  :   0.849     
  LYS 543   - ARG 551  :   1.028     
  ASP 544   - ASP 552  :   0.948     
  THR 545   - VAL 553  :   1.152     
  PHE 546   - PHE 554  :   0.778     
  LEU 547   - LEU 555  :   0.782     
  ASP 548   - GLU 556  :   1.122     
  LYS 549   - ARG 557  :   1.119     
  TYR 550   - GLY 558  :   1.103     
  PHE 551   - GLU 559  :   1.358     
  VAL 552   - VAL 560  :   0.453     
  GLN 553   - MET 561  :   0.807     
  SER 554   - ASN 562  :   2.175  !  
  VAL 555   - LEU 563  :   2.514  !  
  ALA 556   - LEU 564  :   1.194     
  LEU 557   - MET 565  :   1.207     
  TRP 558   - PHE 566  :   1.683     
  LEU 559   - LEU 567  :   1.294     
  TRP 562   - TRP 570  :   2.840  !  
  GLN 563   - LYS 573  :   2.627  !  
  LEU 564   - VAL 574  :   1.871     
  PRO 565   - PRO 575  :   1.846     
  ILE 566   - GLN 576  :   1.940     
  PRO 567   - PRO 577  :   2.005  !  
  ALA 568   - ALA 578  :   1.976     
  ILE 569   - ILE 579  :   0.818     
  LEU 570   - LEU 580  :   0.742     
  LYS 571   - LYS 581  :   1.048     
  PRO 572   - PRO 582  :   1.626     
  ARG 573   - ARG 583  :   0.780     
  PRO 574   - PRO 584  :   0.917     
  LEU 575   - LEU 585  :   1.100     
  TRP 576   - TRP 586  :   1.088     
  THR 577   - THR 587  :   1.056     
  GLY 578   - GLY 588  :   1.034     
  LYS 579   - LYS 589  :   0.914     
  GLN 580   - GLN 590  :   0.581     
  VAL 581   - ILE 591  :   1.203     
  PHE 582   - PHE 592  :   1.716     
  SER 583   - SER 593  :   1.870     
  LEU 584   - LEU 594  :   1.242     
  ILE 585   - ILE 595  :   1.107     
  LEU 586   - ILE 596  :   0.589     
  VAL 589   - HIS 599  :   2.045  !  
  ASN 590   - ILE 600  :   1.777     
  HIS 591   - ASN 601  :   0.973     
  PRO 592   - CYS 602  :   0.553     
  ALA 593   - ILE 603  :   0.931     
  THR 594   - ARG 604  :   2.524  !  
  PRO 595   - THR 605  :   4.446  !  
  GLN 596   - HIS 606  :   6.378  !  
  ASP 597   - SER 607  :   8.584  !  
  PRO 602   - ILE 621  :   1.631     
  HIS 603   - SER 622  :   3.028  !  
  ASN 604   - GLY 624  :   5.758  !  
  ASP 605   - ASP 625  :   1.187     
  SER 606   - THR 626  :   1.181     
  VAL 607   - LYS 627  :   1.290     
  VAL 608   - VAL 628  :   0.793     
  MET 609   - VAL 629  :   0.669     
  ILE 610   - VAL 630  :   1.447     
  ARG 611   - GLU 631  :   1.827     
  ARG 612   - ASN 632  :   2.359  !  
  GLY 613   - GLY 633  :   3.008  !  
  GLN 614   - GLU 634  :   2.219  !  
  LEU 615   - LEU 635  :   1.374     
  LEU 616   - ILE 636  :   0.885     
  CYS 617   - MET 637  :   1.069     
  GLY 618   - GLY 638  :   0.926     
  PRO 619   - ILE 639  :   1.005     
  ILE 620   - LEU 640  :   1.308     
  THR 621   - CYS 641  :   0.893     
  LYS 622   - LYS 642  :   0.750     
  SER 623   - LYS 643  :   1.276     
  ILE 624   - SER 644  :   0.840     
  VAL 625   - LEU 645  :   0.947     
  GLY 626   - GLY 646  :   0.932     
  ALA 627   - THR 647  :   0.384     
  ALA 628   - SER 648  :   0.589     
  PRO 629   - ALA 649  :   0.151     
  GLY 630   - GLY 650  :   1.952     
  SER 631   - SER 651  :   0.626     
  LEU 632   - LEU 652  :   0.742     
  ILE 633   - VAL 653  :   1.035     
  HIS 634   - HIS 654  :   0.753     
  VAL 635   - ILE 655  :   0.635     
  ILE 636   - SER 656  :   0.740     
  PHE 637   - TYR 657  :   1.227     
  ASN 638   - LEU 658  :   1.464     
  GLU 639   - GLU 659  :   1.162     
  HIS 640   - MET 660  :   1.199     
  GLY 641   - GLY 661  :   0.489     
  SER 642   - HIS 662  :   0.443     
  ASP 643   - ASP 663  :   1.296     
  GLU 644   - ILE 664  :   1.725     
  VAL 645   - THR 665  :   1.234     
  ALA 646   - ARG 666  :   0.687     
  ARG 647   - LEU 667  :   0.676     
  PHE 648   - PHE 668  :   0.695     
  ILE 649   - TYR 669  :   1.015     
  ASN 650   - SER 670  :   0.833     
  GLY 651   - ASN 671  :   0.553     
  VAL 652   - ILE 672  :   0.514     
  GLN 653   - GLN 673  :   0.651     
  ARG 654   - THR 674  :   0.570     
  VAL 655   - VAL 675  :   0.301     
  THR 656   - ILE 676  :   0.368     
  THR 657   - ASN 677  :   0.492     
  PHE 658   - ASN 678  :   0.478     
  PHE 659   - TRP 679  :   0.449     
  LEU 660   - LEU 680  :   0.584     
  LEU 661   - LEU 681  :   0.911     
  ASN 662   - ILE 682  :   1.675     
  PHE 663   - GLU 683  :   1.720     
  GLY 664   - GLY 684  :   1.672     
  PHE 665   - HIS 685  :   1.829     
  SER 666   - THR 686  :   1.309     
  VAL 667   - ILE 687  :   1.667     
  GLY 668   - GLY 688  :   1.988     
  VAL 669   - ILE 689  :   1.221     
  GLN 670   - GLY 690  :   0.988     
  ASP 671   - ASP 691  :   1.160     
  THR 672   - SER 692  :   0.995     
  VAL 673   - ILE 693  :   1.440     
  ALA 674   - ALA 694  :   1.336     
  ASP 675   - ASP 695  :   1.635     
  SER 676   - SER 696  :   1.677     
  ASP 677   - LYS 697  :   2.259  !  
  THR 678   - THR 698  :   2.292  !  
  LEU 679   - TYR 699  :   1.673     
  ARG 680   - GLN 700  :   1.785     
  GLN 681   - ASP 701  :   2.368  !  
  MET 682   - ILE 702  :   2.435  !  
  ASN 683   - GLN 703  :   1.875     
  ASP 684   - ASN 704  :   1.600     
  VAL 685   - THR 705  :   1.254     
  LEU 686   - ILE 706  :   1.645     
  VAL 687   - LYS 707  :   2.028  !  
  LYS 688   - LYS 708  :   1.191     
  THR 689   - ALA 709  :   1.534     
  ARG 690   - LYS 710  :   2.809  !  
  ARG 691   - GLN 711  :   2.398  !  
  ASN 692   - ASP 712  :   1.268     
  VAL 693   - VAL 713  :   1.734     
  GLU 694   - ILE 714  :   2.216  !  
  LYS 695   - GLU 715  :   1.009     
  ILE 696   - VAL 716  :   0.681     
  GLY 697   - ILE 717  :   1.334     
  ALA 698   - GLU 718  :   1.525     
  ALA 699   - LYS 719  :   1.412     
  ALA 700   - ALA 720  :   1.303     
  ASN 701   - HIS 721  :   1.299     
  ASN 702   - ASN 722  :   1.772     
  ARG 703   - ASN 723  :   1.664     
  THR 704   - GLU 724  :   2.108  !  
  LEU 705   - LEU 725  :   2.054  !  
  ASN 706   - GLU 726  :   1.870     
  ARG 707   - PRO 727  :   1.525     
  LYS 708   - THR 728  :   1.346     
  ALA 709   - PRO 729  :   3.874  !  
  GLY 710   - GLY 730  :   4.621  !  
  MET 711   - ASN 731  :   1.066     
  THR 712   - THR 732  :   1.566     
  LEU 713   - LEU 733  :   0.751     
  LEU 714   - ARG 734  :   1.117     
  GLN 715   - GLN 735  :   1.706     
  SER 716   - THR 736  :   1.580     
  PHE 717   - PHE 737  :   1.171     
  GLU 718   - GLU 738  :   1.866     
  ALA 719   - ASN 739  :   2.351  !  
  ASP 720   - GLN 740  :   1.777     
  VAL 721   - VAL 741  :   1.741     
  ASN 722   - ASN 742  :   2.499  !  
  SER 723   - ARG 743  :   2.809  !  
  ALA 724   - ILE 744  :   1.456     
  LEU 725   - LEU 745  :   1.629     
  ASN 726   - ASN 746  :   2.203  !  
  LYS 727   - ASP 747  :   1.659     
  CYS 728   - ALA 748  :   0.555     
  ARG 729   - ARG 749  :   1.723     
  GLU 730   - ASP 750  :   2.010  !  
  GLU 731   - LYS 751  :   1.256     
  ALA 732   - THR 752  :   1.566     
  ALA 733   - GLY 753  :   1.845     
  LYS 734   - SER 754  :   1.596     
  LYS 735   - SER 755  :   1.707     
  ALA 736   - ALA 756  :   2.109  !  
  LEU 737   - GLN 757  :   1.568     
  SER 738   - LYS 758  :   0.962     
  ASN 739   - SER 759  :   1.972     
  VAL 740   - LEU 760  :   1.578     
  ARG 741   - SER 761  :   0.627     
  ARG 742   - GLU 762  :   0.569     
  THR 743   - TYR 763  :   1.310     
  ASN 744   - ASN 764  :   1.174     
  SER 745   - ASN 765  :   1.074     
  PHE 746   - PHE 766  :   1.442     
  LYS 747   - LYS 767  :   1.154     
  VAL 748   - SER 768  :   1.201     
  MET 749   - MET 769  :   1.356     
  ILE 750   - VAL 770  :   0.864     
  GLU 751   - VAL 771  :   0.908     
  ALA 752   - SER 772  :   0.993     
  GLY 753   - GLY 773  :   1.355     
  SER 754   - ALA 774  :   1.415     
  LYS 755   - LYS 775  :   1.370     
  GLY 756   - GLY 776  :   0.765     
  THR 757   - SER 777  :   0.555     
  ASP 758   - LYS 778  :   0.768     
  LEU 759   - ILE 779  :   0.647     
  ASN 760   - ASN 780  :   0.632     
  ILE 761   - ILE 781  :   0.909     
  CYS 762   - SER 782  :   1.507     
  GLN 763   - GLN 783  :   1.212     
  ILE 764   - VAL 784  :   1.274     
  ALA 765   - ILE 785  :   1.142     
  VAL 766   - ALA 786  :   1.112     
  PHE 767   - VAL 787  :   1.291     
  VAL 768   - VAL 788  :   1.231     
  GLY 769   - GLY 789  :   1.916     
  GLN 770   - GLN 790  :   1.408     
  GLN 771   - GLN 791  :   1.559     
  ASN 772   - ASN 792  :   1.535     
  VAL 773   - VAL 793  :   1.307     
  ALA 774   - GLU 794  :   1.012     
  GLY 775   - GLY 795  :   1.931     
  SER 776   - LYS 796  :   1.651     
  ARG 777   - ARG 797  :   1.361     
  ILE 778   - ILE 798  :   1.001     
  PRO 779   - PRO 799  :   0.921     
  PHE 780   - PHE 800  :   1.286     
  GLY 781   - GLY 801  :   2.095  !  
  PHE 782   - PHE 802  :   0.600     
  ARG 783   - LYS 803  :   1.736     
  ARG 784   - HIS 804  :   1.670     
  ARG 785   - ARG 805  :   1.230     
  THR 786   - THR 806  :   1.300     
  LEU 787   - LEU 807  :   1.395     
  PRO 788   - PRO 808  :   1.509     
  HIS 789   - HIS 809  :   1.267     
  PHE 790   - PHE 810  :   1.244     
  MET 791   - ILE 811  :   1.273     
  LEU 792   - LYS 812  :   1.324     
  ASP 793   - ASP 813  :   0.842     
  ASP 794   - ASP 814  :   0.625     
  TYR 795   - TYR 815  :   1.440     
  GLY 796   - GLY 816  :   1.613     
  GLU 797   - PRO 817  :   2.458  !  
  THR 798   - GLU 818  :   2.867  !  
  SER 799   - SER 819  :   2.395  !  
  ARG 800   - ARG 820  :   1.720     
  GLY 801   - GLY 821  :   1.056     
  MET 802   - PHE 822  :   1.664     
  ALA 803   - VAL 823  :   1.654     
  ASN 804   - GLU 824  :   1.837     
  ARG 805   - ASN 825  :   1.418     
  GLY 806   - SER 826  :   0.898     
  TYR 807   - TYR 827  :   1.808     
  VAL 808   - LEU 828  :   1.831     
  GLU 809   - ALA 829  :   2.132  !  
  GLY 810   - GLY 830  :   1.916     
  LEU 811   - LEU 831  :   1.626     
  LYS 812   - THR 832  :   1.264     
  PRO 813   - PRO 833  :   1.146     
  HIS 814   - THR 834  :   1.540     
  GLU 815   - GLU 835  :   1.208     
  PHE 816   - PHE 836  :   0.726     
  PHE 817   - PHE 837  :   1.244     
  PHE 818   - PHE 838  :   0.928     
  HIS 819   - HIS 839  :   0.803     
  THR 820   - ALA 840  :   1.745     
  MET 821   - MET 841  :   2.100  !  
  ALA 822   - GLY 842  :   1.734     
  GLY 823   - GLY 843  :   0.925     
  ARG 824   - ARG 844  :   0.644     
  GLU 825   - GLU 845  :   0.642     
  GLY 826   - GLY 846  :   0.335     
  LEU 827   - LEU 847  :   0.607     
  ILE 828   - ILE 848  :   0.755     
  ASP 829   - ASP 849  :   0.489     
  THR 830   - THR 850  :   0.735     
  ALA 831   - ALA 851  :   0.842     
  VAL 832   - VAL 852  :   0.910     
  LYS 833   - LYS 853  :   2.058  !  
  THR 834   - THR 854  :   2.186  !  
  SER 835   - ALA 855  :   1.852     
  ASP 836   - GLU 856  :   1.799     
  THR 837   - THR 857  :   1.642     
  GLY 838   - GLY 858  :   1.763     
  TYR 839   - TYR 859  :   1.353     
  LEU 840   - ILE 860  :   1.899     
  GLN 841   - GLN 861  :   1.008     
  ARG 842   - ARG 862  :   1.316     
  LYS 843   - ARG 863  :   2.190  !  
  LEU 844   - LEU 864  :   0.965     
  ILE 845   - ILE 865  :   0.872     
  LYS 846   - LYS 866  :   0.848     
  ALA 847   - SER 867  :   0.862     
  LEU 848   - MET 868  :   0.782     
  GLU 849   - GLU 869  :   1.059     
  ASP 850   - SER 870  :   3.528  !  
  VAL 851   - VAL 871  :   1.473     
  HIS 852   - MET 872  :   1.456     
  ALA 853   - VAL 873  :   1.553     
  ALA 854   - LYS 874  :   1.453     
  TYR 855   - TYR 875  :   1.161     
  ASP 856   - ASP 876  :   1.376     
  GLY 857   - ALA 877  :   2.566  !  
  THR 858   - THR 878  :   1.380     
  VAL 859   - VAL 879  :   0.994     
  ARG 860   - ARG 880  :   0.824     
  ASN 861   - ASN 881  :   1.859     
  ALA 862   - SER 882  :   1.745     
  ASN 863   - ILE 883  :   1.571     
  ASP 864   - ASN 884  :   1.712     
  GLU 865   - GLN 885  :   1.697     
  LEU 866   - VAL 886  :   1.419     
  ILE 867   - VAL 887  :   1.162     
  GLN 868   - GLN 888  :   1.179     
  PHE 869   - LEU 889  :   1.678     
  MET 870   - ARG 890  :   0.967     
  TYR 871   - TYR 891  :   0.817     
  GLY 872   - GLY 892  :   1.169     
  GLU 873   - GLU 893  :   0.787     
  ASP 874   - ASP 894  :   0.823     
  GLY 875   - GLY 895  :   0.768     
  LEU 876   - LEU 896  :   0.624     
  ASP 877   - ALA 897  :   1.164     
  GLY 878   - GLY 898  :   0.774     
  ALA 879   - GLU 899  :   0.830     
  ARG 880   - SER 900  :   0.913     
  ILE 881   - VAL 901  :   1.474     
  GLU 882   - GLU 902  :   2.429  !  
  GLY 884   - PHE 903  :   2.120  !  
  GLN 885   - GLN 904  :   0.508     
  LEU 886   - ASN 905  :   1.584     
  PHE 887   - LEU 906  :   1.590     
  PRO 888   - ALA 907  :   0.962     
  LEU 889   - THR 908  :   2.036  !  
  PRO 890   - LEU 909  :   2.325  !  
  PHE 891   - LYS 910  :   2.227  !  
  ARG 892   - PRO 911  :   1.604     
  ASP 893   - SER 912  :   1.552     
  ASP 894   - ASN 913  :   2.131  !  
  LYS 895   - LYS 914  :   2.156  !  
  GLU 896   - ALA 915  :   1.816     
  MET 897   - PHE 916  :   1.904     
  GLU 898   - GLU 917  :   2.020  !  
  ASP 899   - LYS 918  :   2.372  !  
  THR 900   - LYS 919  :   1.301     
  TYR 901   - PHE 920  :   1.531     
  LYS 902   - ARG 921  :   1.173     
  TYR 903   - PHE 922  :   2.886  !  
  GLU 904   - ASP 923  :   4.047  !  
  TYR 905   - TYR 924  :   4.798  !  
  ASP 906   - THR 925  :   4.683  !  
  VAL 907   - ASN 926  :   5.227  !  
  ASP 908   - GLU 927  :   5.433  !  
  GLY 909   - ARG 928  :   5.329  !  
  THR 910   - ALA 929  :   2.248  !  
  PHE 911   - LEU 930  :   1.345     
  ASP 921   - ARG 931  :   2.889  !  
  PRO 922   - ARG 932  :   3.500  !  
  HIS 923   - THR 933  :   2.960  !  
  VAL 924   - LEU 934  :   3.033  !  
  ARG 925   - GLN 935  :   2.635  !  
  LYS 926   - GLU 936  :   4.997  !  
  MET 927   - ASP 937  :   3.484  !  
  LEU 928   - LEU 938  :   1.392     
  ARG 929   - VAL 939  :   6.282  !  
  ALA 930   - LYS 940  :   1.826     
  ASP 931   - LEU 943  :   4.090  !  
  PRO 932   - SER 944  :   4.181  !  
  GLN 933   - ASN 945  :   3.493  !  
  ASN 934   - ALA 946  :   2.294  !  
  VAL 935   - HIS 947  :   1.179     
  ARG 936   - ILE 948  :   1.135     
  LYS 937   - GLN 949  :   0.992     
  LEU 938   - ASN 950  :   0.975     
  GLN 939   - GLU 951  :   1.291     
  GLU 940   - LEU 952  :   1.003     
  GLU 941   - GLU 953  :   0.464     
  TYR 942   - ARG 954  :   0.999     
  GLU 943   - GLU 955  :   0.572     
  GLN 944   - PHE 956  :   0.550     
  LEU 945   - GLU 957  :   0.782     
  THR 946   - ARG 958  :   0.572     
  ALA 947   - MET 959  :   0.482     
  ASP 948   - ARG 960  :   0.620     
  ARG 949   - GLU 961  :   0.435     
  GLU 950   - ASP 962  :   0.969     
  TRP 951   - ARG 963  :   1.178     
  SER 952   - GLU 964  :   0.939     
  ARG 953   - VAL 965  :   1.251     
  LYS 954   - LEU 966  :   0.915     
  MET 955   - ARG 967  :   1.131     
  LEU 956   - VAL 968  :   1.982     
  LEU 958   - ILE 969  :   1.394     
  GLU 959   - PHE 970  :   1.400     
  ASP 960   - PRO 971  :   4.707  !  
  ASP 962   - GLY 973  :   2.925  !  
  LYS 963   - ASP 974  :   1.125     
  LEU 964   - SER 975  :   1.277     
  LYS 965   - LYS 976  :   1.263     
  LEU 966   - VAL 977  :   1.838     
  ASN 967   - VAL 978  :   1.187     
  LEU 968   - LEU 979  :   1.412     
  PRO 969   - PRO 980  :   1.805     
  VAL 970   - CYS 981  :   1.853     
  ASN 971   - ASN 982  :   1.106     
  PRO 972   - LEU 983  :   1.317     
  GLY 973   - LEU 984  :   0.924     
  ARG 974   - ARG 985  :   0.334     
  LEU 975   - MET 986  :   0.533     
  ILE 976   - ILE 987  :   1.380     
  GLN 977   - TRP 988  :   1.848     
  ASN 978   - ASN 989  :   1.193     
  ALA 979   - ALA 990  :   1.778     
  ARG 980   - GLN 991  :   2.297  !  
  SER 981   - LYS 992  :   1.767     
  THR 982   - ILE 993  :   1.162     
  MET 983   - PHE 994  :   0.864     
  SER 987   - ILE 996  :   1.791     
  GLN 988   - ASN 997  :   1.582     
  VAL 989   - PRO 998  :   1.190     
  SER 990   - ARG 999  :   1.967     
  LEU 992   - PRO 1001 :   1.806     
  SER 993   - SER 1002 :   1.849     
  PRO 994   - ASP 1003 :   2.008  !  
  ILE 995   - LEU 1004 :   2.379  !  
  THR 996   - HIS 1005 :   1.626     
  ILE 997   - PRO 1006 :   1.401     
  ILE 998   - ILE 1007 :   1.440     
  ASP 999   - LYS 1008 :   0.674     
  HIS 1000  - VAL 1009 :   0.616     
  VAL 1001  - VAL 1010 :   0.918     
  ARG 1002  - GLU 1011 :   1.084     
  LYS 1003  - GLY 1012 :   1.090     
  LEU 1004  - VAL 1013 :   1.046     
  GLN 1005  - LYS 1014 :   1.394     
  GLU 1006  - GLU 1015 :   1.549     
  ASP 1007  - LEU 1016 :   1.801     
  LEU 1008  - SER 1017 :   1.661     
  MET 1009  - LYS 1018 :   1.020     
  LYS 1010  - LYS 1019 :   0.934     
  LEU 1011  - LEU 1020 :   1.278     
  SER 1014  - VAL 1021 :   2.595  !  
  TYR 1015  - ILE 1022 :   1.753     
  HIS 1016  - VAL 1023 :   1.619     
  ARG 1017  - ASN 1024 :   1.099     
  GLY 1018  - GLY 1025 :   1.729     
  GLY 1019  - ASP 1026 :   2.101  !  
  ASN 1025  - ASP 1027 :   3.048  !  
  THR 1026  - PRO 1028 :   1.676     
  LEU 1027  - LEU 1029 :   2.295  !  
  SER 1028  - SER 1030 :   1.917     
  ARG 1029  - ARG 1031 :   2.395  !  
  GLU 1030  - GLN 1032 :   1.724     
  ARG 1031  - ALA 1033 :   0.626     
  ILE 1032  - GLN 1034 :   1.141     
  GLU 1033  - GLU 1035 :   0.778     
  SER 1034  - ASN 1036 :   1.012     
  ALA 1035  - ALA 1037 :   1.958     
  LEU 1036  - THR 1038 :   1.790     
  THR 1037  - LEU 1039 :   0.701     
  LEU 1038  - LEU 1040 :   0.872     
  PHE 1039  - PHE 1041 :   0.520     
  ASN 1040  - ASN 1042 :   0.393     
  VAL 1041  - ILE 1043 :   0.295     
  HIS 1042  - HIS 1044 :   1.267     
  LEU 1043  - LEU 1045 :   1.651     
  ARG 1044  - ARG 1046 :   1.265     
  GLN 1045  - SER 1047 :   1.233     
  LEU 1046  - THR 1048 :   0.824     
  LEU 1047  - LEU 1049 :   1.066     
  ALA 1048  - CYS 1050 :   1.793     
  SER 1049  - SER 1051 :   1.634     
  LYS 1050  - ARG 1052 :   1.661     
  ARG 1051  - ARG 1053 :   1.292     
  VAL 1052  - MET 1054 :   0.362     
  LEU 1053  - ALA 1055 :   0.722     
  LYS 1054  - GLU 1056 :   0.884     
  GLU 1055  - GLU 1057 :   1.336     
  TYR 1056  - PHE 1058 :   0.499     
  LYS 1057  - ARG 1059 :   0.732     
  LEU 1058  - LEU 1060 :   1.027     
  ASN 1059  - SER 1061 :   1.396     
  ASP 1060  - GLY 1062 :   1.952     
  ARG 1061  - GLU 1063 :   1.364     
  ALA 1062  - ALA 1064 :   0.492     
  PHE 1063  - PHE 1065 :   0.760     
  GLU 1064  - ASP 1066 :   1.344     
  TYR 1065  - TRP 1067 :   1.252     
  LEU 1066  - LEU 1068 :   0.948     
  LEU 1067  - LEU 1069 :   1.184     
  LYS 1068  - GLY 1070 :   1.541     
  GLU 1069  - GLU 1071 :   1.422     
  ILE 1070  - ILE 1072 :   1.149     
  ARG 1071  - GLU 1073 :   1.288     
  THR 1072  - SER 1074 :   1.576     
  LYS 1073  - LYS 1075 :   0.982     
  TYR 1074  - PHE 1076 :   0.961     
  HIS 1075  - ASN 1077 :   1.339     
  GLN 1076  - GLN 1078 :   1.552     
  SER 1077  - ALA 1079 :   1.112     
  LEU 1078  - ILE 1080 :   1.638     
  THR 1079  - ALA 1081 :   1.438     
  THR 1080  - HIS 1082 :   2.204  !  
  PRO 1081  - PRO 1083 :   1.421     
  GLY 1082  - GLY 1084 :   1.411     
  GLU 1083  - GLU 1085 :   0.848     
  ASN 1084  - MET 1086 :   0.968     
  ILE 1085  - VAL 1087 :   1.176     
  GLY 1086  - GLY 1088 :   1.027     
  ALA 1087  - ALA 1089 :   0.952     
  ILE 1088  - LEU 1090 :   1.130     
  ALA 1089  - ALA 1091 :   0.886     
  ALA 1090  - ALA 1092 :   0.817     
  GLN 1091  - GLN 1093 :   0.630     
  SER 1092  - SER 1094 :   0.795     
  CYS 1093  - LEU 1095 :   1.037     
  GLY 1094  - GLY 1096 :   1.581     
  GLU 1095  - GLU 1097 :   1.750     
  PRO 1096  - PRO 1098 :   1.867     
  ALA 1097  - ALA 1099 :   2.603  !  
  THR 1098  - THR 1100 :   2.235  !  
  GLN 1099  - GLN 1101 :   2.124  !  
  MET 1100  - MET 1102 :   2.343  !  
  THR 1101  - THR 1103 :   1.540     
  LEU 1102  - LEU 1104 :   3.452  !  
  ASN 1103  - ASN 1105 :   2.881  !  
  PHE 1105  - PHE 1107 :   4.983  !  
  HIS 1106  - HIS 1108 :   8.226  !  
  ASN 1114  - LYS 1115 :   3.245  !  
  VAL 1115  - ASN 1116 :   1.859     
  THR 1116  - VAL 1117 :   1.024     
  LEU 1117  - THR 1118 :   3.186  !  
  GLY 1118  - LEU 1119 :   1.740     
  VAL 1119  - GLY 1120 :   2.097  !  
  PRO 1120  - PRO 1122 :   1.556     
  ARG 1121  - ARG 1123 :   1.968     
  LEU 1122  - LEU 1124 :   2.003  !  
  LEU 1123  - LYS 1125 :   1.243     
  GLU 1124  - GLU 1126 :   1.682     
  LEU 1125  - LEU 1127 :   2.001  !  
  LEU 1126  - ILE 1128 :   1.698     
  ASN 1127  - ASN 1129 :   1.515     
  VAL 1128  - ILE 1130 :   1.501     
  SER 1129  - SER 1131 :   1.674     
  ARG 1130  - LYS 1132 :   2.367  !  
  ASN 1131  - LYS 1133 :   1.598     
  GLN 1132  - PRO 1134 :   1.568     
  LYS 1133  - LYS 1135 :   1.632     
  HIS 1134  - THR 1136 :   1.592     
  ALA 1135  - PRO 1137 :   0.887     
  SER 1136  - SER 1138 :   1.186     
  MET 1137  - LEU 1139 :   0.776     
  THR 1138  - THR 1140 :   0.789     
  VAL 1139  - VAL 1141 :   1.673     
  SER 1140  - PHE 1142 :   2.014  !  
  LEU 1141  - LEU 1143 :   2.551  !  
  PHE 1142  - LEU 1144 :   2.184  !  
  PRO 1143  - GLY 1145 :   4.446  !  
  PRO 1144  - GLN 1146 :   3.520  !  
  TYR 1145  - SER 1147 :  10.064  !  
  ASP 1146  - ALA 1148 :   8.626  !  
  GLU 1147  - ARG 1149 :   2.319  !  
  LYS 1148  - ASP 1150 :   3.772  !  
  ARG 1149  - ALA 1151 :   3.101  !  
  ASN 1150  - GLU 1152 :   3.344  !  
  ALA 1151  - ALA 1154 :   2.325  !  
  GLN 1152  - LYS 1155 :   2.049  !  
  LYS 1153  - ASP 1156 :   2.435  !  
  ALA 1154  - ILE 1157 :   2.132  !  
  GLN 1155  - LEU 1158 :   1.629     
  HIS 1156  - CYS 1159 :   2.202  !  
  LEU 1157  - ARG 1160 :   2.134  !  
  ILE 1158  - LEU 1161 :   1.363     
  GLU 1159  - GLU 1162 :   1.344     
  TYR 1160  - HIS 1163 :   1.295     
  CYS 1161  - THR 1164 :   2.203  !  
  THR 1162  - THR 1165 :   3.053  !  
  LEU 1163  - LEU 1166 :   2.352  !  
  GLU 1164  - ARG 1167 :   5.848  !  
  SER 1165  - LYS 1168 :   5.182  !  
  ILE 1166  - VAL 1169 :   2.782  !  
  THR 1167  - THR 1170 :   3.751  !  
  ARG 1168  - ALA 1171 :   2.117  !  
  ARG 1169  - ASN 1172 :   1.339     
  ILE 1170  - THR 1173 :   0.615     
  GLN 1171  - ALA 1174 :   0.955     
  PHE 1172  - ILE 1175 :   1.311     
  ILE 1173  - TYR 1176 :   1.526     
  TYR 1174  - TYR 1177 :   1.815     
  ASP 1175  - ASP 1178 :   0.746     
  PRO 1176  - PRO 1179 :   0.491     
  ASP 1177  - ASN 1180 :   0.307     
  PRO 1178  - PRO 1181 :   1.230     
  ARG 1179  - GLN 1182 :   0.652     
  HIS 1180  - SER 1183 :   1.461     
  THR 1181  - THR 1184 :   1.771     
  VAL 1182  - VAL 1185 :   2.794  !  
  VAL 1183  - VAL 1186 :   2.266  !  
  ALA 1185  - ALA 1187 :   4.633  !  
  ASP 1186  - GLU 1188 :   2.142  !  
  ARG 1187  - ASP 1189 :   3.559  !  
  ASP 1188  - GLN 1190 :   2.235  !  
  ILE 1189  - GLU 1191 :   2.125  !  
  LEU 1190  - TRP 1192 :   2.788  !  
  GLU 1191  - VAL 1193 :   2.066  !  
  LEU 1192  - ASN 1194 :   2.008  !  
  GLU 1193  - VAL 1195 :   2.739  !  
  TRP 1194  - TYR 1196 :   2.759  !  
  ASN 1195  - TYR 1197 :   2.399  !  
  ASP 1201  - PRO 1200 :   2.797  !  
  ALA 1202  - ASP 1201 :   6.347  !  
  GLU 1203  - PHE 1202 :   4.956  !  
  LEU 1204  - ASP 1203 :   7.558  !  
  ARG 1205  - VAL 1204 :   2.150  !  
  ILE 1206  - ALA 1205 :   4.006  !  
  GLN 1207  - ARG 1206 :   4.481  !  
  GLU 1208  - ILE 1207 :   2.065  !  
  SER 1213  - SER 1208 :   1.478     
  PRO 1214  - PRO 1209 :   1.687     
  TRP 1215  - TRP 1210 :   2.520  !  
  VAL 1216  - LEU 1211 :   1.215     
  VAL 1217  - LEU 1212 :   0.940     
  ARG 1218  - ARG 1213 :   0.882     
  LEU 1219  - VAL 1214 :   1.332     
  GLU 1220  - GLU 1215 :   0.990     
  LEU 1221  - LEU 1216 :   1.206     
  ASP 1222  - ASP 1217 :   1.046     
  VAL 1223  - ARG 1218 :   1.077     
  ASP 1224  - LYS 1219 :   1.415     
  MET 1225  - HIS 1220 :   1.589     
  VAL 1226  - MET 1221 :   2.808  !  
  THR 1227  - THR 1222 :   3.906  !  
  ASP 1228  - ASP 1223 :   1.899     
  LYS 1229  - ARG 1224 :   1.844     
  ALA 1230  - LYS 1225 :   2.655  !  
  LEU 1231  - LEU 1226 :   3.157  !  
  ASP 1232  - THR 1227 :   3.287  !  
  MET 1233  - MET 1228 :   2.968  !  
  LYS 1234  - GLU 1229 :   2.216  !  
  ASP 1235  - GLN 1230 :   2.506  !  
  VAL 1236  - ILE 1231 :   2.157  !  
  LYS 1237  - ALA 1232 :   1.809     
  GLN 1238  - GLU 1233 :   2.783  !  
  ALA 1239  - LYS 1234 :   2.925  !  
  ILE 1240  - ILE 1235 :   2.914  !  
  ASP 1244  - PHE 1239 :   2.822  !  
  GLU 1245  - GLY 1240 :   2.873  !  
  SER 1246  - ASP 1241 :   2.841  !  
  TYR 1247  - ASP 1242 :   2.662  !  
  ILE 1248  - LEU 1243 :   2.541  !  
  ILE 1249  - ASN 1244 :   2.485  !  
  GLU 1250  - CYS 1245 :   2.001  !  
  THR 1251  - ILE 1246 :   2.027  !  
  GLY 1252  - PHE 1247 :   1.603     
  MET 1253  - ASN 1248 :   1.272     
  ALA 1254  - ASP 1249 :   4.057  !  
  ASN 1255  - LEU 1255 :   4.059  !  
  ASN 1256  - VAL 1256 :   1.883     
  VAL 1257  - LEU 1257 :   1.851     
  ARG 1258  - ARG 1258 :   1.471     
  GLN 1259  - ILE 1259 :   2.099  !  
  ARG 1260  - ARG 1260 :   1.804     
  THR 1261  - ILE 1261 :   2.122  !  
  ILE 1262  - MET 1262 :   2.294  !  
  ARG 1263  - ASN 1263 :   3.080  !  
  MET 1264  - SER 1264 :   2.301  !  
  ARG 1265  - ASP 1265 :   6.289  !  
  SER 1266  - GLU 1266 :   5.348  !  
  ARG 1267  - ASN 1267 :   7.089  !  
  SER 1274  - LYS 1278 :   1.640     
  ILE 1275  - MET 1279 :   2.076  !  
  PRO 1276  - PHE 1284 :   5.780  !  
  LYS 1277  - LEU 1285 :   6.880  !  
  LEU 1278  - ARG 1286 :   4.465  !  
  LYS 1279  - CYS 1287 :   2.457  !  
  ARG 1280  - ILE 1288 :   3.840  !  
  GLU 1281  - GLU 1289 :   7.416  !  
  ILE 1282  - SER 1290 :   6.402  !  
  PRO 1283  - ASN 1291 :   3.589  !  
  ALA 1284  - MET 1292 :   5.476  !  
  LEU 1285  - LEU 1293 :   6.832  !  
  LEU 1286  - THR 1294 :   4.906  !  
  ALA 1287  - ASP 1295 :   3.952  !  
  ARG 1288  - MET 1296 :   4.264  !  
  VAL 1289  - THR 1297 :   5.973  !  
  HIS 1290  - LEU 1298 :   4.320  !  
  LEU 1291  - GLN 1299 :   4.264  !  
  GLY 1293  - GLY 1300 :   1.618     
  ILE 1294  - ILE 1301 :   0.975     
  PRO 1295  - GLU 1302 :   2.234  !  
  GLY 1296  - GLN 1303 :   2.292  !  
  VAL 1297  - ILE 1304 :   1.455     
  ARG 1298  - SER 1305 :   2.771  !  
  ARG 1299  - LYS 1306 :   2.778  !  
  ALA 1300  - VAL 1307 :   1.658     
  LEU 1301  - TYR 1308 :   1.526     
  LEU 1302  - MET 1309 :   1.052     
  LYS 1303  - HIS 1310 :   1.226     
  ASP 1304  - LEU 1311 :   1.564     
  THR 1305  - PRO 1312 :   2.533  !  
  GLU 1307  - LYS 1318 :   2.548  !  
  PHE 1308  - LYS 1319 :   3.023  !  
  THR 1309  - ILE 1320 :   2.703  !  
  VAL 1310  - ILE 1321 :   2.639  !  
  ASP 1311  - ILE 1322 :   1.979     
  GLN 1312  - THR 1323 :   2.435  !  
  ALA 1313  - GLU 1324 :   1.791     
  THR 1314  - ASP 1325 :   1.814     
  GLY 1315  - GLY 1326 :   2.291  !  
  LYS 1316  - GLU 1327 :   1.980     
  MET 1317  - PHE 1328 :   1.526     
  SER 1318  - LYS 1329 :   2.512  !  
  GLY 1319  - ALA 1330 :   2.399  !  
  ASN 1320  - LEU 1331 :   1.672     
  LYS 1321  - GLN 1332 :   1.752     
  ILE 1322  - GLU 1333 :   1.823     
  TRP 1323  - TRP 1334 :   1.975     
  ALA 1324  - ILE 1335 :   1.556     
  ILE 1325  - LEU 1336 :   1.561     
  ASP 1326  - GLU 1337 :   1.594     
  THR 1327  - THR 1338 :   1.816     
  ASP 1328  - ASP 1339 :   1.947     
  GLY 1329  - GLY 1340 :   2.369  !  
  THR 1330  - VAL 1341 :   1.901     
  ALA 1331  - SER 1342 :   2.318  !  
  LEU 1332  - LEU 1343 :   1.859     
  ARG 1333  - MET 1344 :   1.993     
  ARG 1334  - ARG 1345 :   1.186     
  ALA 1335  - VAL 1346 :   1.452     
  PHE 1336  - LEU 1347 :   2.393  !  
  ILE 1337  - SER 1348 :   2.550  !  
  GLY 1338  - GLU 1349 :   5.119  !  
  VAL 1339  - LYS 1350 :   1.720     
  VAL 1340  - ASP 1351 :   2.175  !  
  GLU 1342  - VAL 1352 :   1.829     
  ASP 1343  - ASP 1353 :   1.431     
  ALA 1350  - PRO 1354 :   1.574     
  VAL 1351  - VAL 1355 :   0.228     
  LYS 1352  - ARG 1356 :   0.817     
  THR 1353  - THR 1357 :   1.084     
  SER 1354  - THR 1358 :   0.945     
  SER 1355  - SER 1359 :   0.973     
  ASN 1356  - ASN 1360 :   1.625     
  LYS 1357  - ASP 1361 :   1.163     
  VAL 1358  - ILE 1362 :   1.374     
  PRO 1359  - VAL 1363 :   1.342     
  GLU 1360  - GLU 1364 :   1.314     
  VAL 1361  - ILE 1365 :   1.443     
  CYS 1362  - PHE 1366 :   1.469     
  SER 1363  - THR 1367 :   1.250     
  LEU 1364  - VAL 1368 :   1.452     
  LEU 1365  - LEU 1369 :   1.558     
  GLY 1366  - GLY 1370 :   2.212  !  
  ILE 1367  - ILE 1371 :   2.143  !  
  GLU 1368  - GLU 1372 :   1.857     
  ALA 1369  - ALA 1373 :   1.393     
  ALA 1370  - VAL 1374 :   1.520     
  ARG 1371  - ARG 1375 :   1.216     
  SER 1372  - LYS 1376 :   1.400     
  LYS 1373  - ALA 1377 :   0.990     
  MET 1374  - LEU 1378 :   0.743     
  LEU 1375  - GLU 1379 :   1.268     
  THR 1376  - ARG 1380 :   1.294     
  GLU 1377  - GLU 1381 :   0.770     
  LEU 1378  - LEU 1382 :   1.336     
  ARG 1379  - TYR 1383 :   2.116  !  
  GLU 1380  - HIS 1384 :   1.641     
  ALA 1381  - VAL 1385 :   1.310     
  TYR 1382  - ILE 1386 :   2.415  !  
  LEU 1383  - SER 1387 :   1.191     
  ALA 1384  - PHE 1388 :   1.819     
  TYR 1385  - ASP 1389 :   3.285  !  
  GLY 1386  - GLY 1390 :   1.899     
  LEU 1387  - SER 1391 :   0.865     
  ASN 1388  - TYR 1392 :   1.566     
  ILE 1389  - VAL 1393 :   2.540  !  
  ASN 1390  - ASN 1394 :   1.119     
  TYR 1391  - TYR 1395 :   0.994     
  ARG 1392  - ARG 1396 :   1.164     
  HIS 1393  - HIS 1397 :   1.146     
  TYR 1394  - LEU 1398 :   0.904     
  THR 1395  - ALA 1399 :   0.949     
  ILE 1396  - LEU 1400 :   0.719     
  LEU 1397  - LEU 1401 :   0.560     
  VAL 1398  - CYS 1402 :   1.292     
  ASP 1399  - ASP 1403 :   1.598     
  THR 1400  - THR 1404 :   1.335     
  ILE 1401  - MET 1405 :   1.312     
  CYS 1402  - THR 1406 :   1.270     
  GLN 1403  - CYS 1407 :   1.517     
  HIS 1404  - ARG 1408 :   1.379     
  GLY 1405  - GLY 1409 :   1.235     
  TYR 1406  - HIS 1410 :   0.587     
  LEU 1407  - LEU 1411 :   0.951     
  MET 1408  - MET 1412 :   0.937     
  ALA 1409  - ALA 1413 :   1.203     
  VAL 1410  - ILE 1414 :   1.796     
  SER 1411  - THR 1415 :   2.579  !  
  ARG 1412  - ARG 1416 :   5.855  !  
  SER 1413  - HIS 1417 :   5.782  !  
  GLY 1414  - GLY 1418 :   6.893  !  
  ILE 1415  - VAL 1419 :   2.090  !  
  ASN 1416  - ASN 1420 :   3.931  !  
  ARG 1417  - ARG 1421 :   1.540     
  SER 1418  - GLN 1422 :   4.081  !  
  ASP 1419  - ASP 1423 :   0.661     
  THR 1420  - THR 1424 :   1.513     
  GLY 1422  - GLY 1425 :   2.240  !  
  PRO 1423  - PRO 1426 :   1.405     
  LEU 1424  - LEU 1427 :   0.925     
  MET 1425  - MET 1428 :   0.987     
  ARG 1426  - LYS 1429 :   0.873     
  CYS 1427  - CYS 1430 :   1.123     
  SER 1428  - SER 1431 :   2.392  !  
  PHE 1429  - PHE 1432 :   2.492  !  
  GLU 1430  - GLU 1433 :   2.401  !  
  GLU 1431  - GLU 1434 :   0.888     
  THR 1432  - THR 1435 :   2.126  !  
  VAL 1433  - VAL 1436 :   2.725  !  
  LYS 1434  - ASP 1437 :   2.252  !  
  VAL 1435  - VAL 1438 :   2.175  !  
  LEU 1436  - LEU 1439 :   1.443     
  MET 1437  - MET 1440 :   1.989     
  ALA 1438  - GLU 1441 :   2.089  !  
  ALA 1439  - ALA 1442 :   1.866     
  ALA 1440  - ALA 1443 :   1.752     
  SER 1441  - ALA 1444 :   1.741     
  PHE 1442  - HIS 1445 :   1.890     
  GLY 1443  - GLY 1446 :   0.892     
  GLU 1444  - GLU 1447 :   0.838     
  CYS 1445  - SER 1448 :   0.272     
  ASP 1446  - ASP 1449 :   0.396     
  PRO 1447  - PRO 1450 :   0.549     
  VAL 1448  - MET 1451 :   1.702     
  ARG 1449  - LYS 1452 :   1.545     
  GLY 1450  - GLY 1453 :   1.683     
  VAL 1451  - VAL 1454 :   0.986     
  SER 1452  - SER 1455 :   1.505     
  ALA 1453  - GLU 1456 :   1.924     
  ASN 1454  - ASN 1457 :   1.872     
  LEU 1455  - ILE 1458 :   2.106  !  
  VAL 1456  - MET 1459 :   1.689     
  LEU 1457  - LEU 1460 :   1.410     
  GLY 1458  - GLY 1461 :   1.423     
  ASN 1459  - GLN 1462 :   1.709     
  GLN 1460  - LEU 1463 :   1.132     
  ALA 1461  - ALA 1464 :   1.404     
  ARG 1462  - PRO 1465 :   1.629     
  VAL 1463  - ALA 1466 :   2.228  !  
  GLY 1464  - GLY 1467 :   1.892     
  THR 1465  - THR 1468 :   1.763     
  GLY 1466  - GLY 1469 :   1.081     
  LEU 1467  - CYS 1470 :   1.830     
  PHE 1468  - PHE 1471 :   1.959     
  ASP 1469  - ASP 1472 :   2.502  !  
  LEU 1470  - LEU 1473 :   2.402  !  
  VAL 1471  - LEU 1474 :   1.999     
  LEU 1472  - LEU 1475 :   2.229  !  


2: 3h0g.pdb.A 
vs.
4: 5FLM.A TRANSCRIPTION

RMSD = 2.727 A

  SER 10    - ALA 12   :   1.997     
  VAL 11    - CYS 13   :   2.011  !  
  PRO 12    - PRO 14   :   2.301  !  
  LEU 13    - LEU 15   :   1.600     
  ARG 14    - ARG 16   :   2.118  !  
  ARG 15    - THR 17   :   1.207     
  VAL 16    - ILE 18   :   0.744     
  GLU 17    - LYS 19   :   0.748     
  GLU 18    - ARG 20   :   0.258     
  VAL 19    - VAL 21   :   0.337     
  GLN 20    - GLN 22   :   0.445     
  PHE 21    - PHE 23   :   0.346     
  GLY 22    - GLY 24   :   1.012     
  ILE 23    - VAL 25   :   0.738     
  LEU 24    - LEU 26   :   0.407     
  SER 25    - SER 27   :   0.686     
  PRO 26    - PRO 28   :   0.608     
  GLU 27    - ASP 29   :   0.579     
  GLU 28    - GLU 30   :   0.363     
  ILE 29    - LEU 31   :   0.655     
  ARG 30    - LYS 32   :   0.954     
  SER 31    - ARG 33   :   0.845     
  MET 32    - MET 34   :   0.954     
  SER 33    - SER 35   :   1.290     
  VAL 34    - VAL 36   :   1.904     
  ALA 35    - THR 37   :   1.655     
  ILE 37    - GLY 39   :   5.824  !  
  GLU 38    - GLY 40   :   5.565  !  
  PHE 39    - ILE 41   :   5.707  !  
  PRO 40    - LYS 42   :   3.593  !  
  GLU 41    - TYR 43   :   3.606  !  
  THR 42    - PRO 44   :   5.206  !  
  MET 43    - GLU 45   :   5.010  !  
  ASP 44    - THR 46   :   4.876  !  
  GLU 45    - THR 47   :   2.332  !  
  SER 46    - GLU 48   :   3.100  !  
  GLY 47    - GLY 49   :   1.719     
  GLN 48    - GLY 50   :   2.745  !  
  ARG 49    - ARG 51   :   3.513  !  
  PRO 50    - PRO 52   :   5.458  !  
  ARG 51    - LYS 53   :   3.999  !  
  VAL 52    - LEU 54   :   2.631  !  
  GLY 53    - GLY 55   :   3.967  !  
  GLY 54    - GLY 56   :   4.364  !  
  LEU 55    - LEU 57   :   4.107  !  
  LEU 56    - MET 58   :   3.609  !  
  ASP 57    - ASP 59   :   4.178  !  
  PRO 58    - PRO 60   :   4.432  !  
  ARG 59    - ARG 61   :   1.370     
  GLY 61    - GLY 63   :   2.723  !  
  THR 62    - VAL 64   :   1.053     
  ILE 63    - ILE 65   :   2.627  !  
  ASP 64    - GLU 66   :   3.192  !  
  ARG 65    - ARG 67   :   3.321  !  
  GLN 66    - THR 68   :   2.222  !  
  PHE 67    - GLY 69   :   1.970     
  LYS 68    - ARG 70   :   2.578  !  
  CYS 69    - CYS 71   :   1.992     
  GLN 70    - GLN 72   :   4.025  !  
  THR 71    - THR 73   :   3.830  !  
  CYS 72    - CYS 74   :   3.444  !  
  GLY 73    - ALA 75   :   3.582  !  
  GLU 74    - GLY 76   :   4.065  !  
  THR 75    - ASN 77   :   1.772     
  MET 76    - MET 78   :   1.661     
  ALA 77    - THR 79   :   1.262     
  ASP 78    - GLU 80   :   1.818     
  CYS 79    - CYS 81   :   1.347     
  PRO 80    - PRO 82   :   0.392     
  GLY 81    - GLY 83   :   0.961     
  HIS 82    - HIS 84   :   1.049     
  PHE 83    - PHE 85   :   1.158     
  GLY 84    - GLY 86   :   2.094  !  
  HIS 85    - HIS 87   :   2.773  !  
  ILE 86    - ILE 88   :   2.857  !  
  LEU 88    - GLU 89   :   1.598     
  ALA 89    - LEU 90   :   5.507  !  
  LYS 90    - ALA 91   :   0.961     
  PRO 91    - LYS 92   :   2.085  !  
  VAL 92    - PRO 93   :   2.342  !  
  PHE 93    - VAL 94   :   0.392     
  HIS 94    - PHE 95   :   2.608  !  
  ILE 95    - HIS 96   :   3.134  !  
  GLY 96    - VAL 97   :   2.101  !  
  PHE 97    - GLY 98   :   4.696  !  
  LEU 98    - PHE 99   :   4.923  !  
  SER 99    - LEU 100  :   1.256     
  LYS 100   - VAL 101  :   3.418  !  
  ILE 101   - LYS 102  :   5.500  !  
  LYS 102   - THR 103  :   3.903  !  
  LYS 103   - MET 104  :   0.981     
  LEU 105   - VAL 106  :   5.701  !  
  GLU 106   - LEU 107  :   4.398  !  
  CYS 107   - ARG 108  :   6.282  !  
  VAL 108   - CYS 109  :   7.783  !  
  CYS 109   - VAL 110  :   5.636  !  
  TRP 110   - CYS 111  :   6.749  !  
  ASN 111   - PHE 112  :   6.508  !  
  GLY 113   - CYS 114  :   4.190  !  
  LYS 114   - SER 115  :   3.560  !  
  LEU 115   - LYS 116  :   1.586     
  LYS 116   - LEU 117  :   2.792  !  
  ILE 117   - LEU 118  :   3.374  !  
  ASP 118   - VAL 119  :   5.597  !  
  SER 119   - ASP 120  :   3.969  !  
  SER 120   - SER 121  :   7.244  !  
  ASN 121   - ASN 122  :   7.526  !  
  PRO 122   - ASN 123  :   2.303  !  
  LYS 123   - PRO 124  :   4.668  !  
  ASP 126   - LYS 125  :   3.372  !  
  THR 127   - ILE 126  :   2.876  !  
  GLN 128   - LYS 127  :   7.284  !  
  ARG 129   - ASP 128  :   6.054  !  
  TYR 130   - ILE 129  :   0.565     
  ARG 131   - LEU 130  :   4.699  !  
  ARG 136   - GLY 135  :  11.409  !  
  LEU 137   - GLN 136  :  11.476  !  
  ASN 138   - PRO 137  :  11.521  !  
  ALA 139   - LYS 138  :  11.455  !  
  VAL 140   - LYS 139  :  12.005  !  
  TRP 141   - ARG 140  :  11.839  !  
  ASN 142   - LEU 141  :  10.843  !  
  VAL 143   - THR 142  :  11.934  !  
  CYS 144   - HIS 143  :  13.149  !  
  LYS 145   - VAL 144  :  12.274  !  
  THR 146   - TYR 145  :  11.323  !  
  LYS 147   - ASP 146  :  12.909  !  
  MET 148   - LEU 147  :  14.798  !  
  VAL 149   - CYS 148  :  13.398  !  
  CYS 150   - LYS 149  :  15.508  !  
  ASP 151   - GLY 150  :  17.122  !  
  THR 152   - LYS 151  :  16.786  !  
  GLY 153   - ASN 152  :  18.569  !  
  LEU 154   - ILE 153  :  15.654  !  
  MET 170   - CYS 154  :  11.083  !  
  GLY 171   - GLU 155  :   6.167  !  
  HIS 172   - HIS 181  :   3.022  !  
  GLY 173   - GLY 182  :   1.940     
  GLY 174   - GLY 183  :   2.249  !  
  CYS 175   - CYS 184  :   3.714  !  
  GLY 176   - GLY 185  :   4.543  !  
  ALA 177   - ARG 186  :   4.837  !  
  ALA 178   - TYR 187  :   5.975  !  
  GLN 179   - GLN 188  :   3.954  !  
  PRO 180   - PRO 189  :   3.535  !  
  THR 181   - ARG 190  :   3.286  !  
  ILE 182   - ILE 191  :   2.693  !  
  ARG 183   - ARG 192  :   1.902     
  LYS 184   - ARG 193  :   1.944     
  ASP 185   - SER 194  :   2.596  !  
  GLY 186   - GLY 195  :   2.906  !  
  LEU 187   - LEU 196  :   2.761  !  
  ARG 188   - GLU 197  :   2.447  !  
  LEU 189   - LEU 198  :   2.599  !  
  TRP 190   - TYR 199  :   2.678  !  
  GLY 191   - ALA 200  :   2.527  !  
  SER 192   - GLU 201  :   3.531  !  
  TRP 193   - TRP 202  :   4.899  !  
  ARG 206   - ILE 214  :   2.293  !  
  LEU 207   - LEU 215  :   2.002  !  
  LEU 208   - LEU 216  :   3.642  !  
  SER 209   - SER 217  :   2.657  !  
  PRO 210   - PRO 218  :   2.874  !  
  LEU 211   - GLU 219  :   3.260  !  
  GLU 212   - ARG 220  :   3.576  !  
  VAL 213   - VAL 221  :   3.056  !  
  HIS 214   - HIS 222  :   2.360  !  
  THR 215   - GLU 223  :   3.252  !  
  ILE 216   - ILE 224  :   3.543  !  
  PHE 217   - PHE 225  :   2.618  !  
  THR 218   - LYS 226  :   2.584  !  
  HIS 219   - ARG 227  :   3.297  !  
  ILE 220   - ILE 228  :   3.081  !  
  SER 221   - SER 229  :   2.899  !  
  SER 222   - ASP 230  :   3.213  !  
  GLU 223   - GLU 231  :   3.336  !  
  ASP 224   - GLU 232  :   3.155  !  
  LEU 225   - CYS 233  :   3.166  !  
  ALA 226   - PHE 234  :   2.380  !  
  HIS 227   - VAL 235  :   3.129  !  
  LEU 228   - LEU 236  :   2.199  !  
  GLY 229   - GLY 237  :   1.756     
  LEU 230   - MET 238  :   1.928     
  ASN 231   - GLU 239  :   2.117  !  
  GLU 232   - PRO 240  :   1.823     
  GLN 233   - ARG 241  :   0.870     
  TYR 234   - TYR 242  :   0.624     
  ALA 235   - ALA 243  :   0.228     
  ARG 236   - ARG 244  :   1.290     
  PRO 237   - PRO 245  :   1.622     
  ASP 238   - GLU 246  :   2.606  !  
  TRP 239   - TRP 247  :   1.412     
  MET 240   - MET 248  :   1.897     
  ILE 241   - ILE 249  :   2.513  !  
  ILE 242   - VAL 250  :   2.693  !  
  THR 243   - THR 251  :   2.834  !  
  VAL 244   - VAL 252  :   2.554  !  
  LEU 245   - LEU 253  :   1.796     
  PRO 246   - PRO 254  :   2.140  !  
  VAL 247   - VAL 255  :   1.926     
  PRO 248   - PRO 256  :   1.416     
  PRO 249   - PRO 257  :   0.959     
  PRO 250   - LEU 258  :   0.503     
  SER 251   - SER 259  :   0.613     
  VAL 252   - VAL 260  :   0.449     
  ARG 253   - ARG 261  :   0.601     
  PRO 254   - PRO 262  :   1.769     
  SER 255   - ALA 263  :   0.811     
  ILE 256   - VAL 264  :   1.738     
  SER 257   - VAL 265  :   1.960     
  VAL 258   - MET 266  :   1.813     
  THR 261   - SER 269  :   2.280  !  
  SER 262   - ALA 270  :   1.550     
  ARG 263   - ARG 271  :   1.799     
  GLY 264   - ASN 272  :   2.099  !  
  GLU 265   - GLN 273  :   1.801     
  ASP 266   - ASP 274  :   1.894     
  ASP 267   - ASP 275  :   2.903  !  
  LEU 268   - LEU 276  :   3.072  !  
  THR 269   - THR 277  :   1.243     
  HIS 270   - HIS 278  :   1.616     
  LYS 271   - LYS 279  :   2.004  !  
  LEU 272   - LEU 280  :   0.919     
  SER 273   - ALA 281  :   2.143  !  
  ASP 274   - ASP 282  :   2.466  !  
  ILE 275   - ILE 283  :   1.857     
  ILE 276   - VAL 284  :   1.734     
  LYS 277   - LYS 285  :   2.267  !  
  ALA 278   - ILE 286  :   2.265  !  
  ASN 279   - ASN 287  :   2.308  !  
  ALA 280   - ASN 288  :   2.818  !  
  ASN 281   - GLN 289  :   3.472  !  
  VAL 282   - LEU 290  :   3.184  !  
  ARG 283   - ARG 291  :   2.599  !  
  ARG 284   - ARG 292  :   4.209  !  
  CYS 285   - ASN 293  :   4.981  !  
  GLU 286   - GLU 294  :   4.849  !  
  GLN 287   - GLN 295  :   4.240  !  
  GLU 288   - ASN 296  :   3.098  !  
  GLY 289   - GLY 297  :   4.671  !  
  ALA 292   - ALA 300  :   5.264  !  
  ILE 294   - VAL 302  :   4.046  !  
  VAL 295   - ILE 303  :   4.530  !  
  SER 296   - ALA 304  :   4.631  !  
  GLU 297   - GLU 305  :   3.753  !  
  TYR 298   - ASP 306  :   3.398  !  
  GLU 299   - VAL 307  :   4.148  !  
  GLN 300   - LYS 308  :   3.832  !  
  LEU 301   - LEU 309  :   3.495  !  
  LEU 302   - LEU 310  :   2.652  !  
  GLN 303   - GLN 311  :   2.502  !  
  PHE 304   - PHE 312  :   2.463  !  
  HIS 305   - HIS 313  :   2.082  !  
  VAL 306   - VAL 314  :   1.833     
  ALA 307   - ALA 315  :   2.011  !  
  THR 308   - THR 316  :   2.041  !  
  TYR 309   - MET 317  :   1.704     
  MET 310   - VAL 318  :   1.446     
  ASP 311   - ASP 319  :   1.756     
  ASN 312   - ASN 320  :   2.322  !  
  GLU 313   - GLU 321  :   4.131  !  
  ILE 314   - LEU 322  :   3.109  !  
  ALA 315   - PRO 323  :   3.127  !  
  GLY 316   - GLY 324  :   4.257  !  
  GLN 317   - LEU 325  :   2.364  !  
  PRO 318   - PRO 326  :   3.973  !  
  GLN 319   - ARG 327  :   3.850  !  
  ALA 320   - ALA 328  :   2.023  !  
  LEU 321   - MET 329  :   2.448  !  
  GLN 322   - GLN 330  :   2.036  !  
  LYS 323   - LYS 331  :   1.197     
  SER 324   - SER 332  :   3.767  !  
  GLY 325   - GLY 333  :   4.606  !  
  ARG 326   - ARG 334  :   3.664  !  
  PRO 327   - PRO 335  :   2.508  !  
  LEU 328   - LEU 336  :   2.617  !  
  LYS 329   - LYS 337  :   2.359  !  
  SER 330   - SER 338  :   2.016  !  
  ILE 331   - LEU 339  :   1.539     
  ARG 332   - LYS 340  :   1.656     
  ALA 333   - GLN 341  :   1.605     
  ARG 334   - ARG 342  :   0.605     
  LEU 335   - LEU 343  :   0.968     
  LYS 336   - LYS 344  :   0.911     
  GLY 337   - GLY 345  :   3.258  !  
  LYS 338   - LYS 346  :   3.786  !  
  GLU 339   - GLU 347  :   4.174  !  
  GLY 340   - GLY 348  :   2.583  !  
  ARG 341   - ARG 349  :   1.915     
  LEU 342   - VAL 350  :   2.526  !  
  ARG 343   - ARG 351  :   2.165  !  
  GLY 344   - GLY 352  :   1.172     
  ASN 345   - ASN 353  :   1.153     
  LEU 346   - LEU 354  :   1.708     
  MET 347   - MET 355  :   1.960     
  GLY 348   - GLY 356  :   2.334  !  
  LYS 349   - LYS 357  :   1.089     
  ARG 350   - ARG 358  :   1.574     
  VAL 351   - VAL 359  :   1.191     
  ASP 352   - ASP 360  :   1.322     
  PHE 353   - PHE 361  :   0.821     
  SER 354   - SER 362  :   0.248     
  ALA 355   - ALA 363  :   0.999     
  ARG 356   - ARG 364  :   1.052     
  THR 357   - THR 365  :   0.814     
  VAL 358   - VAL 366  :   0.785     
  ILE 359   - ILE 367  :   0.806     
  THR 360   - THR 368  :   0.625     
  GLY 361   - PRO 369  :   0.538     
  ASP 362   - ASP 370  :   0.871     
  PRO 363   - PRO 371  :   0.884     
  ASN 364   - ASN 372  :   0.411     
  LEU 365   - LEU 373  :   0.466     
  SER 366   - SER 374  :   0.548     
  LEU 367   - ILE 375  :   0.573     
  ASP 368   - ASP 376  :   0.773     
  GLU 369   - GLN 377  :   0.839     
  LEU 370   - VAL 378  :   0.584     
  GLY 371   - GLY 379  :   0.621     
  VAL 372   - VAL 380  :   0.681     
  PRO 373   - PRO 381  :   0.727     
  ARG 374   - ARG 382  :   0.832     
  SER 375   - SER 383  :   0.854     
  ILE 376   - ILE 384  :   0.429     
  ALA 377   - ALA 385  :   0.531     
  LYS 378   - ALA 386  :   0.490     
  THR 379   - ASN 387  :   0.850     
  LEU 380   - MET 388  :   0.846     
  THR 381   - THR 389  :   2.121  !  
  TYR 382   - PHE 390  :   1.828     
  PRO 383   - ALA 391  :   0.892     
  GLU 384   - GLU 392  :   1.917     
  THR 385   - ILE 393  :   1.735     
  VAL 386   - VAL 394  :   1.754     
  THR 387   - THR 395  :   2.524  !  
  PRO 388   - PRO 396  :   2.650  !  
  TYR 389   - PHE 397  :   1.908     
  ASN 390   - ASN 398  :   1.399     
  ILE 391   - ILE 399  :   1.219     
  TYR 392   - ASP 400  :   1.295     
  GLN 393   - ARG 401  :   1.603     
  LEU 394   - LEU 402  :   1.990     
  GLN 395   - GLN 403  :   2.037  !  
  GLU 396   - GLU 404  :   1.198     
  LEU 397   - LEU 405  :   1.156     
  VAL 398   - VAL 406  :   1.278     
  ARG 399   - ARG 407  :   0.939     
  ASN 400   - ARG 408  :   1.121     
  ASP 403   - SER 411  :   3.325  !  
  GLU 404   - GLN 412  :   2.948  !  
  HIS 405   - TYR 413  :   3.074  !  
  PRO 406   - PRO 414  :   1.783     
  GLY 407   - GLY 415  :   1.234     
  ALA 408   - ALA 416  :   1.565     
  LYS 409   - LYS 417  :   0.850     
  TYR 410   - TYR 418  :   0.655     
  ILE 411   - ILE 419  :   0.656     
  ILE 412   - ILE 420  :   0.584     
  ARG 413   - ARG 421  :   0.705     
  ASP 414   - ASP 422  :   1.165     
  THR 415   - ASN 423  :   1.156     
  GLY 416   - GLY 424  :   0.985     
  GLU 417   - ASP 425  :   0.666     
  ARG 418   - ARG 426  :   0.500     
  ILE 419   - ILE 427  :   0.130     
  ASP 420   - ASP 428  :   1.009     
  LEU 421   - LEU 429  :   1.441     
  ARG 422   - ARG 430  :   0.836     
  TYR 423   - PHE 431  :   0.636     
  HIS 424   - HIS 432  :   5.295  !  
  LYS 425   - PRO 433  :   5.228  !  
  ARG 426   - LYS 434  :   4.137  !  
  ALA 427   - PRO 435  :   3.119  !  
  GLY 428   - SER 436  :   2.906  !  
  ASP 429   - ASP 437  :   5.656  !  
  ILE 430   - LEU 438  :   2.733  !  
  PRO 431   - HIS 439  :   1.675     
  LEU 432   - LEU 440  :   0.407     
  ARG 433   - GLN 441  :   2.212  !  
  TYR 434   - THR 442  :   0.739     
  GLY 435   - GLY 443  :   0.890     
  TRP 436   - TYR 444  :   1.934     
  ARG 437   - LYS 445  :   1.117     
  VAL 438   - VAL 446  :   1.454     
  GLU 439   - GLU 447  :   0.822     
  ARG 440   - ARG 448  :   0.869     
  HIS 441   - HIS 449  :   0.895     
  ILE 442   - MET 450  :   0.836     
  ARG 443   - CYS 451  :   0.875     
  ASP 444   - ASP 452  :   2.103  !  
  GLY 445   - GLY 453  :   2.584  !  
  ASP 446   - ASP 454  :   1.366     
  VAL 447   - ILE 455  :   1.056     
  VAL 448   - VAL 456  :   0.713     
  ILE 449   - ILE 457  :   0.809     
  PHE 450   - PHE 458  :   0.825     
  ASN 451   - ASN 459  :   1.161     
  ARG 452   - ARG 460  :   0.984     
  GLN 453   - GLN 461  :   0.483     
  PRO 454   - PRO 462  :   1.130     
  SER 455   - THR 463  :   0.919     
  LEU 456   - LEU 464  :   0.443     
  HIS 457   - HIS 465  :   1.729     
  LYS 458   - LYS 466  :   1.670     
  MET 459   - MET 467  :   0.561     
  SER 460   - SER 468  :   0.561     
  MET 461   - MET 469  :   0.465     
  MET 462   - MET 470  :   0.797     
  GLY 463   - GLY 471  :   0.955     
  HIS 464   - HIS 472  :   0.795     
  ARG 465   - ARG 473  :   0.549     
  ILE 466   - VAL 474  :   0.938     
  ARG 467   - ARG 475  :   1.177     
  VAL 468   - ILE 476  :   1.157     
  MET 469   - LEU 477  :   0.826     
  PRO 470   - PRO 478  :   1.007     
  TYR 471   - TRP 479  :   0.997     
  SER 472   - SER 480  :   0.598     
  THR 473   - THR 481  :   0.557     
  PHE 474   - PHE 482  :   0.582     
  ARG 475   - ARG 483  :   0.387     
  LEU 476   - LEU 484  :   0.802     
  ASN 477   - ASN 485  :   0.895     
  LEU 478   - LEU 486  :   0.567     
  SER 479   - SER 487  :   0.773     
  VAL 480   - VAL 488  :   0.891     
  THR 481   - THR 489  :   0.618     
  SER 482   - THR 490  :   0.789     
  PRO 483   - PRO 491  :   0.910     
  TYR 484   - TYR 492  :   1.019     
  ASN 485   - ASN 493  :   1.055     
  ALA 486   - ALA 494  :   2.024  !  
  ASP 487   - ASP 495  :   0.560     
  PHE 488   - PHE 496  :   0.426     
  ASP 489   - ASP 497  :   1.356     
  GLY 490   - GLY 498  :   1.323     
  ASP 491   - ASP 499  :   0.598     
  GLU 492   - GLU 500  :   0.632     
  MET 493   - MET 501  :   0.794     
  ASN 494   - ASN 502  :   0.852     
  MET 495   - LEU 503  :   0.923     
  HIS 496   - HIS 504  :   0.901     
  VAL 497   - LEU 505  :   0.801     
  PRO 498   - PRO 506  :   0.973     
  GLN 499   - GLN 507  :   1.207     
  SER 500   - SER 508  :   1.721     
  GLU 501   - LEU 509  :   1.549     
  GLU 502   - GLU 510  :   1.562     
  THR 503   - THR 511  :   1.369     
  ARG 504   - ARG 512  :   0.941     
  ALA 505   - ALA 513  :   1.570     
  GLU 506   - GLU 514  :   1.631     
  ILE 507   - ILE 515  :   1.419     
  GLN 508   - GLN 516  :   1.148     
  GLU 509   - GLU 517  :   0.912     
  ILE 510   - LEU 518  :   1.339     
  THR 511   - ALA 519  :   1.194     
  MET 512   - MET 520  :   1.581     
  VAL 513   - VAL 521  :   1.321     
  PRO 514   - PRO 522  :   0.894     
  LYS 515   - ARG 523  :   1.039     
  GLN 516   - MET 524  :   1.014     
  ILE 517   - ILE 525  :   1.093     
  VAL 518   - VAL 526  :   1.001     
  SER 519   - THR 527  :   0.664     
  PRO 520   - PRO 528  :   1.310     
  GLN 521   - GLN 529  :   0.920     
  SER 522   - SER 530  :   0.695     
  ASN 523   - ASN 531  :   0.555     
  LYS 524   - ARG 532  :   0.825     
  PRO 525   - PRO 533  :   1.050     
  VAL 526   - VAL 534  :   1.301     
  MET 527   - MET 535  :   1.025     
  GLY 528   - GLY 536  :   0.367     
  ILE 529   - ILE 537  :   0.387     
  VAL 530   - VAL 538  :   0.783     
  GLN 531   - GLN 539  :   0.543     
  ASP 532   - ASP 540  :   0.412     
  THR 533   - THR 541  :   0.618     
  LEU 534   - LEU 542  :   0.749     
  ALA 535   - THR 543  :   0.810     
  GLY 536   - ALA 544  :   0.416     
  VAL 537   - VAL 545  :   0.683     
  ARG 538   - ARG 546  :   1.072     
  LYS 539   - LYS 547  :   1.133     
  PHE 540   - PHE 548  :   1.074     
  SER 541   - THR 549  :   0.643     
  LEU 542   - LYS 550  :   0.936     
  ARG 543   - ARG 551  :   0.841     
  ASP 544   - ASP 552  :   0.510     
  ASN 545   - VAL 553  :   0.955     
  PHE 546   - PHE 554  :   0.509     
  LEU 547   - LEU 555  :   0.493     
  THR 548   - GLU 556  :   0.189     
  ARG 549   - ARG 557  :   1.189     
  ASN 550   - GLY 558  :   2.020  !  
  ALA 551   - GLU 559  :   2.529  !  
  VAL 552   - VAL 560  :   0.599     
  MET 553   - MET 561  :   0.927     
  ASN 554   - ASN 562  :   1.601     
  ILE 555   - LEU 563  :   1.392     
  MET 556   - LEU 564  :   0.733     
  LEU 557   - MET 565  :   1.156     
  TRP 558   - PHE 566  :   1.652     
  VAL 559   - LEU 567  :   1.706     
  TRP 562   - TRP 570  :   1.962     
  ILE 565   - LYS 573  :   0.815     
  LEU 566   - VAL 574  :   0.837     
  PRO 567   - PRO 575  :   1.031     
  PRO 568   - GLN 576  :   1.481     
  PRO 569   - PRO 577  :   1.510     
  VAL 570   - ALA 578  :   1.397     
  ILE 571   - ILE 579  :   1.139     
  LEU 572   - LEU 580  :   0.935     
  LYS 573   - LYS 581  :   0.969     
  PRO 574   - PRO 582  :   0.728     
  LYS 575   - ARG 583  :   0.563     
  VAL 576   - PRO 584  :   0.690     
  LEU 577   - LEU 585  :   0.670     
  TRP 578   - TRP 586  :   0.531     
  THR 579   - THR 587  :   0.790     
  GLY 580   - GLY 588  :   0.994     
  LYS 581   - LYS 589  :   0.686     
  GLN 582   - GLN 590  :   0.247     
  ILE 583   - ILE 591  :   0.525     
  LEU 584   - PHE 592  :   0.943     
  SER 585   - SER 593  :   1.117     
  LEU 586   - LEU 594  :   0.598     
  ILE 587   - ILE 595  :   0.685     
  ILE 588   - ILE 596  :   0.531     
  GLY 591   - HIS 599  :   1.153     
  ILE 592   - ILE 600  :   0.764     
  ASN 593   - ASN 601  :   1.003     
  LEU 594   - CYS 602  :   1.560     
  ILE 595   - ILE 603  :   2.127  !  
  ARG 596   - ARG 604  :   2.101  !  
  ASP 597   - THR 605  :   4.689  !  
  ASP 598   - HIS 606  :   5.850  !  
  ASP 599   - SER 607  :   8.416  !  
  SER 604   - ILE 621  :   2.549  !  
  ASN 605   - SER 622  :   2.851  !  
  THR 607   - GLY 624  :   2.146  !  
  ASP 608   - ASP 625  :   0.382     
  SER 609   - THR 626  :   1.444     
  GLY 610   - LYS 627  :   0.711     
  MET 611   - VAL 628  :   0.592     
  LEU 612   - VAL 629  :   0.446     
  ILE 613   - VAL 630  :   0.766     
  GLU 614   - GLU 631  :   0.831     
  ASN 615   - ASN 632  :   1.410     
  GLY 616   - GLY 633  :   1.092     
  GLU 617   - GLU 634  :   0.978     
  ILE 618   - LEU 635  :   0.636     
  ILE 619   - ILE 636  :   1.078     
  TYR 620   - MET 637  :   0.972     
  GLY 621   - GLY 638  :   1.596     
  VAL 622   - ILE 639  :   1.140     
  VAL 623   - LEU 640  :   1.559     
  ASP 624   - CYS 641  :   1.659     
  LYS 625   - LYS 642  :   1.561     
  LYS 626   - LYS 643  :   1.657     
  THR 627   - SER 644  :   0.289     
  VAL 628   - LEU 645  :   0.483     
  GLY 629   - GLY 646  :   0.227     
  ALA 630   - THR 647  :   0.639     
  SER 631   - SER 648  :   1.916     
  GLN 632   - ALA 649  :   1.737     
  GLY 633   - GLY 650  :   1.711     
  GLY 634   - SER 651  :   0.470     
  LEU 635   - LEU 652  :   0.585     
  VAL 636   - VAL 653  :   1.125     
  HIS 637   - HIS 654  :   0.904     
  THR 638   - ILE 655  :   0.642     
  ILE 639   - SER 656  :   0.609     
  TRP 640   - TYR 657  :   0.526     
  LYS 641   - LEU 658  :   0.589     
  GLU 642   - GLU 659  :   1.297     
  LYS 643   - MET 660  :   1.127     
  GLY 644   - GLY 661  :   1.337     
  PRO 645   - HIS 662  :   0.696     
  GLU 646   - ASP 663  :   2.154  !  
  ILE 647   - ILE 664  :   1.002     
  CYS 648   - THR 665  :   0.583     
  LYS 649   - ARG 666  :   0.488     
  GLY 650   - LEU 667  :   0.438     
  PHE 651   - PHE 668  :   0.719     
  PHE 652   - TYR 669  :   0.781     
  ASN 653   - SER 670  :   0.578     
  GLY 654   - ASN 671  :   0.586     
  ILE 655   - ILE 672  :   0.718     
  GLN 656   - GLN 673  :   0.539     
  ARG 657   - THR 674  :   0.743     
  VAL 658   - VAL 675  :   0.691     
  VAL 659   - ILE 676  :   0.343     
  ASN 660   - ASN 677  :   0.279     
  TYR 661   - ASN 678  :   0.759     
  TRP 662   - TRP 679  :   0.412     
  LEU 663   - LEU 680  :   0.516     
  LEU 664   - LEU 681  :   1.049     
  HIS 665   - ILE 682  :   1.751     
  ASN 666   - GLU 683  :   1.771     
  GLY 667   - GLY 684  :   1.559     
  PHE 668   - HIS 685  :   1.591     
  SER 669   - THR 686  :   1.030     
  ILE 670   - ILE 687  :   1.582     
  GLY 671   - GLY 688  :   0.799     
  ILE 672   - ILE 689  :   0.486     
  GLY 673   - GLY 690  :   0.675     
  ASP 674   - ASP 691  :   0.592     
  THR 675   - SER 692  :   0.649     
  ILE 676   - ILE 693  :   0.976     
  ALA 677   - ALA 694  :   0.791     
  ASP 678   - ASP 695  :   1.045     
  ALA 679   - SER 696  :   1.442     
  ASP 680   - LYS 697  :   2.501  !  
  THR 681   - THR 698  :   2.500  !  
  MET 682   - TYR 699  :   1.887     
  LYS 683   - GLN 700  :   1.882     
  GLU 684   - ASP 701  :   1.651     
  VAL 685   - ILE 702  :   1.724     
  THR 686   - GLN 703  :   1.457     
  ARG 687   - ASN 704  :   1.480     
  THR 688   - THR 705  :   1.409     
  VAL 689   - ILE 706  :   1.269     
  LYS 690   - LYS 707  :   1.406     
  GLU 691   - LYS 708  :   1.949     
  ALA 692   - ALA 709  :   1.635     
  ARG 693   - LYS 710  :   1.992     
  ARG 694   - GLN 711  :   1.770     
  GLN 695   - ASP 712  :   1.170     
  VAL 696   - VAL 713  :   1.357     
  ALA 697   - ILE 714  :   1.957     
  GLU 698   - GLU 715  :   1.255     
  CYS 699   - VAL 716  :   1.112     
  ILE 700   - ILE 717  :   1.791     
  GLN 701   - GLU 718  :   0.878     
  ASP 702   - LYS 719  :   1.653     
  ALA 703   - ALA 720  :   1.643     
  GLN 704   - HIS 721  :   1.242     
  HIS 705   - ASN 722  :   1.567     
  ASN 706   - ASN 723  :   1.600     
  ARG 707   - GLU 724  :   1.838     
  LEU 708   - LEU 725  :   1.938     
  LYS 709   - GLU 726  :   2.346  !  
  PRO 710   - PRO 727  :   2.409  !  
  GLU 711   - THR 728  :   1.383     
  PRO 712   - PRO 729  :   3.710  !  
  GLY 713   - GLY 730  :   3.648  !  
  MET 714   - ASN 731  :   1.186     
  THR 715   - THR 732  :   1.401     
  LEU 716   - LEU 733  :   0.696     
  ARG 717   - ARG 734  :   1.502     
  GLU 718   - GLN 735  :   2.142  !  
  SER 719   - THR 736  :   1.180     
  PHE 720   - PHE 737  :   1.022     
  GLU 721   - GLU 738  :   1.492     
  ALA 722   - ASN 739  :   1.603     
  LYS 723   - GLN 740  :   1.089     
  VAL 724   - VAL 741  :   1.277     
  SER 725   - ASN 742  :   1.970     
  ARG 726   - ARG 743  :   1.789     
  ILE 727   - ILE 744  :   1.184     
  LEU 728   - LEU 745  :   1.303     
  ASN 729   - ASN 746  :   1.668     
  GLN 730   - ASP 747  :   1.438     
  ALA 731   - ALA 748  :   0.719     
  ARG 732   - ARG 749  :   1.521     
  ASP 733   - ASP 750  :   1.920     
  ASN 734   - LYS 751  :   1.805     
  ALA 735   - THR 752  :   1.778     
  GLY 736   - GLY 753  :   2.184  !  
  ARG 737   - SER 754  :   1.452     
  SER 738   - SER 755  :   1.416     
  ALA 739   - ALA 756  :   1.892     
  GLU 740   - GLN 757  :   2.301  !  
  HIS 741   - LYS 758  :   0.884     
  SER 742   - SER 759  :   1.851     
  LEU 743   - LEU 760  :   2.050  !  
  LYS 744   - SER 761  :   1.327     
  ASP 745   - GLU 762  :   1.027     
  SER 746   - TYR 763  :   1.361     
  ASN 747   - ASN 764  :   1.115     
  ASN 748   - ASN 765  :   1.436     
  VAL 749   - PHE 766  :   1.574     
  LYS 750   - LYS 767  :   1.479     
  GLN 751   - SER 768  :   1.272     
  MET 752   - MET 769  :   1.679     
  VAL 753   - VAL 770  :   1.423     
  ALA 754   - VAL 771  :   1.292     
  ALA 755   - SER 772  :   1.649     
  GLY 756   - GLY 773  :   1.342     
  SER 757   - ALA 774  :   1.146     
  LYS 758   - LYS 775  :   1.053     
  GLY 759   - GLY 776  :   0.552     
  SER 760   - SER 777  :   1.362     
  PHE 761   - LYS 778  :   1.146     
  ILE 762   - ILE 779  :   1.058     
  ASN 763   - ASN 780  :   0.979     
  ILE 764   - ILE 781  :   1.151     
  SER 765   - SER 782  :   1.585     
  GLN 766   - GLN 783  :   1.139     
  MET 767   - VAL 784  :   1.078     
  SER 768   - ILE 785  :   1.680     
  ALA 769   - ALA 786  :   1.590     
  CYS 770   - VAL 787  :   2.101  !  
  VAL 771   - VAL 788  :   1.290     
  GLY 772   - GLY 789  :   2.492  !  
  GLN 773   - GLN 790  :   2.198  !  
  GLN 774   - GLN 791  :   1.385     
  ILE 775   - ASN 792  :   1.453     
  VAL 776   - VAL 793  :   1.270     
  GLU 777   - GLU 794  :   1.405     
  GLY 778   - GLY 795  :   1.974     
  LYS 779   - LYS 796  :   1.868     
  ARG 780   - ARG 797  :   1.696     
  ILE 781   - ILE 798  :   1.536     
  PRO 782   - PRO 799  :   1.192     
  PHE 783   - PHE 800  :   1.567     
  GLY 784   - GLY 801  :   2.484  !  
  PHE 785   - PHE 802  :   0.456     
  LYS 786   - LYS 803  :   1.168     
  TYR 787   - HIS 804  :   1.476     
  ARG 788   - ARG 805  :   1.162     
  THR 789   - THR 806  :   1.433     
  LEU 790   - LEU 807  :   1.001     
  PRO 791   - PRO 808  :   1.248     
  HIS 792   - HIS 809  :   1.228     
  PHE 793   - PHE 810  :   1.484     
  PRO 794   - ILE 811  :   1.379     
  LYS 795   - LYS 812  :   1.568     
  ASP 796   - ASP 813  :   1.424     
  ASP 797   - ASP 814  :   1.459     
  ASP 798   - TYR 815  :   1.145     
  SER 799   - GLY 816  :   1.145     
  PRO 800   - PRO 817  :   1.521     
  GLU 801   - GLU 818  :   2.677  !  
  SER 802   - SER 819  :   2.740  !  
  ARG 803   - ARG 820  :   2.107  !  
  GLY 804   - GLY 821  :   0.828     
  PHE 805   - PHE 822  :   1.757     
  ILE 806   - VAL 823  :   2.009  !  
  GLU 807   - GLU 824  :   1.742     
  ASN 808   - ASN 825  :   1.757     
  SER 809   - SER 826  :   1.343     
  TYR 810   - TYR 827  :   1.659     
  LEU 811   - LEU 828  :   2.033  !  
  ARG 812   - ALA 829  :   2.150  !  
  GLY 813   - GLY 830  :   1.699     
  LEU 814   - LEU 831  :   1.203     
  THR 815   - THR 832  :   1.100     
  PRO 816   - PRO 833  :   1.379     
  GLN 817   - THR 834  :   2.407  !  
  GLU 818   - GLU 835  :   1.700     
  PHE 819   - PHE 836  :   1.395     
  PHE 820   - PHE 837  :   1.012     
  PHE 821   - PHE 838  :   1.144     
  HIS 822   - HIS 839  :   0.948     
  ALA 823   - ALA 840  :   1.188     
  MET 824   - MET 841  :   1.294     
  ALA 825   - GLY 842  :   0.923     
  GLY 826   - GLY 843  :   1.193     
  ARG 827   - ARG 844  :   1.078     
  GLU 828   - GLU 845  :   1.077     
  GLY 829   - GLY 846  :   0.562     
  LEU 830   - LEU 847  :   1.248     
  ILE 831   - ILE 848  :   0.862     
  ASP 832   - ASP 849  :   0.968     
  THR 833   - THR 850  :   1.120     
  ALA 834   - ALA 851  :   1.034     
  VAL 835   - VAL 852  :   1.587     
  LYS 836   - LYS 853  :   2.520  !  
  THR 837   - THR 854  :   2.664  !  
  ALA 838   - ALA 855  :   2.134  !  
  GLU 839   - GLU 856  :   1.970     
  THR 840   - THR 857  :   1.649     
  GLY 841   - GLY 858  :   1.063     
  TYR 842   - TYR 859  :   1.418     
  ILE 843   - ILE 860  :   1.442     
  GLN 844   - GLN 861  :   1.037     
  ARG 845   - ARG 862  :   0.961     
  ARG 846   - ARG 863  :   1.594     
  LEU 847   - LEU 864  :   0.945     
  VAL 848   - ILE 865  :   0.844     
  LYS 849   - LYS 866  :   1.336     
  ALA 850   - SER 867  :   0.917     
  MET 851   - MET 868  :   0.811     
  GLU 852   - GLU 869  :   0.727     
  ASP 853   - SER 870  :   2.495  !  
  VAL 854   - VAL 871  :   1.069     
  MET 855   - MET 872  :   0.947     
  VAL 856   - VAL 873  :   0.848     
  ARG 857   - LYS 874  :   0.818     
  TYR 858   - TYR 875  :   0.754     
  ASP 859   - ASP 876  :   0.367     
  GLY 860   - ALA 877  :   1.220     
  THR 861   - THR 878  :   1.153     
  VAL 862   - VAL 879  :   0.635     
  ARG 863   - ARG 880  :   0.987     
  ASN 864   - ASN 881  :   1.641     
  ALA 865   - SER 882  :   1.645     
  MET 866   - ILE 883  :   1.214     
  GLY 867   - ASN 884  :   1.455     
  ASP 868   - GLN 885  :   1.429     
  ILE 869   - VAL 886  :   1.011     
  ILE 870   - VAL 887  :   1.092     
  GLN 871   - GLN 888  :   0.996     
  PHE 872   - LEU 889  :   1.304     
  ALA 873   - ARG 890  :   1.294     
  TYR 874   - TYR 891  :   0.921     
  GLY 875   - GLY 892  :   0.708     
  GLU 876   - GLU 893  :   0.953     
  ASP 877   - ASP 894  :   1.833     
  GLY 878   - GLY 895  :   1.133     
  LEU 879   - LEU 896  :   0.938     
  ASP 880   - ALA 897  :   0.879     
  ALA 881   - GLY 898  :   0.840     
  THR 882   - GLU 899  :   0.839     
  LEU 883   - SER 900  :   0.861     
  VAL 884   - VAL 901  :   0.961     
  GLU 885   - GLU 902  :   0.532     
  TYR 886   - PHE 903  :   0.708     
  GLN 887   - GLN 904  :   0.577     
  VAL 888   - ASN 905  :   0.753     
  PHE 889   - LEU 906  :   1.471     
  ASP 890   - ALA 907  :   1.897     
  SER 891   - THR 908  :   1.920     
  LEU 892   - LEU 909  :   1.754     
  ARG 893   - LYS 910  :   1.856     
  LEU 894   - PRO 911  :   0.950     
  SER 895   - SER 912  :   1.357     
  THR 896   - ASN 913  :   1.329     
  LYS 897   - LYS 914  :   1.163     
  GLN 898   - ALA 915  :   1.373     
  PHE 899   - PHE 916  :   1.351     
  GLU 900   - GLU 917  :   1.524     
  LYS 901   - LYS 918  :   1.616     
  LYS 902   - LYS 919  :   1.600     
  TYR 903   - PHE 920  :   1.679     
  ARG 904   - ARG 921  :   0.892     
  ILE 905   - PHE 922  :   2.751  !  
  ASP 906   - ASP 923  :   4.067  !  
  LEU 907   - TYR 924  :   4.496  !  
  MET 908   - THR 925  :   3.651  !  
  GLU 909   - ASN 926  :   4.404  !  
  ASP 910   - GLU 927  :   4.884  !  
  ARG 911   - ARG 928  :   5.648  !  
  SER 912   - ALA 929  :   2.267  !  
  LEU 913   - LEU 930  :   1.745     
  SER 914   - ARG 931  :   3.338  !  
  LEU 915   - ARG 932  :   2.906  !  
  TYR 916   - THR 933  :   3.125  !  
  MET 917   - LEU 934  :   2.822  !  
  GLU 918   - GLN 935  :   1.412     
  ASN 919   - GLU 936  :   5.322  !  
  SER 920   - ASP 937  :   1.948     
  ILE 921   - LEU 938  :   1.976     
  GLU 922   - VAL 939  :   5.992  !  
  ASN 923   - LYS 940  :   1.684     
  ASP 924   - LEU 943  :   2.994  !  
  SER 925   - SER 944  :   3.786  !  
  SER 926   - ASN 945  :   2.992  !  
  VAL 927   - ALA 946  :   2.507  !  
  GLN 928   - HIS 947  :   1.548     
  ASP 929   - ILE 948  :   0.859     
  LEU 930   - GLN 949  :   1.418     
  LEU 931   - ASN 950  :   1.152     
  ASP 932   - GLU 951  :   1.198     
  GLU 933   - LEU 952  :   1.006     
  GLU 934   - GLU 953  :   0.259     
  TYR 935   - ARG 954  :   0.865     
  THR 936   - GLU 955  :   0.766     
  GLN 937   - PHE 956  :   0.642     
  LEU 938   - GLU 957  :   0.882     
  VAL 939   - ARG 958  :   0.291     
  ALA 940   - MET 959  :   1.098     
  ASP 941   - ARG 960  :   1.205     
  ARG 942   - GLU 961  :   0.782     
  GLU 943   - ASP 962  :   1.187     
  LEU 944   - ARG 963  :   1.480     
  LEU 945   - GLU 964  :   1.680     
  CYS 946   - VAL 965  :   1.681     
  LYS 947   - LEU 966  :   1.287     
  PHE 948   - ARG 967  :   0.442     
  ILE 949   - VAL 968  :   1.788     
  PHE 950   - ILE 969  :   1.804     
  PRO 951   - PHE 970  :   0.327     
  LYS 952   - PRO 971  :   1.386     
  GLY 953   - GLY 973  :   0.761     
  ASP 954   - ASP 974  :   0.762     
  ALA 955   - SER 975  :   0.346     
  ARG 956   - LYS 976  :   0.813     
  TRP 957   - VAL 977  :   0.959     
  PRO 958   - VAL 978  :   0.864     
  LEU 959   - LEU 979  :   0.671     
  PRO 960   - PRO 980  :   0.513     
  VAL 961   - CYS 981  :   0.714     
  ASN 962   - ASN 982  :   0.731     
  VAL 963   - LEU 983  :   0.700     
  GLN 964   - LEU 984  :   1.016     
  ARG 965   - ARG 985  :   0.512     
  ILE 966   - MET 986  :   0.151     
  ILE 967   - ILE 987  :   0.814     
  GLN 968   - TRP 988  :   1.335     
  ASN 969   - ASN 989  :   1.763     
  ALA 970   - ALA 990  :   1.660     
  LEU 971   - GLN 991  :   1.101     
  GLN 972   - LYS 992  :   0.715     
  ILE 973   - ILE 993  :   0.481     
  PHE 974   - PHE 994  :   0.939     
  LEU 976   - ILE 996  :   2.116  !  
  GLU 977   - ASN 997  :   1.048     
  ALA 978   - PRO 998  :   2.715  !  
  LYS 979   - ARG 999  :   3.621  !  
  PRO 981   - PRO 1001 :   2.053  !  
  THR 982   - SER 1002 :   1.967     
  ASP 983   - ASP 1003 :   2.022  !  
  LEU 984   - LEU 1004 :   1.800     
  LEU 985   - HIS 1005 :   1.040     
  PRO 986   - PRO 1006 :   1.590     
  SER 987   - ILE 1007 :   1.962     
  ASP 988   - LYS 1008 :   0.866     
  ILE 989   - VAL 1009 :   1.044     
  ILE 990   - VAL 1010 :   1.018     
  ASN 991   - GLU 1011 :   1.083     
  GLY 992   - GLY 1012 :   0.780     
  LEU 993   - VAL 1013 :   1.042     
  ASN 994   - LYS 1014 :   1.120     
  GLU 995   - GLU 1015 :   1.305     
  LEU 996   - LEU 1016 :   1.367     
  ILE 997   - SER 1017 :   1.441     
  ALA 998   - LYS 1018 :   1.097     
  LYS 999   - LYS 1019 :   0.929     
  LEU 1000  - LEU 1020 :   1.004     
  THR 1001  - VAL 1021 :   0.664     
  ILE 1002  - ILE 1022 :   1.656     
  PHE 1003  - VAL 1023 :   1.697     
  ARG 1004  - ASN 1024 :   1.491     
  GLY 1005  - GLY 1025 :   2.639  !  
  SER 1006  - ASP 1026 :   2.357  !  
  ASP 1007  - ASP 1027 :   3.966  !  
  ARG 1008  - PRO 1028 :   4.121  !  
  ILE 1009  - LEU 1029 :   2.455  !  
  THR 1010  - SER 1030 :   1.379     
  ARG 1011  - ARG 1031 :   2.617  !  
  ASP 1012  - GLN 1032 :   2.063  !  
  VAL 1013  - ALA 1033 :   1.136     
  GLN 1014  - GLN 1034 :   1.274     
  ASN 1015  - GLU 1035 :   1.772     
  ASN 1016  - ASN 1036 :   1.827     
  ALA 1017  - ALA 1037 :   0.535     
  THR 1018  - THR 1038 :   0.991     
  LEU 1019  - LEU 1039 :   0.715     
  LEU 1020  - LEU 1040 :   0.558     
  PHE 1021  - PHE 1041 :   0.705     
  GLN 1022  - ASN 1042 :   0.755     
  ILE 1023  - ILE 1043 :   0.753     
  LEU 1024  - HIS 1044 :   1.175     
  LEU 1025  - LEU 1045 :   1.180     
  ARG 1026  - ARG 1046 :   0.863     
  SER 1027  - SER 1047 :   0.991     
  LYS 1028  - THR 1048 :   0.892     
  PHE 1029  - LEU 1049 :   0.812     
  ALA 1030  - CYS 1050 :   0.992     
  VAL 1031  - SER 1051 :   0.735     
  LYS 1032  - ARG 1052 :   0.882     
  ARG 1033  - ARG 1053 :   0.937     
  VAL 1034  - MET 1054 :   0.629     
  ILE 1035  - ALA 1055 :   1.164     
  MET 1036  - GLU 1056 :   1.266     
  GLU 1037  - GLU 1057 :   1.209     
  TYR 1038  - PHE 1058 :   1.359     
  ARG 1039  - ARG 1059 :   0.734     
  LEU 1040  - LEU 1060 :   1.163     
  ASN 1041  - SER 1061 :   1.189     
  LYS 1042  - GLY 1062 :   1.594     
  VAL 1043  - GLU 1063 :   1.104     
  ALA 1044  - ALA 1064 :   0.641     
  PHE 1045  - PHE 1065 :   0.701     
  GLU 1046  - ASP 1066 :   0.763     
  TRP 1047  - TRP 1067 :   0.631     
  ILE 1048  - LEU 1068 :   0.832     
  MET 1049  - LEU 1069 :   0.915     
  GLY 1050  - GLY 1070 :   1.281     
  GLU 1051  - GLU 1071 :   1.159     
  VAL 1052  - ILE 1072 :   1.042     
  GLU 1053  - GLU 1073 :   0.839     
  ALA 1054  - SER 1074 :   1.000     
  ARG 1055  - LYS 1075 :   1.053     
  PHE 1056  - PHE 1076 :   0.696     
  GLN 1057  - ASN 1077 :   0.870     
  GLN 1058  - GLN 1078 :   0.757     
  ALA 1059  - ALA 1079 :   0.715     
  VAL 1060  - ILE 1080 :   0.541     
  VAL 1061  - ALA 1081 :   0.910     
  SER 1062  - HIS 1082 :   1.635     
  PRO 1063  - PRO 1083 :   0.966     
  GLY 1064  - GLY 1084 :   1.167     
  GLU 1065  - GLU 1085 :   1.161     
  MET 1066  - MET 1086 :   1.392     
  VAL 1067  - VAL 1087 :   1.453     
  GLY 1068  - GLY 1088 :   2.148  !  
  THR 1069  - ALA 1089 :   1.352     
  LEU 1070  - LEU 1090 :   0.848     
  ALA 1071  - ALA 1091 :   1.300     
  ALA 1072  - ALA 1092 :   1.576     
  GLN 1073  - GLN 1093 :   1.092     
  SER 1074  - SER 1094 :   1.342     
  ILE 1075  - LEU 1095 :   1.023     
  GLY 1076  - GLY 1096 :   1.631     
  GLU 1077  - GLU 1097 :   2.354  !  
  PRO 1078  - PRO 1098 :   2.477  !  
  ALA 1079  - ALA 1099 :   2.998  !  
  THR 1080  - THR 1100 :   3.021  !  
  GLN 1081  - GLN 1101 :   2.582  !  
  MET 1082  - MET 1102 :   2.822  !  
  THR 1083  - THR 1103 :   2.287  !  
  LEU 1084  - LEU 1104 :   3.096  !  
  ASN 1085  - ASN 1105 :   2.621  !  
  PHE 1087  - PHE 1107 :   4.920  !  
  HIS 1088  - HIS 1108 :   7.994  !  
  ASN 1096  - LYS 1115 :   3.335  !  
  VAL 1097  - ASN 1116 :   1.011     
  THR 1098  - VAL 1117 :   0.195     
  LEU 1099  - THR 1118 :   2.607  !  
  GLY 1100  - LEU 1119 :   0.898     
  VAL 1101  - GLY 1120 :   1.792     
  PRO 1102  - PRO 1122 :   1.849     
  ARG 1103  - ARG 1123 :   1.457     
  LEU 1104  - LEU 1124 :   1.440     
  LYS 1105  - LYS 1125 :   0.849     
  GLU 1106  - GLU 1126 :   1.146     
  ILE 1107  - LEU 1127 :   1.584     
  LEU 1108  - ILE 1128 :   1.745     
  ASN 1109  - ASN 1129 :   2.000     
  VAL 1110  - ILE 1130 :   1.904     
  ALA 1111  - SER 1131 :   1.822     
  LYS 1112  - LYS 1132 :   2.789  !  
  ASN 1113  - LYS 1133 :   1.981     
  ILE 1114  - PRO 1134 :   1.341     
  LYS 1115  - LYS 1135 :   1.948     
  THR 1116  - THR 1136 :   1.524     
  PRO 1117  - PRO 1137 :   0.846     
  SER 1118  - SER 1138 :   1.182     
  LEU 1119  - LEU 1139 :   1.134     
  THR 1120  - THR 1140 :   0.836     
  ILE 1121  - VAL 1141 :   0.770     
  TYR 1122  - PHE 1142 :   1.022     
  LEU 1123  - LEU 1143 :   1.463     
  MET 1124  - LEU 1144 :   2.342  !  
  PRO 1125  - GLY 1145 :   3.871  !  
  TRP 1126  - GLN 1146 :   2.377  !  
  ILE 1127  - SER 1147 :   2.598  !  
  ALA 1128  - ALA 1148 :   2.363  !  
  ALA 1129  - ARG 1149 :   1.839     
  ASN 1130  - ASP 1150 :   2.854  !  
  MET 1131  - ALA 1151 :   2.725  !  
  ASP 1132  - GLU 1152 :   3.103  !  
  ALA 1134  - ALA 1154 :   2.482  !  
  LYS 1135  - LYS 1155 :   2.094  !  
  ASN 1136  - ASP 1156 :   2.857  !  
  VAL 1137  - ILE 1157 :   2.013  !  
  GLN 1138  - LEU 1158 :   2.282  !  
  THR 1139  - CYS 1159 :   2.235  !  
  GLN 1140  - ARG 1160 :   2.674  !  
  ILE 1141  - LEU 1161 :   1.927     
  GLU 1142  - GLU 1162 :   1.767     
  HIS 1143  - HIS 1163 :   1.379     
  THR 1144  - THR 1164 :   2.528  !  
  THR 1145  - THR 1165 :   3.638  !  
  LEU 1146  - LEU 1166 :   1.261     
  SER 1147  - ARG 1167 :   4.506  !  
  THR 1148  - LYS 1168 :   4.563  !  
  VAL 1149  - VAL 1169 :   2.936  !  
  THR 1150  - THR 1170 :   3.139  !  
  SER 1151  - ALA 1171 :   2.232  !  
  ALA 1152  - ASN 1172 :   2.342  !  
  THR 1153  - THR 1173 :   2.040  !  
  GLU 1154  - ALA 1174 :   1.380     
  ILE 1155  - ILE 1175 :   0.566     
  HIS 1156  - TYR 1176 :   0.614     
  TYR 1157  - TYR 1177 :   0.773     
  ASP 1158  - ASP 1178 :   0.573     
  PRO 1159  - PRO 1179 :   0.562     
  ASP 1160  - ASN 1180 :   1.207     
  PRO 1161  - PRO 1181 :   1.834     
  GLN 1162  - GLN 1182 :   1.425     
  ASP 1163  - SER 1183 :   2.052  !  
  THR 1164  - THR 1184 :   1.133     
  VAL 1165  - VAL 1185 :   2.289  !  
  ILE 1166  - VAL 1186 :   2.330  !  
  GLU 1168  - ALA 1187 :   5.071  !  
  ASP 1169  - GLU 1188 :   2.786  !  
  LYS 1170  - ASP 1189 :   3.779  !  
  ASP 1171  - GLN 1190 :   2.346  !  
  PHE 1172  - GLU 1191 :   1.508     
  VAL 1173  - TRP 1192 :   2.069  !  
  GLU 1174  - VAL 1193 :   1.786     
  ALA 1175  - ASN 1194 :   1.683     
  PHE 1176  - VAL 1195 :   2.028  !  
  PHE 1177  - TYR 1196 :   2.172  !  
  ALA 1178  - TYR 1197 :   1.790     
  VAL 1184  - PRO 1200 :   2.138  !  
  GLU 1185  - ASP 1201 :   6.155  !  
  GLU 1186  - PHE 1202 :   4.993  !  
  ASN 1187  - ASP 1203 :   7.311  !  
  LEU 1188  - VAL 1204 :   2.016  !  
  TYR 1189  - ALA 1205 :   4.167  !  
  LYS 1190  - ARG 1206 :   3.511  !  
  GLN 1191  - ILE 1207 :   1.463     
  SER 1192  - SER 1208 :   1.985     
  PRO 1193  - PRO 1209 :   1.343     
  TRP 1194  - TRP 1210 :   1.782     
  LEU 1195  - LEU 1211 :   1.343     
  LEU 1196  - LEU 1212 :   1.122     
  ARG 1197  - ARG 1213 :   1.295     
  LEU 1198  - VAL 1214 :   1.798     
  GLU 1199  - GLU 1215 :   1.012     
  LEU 1200  - LEU 1216 :   0.958     
  ASP 1201  - ASP 1217 :   0.706     
  ARG 1202  - ARG 1218 :   1.425     
  ALA 1203  - LYS 1219 :   1.767     
  LYS 1204  - HIS 1220 :   1.486     
  MET 1205  - MET 1221 :   2.593  !  
  LEU 1206  - THR 1222 :   3.061  !  
  ASP 1207  - ASP 1223 :   2.045  !  
  LYS 1208  - ARG 1224 :   1.907     
  LYS 1209  - LYS 1225 :   1.731     
  LEU 1210  - LEU 1226 :   2.208  !  
  SER 1211  - THR 1227 :   2.790  !  
  MET 1212  - MET 1228 :   2.520  !  
  SER 1213  - GLU 1229 :   2.577  !  
  ASP 1214  - GLN 1230 :   2.515  !  
  VAL 1215  - ILE 1231 :   2.771  !  
  ALA 1216  - ALA 1232 :   2.221  !  
  GLY 1217  - GLU 1233 :   3.669  !  
  LYS 1218  - LYS 1234 :   3.486  !  
  ILE 1219  - ILE 1235 :   2.627  !  
  PHE 1223  - PHE 1239 :   3.123  !  
  GLU 1224  - GLY 1240 :   3.228  !  
  ARG 1225  - ASP 1241 :   3.104  !  
  ASP 1226  - ASP 1242 :   2.948  !  
  LEU 1227  - LEU 1243 :   2.993  !  
  PHE 1228  - ASN 1244 :   3.047  !  
  THR 1229  - CYS 1245 :   2.528  !  
  ILE 1230  - ILE 1246 :   2.555  !  
  TRP 1231  - PHE 1247 :   2.048  !  
  SER 1232  - ASN 1248 :   2.095  !  
  GLU 1233  - ASP 1249 :   2.402  !  
  LEU 1239  - LEU 1255 :   1.334     
  ILE 1240  - VAL 1256 :   0.990     
  ILE 1241  - LEU 1257 :   1.692     
  ARG 1242  - ARG 1258 :   1.240     
  CYS 1243  - ILE 1259 :   1.490     
  ARG 1244  - ARG 1260 :   1.766     
  ILE 1245  - ILE 1261 :   2.315  !  
  ILE 1246  - MET 1262 :   3.337  !  
  ARG 1247  - ASN 1263 :   2.739  !  
  ASP 1248  - SER 1264 :   4.196  !  
  ASP 1249  - ASP 1265 :   6.192  !  
  ASP 1250  - GLU 1266 :   5.380  !  
  ARG 1251  - ASN 1267 :   6.961  !  
  ASN 1258  - LYS 1278 :   0.637     
  MET 1259  - MET 1279 :   6.243  !  
  VAL 1264  - PHE 1284 :   2.755  !  
  PHE 1265  - LEU 1285 :   5.330  !  
  LEU 1266  - ARG 1286 :   4.422  !  
  LYS 1267  - CYS 1287 :   1.506     
  THR 1268  - ILE 1288 :   3.546  !  
  ILE 1269  - GLU 1289 :   5.820  !  
  GLU 1270  - SER 1290 :   4.671  !  
  GLY 1271  - ASN 1291 :   0.939     
  HIS 1272  - MET 1292 :   4.066  !  
  MET 1273  - LEU 1293 :   6.529  !  
  LEU 1274  - THR 1294 :   5.092  !  
  GLU 1275  - ASP 1295 :   2.317  !  
  SER 1276  - MET 1296 :   2.682  !  
  ILE 1277  - THR 1297 :   3.095  !  
  SER 1278  - LEU 1298 :   3.788  !  
  LEU 1279  - GLN 1299 :   3.464  !  
  GLY 1281  - GLY 1300 :   0.832     
  VAL 1282  - ILE 1301 :   1.939     
  PRO 1283  - GLU 1302 :   2.503  !  
  ASN 1284  - GLN 1303 :   2.242  !  
  ILE 1285  - ILE 1304 :   2.062  !  
  THR 1286  - SER 1305 :   2.468  !  
  ARG 1287  - LYS 1306 :   1.645     
  VAL 1288  - VAL 1307 :   0.919     
  TYR 1289  - TYR 1308 :   1.185     
  MET 1290  - MET 1309 :   1.262     
  MET 1291  - HIS 1310 :   1.490     
  GLU 1292  - LEU 1311 :   1.157     
  HIS 1293  - PRO 1312 :   2.077  !  
  LYS 1294  - LYS 1318 :   3.825  !  
  ILE 1295  - LYS 1319 :   3.680  !  
  VAL 1296  - ILE 1320 :   3.022  !  
  ARG 1297  - ILE 1321 :   2.783  !  
  GLN 1298  - ILE 1322 :   2.020  !  
  ILE 1299  - THR 1323 :   1.676     
  GLU 1300  - GLU 1324 :   1.326     
  ASP 1301  - ASP 1325 :   1.095     
  GLY 1302  - GLY 1326 :   2.831  !  
  THR 1303  - GLU 1327 :   2.441  !  
  PHE 1304  - PHE 1328 :   1.814     
  GLU 1305  - LYS 1329 :   2.167  !  
  ARG 1306  - ALA 1330 :   2.146  !  
  ALA 1307  - LEU 1331 :   1.170     
  ASP 1308  - GLN 1332 :   1.942     
  GLU 1309  - GLU 1333 :   1.955     
  TRP 1310  - TRP 1334 :   1.713     
  VAL 1311  - ILE 1335 :   0.837     
  LEU 1312  - LEU 1336 :   1.013     
  GLU 1313  - GLU 1337 :   1.126     
  THR 1314  - THR 1338 :   1.347     
  ASP 1315  - ASP 1339 :   1.340     
  GLY 1316  - GLY 1340 :   1.278     
  ILE 1317  - VAL 1341 :   1.391     
  ASN 1318  - SER 1342 :   0.701     
  LEU 1319  - LEU 1343 :   1.856     
  THR 1320  - MET 1344 :   1.333     
  GLU 1321  - ARG 1345 :   1.475     
  ALA 1322  - VAL 1346 :   1.137     
  MET 1323  - LEU 1347 :   2.489  !  
  THR 1324  - SER 1348 :   2.650  !  
  VAL 1325  - GLU 1349 :   2.536  !  
  GLU 1326  - LYS 1350 :   2.655  !  
  GLY 1327  - ASP 1351 :   1.724     
  VAL 1328  - VAL 1352 :   1.431     
  ASP 1329  - ASP 1353 :   0.823     
  ALA 1330  - PRO 1354 :   1.013     
  THR 1331  - VAL 1355 :   1.456     
  ARG 1332  - ARG 1356 :   1.147     
  THR 1333  - THR 1357 :   0.818     
  TYR 1334  - THR 1358 :   1.011     
  SER 1335  - SER 1359 :   0.769     
  ASN 1336  - ASN 1360 :   1.476     
  SER 1337  - ASP 1361 :   1.442     
  PHE 1338  - ILE 1362 :   1.575     
  VAL 1339  - VAL 1363 :   0.667     
  GLU 1340  - GLU 1364 :   1.164     
  ILE 1341  - ILE 1365 :   1.116     
  LEU 1342  - PHE 1366 :   1.547     
  GLN 1343  - THR 1367 :   1.732     
  ILE 1344  - VAL 1368 :   1.643     
  LEU 1345  - LEU 1369 :   1.577     
  GLY 1346  - GLY 1370 :   3.479  !  
  ILE 1347  - ILE 1371 :   1.996     
  GLU 1348  - GLU 1372 :   1.447     
  ALA 1349  - ALA 1373 :   1.715     
  THR 1350  - VAL 1374 :   1.824     
  ARG 1351  - ARG 1375 :   1.121     
  SER 1352  - LYS 1376 :   1.059     
  ALA 1353  - ALA 1377 :   0.605     
  LEU 1354  - LEU 1378 :   0.851     
  LEU 1355  - GLU 1379 :   1.162     
  LYS 1356  - ARG 1380 :   0.981     
  GLU 1357  - GLU 1381 :   1.010     
  LEU 1358  - LEU 1382 :   1.266     
  ARG 1359  - TYR 1383 :   1.599     
  ASN 1360  - HIS 1384 :   1.526     
  VAL 1361  - VAL 1385 :   0.718     
  ILE 1362  - ILE 1386 :   1.624     
  GLU 1363  - SER 1387 :   1.526     
  PHE 1364  - PHE 1388 :   2.057  !  
  ASP 1365  - ASP 1389 :   3.072  !  
  GLY 1366  - GLY 1390 :   1.420     
  SER 1367  - SER 1391 :   0.882     
  TYR 1368  - TYR 1392 :   1.955     
  VAL 1369  - VAL 1393 :   2.403  !  
  ASN 1370  - ASN 1394 :   1.116     
  TYR 1371  - TYR 1395 :   1.062     
  ARG 1372  - ARG 1396 :   1.079     
  HIS 1373  - HIS 1397 :   0.757     
  LEU 1374  - LEU 1398 :   1.007     
  ALA 1375  - ALA 1399 :   0.964     
  LEU 1376  - LEU 1400 :   0.883     
  LEU 1377  - LEU 1401 :   0.883     
  CYS 1378  - CYS 1402 :   0.951     
  ASP 1379  - ASP 1403 :   1.092     
  VAL 1380  - THR 1404 :   1.332     
  MET 1381  - MET 1405 :   1.619     
  THR 1382  - THR 1406 :   1.621     
  SER 1383  - CYS 1407 :   1.575     
  ARG 1384  - ARG 1408 :   1.941     
  GLY 1385  - GLY 1409 :   1.961     
  HIS 1386  - HIS 1410 :   1.309     
  LEU 1387  - LEU 1411 :   1.161     
  MET 1388  - MET 1412 :   1.018     
  ALA 1389  - ALA 1413 :   1.260     
  ILE 1390  - ILE 1414 :   1.504     
  THR 1391  - THR 1415 :   3.106  !  
  ARG 1392  - ARG 1416 :   6.298  !  
  HIS 1393  - HIS 1417 :   6.863  !  
  GLY 1394  - GLY 1418 :   6.030  !  
  ILE 1395  - VAL 1419 :   2.711  !  
  ASN 1396  - ASN 1420 :   4.211  !  
  ARG 1397  - ARG 1421 :   2.173  !  
  ALA 1398  - GLN 1422 :   2.648  !  
  GLU 1399  - ASP 1423 :   0.195     
  THR 1400  - THR 1424 :   0.380     
  GLY 1401  - GLY 1425 :   3.062  !  
  ALA 1402  - PRO 1426 :   1.406     
  LEU 1403  - LEU 1427 :   1.477     
  MET 1404  - MET 1428 :   1.392     
  ARG 1405  - LYS 1429 :   0.746     
  CYS 1406  - CYS 1430 :   0.472     
  SER 1407  - SER 1431 :   1.424     
  PHE 1408  - PHE 1432 :   1.249     
  GLU 1409  - GLU 1433 :   2.008  !  
  GLU 1410  - GLU 1434 :   2.023  !  
  THR 1411  - THR 1435 :   0.715     
  VAL 1412  - VAL 1436 :   1.352     
  GLU 1413  - ASP 1437 :   1.363     
  ILE 1414  - VAL 1438 :   1.228     
  LEU 1415  - LEU 1439 :   0.967     
  MET 1416  - MET 1440 :   1.419     
  ASP 1417  - GLU 1441 :   1.810     
  ALA 1418  - ALA 1442 :   1.490     
  ALA 1419  - ALA 1443 :   0.885     
  ALA 1420  - ALA 1444 :   0.992     
  SER 1421  - HIS 1445 :   1.169     
  GLY 1422  - GLY 1446 :   0.518     
  GLU 1423  - GLU 1447 :   0.266     
  LYS 1424  - SER 1448 :   0.773     
  ASP 1425  - ASP 1449 :   0.965     
  ASP 1426  - PRO 1450 :   0.711     
  CYS 1427  - MET 1451 :   1.257     
  LYS 1428  - LYS 1452 :   1.121     
  GLY 1429  - GLY 1453 :   1.526     
  ILE 1430  - VAL 1454 :   1.621     
  SER 1431  - SER 1455 :   1.408     
  GLU 1432  - GLU 1456 :   1.715     
  ASN 1433  - ASN 1457 :   1.863     
  ILE 1434  - ILE 1458 :   1.459     
  MET 1435  - MET 1459 :   1.024     
  LEU 1436  - LEU 1460 :   1.031     
  GLY 1437  - GLY 1461 :   1.000     
  GLN 1438  - GLN 1462 :   1.537     
  LEU 1439  - LEU 1463 :   0.864     
  ALA 1440  - ALA 1464 :   0.401     
  PRO 1441  - PRO 1465 :   1.090     
  MET 1442  - ALA 1466 :   1.828     
  GLY 1443  - GLY 1467 :   2.154  !  
  THR 1444  - THR 1468 :   2.294  !  
  GLY 1445  - GLY 1469 :   1.340     
  ALA 1446  - CYS 1470 :   1.510     
  PHE 1447  - PHE 1471 :   1.549     
  ASP 1448  - ASP 1472 :   1.391     
  ILE 1449  - LEU 1473 :   1.182     
  TYR 1450  - LEU 1474 :   1.040     
  LEU 1451  - LEU 1475 :   1.501     


3: TBB DdRpII RPB1 Model B.pdb 
vs.
4: 5FLM.A TRANSCRIPTION

RMSD = 2.757 A

  GLN 10    - ALA 12   :   3.887  !  
  MET 11    - CYS 13   :   1.472     
  GLU 12    - PRO 14   :   1.607     
  LEU 13    - LEU 15   :   1.209     
  HIS 14    - ARG 16   :   1.045     
  LYS 15    - THR 17   :   0.869     
  VAL 16    - ILE 18   :   0.407     
  ASN 17    - LYS 19   :   0.429     
  GLU 18    - ARG 20   :   0.376     
  VAL 19    - VAL 21   :   0.692     
  GLN 20    - GLN 22   :   0.780     
  PHE 21    - PHE 23   :   0.739     
  GLU 22    - GLY 24   :   0.489     
  ILE 23    - VAL 25   :   0.341     
  PHE 24    - LEU 26   :   1.062     
  LYS 25    - SER 27   :   1.366     
  GLU 26    - PRO 28   :   1.745     
  ARG 27    - ASP 29   :   1.874     
  GLN 28    - GLU 30   :   2.134  !  
  ILE 29    - LEU 31   :   1.336     
  LYS 30    - LYS 32   :   2.711  !  
  SER 31    - ARG 33   :   2.835  !  
  TYR 32    - MET 34   :   1.228     
  ALA 33    - SER 35   :   1.581     
  VAL 34    - VAL 36   :   1.414     
  CYS 35    - THR 37   :   1.280     
  LEU 36    - GLY 39   :   3.361  !  
  VAL 37    - GLY 40   :   2.611  !  
  GLU 38    - ILE 41   :   4.577  !  
  HIS 39    - LYS 42   :   2.680  !  
  ALA 40    - TYR 43   :   3.360  !  
  LYS 41    - PRO 44   :   2.398  !  
  SER 42    - GLU 45   :   5.093  !  
  TYR 43    - THR 46   :   2.094  !  
  ALA 44    - THR 47   :   1.152     
  ASN 45    - GLU 48   :   4.331  !  
  ALA 46    - GLY 49   :   7.498  !  
  ALA 47    - GLY 50   :   6.019  !  
  ASP 48    - ARG 51   :   5.048  !  
  GLN 49    - PRO 52   :   3.630  !  
  SER 50    - LYS 53   :   4.525  !  
  GLY 51    - LEU 54   :   2.827  !  
  GLU 52    - GLY 55   :   1.427     
  ALA 53    - GLY 56   :   0.649     
  SER 54    - LEU 57   :   1.725     
  MET 55    - MET 58   :   2.091  !  
  ILE 56    - ASP 59   :   1.000     
  CYS 57    - PRO 60   :   1.139     
  VAL 58    - ARG 61   :   1.111     
  VAL 60    - GLY 63   :   1.128     
  PRO 61    - VAL 64   :   1.895     
  LEU 62    - ILE 65   :   1.237     
  THR 63    - GLU 66   :   0.804     
  SER 64    - ARG 67   :   1.477     
  ASN 65    - THR 68   :   1.179     
  SER 66    - GLY 69   :   1.177     
  ALA 67    - ARG 70   :   1.081     
  CYS 68    - CYS 71   :   0.796     
  GLU 69    - GLN 72   :   0.643     
  THR 70    - THR 73   :   1.116     
  CYS 71    - CYS 74   :   1.048     
  HIS 72    - ALA 75   :   1.270     
  ARG 73    - GLY 76   :   1.656     
  LYS 74    - ASN 77   :   2.395  !  
  HIS 75    - MET 78   :   2.046  !  
  PRO 76    - THR 79   :   1.852     
  GLU 77    - GLU 80   :   1.215     
  CYS 78    - CYS 81   :   0.787     
  PRO 79    - PRO 82   :   0.491     
  GLY 80    - GLY 83   :   0.931     
  HIS 81    - HIS 84   :   0.690     
  PHE 82    - PHE 85   :   0.819     
  GLY 83    - GLY 86   :   0.826     
  TYR 84    - HIS 87   :   0.493     
  ILE 85    - ILE 88   :   0.823     
  GLU 86    - GLU 89   :   1.127     
  LEU 87    - LEU 90   :   1.155     
  ALA 88    - ALA 91   :   0.770     
  GLU 89    - LYS 92   :   0.793     
  PRO 90    - PRO 93   :   1.065     
  VAL 91    - VAL 94   :   0.749     
  PHE 92    - PHE 95   :   0.473     
  ASN 93    - HIS 96   :   0.516     
  ILE 94    - VAL 97   :   0.492     
  GLY 95    - GLY 98   :   1.337     
  VAL 96    - PHE 99   :   0.803     
  PHE 97    - LEU 100  :   0.830     
  ASP 98    - VAL 101  :   1.333     
  LEU 99    - LYS 102  :   0.695     
  VAL 100   - THR 103  :   0.801     
  LEU 101   - MET 104  :   0.886     
  VAL 103   - VAL 106  :   0.793     
  LEU 104   - LEU 107  :   1.187     
  LYS 105   - ARG 108  :   0.962     
  VAL 107   - CYS 109  :   3.446  !  
  CYS 108   - VAL 110  :   3.533  !  
  LYS 109   - CYS 111  :   3.105  !  
  THR 110   - PHE 112  :   3.913  !  
  CYS 111   - CYS 114  :   1.533     
  GLY 112   - SER 115  :   1.498     
  ALA 113   - LYS 116  :   1.100     
  LEU 114   - LEU 117  :   1.035     
  LEU 115   - LEU 118  :   1.330     
  LEU 116   - VAL 119  :   1.132     
  ASN 117   - ASP 120  :   1.217     
  THR 118   - SER 121  :   1.970     
  ARG 119   - ASN 122  :   1.913     
  GLU 120   - ASN 123  :   2.001  !  
  GLN 121   - PRO 124  :   2.874  !  
  ASP 122   - LYS 125  :   2.596  !  
  VAL 123   - ILE 126  :   2.511  !  
  HIS 124   - LYS 127  :   2.928  !  
  LYS 125   - ASP 128  :   1.340     
  LYS 126   - ILE 129  :   0.442     
  LEU 127   - LEU 130  :   2.224  !  
  ARG 137   - GLY 135  :   7.785  !  
  GLN 138   - GLN 136  :   3.946  !  
  VAL 139   - PRO 137  :   5.959  !  
  ALA 140   - LYS 138  :   6.487  !  
  LYS 141   - LYS 139  :   6.512  !  
  MET 142   - ARG 140  :   4.879  !  
  ALA 143   - LEU 141  :   5.471  !  
  GLU 144   - THR 142  :   6.299  !  
  LYS 146   - HIS 143  :   6.466  !  
  CYS 147   - VAL 144  :   5.019  !  
  ARG 148   - TYR 145  :   4.966  !  
  VAL 149   - ASP 146  :   7.040  !  
  SER 150   - LEU 147  :   7.519  !  
  THR 151   - CYS 148  :   8.527  !  
  SER 152   - LYS 149  :  10.076  !  
  THR 153   - GLY 150  :  10.934  !  
  GLU 154   - LYS 151  :   9.584  !  
  ASP 155   - ASN 152  :  12.643  !  
  ASP 156   - ILE 153  :  11.113  !  
  GLY 180   - CYS 154  :   9.865  !  
  CYS 181   - GLU 155  :   6.893  !  
  GLY 182   - HIS 181  :   8.618  !  
  ALA 183   - GLY 182  :   9.932  !  
  ARG 187   - GLY 183  :  18.492  !  
  VAL 188   - CYS 184  :  17.665  !  
  SER 189   - GLY 185  :  21.480  !  
  ARG 190   - ARG 186  :  21.737  !  
  PHE 191   - TYR 187  :  20.816  !  
  TYR 192   - GLN 188  :  21.532  !  
  GLY 193   - PRO 189  :  20.324  !  
  ILE 194   - ARG 190  :  16.311  !  
  TYR 195   - ILE 191  :  14.611  !  
  THR 197   - ARG 192  :  16.067  !  
  LEU 198   - ARG 193  :  10.454  !  
  VAL 199   - SER 194  :   5.671  !  
  ILE 200   - GLY 195  :   4.983  !  
  LYS 201   - LEU 196  :   4.902  !  
  ALA 202   - GLU 197  :   4.478  !  
  VAL 203   - LEU 198  :   4.485  !  
  HIS 204   - TYR 199  :   5.064  !  
  GLU 205   - ALA 200  :   3.694  !  
  GLU 206   - GLU 201  :   4.837  !  
  GLN 207   - TRP 202  :   3.294  !  
  ALA 209   - ILE 214  :   2.487  !  
  GLU 210   - LEU 215  :   2.367  !  
  TRP 211   - LEU 216  :   2.023  !  
  HIS 212   - SER 217  :   1.522     
  ALA 213   - PRO 218  :   0.736     
  ASP 214   - GLU 219  :   0.946     
  LYS 215   - ARG 220  :   1.076     
  VAL 216   - VAL 221  :   1.086     
  ARG 217   - HIS 222  :   1.381     
  GLN 218   - GLU 223  :   1.659     
  VAL 219   - ILE 224  :   1.207     
  LEU 220   - PHE 225  :   1.064     
  ASP 221   - LYS 226  :   0.974     
  ARG 222   - ARG 227  :   0.759     
  VAL 223   - ILE 228  :   0.820     
  SER 224   - SER 229  :   1.175     
  ASP 225   - ASP 230  :   1.395     
  ASP 226   - GLU 231  :   0.925     
  ASP 227   - GLU 232  :   0.823     
  ALA 228   - CYS 233  :   0.945     
  ARG 229   - PHE 234  :   0.847     
  LEU 230   - VAL 235  :   0.586     
  MET 231   - LEU 236  :   0.923     
  GLY 232   - GLY 237  :   0.748     
  PHE 233   - MET 238  :   0.549     
  ASP 234   - GLU 239  :   1.014     
  PRO 235   - PRO 240  :   1.607     
  GLN 236   - ARG 241  :   1.110     
  ARG 237   - TYR 242  :   0.867     
  CYS 238   - ALA 243  :   0.606     
  HIS 239   - ARG 244  :   1.281     
  PRO 240   - PRO 245  :   1.354     
  ARG 241   - GLU 246  :   1.667     
  ASP 242   - TRP 247  :   1.161     
  LEU 243   - MET 248  :   1.232     
  VAL 244   - ILE 249  :   1.016     
  LEU 245   - VAL 250  :   2.295  !  
  THR 246   - THR 251  :   1.563     
  VAL 247   - VAL 252  :   0.924     
  LEU 248   - LEU 253  :   0.654     
  PRO 249   - PRO 254  :   0.182     
  VAL 250   - VAL 255  :   0.713     
  PRO 251   - PRO 256  :   1.239     
  PRO 252   - PRO 257  :   0.945     
  PRO 253   - LEU 258  :   0.946     
  GLN 254   - SER 259  :   0.709     
  VAL 255   - VAL 260  :   0.953     
  ARG 256   - ARG 261  :   1.016     
  PRO 257   - PRO 262  :   1.103     
  ALA 258   - ALA 263  :   0.851     
  ILE 259   - VAL 264  :   0.676     
  SER 260   - VAL 265  :   2.271  !  
  PHE 261   - MET 266  :   4.380  !  
  GLY 263   - SER 269  :   2.761  !  
  LEU 264   - ALA 270  :   0.602     
  ARG 265   - ARG 271  :   0.764     
  SER 266   - ASN 272  :   1.605     
  ASP 267   - GLN 273  :   1.968     
  ASP 268   - ASP 274  :   0.947     
  GLU 269   - ASP 275  :   0.701     
  LEU 270   - LEU 276  :   1.097     
  THR 271   - THR 277  :   1.389     
  HIS 272   - HIS 278  :   1.192     
  GLN 273   - LYS 279  :   1.148     
  ILE 274   - LEU 280  :   1.561     
  MET 275   - ALA 281  :   1.852     
  SER 276   - ASP 282  :   1.479     
  ILE 277   - ILE 283  :   1.314     
  VAL 278   - VAL 284  :   1.253     
  LYS 279   - LYS 285  :   1.306     
  ARG 280   - ILE 286  :   1.643     
  ASN 281   - ASN 287  :   1.247     
  ASN 282   - ASN 288  :   1.074     
  GLN 283   - GLN 289  :   1.749     
  LEU 284   - LEU 290  :   1.892     
  ARG 285   - ARG 291  :   0.711     
  ARG 286   - ARG 292  :   1.371     
  ASP 287   - ASN 293  :   1.722     
  LYS 288   - GLU 294  :   1.259     
  GLU 289   - GLN 295  :   1.357     
  SER 290   - ASN 296  :   0.935     
  ASP 291   - GLY 297  :   2.013  !  
  VAL 292   - ALA 300  :   4.461  !  
  ALA 294   - VAL 302  :   3.744  !  
  ALA 295   - ILE 303  :   4.058  !  
  ILE 296   - ALA 304  :   3.538  !  
  ARG 298   - GLU 305  :   1.011     
  SER 299   - ASP 306  :   0.622     
  ARG 300   - VAL 307  :   0.955     
  ALA 301   - LYS 308  :   1.225     
  LEU 302   - LEU 309  :   1.277     
  LEU 303   - LEU 310  :   1.166     
  GLN 304   - GLN 311  :   0.814     
  GLU 305   - PHE 312  :   0.529     
  HIS 306   - HIS 313  :   0.989     
  VAL 307   - VAL 314  :   1.209     
  ALA 308   - ALA 315  :   1.143     
  THR 309   - THR 316  :   1.003     
  TYR 310   - MET 317  :   0.912     
  PHE 311   - VAL 318  :   0.660     
  ASN 312   - ASP 319  :   0.737     
  ASN 313   - ASN 320  :   0.600     
  ALA 314   - GLU 321  :   0.982     
  SER 315   - LEU 322  :   1.961     
  THR 316   - PRO 323  :   3.553  !  
  TYR 317   - GLY 324  :   2.527  !  
  TYR 318   - LEU 325  :   2.662  !  
  LYS 319   - PRO 326  :   2.528  !  
  PRO 320   - ARG 327  :   1.309     
  THR 321   - ALA 328  :   1.033     
  LYS 322   - MET 329  :   1.070     
  VAL 323   - GLN 330  :   0.739     
  ASN 324   - LYS 331  :   1.262     
  ASP 325   - SER 332  :   1.199     
  THR 326   - GLY 333  :   0.859     
  LYS 327   - ARG 334  :   1.070     
  LYS 328   - PRO 335  :   0.991     
  LEU 329   - LEU 336  :   0.924     
  LYS 330   - LYS 337  :   0.514     
  SER 331   - SER 338  :   0.462     
  LEU 332   - LEU 339  :   1.044     
  THR 333   - LYS 340  :   1.087     
  GLU 334   - GLN 341  :   0.442     
  ARG 335   - ARG 342  :   0.316     
  LEU 336   - LEU 343  :   0.299     
  LYS 337   - LYS 344  :   0.655     
  GLY 338   - GLY 345  :   2.080  !  
  LYS 339   - LYS 346  :   3.127  !  
  TYR 340   - GLU 347  :   0.826     
  GLY 341   - GLY 348  :   0.452     
  ARG 342   - ARG 349  :   0.544     
  LEU 343   - VAL 350  :   0.893     
  ARG 344   - ARG 351  :   0.830     
  GLY 345   - GLY 352  :   1.201     
  ASN 346   - ASN 353  :   2.036  !  
  LEU 347   - LEU 354  :   2.468  !  
  MET 348   - MET 355  :   2.118  !  
  GLY 349   - GLY 356  :   2.346  !  
  LYS 350   - LYS 357  :   2.178  !  
  ARG 351   - ARG 358  :   2.938  !  
  VAL 352   - VAL 359  :   3.499  !  
  ASP 353   - ASP 360  :   2.387  !  
  PHE 354   - PHE 361  :   1.278     
  SER 355   - SER 362  :   0.464     
  ALA 356   - ALA 363  :   0.969     
  ARG 357   - ARG 364  :   0.721     
  THR 358   - THR 365  :   0.835     
  VAL 359   - VAL 366  :   0.953     
  ILE 360   - ILE 367  :   0.938     
  THR 361   - THR 368  :   0.668     
  GLY 362   - PRO 369  :   0.861     
  ASP 363   - ASP 370  :   0.994     
  PRO 364   - PRO 371  :   1.352     
  ASN 365   - ASN 372  :   0.890     
  ILE 366   - LEU 373  :   1.114     
  ASP 367   - SER 374  :   0.866     
  VAL 368   - ILE 375  :   0.397     
  ASP 369   - ASP 376  :   0.702     
  GLU 370   - GLN 377  :   0.929     
  VAL 371   - VAL 378  :   1.314     
  GLY 372   - GLY 379  :   0.987     
  VAL 373   - VAL 380  :   0.916     
  PRO 374   - PRO 381  :   1.154     
  PHE 375   - ARG 382  :   1.080     
  SER 376   - SER 383  :   1.616     
  VAL 377   - ILE 384  :   1.204     
  ALA 378   - ALA 385  :   1.090     
  MET 379   - ALA 386  :   0.979     
  THR 380   - ASN 387  :   1.845     
  LEU 381   - MET 388  :   0.546     
  THR 382   - THR 389  :   0.634     
  PHE 383   - PHE 390  :   0.342     
  PRO 384   - ALA 391  :   0.131     
  GLU 385   - GLU 392  :   0.450     
  ARG 386   - ILE 393  :   0.386     
  VAL 387   - VAL 394  :   1.131     
  ASN 388   - THR 395  :   1.334     
  THR 389   - PRO 396  :   2.894  !  
  ILE 390   - PHE 397  :   2.255  !  
  ASN 391   - ASN 398  :   0.660     
  LYS 392   - ILE 399  :   1.004     
  LYS 393   - ASP 400  :   0.989     
  ARG 394   - ARG 401  :   1.088     
  LEU 395   - LEU 402  :   1.002     
  THR 396   - GLN 403  :   0.700     
  GLU 397   - GLU 404  :   1.086     
  PHE 398   - LEU 405  :   1.036     
  ALA 399   - VAL 406  :   1.001     
  ARG 400   - ARG 407  :   1.753     
  ARG 401   - ARG 408  :   1.291     
  THR 402   - SER 411  :   3.394  !  
  VAL 403   - GLN 412  :   1.809     
  TYR 404   - TYR 413  :   1.613     
  PRO 405   - PRO 414  :   1.423     
  SER 406   - GLY 415  :   0.719     
  ALA 407   - ALA 416  :   0.756     
  ASN 408   - LYS 417  :   0.636     
  TYR 409   - TYR 418  :   0.904     
  ILE 410   - ILE 419  :   1.523     
  HIS 411   - ILE 420  :   1.320     
  HIS 412   - ARG 421  :   0.521     
  PRO 413   - ASP 422  :   0.972     
  ASN 414   - ASN 423  :   2.708  !  
  GLY 415   - GLY 424  :   2.907  !  
  THR 416   - ASP 425  :   1.155     
  ILE 417   - ARG 426  :   1.038     
  THR 418   - ILE 427  :   1.152     
  LYS 419   - ASP 428  :   1.343     
  LEU 420   - LEU 429  :   1.984     
  ALA 421   - ARG 430  :   2.326  !  
  LEU 422   - PHE 431  :   2.263  !  
  LEU 423   - HIS 432  :   1.776     
  ARG 424   - PRO 433  :   1.569     
  ASP 425   - LYS 434  :   0.987     
  ARG 426   - PRO 435  :   1.400     
  SER 427   - SER 436  :   2.410  !  
  LYS 428   - ASP 437  :   2.535  !  
  VAL 429   - LEU 438  :   2.011  !  
  THR 430   - HIS 439  :   1.903     
  LEU 431   - LEU 440  :   0.737     
  ASN 432   - GLN 441  :   1.772     
  ILE 433   - THR 442  :   1.712     
  GLY 434   - GLY 443  :   0.626     
  ASP 435   - TYR 444  :   0.847     
  VAL 436   - LYS 445  :   0.405     
  VAL 437   - VAL 446  :   0.831     
  GLU 438   - GLU 447  :   0.580     
  ARG 439   - ARG 448  :   0.426     
  HIS 440   - HIS 449  :   0.839     
  VAL 441   - MET 450  :   0.915     
  ILE 442   - CYS 451  :   0.838     
  ASN 443   - ASP 452  :   0.430     
  GLY 444   - GLY 453  :   1.147     
  ASP 445   - ASP 454  :   0.511     
  VAL 446   - ILE 455  :   0.373     
  VAL 447   - VAL 456  :   0.789     
  LEU 448   - ILE 457  :   0.196     
  PHE 449   - PHE 458  :   0.519     
  ASN 450   - ASN 459  :   0.538     
  ARG 451   - ARG 460  :   0.753     
  GLN 452   - GLN 461  :   0.898     
  PRO 453   - PRO 462  :   0.998     
  THR 454   - THR 463  :   1.095     
  LEU 455   - LEU 464  :   0.234     
  HIS 456   - HIS 465  :   0.908     
  ARG 457   - LYS 466  :   0.888     
  MET 458   - MET 467  :   0.687     
  SER 459   - SER 468  :   0.823     
  MET 460   - MET 469  :   0.302     
  MET 461   - MET 470  :   0.255     
  GLY 462   - GLY 471  :   0.754     
  HIS 463   - HIS 472  :   0.316     
  ARG 464   - ARG 473  :   0.328     
  VAL 465   - VAL 474  :   0.660     
  ARG 466   - ARG 475  :   0.633     
  VAL 467   - ILE 476  :   0.993     
  LEU 468   - LEU 477  :   0.813     
  ASN 469   - PRO 478  :   0.627     
  TYR 470   - TRP 479  :   0.797     
  ASN 471   - SER 480  :   0.826     
  THR 472   - THR 481  :   0.636     
  PHE 473   - PHE 482  :   0.468     
  ARG 474   - ARG 483  :   0.419     
  LEU 475   - LEU 484  :   0.528     
  ASN 476   - ASN 485  :   0.656     
  LEU 477   - LEU 486  :   1.248     
  SER 478   - SER 487  :   0.974     
  CYS 479   - VAL 488  :   0.667     
  THR 480   - THR 489  :   1.671     
  THR 481   - THR 490  :   1.000     
  PRO 482   - PRO 491  :   0.896     
  TYR 483   - TYR 492  :   0.847     
  ASN 484   - ASN 493  :   1.853     
  ALA 485   - ALA 494  :   1.870     
  ASP 486   - ASP 495  :   2.631  !  
  PHE 487   - PHE 496  :   2.820  !  
  ASP 488   - ASP 497  :   3.943  !  
  GLY 489   - GLY 498  :   3.456  !  
  ASP 490   - ASP 499  :   1.647     
  GLU 491   - GLU 500  :   1.051     
  MET 492   - MET 501  :   0.689     
  ASN 493   - ASN 502  :   0.761     
  LEU 494   - LEU 503  :   0.522     
  HIS 495   - HIS 504  :   0.124     
  VAL 496   - LEU 505  :   0.179     
  PRO 497   - PRO 506  :   0.146     
  GLN 498   - GLN 507  :   0.751     
  SER 499   - SER 508  :   0.502     
  LEU 500   - LEU 509  :   0.514     
  LEU 501   - GLU 510  :   0.765     
  THR 502   - THR 511  :   0.961     
  LYS 503   - ARG 512  :   0.841     
  ALA 504   - ALA 513  :   0.728     
  GLU 505   - GLU 514  :   0.767     
  LEU 506   - ILE 515  :   0.740     
  ILE 507   - GLN 516  :   0.591     
  GLU 508   - GLU 517  :   0.426     
  MET 509   - LEU 518  :   0.406     
  MET 510   - ALA 519  :   0.205     
  MET 511   - MET 520  :   0.570     
  VAL 512   - VAL 521  :   0.682     
  PRO 513   - PRO 522  :   0.700     
  LYS 514   - ARG 523  :   0.844     
  ASN 515   - MET 524  :   0.828     
  PHE 516   - ILE 525  :   0.392     
  VAL 517   - VAL 526  :   0.609     
  SER 518   - THR 527  :   1.012     
  PRO 519   - PRO 528  :   1.513     
  ASN 520   - GLN 529  :   1.312     
  LYS 521   - SER 530  :   0.794     
  SER 522   - ASN 531  :   0.679     
  ALA 523   - ARG 532  :   0.646     
  PRO 524   - PRO 533  :   0.836     
  CYS 525   - VAL 534  :   0.164     
  MET 526   - MET 535  :   0.698     
  GLY 527   - GLY 536  :   0.459     
  ILE 528   - ILE 537  :   0.820     
  VAL 529   - VAL 538  :   1.515     
  GLN 530   - GLN 539  :   1.826     
  ASP 531   - ASP 540  :   1.657     
  SER 532   - THR 541  :   1.346     
  LEU 533   - LEU 542  :   1.680     
  LEU 534   - THR 543  :   2.146  !  
  GLY 535   - ALA 544  :   1.261     
  SER 536   - VAL 545  :   1.368     
  TYR 537   - ARG 546  :   1.245     
  ARG 538   - LYS 547  :   1.276     
  LEU 539   - PHE 548  :   1.008     
  THR 540   - THR 549  :   1.198     
  ASP 541   - LYS 550  :   2.088  !  
  LYS 542   - ARG 551  :   2.707  !  
  ASP 543   - ASP 552  :   0.421     
  THR 544   - VAL 553  :   1.111     
  PHE 545   - PHE 554  :   0.840     
  LEU 546   - LEU 555  :   0.923     
  ASP 547   - GLU 556  :   1.263     
  LYS 548   - ARG 557  :   1.252     
  TYR 549   - GLY 558  :   1.220     
  PHE 550   - GLU 559  :   1.326     
  VAL 551   - VAL 560  :   1.157     
  GLN 552   - MET 561  :   1.204     
  SER 553   - ASN 562  :   0.754     
  VAL 554   - LEU 563  :   1.180     
  ALA 555   - LEU 564  :   1.200     
  LEU 556   - MET 565  :   1.179     
  TRP 557   - PHE 566  :   1.906     
  LEU 558   - LEU 567  :   1.605     
  ASP 559   - TRP 570  :   2.547  !  
  GLN 562   - LYS 573  :   1.894     
  LEU 563   - VAL 574  :   1.646     
  PRO 564   - PRO 575  :   2.074  !  
  ILE 565   - GLN 576  :   1.902     
  PRO 566   - PRO 577  :   0.625     
  ALA 567   - ALA 578  :   0.551     
  ILE 568   - ILE 579  :   0.505     
  LEU 569   - LEU 580  :   0.768     
  LYS 570   - LYS 581  :   1.247     
  PRO 571   - PRO 582  :   1.998     
  ARG 572   - ARG 583  :   0.605     
  PRO 573   - PRO 584  :   0.409     
  LEU 574   - LEU 585  :   0.632     
  TRP 575   - TRP 586  :   0.757     
  THR 576   - THR 587  :   0.918     
  GLY 577   - GLY 588  :   1.044     
  LYS 578   - LYS 589  :   1.261     
  GLN 579   - GLN 590  :   1.195     
  VAL 580   - ILE 591  :   0.658     
  PHE 581   - PHE 592  :   0.809     
  SER 582   - SER 593  :   0.673     
  LEU 583   - LEU 594  :   1.045     
  ILE 584   - ILE 595  :   2.301  !  
  LEU 585   - ILE 596  :   1.899     
  PRO 586   - HIS 599  :   2.952  !  
  GLU 587   - ILE 600  :   2.472  !  
  VAL 588   - ASN 601  :   2.658  !  
  ASN 589   - CYS 602  :   2.325  !  
  HIS 590   - ILE 603  :   3.206  !  
  PRO 591   - ARG 604  :   2.854  !  
  ALA 592   - THR 605  :   2.964  !  
  THR 593   - HIS 606  :   5.694  !  
  PRO 594   - SER 607  :   6.802  !  
  PHE 600   - ILE 621  :   4.169  !  
  PRO 601   - SER 622  :   2.781  !  
  ASN 603   - GLY 624  :   2.595  !  
  ASP 604   - ASP 625  :   1.195     
  SER 605   - THR 626  :   0.708     
  VAL 606   - LYS 627  :   0.939     
  VAL 607   - VAL 628  :   0.730     
  MET 608   - VAL 629  :   2.454  !  
  ILE 609   - VAL 630  :   2.387  !  
  ARG 610   - GLU 631  :   1.233     
  ARG 611   - ASN 632  :   1.549     
  GLY 612   - GLY 633  :   2.451  !  
  GLN 613   - GLU 634  :   2.121  !  
  LEU 614   - LEU 635  :   1.730     
  LEU 615   - ILE 636  :   2.918  !  
  CYS 616   - MET 637  :   2.117  !  
  GLY 617   - GLY 638  :   1.079     
  PRO 618   - ILE 639  :   0.675     
  ILE 619   - LEU 640  :   0.758     
  THR 620   - CYS 641  :   1.014     
  LYS 621   - LYS 642  :   1.629     
  SER 622   - LYS 643  :   2.134  !  
  ILE 623   - SER 644  :   1.884     
  VAL 624   - LEU 645  :   1.355     
  GLY 625   - GLY 646  :   1.751     
  ALA 626   - THR 647  :   1.843     
  ALA 627   - SER 648  :   1.170     
  PRO 628   - ALA 649  :   0.868     
  GLY 629   - GLY 650  :   1.636     
  SER 630   - SER 651  :   1.137     
  LEU 631   - LEU 652  :   1.029     
  ILE 632   - VAL 653  :   0.938     
  HIS 633   - HIS 654  :   1.269     
  VAL 634   - ILE 655  :   1.048     
  ILE 635   - SER 656  :   1.153     
  PHE 636   - TYR 657  :   1.171     
  ASN 637   - LEU 658  :   1.090     
  GLU 638   - GLU 659  :   1.301     
  HIS 639   - MET 660  :   1.147     
  GLY 640   - GLY 661  :   0.977     
  SER 641   - HIS 662  :   2.314  !  
  ASP 642   - ASP 663  :   2.572  !  
  GLU 643   - ILE 664  :   1.920     
  VAL 644   - THR 665  :   1.581     
  ALA 645   - ARG 666  :   1.393     
  ARG 646   - LEU 667  :   1.271     
  PHE 647   - PHE 668  :   0.614     
  ILE 648   - TYR 669  :   0.290     
  ASN 649   - SER 670  :   0.795     
  GLY 650   - ASN 671  :   0.565     
  VAL 651   - ILE 672  :   0.379     
  GLN 652   - GLN 673  :   0.519     
  ARG 653   - THR 674  :   0.493     
  VAL 654   - VAL 675  :   0.409     
  THR 655   - ILE 676  :   0.720     
  THR 656   - ASN 677  :   0.692     
  PHE 657   - ASN 678  :   0.501     
  PHE 658   - TRP 679  :   0.889     
  LEU 659   - LEU 680  :   0.584     
  LEU 660   - LEU 681  :   0.983     
  ASN 661   - ILE 682  :   1.200     
  PHE 662   - GLU 683  :   1.114     
  GLY 663   - GLY 684  :   0.379     
  PHE 664   - HIS 685  :   1.178     
  SER 665   - THR 686  :   1.803     
  VAL 666   - ILE 687  :   1.956     
  GLY 667   - GLY 688  :   1.344     
  VAL 668   - ILE 689  :   2.228  !  
  GLN 669   - GLY 690  :   2.222  !  
  ASP 670   - ASP 691  :   1.309     
  THR 671   - SER 692  :   1.428     
  VAL 672   - ILE 693  :   2.109  !  
  ALA 673   - ALA 694  :   1.978     
  ASP 674   - ASP 695  :   1.728     
  SER 675   - SER 696  :   1.224     
  ASP 676   - LYS 697  :   0.818     
  THR 677   - THR 698  :   0.858     
  LEU 678   - TYR 699  :   1.048     
  ARG 679   - GLN 700  :   0.986     
  GLN 680   - ASP 701  :   0.914     
  MET 681   - ILE 702  :   0.819     
  ASN 682   - GLN 703  :   0.435     
  ASP 683   - ASN 704  :   1.075     
  VAL 684   - THR 705  :   1.275     
  LEU 685   - ILE 706  :   0.813     
  VAL 686   - LYS 707  :   0.472     
  LYS 687   - LYS 708  :   0.410     
  THR 688   - ALA 709  :   0.475     
  ARG 689   - LYS 710  :   0.646     
  ARG 690   - GLN 711  :   0.975     
  ASN 691   - ASP 712  :   1.046     
  VAL 692   - VAL 713  :   0.970     
  GLU 693   - ILE 714  :   1.323     
  LYS 694   - GLU 715  :   0.788     
  ILE 695   - VAL 716  :   0.810     
  GLY 696   - ILE 717  :   0.454     
  ALA 697   - GLU 718  :   0.733     
  ALA 698   - LYS 719  :   0.929     
  ALA 699   - ALA 720  :   0.550     
  ASN 700   - HIS 721  :   0.763     
  ASN 701   - ASN 722  :   0.809     
  ARG 702   - ASN 723  :   0.524     
  THR 703   - GLU 724  :   0.362     
  LEU 704   - LEU 725  :   0.389     
  ASN 705   - GLU 726  :   1.551     
  ARG 706   - PRO 727  :   1.020     
  LYS 707   - THR 728  :   0.570     
  ALA 708   - PRO 729  :   1.455     
  GLY 709   - GLY 730  :   1.155     
  MET 710   - ASN 731  :   0.864     
  THR 711   - THR 732  :   0.697     
  LEU 712   - LEU 733  :   0.619     
  LEU 713   - ARG 734  :   0.385     
  GLN 714   - GLN 735  :   0.607     
  SER 715   - THR 736  :   0.639     
  PHE 716   - PHE 737  :   0.624     
  GLU 717   - GLU 738  :   0.490     
  ALA 718   - ASN 739  :   0.831     
  ASP 719   - GLN 740  :   1.043     
  VAL 720   - VAL 741  :   0.927     
  ASN 721   - ASN 742  :   1.049     
  SER 722   - ARG 743  :   0.964     
  ALA 723   - ILE 744  :   1.191     
  LEU 724   - LEU 745  :   1.167     
  ASN 725   - ASN 746  :   1.663     
  LYS 726   - ASP 747  :   1.638     
  CYS 727   - ALA 748  :   1.293     
  ARG 728   - ARG 749  :   1.114     
  GLU 729   - ASP 750  :   0.707     
  GLU 730   - LYS 751  :   0.515     
  ALA 731   - THR 752  :   0.371     
  ALA 732   - GLY 753  :   0.343     
  LYS 733   - SER 754  :   0.647     
  LYS 734   - SER 755  :   0.610     
  ALA 735   - ALA 756  :   0.749     
  LEU 736   - GLN 757  :   0.927     
  SER 737   - LYS 758  :   0.945     
  ASN 738   - SER 759  :   1.112     
  VAL 739   - LEU 760  :   1.490     
  ARG 740   - SER 761  :   1.397     
  ARG 741   - GLU 762  :   1.594     
  THR 742   - TYR 763  :   1.357     
  ASN 743   - ASN 764  :   1.336     
  SER 744   - ASN 765  :   1.582     
  PHE 745   - PHE 766  :   2.087  !  
  LYS 746   - LYS 767  :   1.758     
  VAL 747   - SER 768  :   1.017     
  MET 748   - MET 769  :   1.503     
  ILE 749   - VAL 770  :   1.639     
  GLU 750   - VAL 771  :   1.612     
  ALA 751   - SER 772  :   2.009  !  
  GLY 752   - GLY 773  :   1.202     
  SER 753   - ALA 774  :   1.838     
  LYS 754   - LYS 775  :   2.135  !  
  GLY 755   - GLY 776  :   2.338  !  
  THR 756   - SER 777  :   0.775     
  ASP 757   - LYS 778  :   1.380     
  LEU 758   - ILE 779  :   0.862     
  ASN 759   - ASN 780  :   0.754     
  ILE 760   - ILE 781  :   1.313     
  CYS 761   - SER 782  :   1.034     
  GLN 762   - GLN 783  :   0.665     
  ILE 763   - VAL 784  :   1.122     
  ALA 764   - ILE 785  :   1.384     
  VAL 765   - ALA 786  :   1.126     
  PHE 766   - VAL 787  :   0.920     
  VAL 767   - VAL 788  :   0.681     
  GLY 768   - GLY 789  :   0.503     
  GLN 769   - GLN 790  :   0.388     
  GLN 770   - GLN 791  :   0.866     
  ASN 771   - ASN 792  :   0.458     
  VAL 772   - VAL 793  :   1.286     
  ALA 773   - GLU 794  :   0.913     
  GLY 774   - GLY 795  :   0.935     
  SER 775   - LYS 796  :   0.905     
  ARG 776   - ARG 797  :   1.099     
  ILE 777   - ILE 798  :   1.069     
  PRO 778   - PRO 799  :   1.496     
  PHE 779   - PHE 800  :   1.300     
  GLY 780   - GLY 801  :   1.489     
  PHE 781   - PHE 802  :   1.013     
  ARG 782   - LYS 803  :   1.206     
  ARG 783   - HIS 804  :   1.379     
  ARG 784   - ARG 805  :   0.771     
  THR 785   - THR 806  :   0.726     
  LEU 786   - LEU 807  :   0.721     
  PRO 787   - PRO 808  :   0.818     
  HIS 788   - HIS 809  :   1.426     
  PHE 789   - PHE 810  :   1.036     
  MET 790   - ILE 811  :   1.616     
  LEU 791   - LYS 812  :   1.565     
  ASP 792   - ASP 813  :   1.621     
  ASP 793   - ASP 814  :   1.767     
  TYR 794   - TYR 815  :   0.961     
  GLY 795   - GLY 816  :   1.962     
  GLU 796   - PRO 817  :   1.210     
  THR 797   - GLU 818  :   1.383     
  SER 798   - SER 819  :   1.891     
  ARG 799   - ARG 820  :   1.106     
  GLY 800   - GLY 821  :   1.563     
  MET 801   - PHE 822  :   0.511     
  ALA 802   - VAL 823  :   0.861     
  ASN 803   - GLU 824  :   0.748     
  ARG 804   - ASN 825  :   1.136     
  GLY 805   - SER 826  :   1.025     
  TYR 806   - TYR 827  :   0.785     
  VAL 807   - LEU 828  :   0.826     
  GLU 808   - ALA 829  :   0.945     
  GLY 809   - GLY 830  :   0.870     
  LEU 810   - LEU 831  :   1.365     
  LYS 811   - THR 832  :   1.291     
  PRO 812   - PRO 833  :   1.530     
  HIS 813   - THR 834  :   1.712     
  GLU 814   - GLU 835  :   1.488     
  PHE 815   - PHE 836  :   1.900     
  PHE 816   - PHE 837  :   1.774     
  PHE 817   - PHE 838  :   1.824     
  HIS 818   - HIS 839  :   1.940     
  THR 819   - ALA 840  :   1.823     
  MET 820   - MET 841  :   1.696     
  ALA 821   - GLY 842  :   1.953     
  GLY 822   - GLY 843  :   1.602     
  ARG 823   - ARG 844  :   1.449     
  GLU 824   - GLU 845  :   1.440     
  GLY 825   - GLY 846  :   1.623     
  LEU 826   - LEU 847  :   1.411     
  ILE 827   - ILE 848  :   1.501     
  ASP 828   - ASP 849  :   1.435     
  THR 829   - THR 850  :   1.164     
  ALA 830   - ALA 851  :   1.070     
  VAL 831   - VAL 852  :   1.131     
  LYS 832   - LYS 853  :   1.013     
  THR 833   - THR 854  :   1.721     
  SER 834   - ALA 855  :   1.903     
  ASP 835   - GLU 856  :   1.394     
  THR 836   - THR 857  :   0.576     
  GLY 837   - GLY 858  :   0.500     
  TYR 838   - TYR 859  :   0.468     
  LEU 839   - ILE 860  :   0.728     
  GLN 840   - GLN 861  :   0.947     
  ARG 841   - ARG 862  :   0.699     
  LYS 842   - ARG 863  :   0.193     
  LEU 843   - LEU 864  :   0.249     
  ILE 844   - ILE 865  :   0.648     
  LYS 845   - LYS 866  :   0.886     
  ALA 846   - SER 867  :   0.711     
  LEU 847   - MET 868  :   0.319     
  GLU 848   - GLU 869  :   0.294     
  ASP 849   - SER 870  :   0.579     
  VAL 850   - VAL 871  :   0.538     
  HIS 851   - MET 872  :   0.364     
  ALA 852   - VAL 873  :   0.532     
  ALA 853   - LYS 874  :   0.577     
  TYR 854   - TYR 875  :   0.518     
  ASP 855   - ASP 876  :   0.232     
  GLY 856   - ALA 877  :   0.633     
  THR 857   - THR 878  :   0.578     
  VAL 858   - VAL 879  :   0.720     
  ARG 859   - ARG 880  :   0.737     
  ASN 860   - ASN 881  :   0.222     
  ALA 861   - SER 882  :   0.385     
  ASN 862   - ILE 883  :   0.518     
  ASP 863   - ASN 884  :   0.767     
  GLU 864   - GLN 885  :   1.166     
  LEU 865   - VAL 886  :   0.624     
  ILE 866   - VAL 887  :   0.712     
  GLN 867   - GLN 888  :   0.967     
  PHE 868   - LEU 889  :   1.019     
  MET 869   - ARG 890  :   0.966     
  TYR 870   - TYR 891  :   0.836     
  GLY 871   - GLY 892  :   0.655     
  GLU 872   - GLU 893  :   0.532     
  ASP 873   - ASP 894  :   0.536     
  GLY 874   - GLY 895  :   0.708     
  LEU 875   - LEU 896  :   1.243     
  ASP 876   - ALA 897  :   1.060     
  GLY 877   - GLY 898  :   1.597     
  ALA 878   - GLU 899  :   1.531     
  ARG 879   - SER 900  :   2.195  !  
  ILE 880   - VAL 901  :   2.036  !  
  GLU 881   - GLU 902  :   1.099     
  GLY 882   - PHE 903  :   1.949     
  GLY 883   - GLN 904  :   2.099  !  
  GLN 884   - ASN 905  :   1.603     
  LEU 885   - LEU 906  :   1.815     
  PHE 886   - ALA 907  :   0.757     
  PRO 887   - THR 908  :   0.693     
  LEU 888   - LEU 909  :   1.253     
  PHE 890   - LYS 910  :   3.146  !  
  ARG 891   - PRO 911  :   3.584  !  
  ASP 892   - SER 912  :   1.371     
  ASP 893   - ASN 913  :   1.670     
  LYS 894   - LYS 914  :   2.074  !  
  GLU 895   - ALA 915  :   1.871     
  MET 896   - PHE 916  :   0.877     
  GLU 897   - GLU 917  :   0.794     
  ASP 898   - LYS 918  :   1.807     
  THR 899   - LYS 919  :   1.690     
  TYR 900   - PHE 920  :   1.370     
  LYS 901   - ARG 921  :   1.175     
  TYR 902   - PHE 922  :   0.943     
  GLU 903   - ASP 923  :   1.337     
  TYR 904   - TYR 924  :   2.752  !  
  ASP 905   - THR 925  :   6.407  !  
  VAL 906   - ASN 926  :   6.430  !  
  ASP 907   - GLU 927  :  11.232  !  
  GLY 908   - ARG 928  :  10.301  !  
  THR 909   - ALA 929  :   8.193  !  
  PHE 910   - LEU 930  :   9.232  !  
  GLY 915   - ARG 931  :   1.089     
  GLY 916   - ARG 932  :   0.587     
  ASN 917   - THR 933  :   0.636     
  TYR 918   - LEU 934  :   1.865     
  MET 919   - GLN 935  :   1.742     
  ASP 920   - GLU 936  :   1.635     
  PRO 921   - ASP 937  :   1.464     
  HIS 922   - LEU 938  :   1.259     
  VAL 923   - VAL 939  :   1.714     
  ARG 924   - LYS 940  :   1.979     
  ARG 928   - LEU 943  :   3.803  !  
  ALA 929   - SER 944  :   2.412  !  
  ASP 930   - ASN 945  :   2.404  !  
  PRO 931   - ALA 946  :   2.695  !  
  GLN 932   - HIS 947  :   2.199  !  
  ASN 933   - ILE 948  :   2.971  !  
  VAL 934   - GLN 949  :   2.331  !  
  ARG 935   - ASN 950  :   2.255  !  
  LYS 936   - GLU 951  :   2.407  !  
  LEU 937   - LEU 952  :   1.707     
  GLN 938   - GLU 953  :   1.522     
  GLU 939   - ARG 954  :   1.822     
  GLU 940   - GLU 955  :   1.038     
  TYR 941   - PHE 956  :   0.597     
  GLU 942   - GLU 957  :   1.120     
  GLN 943   - ARG 958  :   0.983     
  LEU 944   - MET 959  :   1.160     
  THR 945   - ARG 960  :   1.136     
  ALA 946   - GLU 961  :   1.390     
  ASP 947   - ASP 962  :   1.747     
  ARG 948   - ARG 963  :   1.440     
  GLU 949   - GLU 964  :   1.470     
  TRP 950   - VAL 965  :   0.849     
  SER 951   - LEU 966  :   1.024     
  ARG 952   - ARG 967  :   1.071     
  LYS 953   - VAL 968  :   1.000     
  MET 954   - ILE 969  :   0.817     
  LEU 955   - PHE 970  :   0.631     
  ASP 956   - PRO 971  :   0.848     
  GLU 958   - GLY 973  :   0.806     
  ASP 959   - ASP 974  :   0.853     
  ARG 960   - SER 975  :   2.178  !  
  ASP 961   - LYS 976  :   2.480  !  
  LEU 965   - VAL 977  :   2.285  !  
  ASN 966   - VAL 978  :   1.803     
  LEU 967   - LEU 979  :   1.233     
  PRO 968   - PRO 980  :   0.500     
  VAL 969   - CYS 981  :   0.472     
  ASN 970   - ASN 982  :   0.908     
  PRO 971   - LEU 983  :   1.158     
  GLY 972   - LEU 984  :   0.293     
  ARG 973   - ARG 985  :   0.242     
  LEU 974   - MET 986  :   0.849     
  ILE 975   - ILE 987  :   1.419     
  GLN 976   - TRP 988  :   1.507     
  ASN 977   - ASN 989  :   1.226     
  ALA 978   - ALA 990  :   1.076     
  ARG 979   - GLN 991  :   1.309     
  SER 980   - LYS 992  :   1.770     
  THR 981   - ILE 993  :   2.389  !  
  MET 982   - PHE 994  :   2.305  !  
  LYS 984   - ILE 996  :   1.358     
  ARG 985   - ASN 997  :   1.188     
  SER 986   - PRO 998  :   0.832     
  GLN 987   - ARG 999  :   4.187  !  
  VAL 988   - PRO 1001 :   1.828     
  SER 989   - SER 1002 :   1.508     
  ASN 990   - ASP 1003 :   1.065     
  LEU 991   - LEU 1004 :   0.648     
  SER 992   - HIS 1005 :   0.459     
  PRO 993   - PRO 1006 :   1.612     
  ILE 994   - ILE 1007 :   1.610     
  THR 995   - LYS 1008 :   1.471     
  ILE 996   - VAL 1009 :   0.796     
  ILE 997   - VAL 1010 :   0.715     
  ASP 998   - GLU 1011 :   0.382     
  HIS 999   - GLY 1012 :   1.129     
  VAL 1000  - VAL 1013 :   0.439     
  ARG 1001  - LYS 1014 :   0.423     
  LYS 1002  - GLU 1015 :   1.243     
  LEU 1003  - LEU 1016 :   1.122     
  GLN 1004  - SER 1017 :   1.598     
  GLU 1005  - LYS 1018 :   1.913     
  ASP 1006  - LYS 1019 :   1.249     
  LEU 1007  - LEU 1020 :   1.262     
  MET 1008  - VAL 1021 :   0.909     
  LYS 1009  - ILE 1022 :   2.028  !  
  LEU 1010  - VAL 1023 :   2.496  !  
  PHE 1011  - ASN 1024 :   3.502  !  
  GLY 1017  - GLY 1025 :   3.044  !  
  GLY 1018  - ASP 1026 :   4.741  !  
  ASN 1024  - ASP 1027 :   2.264  !  
  THR 1025  - PRO 1028 :   0.568     
  LEU 1026  - LEU 1029 :   0.758     
  SER 1027  - SER 1030 :   0.450     
  ARG 1028  - ARG 1031 :   0.603     
  GLU 1029  - GLN 1032 :   0.758     
  ARG 1030  - ALA 1033 :   0.478     
  ILE 1031  - GLN 1034 :   0.768     
  GLU 1032  - GLU 1035 :   1.068     
  SER 1033  - ASN 1036 :   1.692     
  ALA 1034  - ALA 1037 :   1.412     
  LEU 1035  - THR 1038 :   0.476     
  THR 1036  - LEU 1039 :   0.558     
  LEU 1037  - LEU 1040 :   0.202     
  PHE 1038  - PHE 1041 :   0.277     
  ASN 1039  - ASN 1042 :   0.442     
  VAL 1040  - ILE 1043 :   0.912     
  HIS 1041  - HIS 1044 :   0.954     
  LEU 1042  - LEU 1045 :   0.599     
  ARG 1043  - ARG 1046 :   0.675     
  GLN 1044  - SER 1047 :   0.538     
  LEU 1045  - THR 1048 :   0.581     
  LEU 1046  - LEU 1049 :   0.483     
  ALA 1047  - CYS 1050 :   0.516     
  SER 1048  - SER 1051 :   0.950     
  LYS 1049  - ARG 1052 :   1.093     
  ARG 1050  - ARG 1053 :   1.368     
  VAL 1051  - MET 1054 :   1.720     
  LEU 1052  - ALA 1055 :   1.623     
  LYS 1053  - GLU 1056 :   1.854     
  GLU 1054  - GLU 1057 :   1.084     
  TYR 1055  - PHE 1058 :   0.791     
  LYS 1056  - ARG 1059 :   1.005     
  LEU 1057  - LEU 1060 :   0.970     
  ASN 1058  - SER 1061 :   0.645     
  ASP 1059  - GLY 1062 :   0.941     
  ARG 1060  - GLU 1063 :   0.920     
  ALA 1061  - ALA 1064 :   0.639     
  PHE 1062  - PHE 1065 :   0.786     
  GLU 1063  - ASP 1066 :   0.729     
  TYR 1064  - TRP 1067 :   0.998     
  LEU 1065  - LEU 1068 :   0.809     
  LEU 1066  - LEU 1069 :   0.792     
  LYS 1067  - GLY 1070 :   0.822     
  GLU 1068  - GLU 1071 :   1.035     
  ILE 1069  - ILE 1072 :   0.631     
  ARG 1070  - GLU 1073 :   0.674     
  THR 1071  - SER 1074 :   1.496     
  LYS 1072  - LYS 1075 :   0.825     
  TYR 1073  - PHE 1076 :   1.066     
  HIS 1074  - ASN 1077 :   1.269     
  GLN 1075  - GLN 1078 :   1.350     
  SER 1076  - ALA 1079 :   1.471     
  LEU 1077  - ILE 1080 :   1.915     
  THR 1078  - ALA 1081 :   1.434     
  THR 1079  - HIS 1082 :   0.611     
  PRO 1080  - PRO 1083 :   0.519     
  GLY 1081  - GLY 1084 :   0.684     
  GLU 1082  - GLU 1085 :   0.488     
  ASN 1083  - MET 1086 :   0.687     
  ILE 1084  - VAL 1087 :   0.896     
  GLY 1085  - GLY 1088 :   0.993     
  ALA 1086  - ALA 1089 :   0.500     
  ILE 1087  - LEU 1090 :   0.457     
  ALA 1088  - ALA 1091 :   0.650     
  ALA 1089  - ALA 1092 :   0.562     
  GLN 1090  - GLN 1093 :   0.528     
  SER 1091  - SER 1094 :   1.142     
  CYS 1092  - LEU 1095 :   1.667     
  GLY 1093  - GLY 1096 :   1.599     
  GLU 1094  - GLU 1097 :   1.283     
  PRO 1095  - PRO 1098 :   0.949     
  ALA 1096  - ALA 1099 :   0.766     
  THR 1097  - THR 1100 :   0.396     
  GLN 1098  - GLN 1101 :   0.517     
  MET 1099  - MET 1102 :   0.702     
  THR 1100  - THR 1103 :   1.255     
  LEU 1101  - LEU 1104 :   1.646     
  ASN 1102  - ASN 1105 :   1.550     
  THR 1103  - PHE 1107 :   4.312  !  
  PHE 1104  - HIS 1108 :   2.071  !  
  LYS 1112  - LYS 1115 :   1.110     
  ASN 1113  - ASN 1116 :   2.710  !  
  VAL 1114  - VAL 1117 :   2.432  !  
  THR 1115  - THR 1118 :   1.963     
  LEU 1116  - LEU 1119 :   1.777     
  GLY 1117  - GLY 1120 :   1.417     
  PRO 1119  - PRO 1122 :   1.952     
  ARG 1120  - ARG 1123 :   1.207     
  LEU 1121  - LEU 1124 :   0.688     
  LEU 1122  - LYS 1125 :   0.959     
  GLU 1123  - GLU 1126 :   0.668     
  LEU 1124  - LEU 1127 :   0.211     
  LEU 1125  - ILE 1128 :   0.339     
  ASN 1126  - ASN 1129 :   0.651     
  VAL 1127  - ILE 1130 :   0.575     
  SER 1128  - SER 1131 :   0.852     
  ARG 1129  - LYS 1132 :   1.469     
  ASN 1130  - LYS 1133 :   1.660     
  GLN 1131  - PRO 1134 :   0.767     
  LYS 1132  - LYS 1135 :   0.623     
  HIS 1133  - THR 1136 :   1.026     
  ALA 1134  - PRO 1137 :   0.645     
  SER 1135  - SER 1138 :   0.777     
  MET 1136  - LEU 1139 :   1.094     
  THR 1137  - THR 1140 :   0.905     
  VAL 1138  - VAL 1141 :   0.905     
  SER 1139  - PHE 1142 :   1.687     
  LEU 1140  - LEU 1143 :   1.849     
  PHE 1141  - LEU 1144 :   1.827     
  PRO 1142  - GLY 1145 :   4.594  !  
  PRO 1143  - GLN 1146 :   5.185  !  
  TYR 1144  - SER 1147 :   5.353  !  
  ASP 1145  - ALA 1148 :   5.571  !  
  GLU 1146  - ARG 1149 :   5.011  !  
  LYS 1147  - ASP 1150 :   4.935  !  
  ARG 1148  - ALA 1151 :   4.999  !  
  ASN 1149  - GLU 1152 :   4.197  !  
  ALA 1150  - ALA 1154 :   5.535  !  
  GLN 1151  - LYS 1155 :   4.948  !  
  LYS 1152  - ASP 1156 :   4.481  !  
  ALA 1153  - ILE 1157 :   5.346  !  
  GLN 1154  - LEU 1158 :   4.726  !  
  HIS 1155  - CYS 1159 :   4.867  !  
  LEU 1156  - ARG 1160 :   3.820  !  
  ILE 1157  - LEU 1161 :   4.510  !  
  GLU 1158  - GLU 1162 :   1.670     
  TYR 1159  - HIS 1163 :   0.944     
  CYS 1160  - THR 1164 :   0.996     
  THR 1161  - THR 1165 :   0.532     
  LEU 1162  - LEU 1166 :   0.949     
  GLU 1163  - ARG 1167 :   1.031     
  SER 1164  - LYS 1168 :   1.210     
  ILE 1165  - VAL 1169 :   0.664     
  THR 1166  - THR 1170 :   1.400     
  ARG 1167  - ALA 1171 :   1.055     
  ARG 1168  - ASN 1172 :   0.586     
  ILE 1169  - THR 1173 :   0.685     
  GLN 1170  - ALA 1174 :   0.606     
  PHE 1171  - ILE 1175 :   1.329     
  ILE 1172  - TYR 1176 :   1.227     
  TYR 1173  - TYR 1177 :   0.686     
  ASP 1174  - ASP 1178 :   0.982     
  PRO 1175  - PRO 1179 :   0.686     
  ASP 1176  - ASN 1180 :   0.978     
  PRO 1177  - PRO 1181 :   1.300     
  ARG 1178  - GLN 1182 :   0.538     
  HIS 1179  - SER 1183 :   0.851     
  THR 1180  - THR 1184 :   1.665     
  VAL 1181  - VAL 1185 :   1.184     
  VAL 1182  - VAL 1186 :   0.645     
  GLU 1183  - ALA 1187 :   0.756     
  ALA 1184  - GLU 1188 :   0.294     
  ASP 1185  - ASP 1189 :   0.950     
  ARG 1186  - GLN 1190 :   1.373     
  ASP 1187  - GLU 1191 :   1.041     
  ILE 1188  - TRP 1192 :   1.705     
  LEU 1189  - VAL 1193 :   0.779     
  GLU 1190  - ASN 1194 :   1.367     
  LEU 1191  - VAL 1195 :   1.425     
  GLU 1192  - TYR 1196 :   2.565  !  
  TRP 1193  - TYR 1197 :   2.690  !  
  ASP 1197  - PRO 1200 :   6.577  !  
  GLU 1198  - ASP 1201 :   6.102  !  
  SER 1199  - PHE 1202 :   3.691  !  
  ASP 1200  - ASP 1203 :   4.358  !  
  ALA 1201  - VAL 1204 :   3.438  !  
  GLU 1202  - ALA 1205 :   2.971  !  
  LEU 1203  - ARG 1206 :   1.423     
  ARG 1204  - ILE 1207 :   6.217  !  
  SER 1212  - SER 1208 :   2.394  !  
  PRO 1213  - PRO 1209 :   1.029     
  TRP 1214  - TRP 1210 :   0.679     
  VAL 1215  - LEU 1211 :   0.807     
  VAL 1216  - LEU 1212 :   0.357     
  ARG 1217  - ARG 1213 :   0.266     
  LEU 1218  - VAL 1214 :   0.483     
  GLU 1219  - GLU 1215 :   0.232     
  LEU 1220  - LEU 1216 :   0.328     
  ASP 1221  - ASP 1217 :   0.977     
  VAL 1222  - ARG 1218 :   1.320     
  ASP 1223  - LYS 1219 :   1.483     
  MET 1224  - HIS 1220 :   0.619     
  VAL 1225  - MET 1221 :   0.705     
  THR 1226  - THR 1222 :   1.629     
  ASP 1227  - ASP 1223 :   1.679     
  LYS 1228  - ARG 1224 :   1.718     
  ALA 1229  - LYS 1225 :   1.693     
  LEU 1230  - LEU 1226 :   0.813     
  ASP 1231  - THR 1227 :   0.493     
  MET 1232  - MET 1228 :   1.344     
  LYS 1233  - GLU 1229 :   1.329     
  ASP 1234  - GLN 1230 :   1.132     
  VAL 1235  - ILE 1231 :   1.704     
  LYS 1236  - ALA 1232 :   2.104  !  
  GLN 1237  - GLU 1233 :   1.226     
  ALA 1238  - LYS 1234 :   1.292     
  ILE 1239  - ILE 1235 :   2.701  !  
  LEU 1240  - PHE 1239 :   2.903  !  
  ARG 1241  - GLY 1240 :   3.161  !  
  VAL 1242  - ASP 1241 :   1.350     
  ASP 1243  - ASP 1242 :   1.447     
  GLU 1244  - LEU 1243 :   0.832     
  SER 1245  - ASN 1244 :   0.490     
  TYR 1246  - CYS 1245 :   0.240     
  ILE 1247  - ILE 1246 :   0.357     
  ILE 1248  - PHE 1247 :   0.427     
  GLU 1249  - ASN 1248 :   0.643     
  THR 1250  - ASP 1249 :   1.383     
  VAL 1256  - LEU 1255 :   1.102     
  ARG 1257  - VAL 1256 :   1.273     
  GLN 1258  - LEU 1257 :   0.242     
  ARG 1259  - ARG 1258 :   0.175     
  THR 1260  - ILE 1259 :   0.392     
  ILE 1261  - ARG 1260 :   0.553     
  ARG 1262  - ILE 1261 :   1.847     
  MET 1263  - MET 1262 :   2.314  !  
  ARG 1264  - ASN 1263 :   0.807     
  SER 1265  - SER 1264 :   1.540     
  ARG 1266  - ASP 1265 :   2.190  !  
  TYR 1267  - GLU 1266 :   4.139  !  
  ASN 1268  - ASN 1267 :   6.630  !  
  GLY 1270  - LYS 1278 :   3.622  !  
  ALA 1271  - MET 1279 :   5.814  !  
  LYS 1276  - PHE 1284 :   0.931     
  LEU 1277  - LEU 1285 :   1.459     
  LYS 1278  - ARG 1286 :   1.133     
  ARG 1279  - CYS 1287 :   0.652     
  GLU 1280  - ILE 1288 :   1.324     
  ILE 1281  - GLU 1289 :   0.816     
  PRO 1282  - SER 1290 :   1.388     
  ALA 1283  - ASN 1291 :   1.899     
  LEU 1284  - MET 1292 :   1.600     
  LEU 1285  - LEU 1293 :   1.137     
  ALA 1286  - THR 1294 :   1.503     
  ARG 1287  - ASP 1295 :   1.011     
  VAL 1288  - MET 1296 :   0.849     
  HIS 1289  - THR 1297 :   1.179     
  LEU 1290  - LEU 1298 :   0.933     
  ARG 1291  - GLN 1299 :   0.846     
  GLY 1292  - GLY 1300 :   1.097     
  ILE 1293  - ILE 1301 :   0.992     
  PRO 1294  - GLU 1302 :   1.204     
  GLY 1295  - GLN 1303 :   0.802     
  VAL 1296  - ILE 1304 :   0.927     
  ARG 1297  - SER 1305 :   1.561     
  ARG 1298  - LYS 1306 :   0.574     
  ALA 1299  - VAL 1307 :   0.788     
  LEU 1300  - TYR 1308 :   0.592     
  LEU 1301  - MET 1309 :   0.694     
  LYS 1302  - HIS 1310 :   2.003  !  
  ASP 1303  - LEU 1311 :   2.606  !  
  THR 1304  - PRO 1312 :   4.089  !  
  GLU 1306  - LYS 1318 :   1.592     
  PHE 1307  - LYS 1319 :   1.203     
  THR 1308  - ILE 1320 :   0.401     
  VAL 1309  - ILE 1321 :   1.899     
  ASP 1310  - ILE 1322 :   1.598     
  GLN 1311  - THR 1323 :   1.619     
  ALA 1312  - GLU 1324 :   1.351     
  THR 1313  - ASP 1325 :   1.813     
  GLY 1314  - GLY 1326 :   1.682     
  LYS 1315  - GLU 1327 :   2.027  !  
  MET 1316  - PHE 1328 :   1.197     
  SER 1317  - LYS 1329 :   1.226     
  GLY 1318  - ALA 1330 :   0.882     
  ASN 1319  - LEU 1331 :   1.948     
  LYS 1320  - GLN 1332 :   1.876     
  ILE 1321  - GLU 1333 :   1.079     
  TRP 1322  - TRP 1334 :   1.012     
  ALA 1323  - ILE 1335 :   0.702     
  ILE 1324  - LEU 1336 :   1.313     
  ASP 1325  - GLU 1337 :   1.336     
  THR 1326  - THR 1338 :   0.717     
  ASP 1327  - ASP 1339 :   1.005     
  GLY 1328  - GLY 1340 :   0.625     
  THR 1329  - VAL 1341 :   0.330     
  ALA 1330  - SER 1342 :   0.629     
  LEU 1331  - LEU 1343 :   0.555     
  ARG 1332  - MET 1344 :   0.378     
  ARG 1333  - ARG 1345 :   0.356     
  ALA 1334  - VAL 1346 :   1.244     
  PHE 1335  - LEU 1347 :   3.558  !  
  ILE 1336  - SER 1348 :   5.407  !  
  GLY 1337  - GLU 1349 :   8.306  !  
  VAL 1338  - LYS 1350 :  12.922  !  
  VAL 1339  - ASP 1351 :  18.149  !  
  GLU 1341  - VAL 1352 :  13.610  !  
  ASP 1342  - ASP 1353 :  13.090  !  
  ALA 1349  - PRO 1354 :   1.005     
  VAL 1350  - VAL 1355 :   1.513     
  LYS 1351  - ARG 1356 :   1.480     
  THR 1352  - THR 1357 :   1.292     
  SER 1353  - THR 1358 :   1.248     
  SER 1354  - SER 1359 :   1.026     
  ASN 1355  - ASN 1360 :   0.716     
  LYS 1356  - ASP 1361 :   0.594     
  VAL 1357  - ILE 1362 :   0.718     
  PRO 1358  - VAL 1363 :   1.192     
  GLU 1359  - GLU 1364 :   0.500     
  VAL 1360  - ILE 1365 :   0.665     
  CYS 1361  - PHE 1366 :   1.519     
  SER 1362  - THR 1367 :   1.462     
  LEU 1363  - VAL 1368 :   0.723     
  LEU 1364  - LEU 1369 :   0.786     
  GLY 1365  - GLY 1370 :   0.857     
  ILE 1366  - ILE 1371 :   0.830     
  GLU 1367  - GLU 1372 :   0.898     
  ALA 1368  - ALA 1373 :   0.599     
  ALA 1369  - VAL 1374 :   0.895     
  ARG 1370  - ARG 1375 :   0.820     
  SER 1371  - LYS 1376 :   0.772     
  LYS 1372  - ALA 1377 :   0.840     
  MET 1373  - LEU 1378 :   0.922     
  LEU 1374  - GLU 1379 :   0.754     
  THR 1375  - ARG 1380 :   0.728     
  GLU 1376  - GLU 1381 :   0.968     
  LEU 1377  - LEU 1382 :   0.692     
  ARG 1378  - TYR 1383 :   0.916     
  GLU 1379  - HIS 1384 :   0.870     
  ALA 1380  - VAL 1385 :   0.393     
  TYR 1381  - ILE 1386 :   0.965     
  LEU 1382  - SER 1387 :   1.313     
  ALA 1383  - PHE 1388 :   1.380     
  TYR 1384  - ASP 1389 :   1.046     
  GLY 1385  - GLY 1390 :   1.312     
  LEU 1386  - SER 1391 :   1.483     
  ASN 1387  - TYR 1392 :   0.199     
  ILE 1388  - VAL 1393 :   0.856     
  ASN 1389  - ASN 1394 :   0.744     
  TYR 1390  - TYR 1395 :   0.685     
  ARG 1391  - ARG 1396 :   0.483     
  HIS 1392  - HIS 1397 :   0.433     
  TYR 1393  - LEU 1398 :   0.395     
  THR 1394  - ALA 1399 :   0.551     
  ILE 1395  - LEU 1400 :   0.622     
  LEU 1396  - LEU 1401 :   0.384     
  VAL 1397  - CYS 1402 :   0.320     
  ASP 1398  - ASP 1403 :   0.220     
  THR 1399  - THR 1404 :   0.292     
  ILE 1400  - MET 1405 :   0.318     
  CYS 1401  - THR 1406 :   0.251     
  GLN 1402  - CYS 1407 :   0.920     
  HIS 1403  - ARG 1408 :   0.372     
  GLY 1404  - GLY 1409 :   0.829     
  TYR 1405  - HIS 1410 :   0.876     
  LEU 1406  - LEU 1411 :   1.256     
  MET 1407  - MET 1412 :   1.165     
  ALA 1408  - ALA 1413 :   1.023     
  VAL 1409  - ILE 1414 :   1.276     
  SER 1410  - THR 1415 :   1.330     
  ARG 1411  - ARG 1416 :   1.245     
  SER 1412  - HIS 1417 :   1.161     
  GLY 1413  - GLY 1418 :   0.636     
  ILE 1414  - VAL 1419 :   0.607     
  ASN 1415  - ASN 1420 :   0.718     
  ARG 1416  - ARG 1421 :   1.471     
  SER 1417  - GLN 1422 :   1.384     
  ASP 1418  - ASP 1423 :   2.350  !  
  THR 1419  - THR 1424 :   3.835  !  
  GLY 1421  - GLY 1425 :   1.161     
  PRO 1422  - PRO 1426 :   0.924     
  LEU 1423  - LEU 1427 :   0.104     
  MET 1424  - MET 1428 :   0.766     
  ARG 1425  - LYS 1429 :   1.522     
  CYS 1426  - CYS 1430 :   1.078     
  SER 1427  - SER 1431 :   1.240     
  PHE 1428  - PHE 1432 :   1.176     
  GLU 1429  - GLU 1433 :   1.751     
  GLU 1430  - GLU 1434 :   0.926     
  THR 1431  - THR 1435 :   0.831     
  VAL 1432  - VAL 1436 :   0.571     
  LYS 1433  - ASP 1437 :   0.561     
  VAL 1434  - VAL 1438 :   0.605     
  LEU 1435  - LEU 1439 :   0.610     
  MET 1436  - MET 1440 :   1.256     
  ALA 1437  - GLU 1441 :   0.830     
  ALA 1438  - ALA 1442 :   0.735     
  ALA 1439  - ALA 1443 :   0.869     
  SER 1440  - ALA 1444 :   0.782     
  PHE 1441  - HIS 1445 :   0.669     
  GLY 1442  - GLY 1446 :   0.790     
  GLU 1443  - GLU 1447 :   0.730     
  CYS 1444  - SER 1448 :   1.022     
  ASP 1445  - ASP 1449 :   0.629     
  PRO 1446  - PRO 1450 :   0.468     
  VAL 1447  - MET 1451 :   0.811     
  ARG 1448  - LYS 1452 :   0.906     
  GLY 1449  - GLY 1453 :   1.345     
  VAL 1450  - VAL 1454 :   1.319     
  SER 1451  - SER 1455 :   1.430     
  ALA 1452  - GLU 1456 :   0.493     
  ASN 1453  - ASN 1457 :   1.363     
  LEU 1454  - ILE 1458 :   1.607     
  VAL 1455  - MET 1459 :   0.974     
  LEU 1456  - LEU 1460 :   1.269     
  GLY 1457  - GLY 1461 :   1.396     
  ASN 1458  - GLN 1462 :   2.009  !  
  GLN 1459  - LEU 1463 :   1.584     
  ALA 1460  - ALA 1464 :   1.586     
  ARG 1461  - PRO 1465 :   1.780     
  VAL 1462  - ALA 1466 :   1.416     
  GLY 1463  - GLY 1467 :   1.757     
  THR 1464  - THR 1468 :   2.393  !  
  GLY 1465  - GLY 1469 :   1.625     
  LEU 1466  - CYS 1470 :   1.174     
  PHE 1467  - PHE 1471 :   0.954     
  ASP 1468  - ASP 1472 :   1.985     
  LEU 1469  - LEU 1473 :   2.740  !  
  VAL 1470  - LEU 1474 :   2.109  !  
  LEU 1471  - LEU 1475 :   2.055  !  
